# Supplementary material for: Genome-wide gene expression and RNA half-life measurements allow predictions of regulation and metabolic behavior in Methanosarcina acetivorans
Source: BMC Genomics. 2016 Nov 16;17:924. doi: 10.1186/s12864-016-3219-8 (PMC5112694; doi:10.1186/s12864-016-3219-8)
Supplement: Additional file 2 — Metabolic Model and Maps. A zip file archive containing the iST807 metabolic model in the SBML format, an Excel spreadsheet including descriptions of the metabolic model and the metabolic map in formats compatible with Cytoscape and Escher. (ZIP 1392 KB) [file 12864_2016_3219_MOESM2_ESM.zip]

Archive with 5 entries (4 files):
- ModelAndMaps/
- ModelAndMaps/iST807.cys
- ModelAndMaps/iST807.json
- ModelAndMaps/iST807.xls
- ModelAndMaps/iST807.xml
