# Supplementary material for: Genome-wide gene expression and RNA half-life measurements allow predictions of regulation and metabolic behavior in Methanosarcina acetivorans
Source: BMC Genomics. 2016 Nov 16;17:924. doi: 10.1186/s12864-016-3219-8 (PMC5112694; doi:10.1186/s12864-016-3219-8)
Supplement: Additional file 2 — Metabolic Model and Maps. A zip file archive containing the iST807 metabolic model in the SBML format, an Excel spreadsheet including descriptions of the metabolic model and the metabolic map in formats compatible with Cytoscape and Escher. (ZIP 1392 KB) [file 12864_2016_3219_MOESM2_ESM.zip › ModelAndMaps/iST807.json]

[{"map_name":"new_map","map_id":"kmunSLs6J1nQ","map_description":"\nLast Modified Mon May 02 2016 11:50:58 GMT-0500 (CDT)","homepage":"https://escher.github.io","schema":"https://escher.github.io/escher/jsonschema/1-0-0#"},{"reactions":{"3":{"name":"BTNt2i","bigg_id":"BTNt2i","reversibility":true,"label_x":-1601.664237005917,"label_y":-1297.588772422344,"gene_reaction_rule":"MA4340","genes":[{"name":"MA4340","bigg_id":"MA4340"}],"metabolites":[{"bigg_id":"h_e","coefficient":-1},{"bigg_id":"h_c","coefficient":1},{"bigg_id":"btn_e","coefficient":-1},{"bigg_id":"btn_c","coefficient":1}],"segments":{"9":{"from_node_id":"13","to_node_id":"14","b1":null,"b2":null},"10":{"from_node_id":"15","to_node_id":"14","b1":null,"b2":null},"11":{"from_node_id":"13","to_node_id":"12","b1":{"x":-1632.2103138846278,"y":-1359.585905036004},"b2":{"x":-1630.9085155045323,"y":-1408.4765361746236}},"12":{"from_node_id":"15","to_node_id":"16","b1":{"x":-1631.0761542134594,"y":-1251.591860376864},"b2":{"x":-1609.877784106107,"y":-1232.8134391228905}},"13":{"from_node_id":"13","to_node_id":"17","b1":{"x":-1632.2523197983742,"y":-1363.5856844678237},"b2":{"x":-1611.4530058716177,"y":-1382.8051678161403}},"14":{"from_node_id":"15","to_node_id":"18","b1":{"x":-1631.1181601272065,"y":-1255.5916398086838},"b2":{"x":-1630.6403428583349,"y":-1210.0941487717314}}}},"4":{"name":"NCCt","bigg_id":"NCCt","reversibility":false,"label_x":-1323.1062562905008,"label_y":-1331.0268370602937,"gene_reaction_rule":"MA4506","genes":[{"name":"MA4506","bigg_id":"MA4506"}],"metabolites":[{"bigg_id":"cl_e","coefficient":1},{"bigg_id":"na1_c","coefficient":1},{"bigg_id":"na1_e","coefficient":-1},{"bigg_id":"cl_c","coefficient":-1}],"segments":{"15":{"from_node_id":"20","to_node_id":"21","b1":null,"b2":null},"16":{"from_node_id":"22","to_node_id":"21","b1":null,"b2":null},"17":{"from_node_id":"22","to_node_id":"23","b1":{"x":-1346.4376363636661,"y":-1305.478714416514},"b2":{"x":-1391.93591836006,"y":-1305.8741071032055}},"18":{"from_node_id":"22","to_node_id":"24","b1":{"x":-1350.437485330383,"y":-1305.5134742131456},"b2":{"x":-1369.619256854602,"y":-1284.6793761718911}},"19":{"from_node_id":"20","to_node_id":"19","b1":{"x":-1242.4415632290543,"y":-1304.574959704074},"b2":{"x":-1196.9432812326609,"y":-1304.1795670173815}},"20":{"from_node_id":"20","to_node_id":"25","b1":{"x":-1238.4417142623377,"y":-1304.5401999074418},"b2":{"x":-1219.624920602757,"y":-1283.375883798181}}}},"5":{"name":"TRPt2r","bigg_id":"TRPt2r","reversibility":true,"label_x":-982.1702435863444,"label_y":-1292.7964884607136,"gene_reaction_rule":"MA1417","genes":[{"name":"MA1417","bigg_id":"MA1417"}],"metabolites":[{"bigg_id":"trp_L_c","coefficient":-1},{"bigg_id":"h_e","coefficient":1},{"bigg_id":"trp_L_e","coefficient":1},{"bigg_id":"h_c","coefficient":-1}],"segments":{"21":{"from_node_id":"27","to_node_id":"28","b1":null,"b2":null},"22":{"from_node_id":"29","to_node_id":"28","b1":null,"b2":null},"23":{"from_node_id":"27","to_node_id":"26","b1":{"x":-1011.7053566874383,"y":-1250.7985665775147},"b2":{"x":-1011.2985806508959,"y":-1205.3003849297165}},"24":{"from_node_id":"29","to_node_id":"30","b1":{"x":-1012.6351304852501,"y":-1354.7944103439127},"b2":{"x":-1013.0419065217925,"y":-1400.292591991711}},"25":{"from_node_id":"29","to_node_id":"46","b1":{"x":-1012.6708910159352,"y":-1358.7942504887733},"b2":{"x":-1079.7022189847116,"y":-1401.5339710470184}},"26":{"from_node_id":"27","to_node_id":"32","b1":{"x":-1011.6695961567534,"y":-1246.7987264326534},"b2":{"x":-1032.4988943965218,"y":-1227.6117429584642}}}},"6":{"name":"EX_cl[e]","bigg_id":"EX_cl_e","reversibility":true,"label_x":-1887.4873068041265,"label_y":-1650.7730914284161,"gene_reaction_rule":"","genes":[],"metabolites":[{"bigg_id":"cl_e","coefficient":-1}],"segments":{"27":{"from_node_id":"34","to_node_id":"35","b1":null,"b2":null},"28":{"from_node_id":"36","to_node_id":"35","b1":null,"b2":null},"29":{"from_node_id":"34","to_node_id":"33","b1":{"x":-1829.7295064965797,"y":-1551.5644236888638},"b2":{"x":-1829.2405874164422,"y":-1506.067050598398}}}},"7":{"name":"PPA_3","bigg_id":"PPA_3","reversibility":false,"label_x":-756.7837466604824,"label_y":-1301.7060550424308,"gene_reaction_rule":"MA3879","genes":[{"name":"MA3879","bigg_id":"MA3879"}],"metabolites":[{"bigg_id":"h2o_c","coefficient":-1},{"bigg_id":"ppi_c","coefficient":-1},{"bigg_id":"na1_c","coefficient":-1},{"bigg_id":"na1_e","coefficient":1},{"bigg_id":"h_c","coefficient":1},{"bigg_id":"pi_c","coefficient":2}],"segments":{"30":{"from_node_id":"38","to_node_id":"39","b1":null,"b2":null},"31":{"from_node_id":"40","to_node_id":"39","b1":null,"b2":null},"32":{"from_node_id":"38","to_node_id":"37","b1":{"x":-786.6430314975522,"y":-1259.7062454346742},"b2":{"x":-786.5199057299876,"y":-1214.2064120278874}},"33":{"from_node_id":"38","to_node_id":"41","b1":{"x":-786.6322072542497,"y":-1255.706260080231},"b2":{"x":-807.5807152093885,"y":-1236.649502369292}},"34":{"from_node_id":"38","to_node_id":"42","b1":{"x":-786.6322072542497,"y":-1255.706260080231},"b2":{"x":-765.5808689877376,"y":-1236.7631569239659}},"35":{"from_node_id":"40","to_node_id":"43","b1":{"x":-786.924461823413,"y":-1363.7058646501876},"b2":{"x":-787.0475875909773,"y":-1409.2056980569741}},"36":{"from_node_id":"40","to_node_id":"44","b1":{"x":-786.9352860667153,"y":-1367.7058500046305},"b2":{"x":-807.9866243332274,"y":-1386.6489531608956}},"37":{"from_node_id":"40","to_node_id":"45","b1":{"x":-786.9352860667153,"y":-1367.7058500046305},"b2":{"x":-763.3201216174359,"y":-1380.0959207038516}}}},"8":{"name":"EX_trp-L[e]","bigg_id":"EX_trp_L_e","reversibility":false,"label_x":-1156.765312284648,"label_y":-1559.6943629482068,"gene_reaction_rule":"","genes":[],"metabolites":[{"bigg_id":"trp_L_e","coefficient":-1}],"segments":{"38":{"from_node_id":"47","to_node_id":"48","b1":null,"b2":null},"39":{"from_node_id":"49","to_node_id":"48","b1":null,"b2":null},"40":{"from_node_id":"47","to_node_id":"46","b1":{"x":-1098.256299902001,"y":-1459.8738082843627},"b2":{"x":-1101.5683450974593,"y":-1486.163131913459}}}},"9":{"name":"GLYBabc","bigg_id":"GLYBabc","reversibility":false,"label_x":-422.95916132843337,"label_y":-1285.3157903667814,"gene_reaction_rule":"(MA2145 and MA2146 and MA2147)","genes":[{"name":"MA2145","bigg_id":"MA2145"},{"name":"MA2146","bigg_id":"MA2146"},{"name":"MA2147","bigg_id":"MA2147"}],"metabolites":[{"bigg_id":"h2o_c","coefficient":-1},{"bigg_id":"atp_c","coefficient":-1},{"bigg_id":"glyb_e","coefficient":-1},{"bigg_id":"glyb_c","coefficient":1},{"bigg_id":"h_c","coefficient":1},{"bigg_id":"adp_c","coefficient":1},{"bigg_id":"pi_c","coefficient":1}],"segments":{"41":{"from_node_id":"51","to_node_id":"52","b1":null,"b2":null},"42":{"from_node_id":"53","to_node_id":"52","b1":null,"b2":null},"43":{"from_node_id":"51","to_node_id":"50","b1":{"x":-454.3076633123846,"y":-1347.2983022568321},"b2":{"x":-405.63732178662315,"y":-1362.8728439106264}},"44":{"from_node_id":"51","to_node_id":"54","b1":{"x":-454.41139423422703,"y":-1351.2969570176053},"b2":{"x":-398.01896670485684,"y":-1324.97284978345}},"45":{"from_node_id":"51","to_node_id":"60","b1":{"x":-454.41139423422703,"y":-1351.2969570176053},"b2":{"x":-519.7653092222718,"y":-1411.62024736973}},"46":{"from_node_id":"53","to_node_id":"56","b1":{"x":-451.6106593444822,"y":-1243.3332784767304},"b2":{"x":-450.43072010852495,"y":-1197.848580572936}},"47":{"from_node_id":"53","to_node_id":"57","b1":{"x":-451.50692842263976,"y":-1239.3346237159574},"b2":{"x":-430.0212690498294,"y":-1220.8856009419574}},"48":{"from_node_id":"53","to_node_id":"58","b1":{"x":-451.50692842263976,"y":-1239.3346237159574},"b2":{"x":-472.0071440379475,"y":-1219.7964262626126}},"49":{"from_node_id":"53","to_node_id":"59","b1":{"x":-451.50692842263976,"y":-1239.3346237159574},"b2":{"x":-513.9930190260654,"y":-1218.707251583267}}}},"10":{"name":"EX_glyb[e]","bigg_id":"EX_glyb_e","reversibility":false,"label_x":-514.7645873369495,"label_y":-1539.354173038252,"gene_reaction_rule":"","genes":[],"metabolites":[{"bigg_id":"glyb_e","coefficient":-1}],"segments":{"50":{"from_node_id":"61","to_node_id":"62","b1":null,"b2":null},"51":{"from_node_id":"63","to_node_id":"62","b1":null,"b2":null},"52":{"from_node_id":"61","to_node_id":"60","b1":{"x":-543.6631713046966,"y":-1497.3658389360346},"b2":{"x":-544.6934508311632,"y":-1507.7081999169059}}}},"11":{"name":"Naabc","bigg_id":"Naabc","reversibility":false,"label_x":-104.2210119242601,"label_y":-1284.6760346940737,"gene_reaction_rule":"( MA2433 and MA2434 and MA2435 and MA2436 and MA2437 and MA2438 and MA2439 and MA2440 and MA2441 )","genes":[{"name":"MA2433","bigg_id":"MA2433"},{"name":"MA2434","bigg_id":"MA2434"},{"name":"MA2435","bigg_id":"MA2435"},{"name":"MA2436","bigg_id":"MA2436"},{"name":"MA2437","bigg_id":"MA2437"},{"name":"MA2438","bigg_id":"MA2438"},{"name":"MA2439","bigg_id":"MA2439"},{"name":"MA2440","bigg_id":"MA2440"},{"name":"MA2441","bigg_id":"MA2441"}],"metabolites":[{"bigg_id":"h2o_c","coefficient":-1},{"bigg_id":"atp_c","coefficient":-1},{"bigg_id":"na1_c","coefficient":-1},{"bigg_id":"na1_e","coefficient":1},{"bigg_id":"h_c","coefficient":1},{"bigg_id":"adp_c","coefficient":1},{"bigg_id":"pi_c","coefficient":1}],"segments":{"53":{"from_node_id":"65","to_node_id":"66","b1":null,"b2":null},"54":{"from_node_id":"67","to_node_id":"66","b1":null,"b2":null},"55":{"from_node_id":"65","to_node_id":"64","b1":{"x":-132.80572180917355,"y":-1254.643366485156},"b2":{"x":-133.3121025181063,"y":-1209.146184390243}},"56":{"from_node_id":"65","to_node_id":"68","b1":{"x":-132.8502387945752,"y":-1250.6436142130758},"b2":{"x":-154.06039390364802,"y":-1231.8785050940487}},"57":{"from_node_id":"65","to_node_id":"69","b1":{"x":-132.8502387945752,"y":-1250.6436142130758},"b2":{"x":-112.06299504680743,"y":-1231.4110767473417}},"58":{"from_node_id":"67","to_node_id":"70","b1":{"x":-131.64828018875968,"y":-1358.636925559242},"b2":{"x":-129.1431349512997,"y":-1463.9733692907514}},"59":{"from_node_id":"67","to_node_id":"71","b1":{"x":-131.6037632033596,"y":-1362.6366778313231},"b2":{"x":-152.391006951128,"y":-1367.9112074845555}},"60":{"from_node_id":"67","to_node_id":"72","b1":{"x":-131.6037632033596,"y":-1362.6366778313231},"b2":{"x":-241.99830627543795,"y":-1357.4736863644125}},"61":{"from_node_id":"67","to_node_id":"73","b1":{"x":-131.6037632033596,"y":-1362.6366778313231},"b2":{"x":-94.31834506736777,"y":-1343.0481281348964}}}},"12":{"name":"KCCt","bigg_id":"KCCt","reversibility":false,"label_x":160.5996165981457,"label_y":-1308.7350382755808,"gene_reaction_rule":"MA4506","genes":[{"name":"MA4506","bigg_id":"MA4506"}],"metabolites":[{"bigg_id":"cl_e","coefficient":1},{"bigg_id":"k_c","coefficient":-1},{"bigg_id":"k_e","coefficient":1},{"bigg_id":"cl_c","coefficient":-1}],"segments":{"62":{"from_node_id":"75","to_node_id":"76","b1":null,"b2":null},"63":{"from_node_id":"77","to_node_id":"76","b1":null,"b2":null},"64":{"from_node_id":"77","to_node_id":"78","b1":{"x":130.58193594101246,"y":-1370.7350352697579},"b2":{"x":130.56646536602008,"y":-1416.2350326396618}},"65":{"from_node_id":"75","to_node_id":"74","b1":{"x":130.61729725527908,"y":-1266.7350412814048},"b2":{"x":130.63276783027158,"y":-1221.235043911501}},"66":{"from_node_id":"77","to_node_id":"79","b1":{"x":130.58057589046354,"y":-1374.73503503854},"b2":{"x":109.57411686424732,"y":-1393.727893674878}},"67":{"from_node_id":"75","to_node_id":"80","b1":{"x":130.6186573058282,"y":-1262.7350415126227},"b2":{"x":109.62511875982479,"y":-1243.7279023455233}}}},"13":{"name":"PPA_1","bigg_id":"PPA_1","reversibility":false,"label_x":-1893.8631622596988,"label_y":-690.6746735586819,"gene_reaction_rule":"MA3880","genes":[{"name":"MA3880","bigg_id":"MA3880"}],"metabolites":[{"bigg_id":"ppi_c","coefficient":-1},{"bigg_id":"h2o_c","coefficient":-1},{"bigg_id":"h_e","coefficient":1},{"bigg_id":"pi_c","coefficient":2}],"segments":{"68":{"from_node_id":"82","to_node_id":"83","b1":null,"b2":null},"69":{"from_node_id":"84","to_node_id":"83","b1":null,"b2":null},"70":{"from_node_id":"82","to_node_id":"81","b1":{"x":-1782.1038751953124,"y":-646.6809825991479},"b2":{"x":-1781.9423676663168,"y":-601.1812692449083}},"71":{"from_node_id":"82","to_node_id":"85","b1":{"x":-1782.0896767312247,"y":-642.6810077987758},"b2":{"x":-1803.0221017287672,"y":-623.6065855605456}},"72":{"from_node_id":"84","to_node_id":"86","b1":{"x":-1782.4730352615857,"y":-750.6803274088415},"b2":{"x":-1782.6345427905812,"y":-796.1800407630822}},"73":{"from_node_id":"84","to_node_id":"87","b1":{"x":-1782.4872337256736,"y":-754.6803022092145},"b2":{"x":-1803.5545441320462,"y":-773.6056405745265}}}},"14":{"name":"GLCNt2r","bigg_id":"GLCNt2r","reversibility":true,"label_x":-1545.833931061683,"label_y":-692.7281582135341,"gene_reaction_rule":"MA0021","genes":[{"name":"MA0021","bigg_id":"MA0021"}],"metabolites":[{"bigg_id":"glcn_c","coefficient":1},{"bigg_id":"h_e","coefficient":-1},{"bigg_id":"glcn_e","coefficient":-1},{"bigg_id":"h_c","coefficient":1}],"segments":{"74":{"from_node_id":"89","to_node_id":"90","b1":null,"b2":null},"75":{"from_node_id":"91","to_node_id":"90","b1":null,"b2":null},"76":{"from_node_id":"91","to_node_id":"92","b1":{"x":-1576.2890818505666,"y":-650.7301501963093},"b2":{"x":-1576.6873387908395,"y":-605.2318931812375}},"77":{"from_node_id":"89","to_node_id":"88","b1":{"x":-1575.3787802727995,"y":-754.726166230759},"b2":{"x":-1574.9805233325267,"y":-800.2244232458307}},"78":{"from_node_id":"89","to_node_id":"114","b1":{"x":-1575.3437686736547,"y":-758.7260130013148},"b2":{"x":-1504.3280483057363,"y":-787.5115060042253}},"79":{"from_node_id":"91","to_node_id":"94","b1":{"x":-1576.3240934497114,"y":-646.7303034257535},"b2":{"x":-1555.491203000232,"y":-627.5472203701031}}}},"15":{"name":"BTNabc","bigg_id":"BTNabc","reversibility":false,"label_x":-1210.840034577308,"label_y":-676.7759487408779,"gene_reaction_rule":"( MA4340 and ( MA4341 or MA4342 ) and MA4343 )","genes":[{"name":"MA4340","bigg_id":"MA4340"},{"name":"MA4341","bigg_id":"MA4341"},{"name":"MA4342","bigg_id":"MA4342"},{"name":"MA4343","bigg_id":"MA4343"}],"metabolites":[{"bigg_id":"h2o_c","coefficient":-1},{"bigg_id":"btn_c","coefficient":1},{"bigg_id":"btn_e","coefficient":-1},{"bigg_id":"atp_c","coefficient":-1},{"bigg_id":"h_c","coefficient":1},{"bigg_id":"adp_c","coefficient":1},{"bigg_id":"pi_c","coefficient":1}],"segments":{"80":{"from_node_id":"96","to_node_id":"97","b1":null,"b2":null},"81":{"from_node_id":"98","to_node_id":"97","b1":null,"b2":null},"82":{"from_node_id":"96","to_node_id":"95","b1":{"x":-1240.3848837884245,"y":-738.7739567581027},"b2":{"x":-1311.7710506762767,"y":-736.415890530987}},"83":{"from_node_id":"98","to_node_id":"99","b1":{"x":-1241.2951853661916,"y":-634.777940723653},"b2":{"x":-1241.6934423064645,"y":-589.2796837085813}},"84":{"from_node_id":"96","to_node_id":"100","b1":{"x":-1240.3498721892797,"y":-742.7738035286585},"b2":{"x":-1245.1064906885488,"y":-803.4635323714127}},"85":{"from_node_id":"96","to_node_id":"101","b1":{"x":-1240.3498721892797,"y":-742.7738035286585},"b2":{"x":-1313.0268788496967,"y":-670.2323992796214}},"86":{"from_node_id":"98","to_node_id":"102","b1":{"x":-1241.3301969653364,"y":-630.7780939530973},"b2":{"x":-1220.497306515857,"y":-611.5950108974469}},"87":{"from_node_id":"98","to_node_id":"103","b1":{"x":-1241.3301969653364,"y":-630.7780939530973},"b2":{"x":-1262.4956976066924,"y":-611.962632688468}},"88":{"from_node_id":"98","to_node_id":"104","b1":{"x":-1241.3301969653364,"y":-630.7780939530973},"b2":{"x":-1304.4940886975278,"y":-612.3302544794893}}}},"16":{"name":"PIabc","bigg_id":"PIabc","reversibility":false,"label_x":-887.8104325265268,"label_y":-662.8178798932216,"gene_reaction_rule":"(MA0887 and MA0888 and MA0889 and MA0890) or (MA3093 and MA3094 and MA3095)","genes":[{"name":"MA0887","bigg_id":"MA0887"},{"name":"MA0888","bigg_id":"MA0888"},{"name":"MA0889","bigg_id":"MA0889"},{"name":"MA0890","bigg_id":"MA0890"},{"name":"MA3093","bigg_id":"MA3093"},{"name":"MA3094","bigg_id":"MA3094"},{"name":"MA3095","bigg_id":"MA3095"}],"metabolites":[{"bigg_id":"h2o_c","coefficient":-1},{"bigg_id":"atp_c","coefficient":-1},{"bigg_id":"h_c","coefficient":1},{"bigg_id":"adp_c","coefficient":1},{"bigg_id":"pi_c","coefficient":2},{"bigg_id":"pi_e","coefficient":-1}],"segments":{"89":{"from_node_id":"106","to_node_id":"107","b1":null,"b2":null},"90":{"from_node_id":"108","to_node_id":"107","b1":null,"b2":null},"91":{"from_node_id":"106","to_node_id":"105","b1":{"x":-917.3552817376434,"y":-724.8158879104465},"b2":{"x":-916.9570247973703,"y":-770.3141449255182}},"92":{"from_node_id":"106","to_node_id":"109","b1":{"x":-917.3202701384985,"y":-728.8157346810023},"b2":{"x":-896.1547694971425,"y":-747.6311959456315}},"93":{"from_node_id":"108","to_node_id":"110","b1":{"x":-918.2655833154103,"y":-620.8198718759968},"b2":{"x":-918.6638402556832,"y":-575.321614860925}},"94":{"from_node_id":"108","to_node_id":"111","b1":{"x":-918.3005949145552,"y":-616.820025105441},"b2":{"x":-897.4677044650756,"y":-597.6369420497906}},"95":{"from_node_id":"108","to_node_id":"112","b1":{"x":-918.3005949145552,"y":-616.820025105441},"b2":{"x":-939.466095555911,"y":-598.0045638408118}},"96":{"from_node_id":"106","to_node_id":"118","b1":{"x":-917.3202701384985,"y":-728.8157346810023},"b2":{"x":-988.0034413496969,"y":-747.9988177366527}}}},"17":{"name":"EX_glcn[e]","bigg_id":"EX_glcn_e","reversibility":false,"label_x":-1473.3864119226917,"label_y":-891.3538287248593,"gene_reaction_rule":"","genes":[],"metabolites":[{"bigg_id":"glcn_e","coefficient":-1}],"segments":{"97":{"from_node_id":"115","to_node_id":"116","b1":null,"b2":null},"98":{"from_node_id":"117","to_node_id":"116","b1":null,"b2":null},"99":{"from_node_id":"115","to_node_id":"114","b1":{"x":-1489.892576214877,"y":-849.3559004559627},"b2":{"x":-1490.298726806477,"y":-877.6360335331794}}}},"18":{"name":"EX_pi[e]","bigg_id":"EX_pi_e","reversibility":true,"label_x":-1051.5001834005077,"label_y":-929.2380955885069,"gene_reaction_rule":"","genes":[],"metabolites":[{"bigg_id":"pi_e","coefficient":-1}],"segments":{"100":{"from_node_id":"119","to_node_id":"120","b1":null,"b2":null},"101":{"from_node_id":"121","to_node_id":"120","b1":null,"b2":null},"102":{"from_node_id":"119","to_node_id":"118","b1":{"x":-1007.0156141991833,"y":-831.4106147947275},"b2":{"x":-1008.3917107525162,"y":-843.7411040122806}}}},"19":{"name":"ETHAt6","bigg_id":"ETHAt6","reversibility":true,"label_x":-616.6247940987924,"label_y":-680.7641689557216,"gene_reaction_rule":"MA0143","genes":[{"name":"MA0143","bigg_id":"MA0143"}],"metabolites":[{"bigg_id":"etha_e","coefficient":-1},{"bigg_id":"h_e","coefficient":-1},{"bigg_id":"h_c","coefficient":1},{"bigg_id":"etha_c","coefficient":1}],"segments":{"103":{"from_node_id":"123","to_node_id":"124","b1":null,"b2":null},"104":{"from_node_id":"125","to_node_id":"124","b1":null,"b2":null},"105":{"from_node_id":"123","to_node_id":"129","b1":{"x":-646.1696433099089,"y":-742.7621769729465},"b2":{"x":-703.5977413501047,"y":-790.2544525427057}},"106":{"from_node_id":"123","to_node_id":"126","b1":{"x":-646.1346317107641,"y":-746.7620237435023},"b2":{"x":-624.9691310694081,"y":-765.5774850081315}},"107":{"from_node_id":"125","to_node_id":"127","b1":{"x":-647.1149564868208,"y":-634.766314167941},"b2":{"x":-626.2820660373412,"y":-615.5832311122906}},"108":{"from_node_id":"125","to_node_id":"128","b1":{"x":-647.0799448876759,"y":-638.7661609384968},"b2":{"x":-647.4782018279489,"y":-593.267903923425}}}},"20":{"name":"EX_etha[e]","bigg_id":"EX_etha_e","reversibility":false,"label_x":-680.366600978395,"label_y":-907.3066803755537,"gene_reaction_rule":"","genes":[],"metabolites":[{"bigg_id":"etha_e","coefficient":-1}],"segments":{"109":{"from_node_id":"130","to_node_id":"131","b1":null,"b2":null},"110":{"from_node_id":"132","to_node_id":"131","b1":null,"b2":null},"111":{"from_node_id":"130","to_node_id":"129","b1":{"x":-710.0037650925042,"y":-865.3079462551941},"b2":{"x":-709.6862836923502,"y":-891.5934166928473}}}},"21":{"name":"GLYt4r","bigg_id":"GLYt4r","reversibility":true,"label_x":-339.4573746651987,"label_y":-662.8179409283779,"gene_reaction_rule":"MA2837","genes":[{"name":"MA2837","bigg_id":"MA2837"}],"metabolites":[{"bigg_id":"na1_c","coefficient":1},{"bigg_id":"gly_e","coefficient":-1},{"bigg_id":"na1_e","coefficient":-1},{"bigg_id":"gly_c","coefficient":1}],"segments":{"112":{"from_node_id":"134","to_node_id":"135","b1":null,"b2":null},"113":{"from_node_id":"136","to_node_id":"135","b1":null,"b2":null},"114":{"from_node_id":"136","to_node_id":"137","b1":{"x":-369.947537053227,"y":-616.8200861405973},"b2":{"x":-349.1146466037475,"y":-597.6370030849469}},"115":{"from_node_id":"134","to_node_id":"133","b1":{"x":-369.0022238763152,"y":-724.8159489456027},"b2":{"x":-368.6039669360422,"y":-770.3142059606745}},"116":{"from_node_id":"134","to_node_id":"138","b1":{"x":-368.96721227717035,"y":-728.8157957161585},"b2":{"x":-347.8017116358144,"y":-747.6312569807877}},"117":{"from_node_id":"136","to_node_id":"139","b1":{"x":-369.91252545408213,"y":-620.819932911153},"b2":{"x":-370.31078239435516,"y":-575.3216758960813}}}},"22":{"name":"EX_gly[e]","bigg_id":"EX_gly_e","reversibility":false,"label_x":-337.84704719612967,"label_y":-899.324577510152,"gene_reaction_rule":"","genes":[],"metabolites":[{"bigg_id":"gly_e","coefficient":-1}],"segments":{"118":{"from_node_id":"141","to_node_id":"142","b1":null,"b2":null},"119":{"from_node_id":"143","to_node_id":"142","b1":null,"b2":null},"120":{"from_node_id":"141","to_node_id":"133","b1":{"x":-366.8598447685216,"y":-857.3339492068998},"b2":{"x":-365.9960731619431,"y":-875.6504990509293}}}},"23":{"name":"GLUt4","bigg_id":"GLUt4","reversibility":false,"label_x":-46.337829682288515,"label_y":-658.8300258893154,"gene_reaction_rule":"MA2961","genes":[{"name":"MA2961","bigg_id":"MA2961"}],"metabolites":[{"bigg_id":"glu_L_e","coefficient":-1},{"bigg_id":"na1_c","coefficient":1},{"bigg_id":"na1_e","coefficient":-1},{"bigg_id":"glu_L_c","coefficient":1}],"segments":{"121":{"from_node_id":"145","to_node_id":"146","b1":null,"b2":null},"122":{"from_node_id":"147","to_node_id":"146","b1":null,"b2":null},"123":{"from_node_id":"145","to_node_id":"144","b1":{"x":-75.88267889340506,"y":-720.8280339065402},"b2":{"x":-75.48442195313203,"y":-766.326290921612}},"124":{"from_node_id":"147","to_node_id":"148","b1":{"x":-76.82799207031684,"y":-612.8321711015348},"b2":{"x":-55.99510162083732,"y":-593.6490880458844}},"125":{"from_node_id":"145","to_node_id":"149","b1":{"x":-75.84766729426018,"y":-724.827880677096},"b2":{"x":-54.68216665290427,"y":-743.6433419417252}},"126":{"from_node_id":"147","to_node_id":"150","b1":{"x":-76.79298047117197,"y":-616.8320178720905},"b2":{"x":-77.191237411445,"y":-571.3337608570188}}}},"24":{"name":"H2St","bigg_id":"H2St","reversibility":true,"label_x":248.143867400231,"label_y":-660.8239834088466,"gene_reaction_rule":"","genes":[],"metabolites":[{"bigg_id":"h2s_e","coefficient":-1},{"bigg_id":"h2s_c","coefficient":1}],"segments":{"127":{"from_node_id":"152","to_node_id":"153","b1":null,"b2":null},"128":{"from_node_id":"154","to_node_id":"153","b1":null,"b2":null},"129":{"from_node_id":"152","to_node_id":"151","b1":{"x":218.59901818911447,"y":-722.8219914260715},"b2":{"x":218.9972751293875,"y":-768.3202484411432}},"130":{"from_node_id":"154","to_node_id":"155","b1":{"x":217.68871661134756,"y":-618.8259753916218},"b2":{"x":217.29045967107453,"y":-573.32771837655}}}},"25":{"name":"EX_h2s[e]","bigg_id":"EX_h2s_e","reversibility":true,"label_x":248.30052714398812,"label_y":-905.3131823505751,"gene_reaction_rule":"","genes":[],"metabolites":[{"bigg_id":"h2s_e","coefficient":-1}],"segments":{"131":{"from_node_id":"157","to_node_id":"158","b1":null,"b2":null},"132":{"from_node_id":"159","to_node_id":"158","b1":null,"b2":null},"133":{"from_node_id":"157","to_node_id":"151","b1":{"x":218.53840077048744,"y":-863.313726429019},"b2":{"x":218.74655545246287,"y":-871.652459333596}}}},"26":{"name":"PROt4","bigg_id":"PROt4","reversibility":false,"label_x":-1782.9172268838265,"label_y":495.6816623431065,"gene_reaction_rule":"(MA0279 or MA1316)","genes":[{"name":"MA0279","bigg_id":"MA0279"},{"name":"MA1316","bigg_id":"MA1316"}],"metabolites":[{"bigg_id":"pro_L_c","coefficient":1},{"bigg_id":"na1_c","coefficient":1},{"bigg_id":"na1_e","coefficient":-1},{"bigg_id":"pro_L_e","coefficient":-1}],"segments":{"134":{"from_node_id":"161","to_node_id":"162","b1":null,"b2":null},"135":{"from_node_id":"163","to_node_id":"162","b1":null,"b2":null},"136":{"from_node_id":"163","to_node_id":"164","b1":{"x":-1813.3723776727102,"y":537.6796703603313},"b2":{"x":-1813.770634612983,"y":583.1779273754031}},"137":{"from_node_id":"163","to_node_id":"165","b1":{"x":-1813.407389271855,"y":541.6795171308871},"b2":{"x":-1792.5744988223755,"y":560.8626001865375}},"138":{"from_node_id":"161","to_node_id":"160","b1":{"x":-1812.462076094943,"y":433.68365432588166},"b2":{"x":-1812.0638191546702,"y":388.18539731080995}},"139":{"from_node_id":"161","to_node_id":"166","b1":{"x":-1812.4270644957983,"y":429.6838075553259},"b2":{"x":-1791.2615638544423,"y":410.8683462906967}}}},"27":{"name":"PIt","bigg_id":"PIt","reversibility":false,"label_x":-1417.705923172889,"label_y":494.4161899309971,"gene_reaction_rule":"( MA2935 or MA3014 )","genes":[{"name":"MA2935","bigg_id":"MA2935"},{"name":"MA3014","bigg_id":"MA3014"}],"metabolites":[{"bigg_id":"pi_e","coefficient":-1},{"bigg_id":"h_e","coefficient":-1},{"bigg_id":"h_c","coefficient":1},{"bigg_id":"pi_c","coefficient":1}],"segments":{"140":{"from_node_id":"168","to_node_id":"169","b1":null,"b2":null},"141":{"from_node_id":"170","to_node_id":"169","b1":null,"b2":null},"142":{"from_node_id":"168","to_node_id":"167","b1":{"x":-1447.2507723840056,"y":432.4181819137723},"b2":{"x":-1446.8525154437327,"y":386.9199248987006}},"143":{"from_node_id":"168","to_node_id":"171","b1":{"x":-1447.2157607848608,"y":428.41833514321655},"b2":{"x":-1426.0502601435048,"y":409.60287387858733}},"144":{"from_node_id":"170","to_node_id":"172","b1":{"x":-1448.1610739617727,"y":536.414197948222},"b2":{"x":-1448.5593309020455,"y":581.9124549632937}},"145":{"from_node_id":"170","to_node_id":"173","b1":{"x":-1448.1960855609175,"y":540.4140447187777},"b2":{"x":-1427.363195111438,"y":559.5971277744281}}}},"28":{"name":"ATPS1","bigg_id":"ATPS1","reversibility":false,"label_x":-980.6687527627328,"label_y":463.67281224545025,"gene_reaction_rule":"(MA1678 or MA2833)","genes":[{"name":"MA1678","bigg_id":"MA1678"},{"name":"MA2833","bigg_id":"MA2833"}],"metabolites":[{"bigg_id":"h2o_c","coefficient":-1},{"bigg_id":"atp_c","coefficient":-1},{"bigg_id":"h_e","coefficient":2},{"bigg_id":"h_c","coefficient":-1},{"bigg_id":"adp_c","coefficient":1},{"bigg_id":"pi_c","coefficient":1}],"segments":{"146":{"from_node_id":"175","to_node_id":"176","b1":null,"b2":null},"147":{"from_node_id":"177","to_node_id":"176","b1":null,"b2":null},"148":{"from_node_id":"175","to_node_id":"174","b1":{"x":-894.860570476978,"y":489.6969393917975},"b2":{"x":-849.3607168851456,"y":489.81236522004724}},"149":{"from_node_id":"175","to_node_id":"178","b1":{"x":-890.8605833480251,"y":489.7070867173587},"b2":{"x":-871.9139179446945,"y":510.75521894076985}},"150":{"from_node_id":"177","to_node_id":"179","b1":{"x":-998.8602358297378,"y":489.4331089272275},"b2":{"x":-1020.4319888356329,"y":409.5572766048375}},"151":{"from_node_id":"175","to_node_id":"180","b1":{"x":-890.8605833480251,"y":489.7070867173587},"b2":{"x":-871.80737102631,"y":468.7553540867708}},"152":{"from_node_id":"177","to_node_id":"181","b1":{"x":-1002.8602229586904,"y":489.42296160166666},"b2":{"x":-1009.9493239522806,"y":572.189025286942}},"153":{"from_node_id":"177","to_node_id":"182","b1":{"x":-1002.8602229586904,"y":489.42296160166666},"b2":{"x":-1051.7170446120213,"y":542.1532412434897}}}},"29":{"name":"H2Ot","bigg_id":"H2Ot","reversibility":true,"label_x":-487.1152173013071,"label_y":593.5080554705479,"gene_reaction_rule":"","genes":[],"metabolites":[{"bigg_id":"h2o_c","coefficient":1},{"bigg_id":"h2o_e","coefficient":-1}],"segments":{"154":{"from_node_id":"184","to_node_id":"185","b1":null,"b2":null},"155":{"from_node_id":"186","to_node_id":"185","b1":null,"b2":null},"156":{"from_node_id":"186","to_node_id":"187","b1":{"x":-517.5703680901905,"y":635.5060634877727},"b2":{"x":-515.974606475776,"y":635.1420768505008}},"157":{"from_node_id":"184","to_node_id":"188","b1":{"x":-516.6600665124237,"y":531.5100474533231},"b2":{"x":-516.2618095721506,"y":513.927943392353}}}},"30":{"name":"EX_h2o[e]","bigg_id":"EX_h2o_e","reversibility":true,"label_x":-487.18296361655575,"label_y":325.09260307950376,"gene_reaction_rule":"","genes":[],"metabolites":[{"bigg_id":"h2o_e","coefficient":-1}],"segments":{"158":{"from_node_id":"189","to_node_id":"190","b1":null,"b2":null},"159":{"from_node_id":"191","to_node_id":"190","b1":null,"b2":null},"160":{"from_node_id":"189","to_node_id":"188","b1":{"x":-516.6338712705276,"y":367.08970393710484},"b2":{"x":-516.153415467753,"y":412.58716718750577}}}},"31":{"name":"GCALDt","bigg_id":"GCALDt","reversibility":true,"label_x":-209.94770631497897,"label_y":583.5379798632481,"gene_reaction_rule":"","genes":[],"metabolites":[{"bigg_id":"gcald_e","coefficient":-1},{"bigg_id":"gcald_c","coefficient":1}],"segments":{"161":{"from_node_id":"193","to_node_id":"194","b1":null,"b2":null},"162":{"from_node_id":"195","to_node_id":"194","b1":null,"b2":null},"163":{"from_node_id":"193","to_node_id":"197","b1":{"x":-239.49255552609543,"y":521.5399718460233},"b2":{"x":-241.08831714050996,"y":517.9159270959663}},"164":{"from_node_id":"195","to_node_id":"196","b1":{"x":-240.4028571038624,"y":625.5359878804729},"b2":{"x":-240.80111404413537,"y":639.1300777202517}}}},"32":{"name":"EX_gcald[e]","bigg_id":"EX_gcald_e","reversibility":false,"label_x":-213.17607586380757,"label_y":341.0450398520456,"gene_reaction_rule":"","genes":[],"metabolites":[{"bigg_id":"gcald_e","coefficient":-1}],"segments":{"165":{"from_node_id":"198","to_node_id":"199","b1":null,"b2":null},"166":{"from_node_id":"200","to_node_id":"199","b1":null,"b2":null},"167":{"from_node_id":"198","to_node_id":"197","b1":{"x":-243.77435191773577,"y":383.0415980627898},"b2":{"x":-244.29784346492306,"y":410.5924805401595}}}},"33":{"name":"NIT_n1p4","bigg_id":"NIT_n1p4","reversibility":false,"label_x":430.15879240328286,"label_y":614.296889088712,"gene_reaction_rule":"( (MA1208 and MA1209 and MA1210) or ( (MA1205 or MA1213 or MA1633 or MA2032 or MA3627 or MA3895) and (MA1212 or MA1214 or MA3896) and (MA1211 or MA1215 or MA3897) and MA3898 and MA3899 and MA4195 and MA3900 and MA3901 and (MA2717 or MA3265) ) or (MA1217 and MA1216 and MA1218 and (MA1219 or MA1631) and (MA1220 or MA1632) ) )","genes":[{"name":"MA1208","bigg_id":"MA1208"},{"name":"MA1209","bigg_id":"MA1209"},{"name":"MA1210","bigg_id":"MA1210"},{"name":"MA1205","bigg_id":"MA1205"},{"name":"MA1213","bigg_id":"MA1213"},{"name":"MA1633","bigg_id":"MA1633"},{"name":"MA2032","bigg_id":"MA2032"},{"name":"MA3627","bigg_id":"MA3627"},{"name":"MA3895","bigg_id":"MA3895"},{"name":"MA1212","bigg_id":"MA1212"},{"name":"MA1214","bigg_id":"MA1214"},{"name":"MA3896","bigg_id":"MA3896"},{"name":"MA1211","bigg_id":"MA1211"},{"name":"MA1215","bigg_id":"MA1215"},{"name":"MA3897","bigg_id":"MA3897"},{"name":"MA3898","bigg_id":"MA3898"},{"name":"MA3899","bigg_id":"MA3899"},{"name":"MA4195","bigg_id":"MA4195"},{"name":"MA3900","bigg_id":"MA3900"},{"name":"MA3901","bigg_id":"MA3901"},{"name":"MA2717","bigg_id":"MA2717"},{"name":"MA3265","bigg_id":"MA3265"},{"name":"MA1217","bigg_id":"MA1217"},{"name":"MA1216","bigg_id":"MA1216"},{"name":"MA1218","bigg_id":"MA1218"},{"name":"MA1219","bigg_id":"MA1219"},{"name":"MA1631","bigg_id":"MA1631"},{"name":"MA1220","bigg_id":"MA1220"},{"name":"MA1632","bigg_id":"MA1632"}],"metabolites":[{"bigg_id":"h2o_c","coefficient":-16},{"bigg_id":"fdox_c","coefficient":8},{"bigg_id":"h2_c","coefficient":1},{"bigg_id":"atp_c","coefficient":-16},{"bigg_id":"n2_c","coefficient":-1},{"bigg_id":"fdred_c","coefficient":-8},{"bigg_id":"h_c","coefficient":6},{"bigg_id":"adp_c","coefficient":16},{"bigg_id":"pi_c","coefficient":16},{"bigg_id":"nh4_c","coefficient":2}],"segments":{"168":{"from_node_id":"202","to_node_id":"203","b1":null,"b2":null},"169":{"from_node_id":"204","to_node_id":"203","b1":null,"b2":null},"170":{"from_node_id":"202","to_node_id":"201","b1":{"x":400.6139431921665,"y":552.2988810714871},"b2":{"x":401.0122001324394,"y":506.8006240564155}},"171":{"from_node_id":"204","to_node_id":"205","b1":{"x":399.7036416143992,"y":656.2948971059368},"b2":{"x":439.7051115418021,"y":691.3035911327273}},"172":{"from_node_id":"204","to_node_id":"206","b1":{"x":399.66863001525417,"y":660.2947438764926},"b2":{"x":480.3218367794311,"y":677.4838083774555}},"173":{"from_node_id":"202","to_node_id":"207","b1":{"x":400.6489547913111,"y":548.2990343009315},"b2":{"x":467.67669527031376,"y":567.3697729874741}},"174":{"from_node_id":"202","to_node_id":"208","b1":{"x":400.6489547913111,"y":548.2990343009315},"b2":{"x":333.05927350662364,"y":485.69256392927366}},"175":{"from_node_id":"202","to_node_id":"209","b1":{"x":400.6489547913111,"y":548.2990343009315},"b2":{"x":268.0272984951366,"y":544.7004168566034}},"176":{"from_node_id":"204","to_node_id":"210","b1":{"x":399.66863001525417,"y":660.2947438764926},"b2":{"x":378.50312937389845,"y":679.1102051411218}},"177":{"from_node_id":"204","to_node_id":"211","b1":{"x":399.66863001525417,"y":660.2947438764926},"b2":{"x":336.50473828306303,"y":678.7425833501005}},"178":{"from_node_id":"204","to_node_id":"212","b1":{"x":399.66863001525417,"y":660.2947438764926},"b2":{"x":294.5063471922276,"y":678.3749615590792}},"179":{"from_node_id":"204","to_node_id":"213","b1":{"x":399.66863001525417,"y":660.2947438764926},"b2":{"x":252.5079561013922,"y":678.007339768058}}}},"34":{"name":"CD2abc1","bigg_id":"CD2abc1","reversibility":false,"label_x":971.5911368804674,"label_y":-1341.540265203685,"gene_reaction_rule":"(MA0549 or MA3366 or MA3632)","genes":[{"name":"MA0549","bigg_id":"MA0549"},{"name":"MA3366","bigg_id":"MA3366"},{"name":"MA3632","bigg_id":"MA3632"}],"metabolites":[{"bigg_id":"cd2_e","coefficient":1},{"bigg_id":"h2o_c","coefficient":-1},{"bigg_id":"atp_c","coefficient":-1},{"bigg_id":"cd2_c","coefficient":-1},{"bigg_id":"h_c","coefficient":1},{"bigg_id":"adp_c","coefficient":1},{"bigg_id":"pi_c","coefficient":1}],"segments":{"180":{"from_node_id":"215","to_node_id":"216","b1":null,"b2":null},"181":{"from_node_id":"217","to_node_id":"216","b1":null,"b2":null},"182":{"from_node_id":"217","to_node_id":"218","b1":{"x":942.2702207180255,"y":-1403.5358308332802},"b2":{"x":938.7603420356583,"y":-1421.1610614570502}},"183":{"from_node_id":"215","to_node_id":"214","b1":{"x":940.9120530429086,"y":-1299.5446995740895},"b2":{"x":940.3435910249251,"y":-1260.0244763776582}},"184":{"from_node_id":"215","to_node_id":"219","b1":{"x":940.8598158246364,"y":-1295.5450406795053},"b2":{"x":846.0210385416297,"y":-1303.034326610766}},"185":{"from_node_id":"215","to_node_id":"220","b1":{"x":940.8598158246364,"y":-1295.5450406795053},"b2":{"x":1035.4168125377887,"y":-1299.8589484564345}},"186":{"from_node_id":"217","to_node_id":"221","b1":{"x":942.322457936299,"y":-1407.535489727865},"b2":{"x":853.8701638240381,"y":-1433.075817009389}},"187":{"from_node_id":"217","to_node_id":"222","b1":{"x":942.322457936299,"y":-1407.535489727865},"b2":{"x":1017.3699248807286,"y":-1435.9537234077243}},"188":{"from_node_id":"217","to_node_id":"223","b1":{"x":942.322457936299,"y":-1407.535489727865},"b2":{"x":1095.2137677242445,"y":-1427.3170065064903}}}},"35":{"name":"CD2t4","bigg_id":"CD2t4","reversibility":true,"label_x":1495.843315032067,"label_y":-1309.4582607525967,"gene_reaction_rule":"MA1117","genes":[{"name":"MA1117","bigg_id":"MA1117"}],"metabolites":[{"bigg_id":"cd2_e","coefficient":1},{"bigg_id":"cd2_c","coefficient":-1},{"bigg_id":"h_e","coefficient":-1},{"bigg_id":"h_c","coefficient":1},{"bigg_id":"k_c","coefficient":1},{"bigg_id":"k_e","coefficient":-1}],"segments":{"189":{"from_node_id":"225","to_node_id":"226","b1":null,"b2":null},"190":{"from_node_id":"227","to_node_id":"226","b1":null,"b2":null},"191":{"from_node_id":"227","to_node_id":"228","b1":{"x":1465.3881642431834,"y":-1267.4602527353718},"b2":{"x":1464.9899073029105,"y":-1249.8501793140501}},"192":{"from_node_id":"225","to_node_id":"224","b1":{"x":1466.2984658209505,"y":-1371.4562687698215},"b2":{"x":1466.6967227612233,"y":-1395.0424164098931}},"193":{"from_node_id":"225","to_node_id":"229","b1":{"x":1466.3334774200953,"y":-1375.4561155403771},"b2":{"x":1545.2676548192637,"y":-1364.3912057112564}},"194":{"from_node_id":"227","to_node_id":"230","b1":{"x":1465.3531526440386,"y":-1263.4604059648161},"b2":{"x":1533.9945147732055,"y":-1270.1735631435406}},"195":{"from_node_id":"227","to_node_id":"231","b1":{"x":1465.3531526440386,"y":-1263.4604059648161},"b2":{"x":1396.3791803229951,"y":-1274.5251937236244}},"196":{"from_node_id":"225","to_node_id":"232","b1":{"x":1466.3334774200953,"y":-1375.4561155403771},"b2":{"x":1401.6761240799908,"y":-1368.7430804319652}}}},"36":{"name":"Coabc","bigg_id":"Coabc","reversibility":false,"label_x":1894.246879485192,"label_y":-1295.5139248150967,"gene_reaction_rule":"(MA0393 or MA0869 or MA1748 or MA3552) and (MA0394 or MA0870 or MA1747 or MA3551) and MA3553","genes":[{"name":"MA0393","bigg_id":"MA0393"},{"name":"MA0869","bigg_id":"MA0869"},{"name":"MA1748","bigg_id":"MA1748"},{"name":"MA3552","bigg_id":"MA3552"},{"name":"MA0394","bigg_id":"MA0394"},{"name":"MA0870","bigg_id":"MA0870"},{"name":"MA1747","bigg_id":"MA1747"},{"name":"MA3551","bigg_id":"MA3551"},{"name":"MA3553","bigg_id":"MA3553"}],"metabolites":[{"bigg_id":"cobalt2_e","coefficient":-1},{"bigg_id":"h2o_c","coefficient":-1},{"bigg_id":"atp_c","coefficient":-1},{"bigg_id":"cobalt2_c","coefficient":1},{"bigg_id":"h_c","coefficient":1},{"bigg_id":"adp_c","coefficient":1},{"bigg_id":"pi_c","coefficient":1}],"segments":{"197":{"from_node_id":"234","to_node_id":"235","b1":null,"b2":null},"198":{"from_node_id":"236","to_node_id":"235","b1":null,"b2":null},"199":{"from_node_id":"234","to_node_id":"233","b1":{"x":1864.7020302740755,"y":-1357.5119328323215},"b2":{"x":1865.1002872143483,"y":-1403.0101898473931}},"200":{"from_node_id":"234","to_node_id":"237","b1":{"x":1864.7370418732203,"y":-1361.5117796028771},"b2":{"x":1959.6072544286387,"y":-1354.4310006331314}},"201":{"from_node_id":"234","to_node_id":"238","b1":{"x":1864.7370418732203,"y":-1361.5117796028771},"b2":{"x":1768.2074961503033,"y":-1360.7746966429027}},"202":{"from_node_id":"236","to_node_id":"239","b1":{"x":1863.7917286963084,"y":-1253.5159167978718},"b2":{"x":1913.1937647247855,"y":-1233.9139000171751}},"203":{"from_node_id":"236","to_node_id":"240","b1":{"x":1863.7567170971636,"y":-1249.5160700273161},"b2":{"x":2006.102791140393,"y":-1224.3569127529156}},"204":{"from_node_id":"236","to_node_id":"241","b1":{"x":1863.7567170971636,"y":-1249.5160700273161},"b2":{"x":1844.5831598151826,"y":-1212.7725081767494}},"205":{"from_node_id":"236","to_node_id":"242","b1":{"x":1863.7567170971636,"y":-1249.5160700273161},"b2":{"x":1808.5609650134097,"y":-1229.076287194333}}}},"37":{"name":"EX_cd2[e]","bigg_id":"EX_cd2_e","reversibility":false,"label_x":967.8600224226573,"label_y":-1577.6799831449455,"gene_reaction_rule":"","genes":[],"metabolites":[{"bigg_id":"cd2_e","coefficient":-1}],"segments":{"206":{"from_node_id":"244","to_node_id":"245","b1":null,"b2":null},"207":{"from_node_id":"246","to_node_id":"245","b1":null,"b2":null},"208":{"from_node_id":"244","to_node_id":"218","b1":{"x":936.4596236312245,"y":-1547.6354970489463},"b2":{"x":934.9852741394042,"y":-1526.042738707133}}}},"38":{"name":"Cut1","bigg_id":"Cut1","reversibility":false,"label_x":892.7424436782676,"label_y":-716.270128628796,"gene_reaction_rule":"(MA0166 or MA1342)","genes":[{"name":"MA0166","bigg_id":"MA0166"},{"name":"MA1342","bigg_id":"MA1342"}],"metabolites":[{"bigg_id":"cu2_c","coefficient":-1},{"bigg_id":"h2o_c","coefficient":-1},{"bigg_id":"atp_c","coefficient":-1},{"bigg_id":"cu2_e","coefficient":1},{"bigg_id":"h_c","coefficient":1},{"bigg_id":"adp_c","coefficient":1},{"bigg_id":"pi_c","coefficient":1}],"segments":{"209":{"from_node_id":"248","to_node_id":"249","b1":null,"b2":null},"210":{"from_node_id":"250","to_node_id":"249","b1":null,"b2":null},"211":{"from_node_id":"248","to_node_id":"247","b1":{"x":862.3545847359536,"y":-674.2715751350618},"b2":{"x":1014.4675626837939,"y":-665.4978916070896}},"212":{"from_node_id":"248","to_node_id":"251","b1":{"x":862.3247494326981,"y":-670.2716864047741},"b2":{"x":743.5438150297422,"y":-675.2067487789456}},"213":{"from_node_id":"248","to_node_id":"252","b1":{"x":862.3247494326981,"y":-670.2716864047741},"b2":{"x":877.6586737033822,"y":-656.6852606624651}},"214":{"from_node_id":"250","to_node_id":"253","b1":{"x":863.1303026205842,"y":-778.268682122532},"b2":{"x":1035.634872038269,"y":-811.8805247329002}},"215":{"from_node_id":"250","to_node_id":"254","b1":{"x":863.160137923839,"y":-782.268570852819},"b2":{"x":749.928949305439,"y":-785.2839342409119}},"216":{"from_node_id":"250","to_node_id":"255","b1":{"x":863.160137923839,"y":-782.268570852819},"b2":{"x":851.6188993160068,"y":-817.0131086110224}},"217":{"from_node_id":"250","to_node_id":"256","b1":{"x":863.160137923839,"y":-782.268570852819},"b2":{"x":873.471157022597,"y":-794.9760425699683}}}},"39":{"name":"EX_cu2[e]","bigg_id":"EX_cu2_e","reversibility":true,"label_x":1068.4488665613246,"label_y":-953.7577610528949,"gene_reaction_rule":"","genes":[],"metabolites":[{"bigg_id":"cu2_e","coefficient":-1}],"segments":{"218":{"from_node_id":"258","to_node_id":"259","b1":null,"b2":null},"219":{"from_node_id":"260","to_node_id":"259","b1":null,"b2":null},"220":{"from_node_id":"258","to_node_id":"253","b1":{"x":1037.5867215733886,"y":-911.764908601623},"b2":{"x":1038.8429084217594,"y":-920.2655926661785}}}},"40":{"name":"NIt5","bigg_id":"NIt5","reversibility":true,"label_x":1644.276420500817,"label_y":-751.4992763775966,"gene_reaction_rule":"MA1721","genes":[{"name":"MA1721","bigg_id":"MA1721"}],"metabolites":[{"bigg_id":"ni2_e","coefficient":1},{"bigg_id":"ni2_c","coefficient":-1}],"segments":{"221":{"from_node_id":"262","to_node_id":"263","b1":null,"b2":null},"222":{"from_node_id":"264","to_node_id":"263","b1":null,"b2":null},"223":{"from_node_id":"264","to_node_id":"265","b1":{"x":1614.690434258377,"y":-813.4976282034822},"b2":{"x":1644.9330673899908,"y":-853.0199897620689}},"224":{"from_node_id":"262","to_node_id":"272","b1":{"x":1613.8624067432572,"y":-709.5009245517106},"b2":{"x":1679.2367169710183,"y":-588.3057114306246}}}},"41":{"name":"NIabc","bigg_id":"NIabc","reversibility":false,"label_x":1845.4701460867545,"label_y":-757.4753048199794,"gene_reaction_rule":"( MA3455 and (MA3456 or MA3457) and (MA3458 or MA4673) )","genes":[{"name":"MA3455","bigg_id":"MA3455"},{"name":"MA3456","bigg_id":"MA3456"},{"name":"MA3457","bigg_id":"MA3457"},{"name":"MA3458","bigg_id":"MA3458"},{"name":"MA4673","bigg_id":"MA4673"}],"metabolites":[{"bigg_id":"h2o_c","coefficient":-1},{"bigg_id":"atp_c","coefficient":-1},{"bigg_id":"ni2_e","coefficient":-1},{"bigg_id":"ni2_c","coefficient":1},{"bigg_id":"h_c","coefficient":1},{"bigg_id":"adp_c","coefficient":1},{"bigg_id":"pi_c","coefficient":1}],"segments":{"225":{"from_node_id":"267","to_node_id":"268","b1":null,"b2":null},"226":{"from_node_id":"269","to_node_id":"268","b1":null,"b2":null},"227":{"from_node_id":"267","to_node_id":"266","b1":{"x":1815.9252968756377,"y":-819.4733128372043},"b2":{"x":1816.323553815911,"y":-864.9715698522759}},"228":{"from_node_id":"267","to_node_id":"270","b1":{"x":1815.9603084747828,"y":-823.47315960776},"b2":{"x":1837.1258091161385,"y":-842.2886208723892}},"229":{"from_node_id":"267","to_node_id":"265","b1":{"x":1815.9603084747828,"y":-823.47315960776},"b2":{"x":1671.622291072178,"y":-868.5522997923167}},"230":{"from_node_id":"269","to_node_id":"272","b1":{"x":1815.0149952978709,"y":-715.4772968027546},"b2":{"x":1671.191445388848,"y":-590.2983146900266}},"231":{"from_node_id":"269","to_node_id":"273","b1":{"x":1814.9799836987263,"y":-711.4774500321988},"b2":{"x":1947.365974734143,"y":-654.4460393398297}},"232":{"from_node_id":"269","to_node_id":"274","b1":{"x":1814.9799836987263,"y":-711.4774500321988},"b2":{"x":1885.4472955573701,"y":-652.8216567363196}},"233":{"from_node_id":"269","to_node_id":"275","b1":{"x":1814.9799836987263,"y":-711.4774500321988},"b2":{"x":1823.5287384509097,"y":-659.1653527460909}}}},"42":{"name":"FE2abc","bigg_id":"FE2abc","reversibility":false,"label_x":2297.658500578942,"label_y":-742.3455288190029,"gene_reaction_rule":"(MA3477 and (MA3478 or MA3479))","genes":[{"name":"MA3477","bigg_id":"MA3477"},{"name":"MA3478","bigg_id":"MA3478"},{"name":"MA3479","bigg_id":"MA3479"}],"metabolites":[{"bigg_id":"h2o_c","coefficient":-1},{"bigg_id":"atp_c","coefficient":-1},{"bigg_id":"fe2_c","coefficient":1},{"bigg_id":"fe2_e","coefficient":-1},{"bigg_id":"h_c","coefficient":1},{"bigg_id":"adp_c","coefficient":1},{"bigg_id":"pi_c","coefficient":1}],"segments":{"234":{"from_node_id":"277","to_node_id":"278","b1":null,"b2":null},"235":{"from_node_id":"279","to_node_id":"278","b1":null,"b2":null},"236":{"from_node_id":"277","to_node_id":"276","b1":{"x":2268.1136513678257,"y":-804.3435368362277},"b2":{"x":2266.519720808098,"y":-819.9614837927057}},"237":{"from_node_id":"277","to_node_id":"280","b1":{"x":2268.1486629669703,"y":-808.3433836067835},"b2":{"x":2345.090530795826,"y":-827.1588448714127}},"238":{"from_node_id":"279","to_node_id":"281","b1":{"x":2267.2033497900584,"y":-700.347520801778},"b2":{"x":2310.6295557404105,"y":-658.833333610925}},"239":{"from_node_id":"277","to_node_id":"282","b1":{"x":2268.1486629669703,"y":-808.3433836067835},"b2":{"x":2177.5950693924906,"y":-833.5025408811839}},"240":{"from_node_id":"279","to_node_id":"283","b1":{"x":2267.1683381909133,"y":-696.3476740312223},"b2":{"x":2381.626228640393,"y":-643.3003331630719}},"241":{"from_node_id":"279","to_node_id":"284","b1":{"x":2267.1683381909133,"y":-696.3476740312223},"b2":{"x":2240.02688540112,"y":-643.6678939189368}},"242":{"from_node_id":"279","to_node_id":"285","b1":{"x":2267.1683381909133,"y":-696.3476740312223},"b2":{"x":2170.140188646222,"y":-650.0115288935518}}}},"43":{"name":"EX_ni2[e]","bigg_id":"EX_ni2_e","reversibility":true,"label_x":1574.0660922070376,"label_y":-1052.393321238176,"gene_reaction_rule":"","genes":[],"metabolites":[{"bigg_id":"ni2_e","coefficient":-1}],"segments":{"243":{"from_node_id":"287","to_node_id":"288","b1":null,"b2":null},"244":{"from_node_id":"289","to_node_id":"288","b1":null,"b2":null},"245":{"from_node_id":"287","to_node_id":"265","b1":{"x":1642.8092458862118,"y":-956.6212696659179},"b2":{"x":1641.8097861172064,"y":-958.9405060343338}}}},"44":{"name":"COBALTt5","bigg_id":"COBALTt5","reversibility":true,"label_x":2642.277641203942,"label_y":-694.5370571393154,"gene_reaction_rule":"MA1721","genes":[{"name":"MA1721","bigg_id":"MA1721"}],"metabolites":[{"bigg_id":"cobalt2_e","coefficient":1},{"bigg_id":"cobalt2_c","coefficient":-1}],"segments":{"246":{"from_node_id":"291","to_node_id":"292","b1":null,"b2":null},"247":{"from_node_id":"293","to_node_id":"292","b1":null,"b2":null},"248":{"from_node_id":"293","to_node_id":"295","b1":{"x":2612.271343863116,"y":-756.537056758003},"b2":{"x":2610.273646189894,"y":-770.164803006386}},"249":{"from_node_id":"291","to_node_id":"290","b1":{"x":2612.2839385447674,"y":-652.537057520628},"b2":{"x":2612.28944871799,"y":-630.9412936941197}}}},"45":{"name":"EX_cobalt2[e]","bigg_id":"EX_cobalt2_e","reversibility":true,"label_x":2643.012676305806,"label_y":-928.894848986929,"gene_reaction_rule":"","genes":[],"metabolites":[{"bigg_id":"cobalt2_e","coefficient":-1}],"segments":{"250":{"from_node_id":"296","to_node_id":"297","b1":null,"b2":null},"251":{"from_node_id":"298","to_node_id":"297","b1":null,"b2":null},"252":{"from_node_id":"296","to_node_id":"295","b1":{"x":2612.448578420105,"y":-886.8979087541093},"b2":{"x":2611.9549927701137,"y":-875.2649048980481}}}},"46":{"name":"EX_mn2[e]","bigg_id":"EX_mn2_e","reversibility":true,"label_x":955.9679367076769,"label_y":-382.11194517153814,"gene_reaction_rule":"","genes":[],"metabolites":[{"bigg_id":"mn2_e","coefficient":-1}],"segments":{"253":{"from_node_id":"300","to_node_id":"301","b1":null,"b2":null},"254":{"from_node_id":"302","to_node_id":"301","b1":null,"b2":null},"255":{"from_node_id":"300","to_node_id":"309","b1":{"x":926.5424402313815,"y":-336.1310490431954},"b2":{"x":927.0451308146226,"y":-348.4024112321649}}}},"47":{"name":"MNabc","bigg_id":"MNabc","reversibility":false,"label_x":953.6859204607962,"label_y":-133.36733854968782,"gene_reaction_rule":"(MA0023 and MA0024 and MA0025)","genes":[{"name":"MA0023","bigg_id":"MA0023"},{"name":"MA0024","bigg_id":"MA0024"},{"name":"MA0025","bigg_id":"MA0025"}],"metabolites":[{"bigg_id":"h2o_c","coefficient":-1},{"bigg_id":"atp_c","coefficient":-1},{"bigg_id":"mn2_c","coefficient":1},{"bigg_id":"mn2_e","coefficient":-1},{"bigg_id":"h_c","coefficient":1},{"bigg_id":"adp_c","coefficient":1},{"bigg_id":"pi_c","coefficient":1}],"segments":{"256":{"from_node_id":"304","to_node_id":"305","b1":null,"b2":null},"257":{"from_node_id":"306","to_node_id":"305","b1":null,"b2":null},"258":{"from_node_id":"304","to_node_id":"303","b1":{"x":923.584768580181,"y":-195.3672401678352},"b2":{"x":869.3518305336983,"y":-213.20116841228767}},"259":{"from_node_id":"304","to_node_id":"307","b1":{"x":923.5769876662871,"y":-199.36723260000082},"b2":{"x":1002.7275053982044,"y":-205.2674121949631}},"260":{"from_node_id":"306","to_node_id":"308","b1":{"x":923.7870723414111,"y":-91.36743693154037},"b2":{"x":921.5051716775828,"y":-17.200239007041063}},"261":{"from_node_id":"304","to_node_id":"309","b1":{"x":923.5769876662871,"y":-199.36723260000082},"b2":{"x":924.6190615098652,"y":-252.89807034923433}},"262":{"from_node_id":"306","to_node_id":"310","b1":{"x":923.7948532553041,"y":-87.36744449937467},"b2":{"x":1017.9787599388408,"y":-31.427655469759387}},"263":{"from_node_id":"306","to_node_id":"311","b1":{"x":923.7948532553041,"y":-87.36744449937467},"b2":{"x":884.3262678642759,"y":-30.757228733726862}},"264":{"from_node_id":"306","to_node_id":"312","b1":{"x":923.7948532553041,"y":-87.36744449937467},"b2":{"x":802.8871416518155,"y":-57.17875976561804}}}},"48":{"name":"ZN2t4","bigg_id":"ZN2t4","reversibility":true,"label_x":1490.7413542187342,"label_y":-142.5275654207676,"gene_reaction_rule":"MA1117","genes":[{"name":"MA1117","bigg_id":"MA1117"}],"metabolites":[{"bigg_id":"h_e","coefficient":-1},{"bigg_id":"h_c","coefficient":1},{"bigg_id":"k_c","coefficient":1},{"bigg_id":"zn2_e","coefficient":1},{"bigg_id":"k_e","coefficient":-1},{"bigg_id":"zn2_c","coefficient":-1}],"segments":{"265":{"from_node_id":"314","to_node_id":"315","b1":null,"b2":null},"266":{"from_node_id":"316","to_node_id":"315","b1":null,"b2":null},"267":{"from_node_id":"314","to_node_id":"313","b1":{"x":1459.896313585493,"y":-100.53443215945914},"b2":{"x":1459.1569030314076,"y":-55.04044055581444}},"268":{"from_node_id":"316","to_node_id":"317","b1":{"x":1461.5863948519748,"y":-204.52069868207627},"b2":{"x":1462.32580540606,"y":-250.0146902857208}},"269":{"from_node_id":"316","to_node_id":"318","b1":{"x":1461.6513979776084,"y":-208.52017047140757},"b2":{"x":1361.1648940846826,"y":-212.5207116233899}},"270":{"from_node_id":"316","to_node_id":"319","b1":{"x":1461.6513979776084,"y":-208.52017047140757},"b2":{"x":1562.4715069172985,"y":-204.66733338760878}},"271":{"from_node_id":"314","to_node_id":"320","b1":{"x":1459.8313104598594,"y":-96.53496037012837},"b2":{"x":1382.8101454938294,"y":-86.26482564345065}},"272":{"from_node_id":"314","to_node_id":"321","b1":{"x":1459.8313104598594,"y":-96.53496037012837},"b2":{"x":1550.2682674514917,"y":-80.6573364158351}}}},"49":{"name":"Znabc2","bigg_id":"Znabc2","reversibility":false,"label_x":2035.2398109460992,"label_y":-142.10354255932867,"gene_reaction_rule":"(MA0549 or MA3366 or MA3632)","genes":[{"name":"MA0549","bigg_id":"MA0549"},{"name":"MA3366","bigg_id":"MA3366"},{"name":"MA3632","bigg_id":"MA3632"}],"metabolites":[{"bigg_id":"h2o_c","coefficient":-1},{"bigg_id":"zn2_e","coefficient":1},{"bigg_id":"atp_c","coefficient":-1},{"bigg_id":"h_c","coefficient":1},{"bigg_id":"adp_c","coefficient":1},{"bigg_id":"pi_c","coefficient":1},{"bigg_id":"zn2_c","coefficient":-1}],"segments":{"273":{"from_node_id":"323","to_node_id":"324","b1":null,"b2":null},"274":{"from_node_id":"325","to_node_id":"324","b1":null,"b2":null},"275":{"from_node_id":"323","to_node_id":"322","b1":{"x":2005.5942595739928,"y":-100.10475059095464},"b2":{"x":2007.3378657432067,"y":-90.48879713797899}},"276":{"from_node_id":"325","to_node_id":"326","b1":{"x":2004.8853623182038,"y":-204.10233452770188},"b2":{"x":2004.5442065175143,"y":-251.59305476618636}},"277":{"from_node_id":"323","to_node_id":"327","b1":{"x":2005.6215248530611,"y":-96.10484351646468},"b2":{"x":1888.9908577994725,"y":-85.43239272092696}},"278":{"from_node_id":"325","to_node_id":"328","b1":{"x":2004.8580970391345,"y":-208.10224160219224},"b2":{"x":1894.161096665035,"y":-221.5795081274434}},"279":{"from_node_id":"325","to_node_id":"329","b1":{"x":2004.8580970391345,"y":-208.10224160219224},"b2":{"x":2061.3629838312245,"y":-241.74561923877252}},"280":{"from_node_id":"325","to_node_id":"330","b1":{"x":2004.8580970391345,"y":-208.10224160219224},"b2":{"x":2113.7550693541853,"y":-214.30209666433916}},"281":{"from_node_id":"323","to_node_id":"331","b1":{"x":2005.6215248530611,"y":-96.10484351646468},"b2":{"x":2120.3020510933243,"y":-82.68960686258663}}}},"50":{"name":"ZNabc","bigg_id":"ZNabc","reversibility":false,"label_x":2505.796440032067,"label_y":-143.74803469363667,"gene_reaction_rule":"(MA0023 and MA0024 and MA0025)","genes":[{"name":"MA0023","bigg_id":"MA0023"},{"name":"MA0024","bigg_id":"MA0024"},{"name":"MA0025","bigg_id":"MA0025"}],"metabolites":[{"bigg_id":"h2o_c","coefficient":-1},{"bigg_id":"zn2_e","coefficient":-1},{"bigg_id":"atp_c","coefficient":-1},{"bigg_id":"h_c","coefficient":1},{"bigg_id":"adp_c","coefficient":1},{"bigg_id":"pi_c","coefficient":1},{"bigg_id":"zn2_c","coefficient":1}],"segments":{"282":{"from_node_id":"333","to_node_id":"334","b1":null,"b2":null},"283":{"from_node_id":"335","to_node_id":"334","b1":null,"b2":null},"284":{"from_node_id":"333","to_node_id":"332","b1":{"x":2476.2515908209502,"y":-205.7460427108615},"b2":{"x":2476.6498477612236,"y":-251.24429972593322}},"285":{"from_node_id":"333","to_node_id":"336","b1":{"x":2476.2866024200953,"y":-209.74588948141724},"b2":{"x":2547.252396030201,"y":-224.57731143940583}},"286":{"from_node_id":"333","to_node_id":"337","b1":{"x":2476.2866024200953,"y":-209.74588948141724},"b2":{"x":2385.7330088456156,"y":-230.920976931599}},"287":{"from_node_id":"335","to_node_id":"338","b1":{"x":2475.3412892431834,"y":-101.75002667641184},"b2":{"x":2526.7355127716605,"y":-86.13204359951911}},"288":{"from_node_id":"335","to_node_id":"339","b1":{"x":2475.306277644039,"y":-97.75017990585607},"b2":{"x":2605.699959109143,"y":-76.5750771968853}},"289":{"from_node_id":"335","to_node_id":"340","b1":{"x":2475.306277644039,"y":-97.75017990585607},"b2":{"x":2454.1407770026826,"y":-78.93471864122685}},"290":{"from_node_id":"335","to_node_id":"341","b1":{"x":2475.306277644039,"y":-97.75017990585607},"b2":{"x":2412.142385911847,"y":-79.30234043224812}}}},"51":{"name":"FEDCabc","bigg_id":"FEDCabc","reversibility":false,"label_x":1085.755450825963,"label_y":354.8436617561882,"gene_reaction_rule":"( (MA0950 and MA0951 and MA0952) or (MA2148 and MA2149 and MA2150) )","genes":[{"name":"MA0950","bigg_id":"MA0950"},{"name":"MA0951","bigg_id":"MA0951"},{"name":"MA0952","bigg_id":"MA0952"},{"name":"MA2148","bigg_id":"MA2148"},{"name":"MA2149","bigg_id":"MA2149"},{"name":"MA2150","bigg_id":"MA2150"}],"metabolites":[{"bigg_id":"h2o_c","coefficient":-1},{"bigg_id":"atp_c","coefficient":-1},{"bigg_id":"cit_e","coefficient":-2},{"bigg_id":"cit_c","coefficient":2},{"bigg_id":"fe3_c","coefficient":1},{"bigg_id":"h_c","coefficient":1},{"bigg_id":"adp_c","coefficient":1},{"bigg_id":"fe3_e","coefficient":-1},{"bigg_id":"pi_c","coefficient":1}],"segments":{"291":{"from_node_id":"343","to_node_id":"344","b1":null,"b2":null},"292":{"from_node_id":"345","to_node_id":"344","b1":null,"b2":null},"293":{"from_node_id":"343","to_node_id":"354","b1":{"x":1245.648318998963,"y":341.28851480222613},"b2":{"x":1578.7375809069963,"y":568.3890291696597}},"294":{"from_node_id":"343","to_node_id":"346","b1":{"x":1246.903956544723,"y":337.49070301730546},"b2":{"x":763.2986308756816,"y":593.1981139861923}},"295":{"from_node_id":"343","to_node_id":"347","b1":{"x":1246.903956544723,"y":337.49070301730546},"b2":{"x":1238.3794460292854,"y":338.6494537799313}},"296":{"from_node_id":"345","to_node_id":"348","b1":{"x":1213.0017428092112,"y":440.0316212101503},"b2":{"x":959.719908354142,"y":580.3480389400811}},"297":{"from_node_id":"345","to_node_id":"359","b1":{"x":1211.7461052634512,"y":443.82943299507076},"b2":{"x":1291.7322945852738,"y":604.113483468994}},"298":{"from_node_id":"345","to_node_id":"360","b1":{"x":1211.7461052634512,"y":443.82943299507076},"b2":{"x":1216.6879729316977,"y":608.5108796522005}},"299":{"from_node_id":"345","to_node_id":"351","b1":{"x":1211.7461052634512,"y":443.82943299507076},"b2":{"x":1094.1249460810711,"y":560.5668049994805}},"300":{"from_node_id":"343","to_node_id":"362","b1":{"x":1246.903956544723,"y":337.49070301730546},"b2":{"x":1713.3479577904172,"y":560.1319588993849}},"301":{"from_node_id":"345","to_node_id":"353","b1":{"x":1211.7461052634512,"y":443.82943299507076},"b2":{"x":1454.2138306478312,"y":536.2809306453884}}}},"52":{"name":"FE3abc","bigg_id":"FE3abc","reversibility":false,"label_x":1243.0548550056694,"label_y":878.6329771223491,"gene_reaction_rule":"(MA1230 or MA1231 or MA1232 or MA3357) and (MA1233 or MA3358) and (MA1234 or MA3359)","genes":[{"name":"MA1230","bigg_id":"MA1230"},{"name":"MA1231","bigg_id":"MA1231"},{"name":"MA1232","bigg_id":"MA1232"},{"name":"MA3357","bigg_id":"MA3357"},{"name":"MA1233","bigg_id":"MA1233"},{"name":"MA3358","bigg_id":"MA3358"},{"name":"MA1234","bigg_id":"MA1234"},{"name":"MA3359","bigg_id":"MA3359"}],"metabolites":[{"bigg_id":"h2o_c","coefficient":-1},{"bigg_id":"atp_c","coefficient":-1},{"bigg_id":"fe3_c","coefficient":1},{"bigg_id":"h_c","coefficient":1},{"bigg_id":"adp_c","coefficient":1},{"bigg_id":"fe3_e","coefficient":-1},{"bigg_id":"pi_c","coefficient":1}],"segments":{"302":{"from_node_id":"355","to_node_id":"356","b1":null,"b2":null},"303":{"from_node_id":"357","to_node_id":"356","b1":null,"b2":null},"304":{"from_node_id":"355","to_node_id":"354","b1":{"x":1285.409379640291,"y":868.5325120584714},"b2":{"x":1574.1056449177242,"y":674.6843637853719}},"305":{"from_node_id":"355","to_node_id":"346","b1":{"x":1284.2328966344228,"y":872.3555851334855},"b2":{"x":768.433078527033,"y":673.9557693131865}},"306":{"from_node_id":"357","to_node_id":"359","b1":{"x":1315.9979377929199,"y":769.1326121081024},"b2":{"x":1310.1173402607294,"y":694.140591674284}},"307":{"from_node_id":"357","to_node_id":"360","b1":{"x":1317.1744207987902,"y":765.3095390330889},"b2":{"x":1234.5582523719706,"y":674.3007818985279}},"308":{"from_node_id":"357","to_node_id":"351","b1":{"x":1317.1744207987902,"y":765.3095390330889},"b2":{"x":1085.2357324728803,"y":665.2099378099233}},"309":{"from_node_id":"355","to_node_id":"362","b1":{"x":1284.2328966344228,"y":872.3555851334855},"b2":{"x":1700.772644909909,"y":663.1479194462929}},"310":{"from_node_id":"357","to_node_id":"353","b1":{"x":1317.1744207987902,"y":765.3095390330889},"b2":{"x":1455.1441850870904,"y":701.2574593527354}}}},"53":{"name":"MOBDabc","bigg_id":"MOBDabc","reversibility":false,"label_x":2288.349906828942,"label_y":619.971091054044,"gene_reaction_rule":"(MA0280 and MA0281 and MA0282) or (MA0323 and MA0324 and MA0325) or (MA1235 and MA1236 and MA1237) or (MA2280 and MA2281 and MA2282)","genes":[{"name":"MA0280","bigg_id":"MA0280"},{"name":"MA0281","bigg_id":"MA0281"},{"name":"MA0282","bigg_id":"MA0282"},{"name":"MA0323","bigg_id":"MA0323"},{"name":"MA0324","bigg_id":"MA0324"},{"name":"MA0325","bigg_id":"MA0325"},{"name":"MA1235","bigg_id":"MA1235"},{"name":"MA1236","bigg_id":"MA1236"},{"name":"MA1237","bigg_id":"MA1237"},{"name":"MA2280","bigg_id":"MA2280"},{"name":"MA2281","bigg_id":"MA2281"},{"name":"MA2282","bigg_id":"MA2282"}],"metabolites":[{"bigg_id":"mobd_e","coefficient":-1},{"bigg_id":"h2o_c","coefficient":-1},{"bigg_id":"mobd_c","coefficient":1},{"bigg_id":"atp_c","coefficient":-1},{"bigg_id":"h_c","coefficient":1},{"bigg_id":"adp_c","coefficient":1},{"bigg_id":"pi_c","coefficient":1}],"segments":{"311":{"from_node_id":"365","to_node_id":"366","b1":null,"b2":null},"312":{"from_node_id":"367","to_node_id":"366","b1":null,"b2":null},"313":{"from_node_id":"365","to_node_id":"364","b1":{"x":2258.8050576178252,"y":557.9730830368192},"b2":{"x":2259.2033145580986,"y":532.3950225549505}},"314":{"from_node_id":"365","to_node_id":"368","b1":{"x":2258.8400692169703,"y":553.9732362662634},"b2":{"x":2387.574417514576,"y":545.1178885270248}},"315":{"from_node_id":"367","to_node_id":"369","b1":{"x":2257.8947560400584,"y":661.9690990712688},"b2":{"x":2289.3688135529105,"y":731.3715919261844}},"316":{"from_node_id":"365","to_node_id":"370","b1":{"x":2258.8400692169703,"y":553.9732362662634},"b2":{"x":2126.4542002518656,"y":538.7741925172536}},"317":{"from_node_id":"367","to_node_id":"371","b1":{"x":2257.859744440914,"y":665.9689458418246},"b2":{"x":2422.118171999768,"y":740.9285791904438}},"318":{"from_node_id":"367","to_node_id":"372","b1":{"x":2257.859744440914,"y":665.9689458418246},"b2":{"x":2224.7423395026826,"y":734.5848831806726}},"319":{"from_node_id":"367","to_node_id":"373","b1":{"x":2257.859744440914,"y":665.9689458418246},"b2":{"x":2164.8156036852847,"y":726.24918277637}}}},"55":{"name":"EX_mobd[e]","bigg_id":"EX_mobd_e","reversibility":true,"label_x":2279.337014157008,"label_y":379.6601582656838,"gene_reaction_rule":"","genes":[],"metabolites":[{"bigg_id":"mobd_e","coefficient":-1}],"segments":{"323":{"from_node_id":"378","to_node_id":"379","b1":null,"b2":null},"324":{"from_node_id":"380","to_node_id":"379","b1":null,"b2":null},"325":{"from_node_id":"378","to_node_id":"364","b1":{"x":2251.241058409307,"y":421.62528710691174},"b2":{"x":2248.9229662706907,"y":429.24643957687215}}}},"56":{"name":"WO4abc","bigg_id":"WO4abc","reversibility":false,"label_x":2430.434379485192,"label_y":-1312.2914516705655,"gene_reaction_rule":"(MA0280 and MA0281 and MA0282)","genes":[{"name":"MA0280","bigg_id":"MA0280"},{"name":"MA0281","bigg_id":"MA0281"},{"name":"MA0282","bigg_id":"MA0282"}],"metabolites":[{"bigg_id":"h2o_c","coefficient":-1},{"bigg_id":"wo4_e","coefficient":-1},{"bigg_id":"wo4_c","coefficient":1},{"bigg_id":"atp_c","coefficient":-1},{"bigg_id":"h_c","coefficient":1},{"bigg_id":"adp_c","coefficient":1},{"bigg_id":"pi_c","coefficient":1}],"segments":{"326":{"from_node_id":"382","to_node_id":"383","b1":null,"b2":null},"327":{"from_node_id":"384","to_node_id":"383","b1":null,"b2":null},"328":{"from_node_id":"382","to_node_id":"381","b1":{"x":2400.8895302740752,"y":-1374.2894596877902},"b2":{"x":2397.3036563549736,"y":-1379.9473541540337}},"329":{"from_node_id":"382","to_node_id":"385","b1":{"x":2400.9245418732203,"y":-1378.289306458346},"b2":{"x":2537.627151889576,"y":-1391.128693504225}},"330":{"from_node_id":"384","to_node_id":"386","b1":{"x":2399.9792286963084,"y":-1270.2934436533405},"b2":{"x":2405.5570459747855,"y":-1244.7153526538937}},"331":{"from_node_id":"382","to_node_id":"387","b1":{"x":2400.9245418732203,"y":-1378.289306458346},"b2":{"x":2270.5306162674906,"y":-1401.456428820637}},"332":{"from_node_id":"384","to_node_id":"388","b1":{"x":2399.944217097164,"y":-1266.2935968827846},"b2":{"x":2538.305916140393,"y":-1225.1982823818219}},"333":{"from_node_id":"384","to_node_id":"389","b1":{"x":2399.944217097164,"y":-1266.2935968827846},"b2":{"x":2305.0738824714326,"y":-1237.5180526103431}},"334":{"from_node_id":"384","to_node_id":"390","b1":{"x":2399.944217097164,"y":-1266.2935968827846},"b2":{"x":2241.163382005597,"y":-1243.861687584958}}}},"57":{"name":"GALT","bigg_id":"GALT","reversibility":true,"label_x":6376.248588469567,"label_y":-1420.795926310458,"gene_reaction_rule":"MA3680","genes":[{"name":"MA3680","bigg_id":"MA3680"}],"metabolites":[{"bigg_id":"udpgal_c","coefficient":1},{"bigg_id":"utp_c","coefficient":-1},{"bigg_id":"ppi_c","coefficient":1},{"bigg_id":"h_c","coefficient":-1},{"bigg_id":"gal1p_c","coefficient":-1}],"segments":{"335":{"from_node_id":"392","to_node_id":"393","b1":null,"b2":null},"336":{"from_node_id":"394","to_node_id":"393","b1":null,"b2":null},"337":{"from_node_id":"394","to_node_id":"395","b1":{"x":6345.793437680683,"y":-1378.7979182932331},"b2":{"x":6345.39518074041,"y":-1333.2996612781615}},"338":{"from_node_id":"392","to_node_id":"391","b1":{"x":6346.703739258451,"y":-1482.7939343276828},"b2":{"x":6347.101996198723,"y":-1528.2921913427544}},"339":{"from_node_id":"394","to_node_id":"396","b1":{"x":6345.758426081538,"y":-1374.7980715226774},"b2":{"x":6366.5913165310185,"y":-1355.614988467027}},"340":{"from_node_id":"392","to_node_id":"397","b1":{"x":6346.738750857596,"y":-1486.7937810982385},"b2":{"x":6367.904251498951,"y":-1505.6092423628677}},"341":{"from_node_id":"392","to_node_id":"398","b1":{"x":6346.738750857596,"y":-1486.7937810982385},"b2":{"x":6325.905860408116,"y":-1505.976864153889}}}},"58":{"name":"UDPG4E","bigg_id":"UDPG4E","reversibility":true,"label_x":6373.622718533701,"label_y":-1120.807418518776,"gene_reaction_rule":"(MA1185 or MA4460 or MA4464)","genes":[{"name":"MA1185","bigg_id":"MA1185"},{"name":"MA4460","bigg_id":"MA4460"},{"name":"MA4464","bigg_id":"MA4464"}],"metabolites":[{"bigg_id":"udpgal_c","coefficient":1},{"bigg_id":"udpg_c","coefficient":-1}],"segments":{"342":{"from_node_id":"399","to_node_id":"400","b1":null,"b2":null},"343":{"from_node_id":"401","to_node_id":"400","b1":null,"b2":null},"344":{"from_node_id":"401","to_node_id":"395","b1":{"x":6344.077869322585,"y":-1182.805426536001},"b2":{"x":6344.476126262857,"y":-1228.3036835510727}},"345":{"from_node_id":"399","to_node_id":"402","b1":{"x":6343.1675677448175,"y":-1078.8094105015514},"b2":{"x":6351.617994426651,"y":-1004.1358155256553}}}},"59":{"name":"GALUi","bigg_id":"GALUi","reversibility":true,"label_x":6103.633927764406,"label_y":-1072.17971197438,"gene_reaction_rule":"MA4459","genes":[{"name":"MA4459","bigg_id":"MA4459"}],"metabolites":[{"bigg_id":"utp_c","coefficient":-1},{"bigg_id":"ppi_c","coefficient":1},{"bigg_id":"udpg_c","coefficient":1},{"bigg_id":"h_c","coefficient":-1},{"bigg_id":"g1p_c","coefficient":-1}],"segments":{"346":{"from_node_id":"403","to_node_id":"404","b1":null,"b2":null},"347":{"from_node_id":"405","to_node_id":"404","b1":null,"b2":null},"348":{"from_node_id":"403","to_node_id":"406","b1":{"x":6097.118995609545,"y":-1004.8496790213121},"b2":{"x":6051.619174602952,"y":-1004.9773049115006}},"349":{"from_node_id":"405","to_node_id":"407","b1":{"x":6205.118570746078,"y":-1004.5467428424079},"b2":{"x":6224.059591744568,"y":-983.4935311269799}},"350":{"from_node_id":"405","to_node_id":"402","b1":{"x":6201.118586481766,"y":-1004.5579627008856},"b2":{"x":6246.618407488353,"y":-1004.4303368107012}},"351":{"from_node_id":"403","to_node_id":"408","b1":{"x":6093.11901134523,"y":-1004.8608988797919},"b2":{"x":6064.810181832717,"y":-1096.2325131245893}},"352":{"from_node_id":"403","to_node_id":"409","b1":{"x":6093.11901134523,"y":-1004.8608988797919},"b2":{"x":6064.927502065485,"y":-926.8098625483458}}}},"60":{"name":"UDPGDr","bigg_id":"UDPGDr","reversibility":true,"label_x":6513.278094693106,"label_y":-1013.3735193607799,"gene_reaction_rule":"MA4457","genes":[{"name":"MA4457","bigg_id":"MA4457"}],"metabolites":[{"bigg_id":"h2o_c","coefficient":-1},{"bigg_id":"udpglcur_c","coefficient":1},{"bigg_id":"h_c","coefficient":3},{"bigg_id":"nad_c","coefficient":-2},{"bigg_id":"nadh_c","coefficient":2},{"bigg_id":"udpg_c","coefficient":-1}],"segments":{"353":{"from_node_id":"411","to_node_id":"412","b1":null,"b2":null},"354":{"from_node_id":"413","to_node_id":"412","b1":null,"b2":null},"355":{"from_node_id":"411","to_node_id":"410","b1":{"x":6515.848049714855,"y":-972.9069490006123},"b2":{"x":6500.740681257325,"y":-935.6859634242287}},"356":{"from_node_id":"413","to_node_id":"414","b1":{"x":6619.846811546358,"y":-973.4144305412638},"b2":{"x":6665.346269847644,"y":-973.6364537152995}},"357":{"from_node_id":"413","to_node_id":"415","b1":{"x":6623.846763924489,"y":-973.4339490620578},"b2":{"x":6642.744065486463,"y":-994.5264120210404}},"358":{"from_node_id":"411","to_node_id":"416","b1":{"x":6511.848097336721,"y":-972.8874304798173},"b2":{"x":6499.352784900161,"y":-1012.2939181748447}},"359":{"from_node_id":"413","to_node_id":"417","b1":{"x":6623.846763924489,"y":-973.4339490620578},"b2":{"x":6616.521275579801,"y":-923.4563554099989}},"360":{"from_node_id":"411","to_node_id":"402","b1":{"x":6511.848097336721,"y":-972.8874304798173},"b2":{"x":6322.464942439366,"y":-972.0617640562327}}}},"61":{"name":"PGLCURS","bigg_id":"PGLCURS","reversibility":false,"label_x":6746.532709842728,"label_y":-813.8983804048834,"gene_reaction_rule":"","genes":[],"metabolites":[{"bigg_id":"udpglcur_c","coefficient":-1},{"bigg_id":"udp_c","coefficient":1},{"bigg_id":"h_c","coefficient":1},{"bigg_id":"polyglcur_c","coefficient":1}],"segments":{"361":{"from_node_id":"419","to_node_id":"420","b1":null,"b2":null},"362":{"from_node_id":"421","to_node_id":"420","b1":null,"b2":null},"363":{"from_node_id":"419","to_node_id":"414","b1":{"x":6716.9878606316115,"y":-875.8963884221082},"b2":{"x":6717.386117571884,"y":-921.3946454371799}},"364":{"from_node_id":"421","to_node_id":"422","b1":{"x":6716.077559053844,"y":-771.9003723876585},"b2":{"x":6715.679302113571,"y":-726.4021153725868}},"365":{"from_node_id":"421","to_node_id":"423","b1":{"x":6716.042547454699,"y":-767.9005256171027},"b2":{"x":6736.875437904179,"y":-748.7174425614523}},"366":{"from_node_id":"421","to_node_id":"424","b1":{"x":6716.042547454699,"y":-767.9005256171027},"b2":{"x":6694.877046813343,"y":-749.0850643524735}}}},"62":{"name":"GLCS2","bigg_id":"GLCS2","reversibility":false,"label_x":6311.948820677071,"label_y":-857.502750494989,"gene_reaction_rule":"MA3679","genes":[{"name":"MA3679","bigg_id":"MA3679"}],"metabolites":[{"bigg_id":"udp_c","coefficient":1},{"bigg_id":"udpg_c","coefficient":-1},{"bigg_id":"h_c","coefficient":1},{"bigg_id":"glycogen_c","coefficient":1}],"segments":{"367":{"from_node_id":"425","to_node_id":"426","b1":null,"b2":null},"368":{"from_node_id":"427","to_node_id":"426","b1":null,"b2":null},"369":{"from_node_id":"427","to_node_id":"428","b1":{"x":6297.3501152006875,"y":-802.2908142551078},"b2":{"x":6386.806350447914,"y":-781.899002552536}},"370":{"from_node_id":"425","to_node_id":"402","b1":{"x":6298.260416778455,"y":-906.2868302895574},"b2":{"x":6298.658673718727,"y":-951.7850873046291}},"371":{"from_node_id":"427","to_node_id":"429","b1":{"x":6297.315103601542,"y":-798.290967484552},"b2":{"x":6368.361372957273,"y":-838.5704698781203}},"372":{"from_node_id":"427","to_node_id":"435","b1":{"x":6297.315103601542,"y":-798.290967484552},"b2":{"x":6297.291692803937,"y":-772.8684505558602}}}},"63":{"name":"GLCP","bigg_id":"GLCP","reversibility":false,"label_x":6096.175491854758,"label_y":-818.5185786594066,"gene_reaction_rule":"(MA0905 or MA1874 or MA2628)","genes":[{"name":"MA0905","bigg_id":"MA0905"},{"name":"MA1874","bigg_id":"MA1874"},{"name":"MA2628","bigg_id":"MA2628"}],"metabolites":[{"bigg_id":"pi_c","coefficient":-1},{"bigg_id":"glycogen_c","coefficient":-1},{"bigg_id":"g1p_c","coefficient":1}],"segments":{"373":{"from_node_id":"431","to_node_id":"432","b1":null,"b2":null},"374":{"from_node_id":"433","to_node_id":"432","b1":null,"b2":null},"375":{"from_node_id":"431","to_node_id":"434","b1":{"x":6182.892171493725,"y":-800.8653747237031},"b2":{"x":6179.82810998651,"y":-769.6242493184427}},"376":{"from_node_id":"431","to_node_id":"435","b1":{"x":6178.8969580485345,"y":-800.6697487352994},"b2":{"x":6277.557267164651,"y":-794.8788684186396}},"377":{"from_node_id":"433","to_node_id":"409","b1":{"x":6075.021408473488,"y":-795.5834730366444},"b2":{"x":6029.521406841714,"y":-893.409972701983}}}},"64":{"name":"GLCGSD","bigg_id":"GLCGSD","reversibility":false,"label_x":6305.7848049579425,"label_y":-582.3866256592545,"gene_reaction_rule":"(MA1190 or MA4050)","genes":[{"name":"MA1190","bigg_id":"MA1190"},{"name":"MA4050","bigg_id":"MA4050"}],"metabolites":[{"bigg_id":"glc_D_c","coefficient":1},{"bigg_id":"h2o_c","coefficient":-1},{"bigg_id":"glycogen_c","coefficient":-1}],"segments":{"378":{"from_node_id":"436","to_node_id":"437","b1":null,"b2":null},"379":{"from_node_id":"438","to_node_id":"437","b1":null,"b2":null},"380":{"from_node_id":"438","to_node_id":"439","b1":{"x":6275.329654169059,"y":-540.3886176420297},"b2":{"x":6276.2526862912855,"y":-523.960947785161}},"381":{"from_node_id":"436","to_node_id":"440","b1":{"x":6276.274967345971,"y":-648.3844804470351},"b2":{"x":6297.440467987327,"y":-667.1999417116643}},"382":{"from_node_id":"436","to_node_id":"435","b1":{"x":6276.239955746826,"y":-644.3846336764793},"b2":{"x":6276.6382126870985,"y":-689.8828906915511}}}},"65":{"name":"GK__adp_","bigg_id":"GK__adp","reversibility":false,"label_x":6303.158935022077,"label_y":-308.825913277729,"gene_reaction_rule":"(MA3562 or MA3563)","genes":[{"name":"MA3562","bigg_id":"MA3562"},{"name":"MA3563","bigg_id":"MA3563"}],"metabolites":[{"bigg_id":"glc_D_c","coefficient":-1},{"bigg_id":"g6p_c","coefficient":1},{"bigg_id":"h_c","coefficient":1},{"bigg_id":"adp_c","coefficient":-1},{"bigg_id":"amp_c","coefficient":1}],"segments":{"383":{"from_node_id":"441","to_node_id":"442","b1":null,"b2":null},"384":{"from_node_id":"443","to_node_id":"442","b1":null,"b2":null},"385":{"from_node_id":"441","to_node_id":"439","b1":{"x":6273.61408581096,"y":-370.82392129495383},"b2":{"x":6275.333631813733,"y":-418.96497005807237}},"386":{"from_node_id":"443","to_node_id":"444","b1":{"x":6272.668772634048,"y":-262.8280584899484},"b2":{"x":6132.292678708528,"y":-145.86211563205188}},"387":{"from_node_id":"443","to_node_id":"445","b1":{"x":6272.668772634048,"y":-262.8280584899484},"b2":{"x":6366.464209492692,"y":-233.44147600949884}},"388":{"from_node_id":"441","to_node_id":"446","b1":{"x":6273.649097410105,"y":-374.8237680655095},"b2":{"x":6294.814598051461,"y":-367.2114339199825}},"389":{"from_node_id":"443","to_node_id":"447","b1":{"x":6272.703784233193,"y":-266.82790526050417},"b2":{"x":6273.62681635542,"y":-250.40025066242458}}}},"66":{"name":"PGMT","bigg_id":"PGMT","reversibility":true,"label_x":5923.885772550058,"label_y":-279.8212241491784,"gene_reaction_rule":"(MA0451 or MA2665)","genes":[{"name":"MA0451","bigg_id":"MA0451"},{"name":"MA2665","bigg_id":"MA2665"}],"metabolites":[{"bigg_id":"g6p_c","coefficient":1},{"bigg_id":"g1p_c","coefficient":-1}],"segments":{"390":{"from_node_id":"448","to_node_id":"449","b1":null,"b2":null},"391":{"from_node_id":"450","to_node_id":"449","b1":null,"b2":null},"392":{"from_node_id":"450","to_node_id":"444","b1":{"x":6034.819781917425,"y":-244.4301497257036},"b2":{"x":6149.383439039651,"y":-165.89714081854197}},"393":{"from_node_id":"448","to_node_id":"409","b1":{"x":6035.730083495192,"y":-348.42616576015325},"b2":{"x":6029.521406841714,"y":-893.409972701983}}}},"67":{"name":"PGI","bigg_id":"PGI","reversibility":true,"label_x":6179.672664408216,"label_y":49.29710260209009,"gene_reaction_rule":"MA0821","genes":[{"name":"MA0821","bigg_id":"MA0821"}],"metabolites":[{"bigg_id":"g6p_c","coefficient":-1},{"bigg_id":"f6p_c","coefficient":1}],"segments":{"394":{"from_node_id":"452","to_node_id":"453","b1":null,"b2":null},"395":{"from_node_id":"454","to_node_id":"453","b1":null,"b2":null},"396":{"from_node_id":"452","to_node_id":"444","b1":{"x":6150.1278151971,"y":-12.700905415134741},"b2":{"x":6150.5260721373725,"y":-58.19916243020646}},"397":{"from_node_id":"454","to_node_id":"455","b1":{"x":6149.217513619333,"y":91.29511061931493},"b2":{"x":6150.140545741559,"y":136.79336763438667}}}},"68":{"name":"MI3PS","bigg_id":"MI3PS","reversibility":false,"label_x":6261.550492867469,"label_y":-72.79887328069157,"gene_reaction_rule":"(MA0075 or MA2253)","genes":[{"name":"MA0075","bigg_id":"MA0075"},{"name":"MA2253","bigg_id":"MA2253"}],"metabolites":[{"bigg_id":"g6p_c","coefficient":-1},{"bigg_id":"mi3p_D_c","coefficient":1}],"segments":{"398":{"from_node_id":"456","to_node_id":"457","b1":null,"b2":null},"399":{"from_node_id":"458","to_node_id":"457","b1":null,"b2":null},"400":{"from_node_id":"456","to_node_id":"444","b1":{"x":6248.981420936311,"y":-111.60211358514715},"b2":{"x":6203.483360926236,"y":-111.18195252128453}},"401":{"from_node_id":"458","to_node_id":"459","b1":{"x":6352.976986673627,"y":-112.5624817311188},"b2":{"x":6398.475046683702,"y":-112.98264279498142}}}},"69":{"name":"MI3PP","bigg_id":"MI3PP","reversibility":false,"label_x":6552.2877017251085,"label_y":-67.64083654168252,"gene_reaction_rule":"MA3344","genes":[{"name":"MA3344","bigg_id":"MA3344"}],"metabolites":[{"bigg_id":"mi3p_D_c","coefficient":-1},{"bigg_id":"h2o_c","coefficient":-1},{"bigg_id":"pi_c","coefficient":1},{"bigg_id":"inost_c","coefficient":1}],"segments":{"402":{"from_node_id":"460","to_node_id":"461","b1":null,"b2":null},"403":{"from_node_id":"462","to_node_id":"461","b1":null,"b2":null},"404":{"from_node_id":"460","to_node_id":"459","b1":{"x":6548.968629793951,"y":-114.37240631391154},"b2":{"x":6503.470569783875,"y":-113.95224525004892}},"405":{"from_node_id":"460","to_node_id":"463","b1":{"x":6544.968800342515,"y":-114.33546907752805},"b2":{"x":6525.775689957185,"y":-135.15912182474102}},"406":{"from_node_id":"462","to_node_id":"464","b1":{"x":6656.964024982701,"y":-115.36971169626673},"b2":{"x":6675.769294386005,"y":-136.54426818912327}},"407":{"from_node_id":"462","to_node_id":"465","b1":{"x":6652.964195531266,"y":-115.33277445988324},"b2":{"x":6698.462255541342,"y":-115.7529355237458}}}},"70":{"name":"INS2D","bigg_id":"INS2D","reversibility":false,"label_x":6857.560555113998,"label_y":-69.089725767029,"gene_reaction_rule":"MA4448","genes":[{"name":"MA4448","bigg_id":"MA4448"}],"metabolites":[{"bigg_id":"nadh_c","coefficient":1},{"bigg_id":"inost_c","coefficient":-1},{"bigg_id":"h_c","coefficient":1},{"bigg_id":"nad_c","coefficient":-1},{"bigg_id":"2ins_c","coefficient":1}],"segments":{"408":{"from_node_id":"466","to_node_id":"467","b1":null,"b2":null},"409":{"from_node_id":"468","to_node_id":"467","b1":null,"b2":null},"410":{"from_node_id":"468","to_node_id":"469","b1":{"x":6956.95123384034,"y":-118.14000442503112},"b2":{"x":6975.756503243644,"y":-139.31456091788766}},"411":{"from_node_id":"466","to_node_id":"465","b1":{"x":6848.95583865159,"y":-117.14269904267599},"b2":{"x":6803.457778641515,"y":-116.72253797881336}},"412":{"from_node_id":"468","to_node_id":"470","b1":{"x":6956.95123384034,"y":-118.14000442503112},"b2":{"x":6976.144344225671,"y":-97.31635167781815}},"413":{"from_node_id":"466","to_node_id":"471","b1":{"x":6844.956009200155,"y":-117.10576180629243},"b2":{"x":6825.762898814824,"y":-137.92941455350547}},"414":{"from_node_id":"468","to_node_id":"472","b1":{"x":6952.951404388906,"y":-118.10306718864763},"b2":{"x":6998.449464398981,"y":-118.5232282525102}}}},"71":{"name":"HEX7","bigg_id":"HEX7","reversibility":false,"label_x":6578.415833869103,"label_y":224.55212993335346,"gene_reaction_rule":"MA1840","genes":[{"name":"MA1840","bigg_id":"MA1840"}],"metabolites":[{"bigg_id":"fru_c","coefficient":-1},{"bigg_id":"atp_c","coefficient":-1},{"bigg_id":"h_c","coefficient":1},{"bigg_id":"adp_c","coefficient":1},{"bigg_id":"f6p_c","coefficient":1}],"segments":{"415":{"from_node_id":"473","to_node_id":"474","b1":null,"b2":null},"416":{"from_node_id":"475","to_node_id":"474","b1":null,"b2":null},"417":{"from_node_id":"473","to_node_id":"476","b1":{"x":6635.486370644011,"y":182.14573736427386},"b2":{"x":6680.984430654086,"y":181.72557630041126}},"418":{"from_node_id":"473","to_node_id":"477","b1":{"x":6639.486200095445,"y":182.10880012789033},"b2":{"x":6658.291469498749,"y":160.93424363503385}},"419":{"from_node_id":"475","to_node_id":"478","b1":{"x":6527.49097545526,"y":183.14304274662905},"b2":{"x":6517.53858772618,"y":155.71904820254105}},"420":{"from_node_id":"475","to_node_id":"479","b1":{"x":6527.49097545526,"y":183.14304274662905},"b2":{"x":6517.300940426957,"y":204.78068822874337}},"421":{"from_node_id":"475","to_node_id":"455","b1":{"x":6531.490804906695,"y":183.10610551024553},"b2":{"x":6202.17878005287,"y":188.80655527039718}}}},"72":{"name":"AH6PI","bigg_id":"AH6PI","reversibility":true,"label_x":5938.668536615809,"label_y":16.609427787233187,"gene_reaction_rule":"MA1384","genes":[{"name":"MA1384","bigg_id":"MA1384"}],"metabolites":[{"bigg_id":"ah6p_D_c","coefficient":-1},{"bigg_id":"f6p_c","coefficient":1}],"segments":{"422":{"from_node_id":"480","to_node_id":"481","b1":null,"b2":null},"423":{"from_node_id":"482","to_node_id":"481","b1":null,"b2":null},"424":{"from_node_id":"480","to_node_id":"483","b1":{"x":5904.335772041848,"y":-3.0286939747567203},"b2":{"x":5830.406008988773,"y":-86.01991290321354}},"425":{"from_node_id":"482","to_node_id":"455","b1":{"x":5981.713215252267,"y":66.46037913906642},"b2":{"x":6104.65982211913,"y":162.28502619956438}}}},"74":{"name":"RU5PS","bigg_id":"RU5PS","reversibility":true,"label_x":5813.319876038077,"label_y":-253.0120293180455,"gene_reaction_rule":"MA4608","genes":[{"name":"MA4608","bigg_id":"MA4608"}],"metabolites":[{"bigg_id":"ah6p_D_c","coefficient":1},{"bigg_id":"ru5p_D_c","coefficient":-1},{"bigg_id":"fald_c","coefficient":-1}],"segments":{"431":{"from_node_id":"489","to_node_id":"490","b1":null,"b2":null},"432":{"from_node_id":"491","to_node_id":"490","b1":null,"b2":null},"433":{"from_node_id":"491","to_node_id":"483","b1":{"x":5784.035720714652,"y":-211.01695679767084},"b2":{"x":5784.662084806654,"y":-165.52126834234303}},"434":{"from_node_id":"489","to_node_id":"492","b1":{"x":5782.604031361504,"y":-315.00710183842017},"b2":{"x":5783.02852696611,"y":-361.1984527914925}},"435":{"from_node_id":"489","to_node_id":"493","b1":{"x":5782.548966386383,"y":-319.00672280152594},"b2":{"x":5708.433928948252,"y":-332.4302782783768}}}},"75":{"name":"RPI","bigg_id":"RPI","reversibility":true,"label_x":5807.6019586789525,"label_y":-511.3555797084799,"gene_reaction_rule":"MA1683","genes":[{"name":"MA1683","bigg_id":"MA1683"}],"metabolites":[{"bigg_id":"r5p_c","coefficient":-1},{"bigg_id":"ru5p_D_c","coefficient":1}],"segments":{"436":{"from_node_id":"494","to_node_id":"495","b1":null,"b2":null},"437":{"from_node_id":"496","to_node_id":"495","b1":null,"b2":null},"438":{"from_node_id":"494","to_node_id":"554","b1":{"x":5776.458592116981,"y":-573.3430081205963},"b2":{"x":5615.678618400256,"y":-665.081127201863}},"439":{"from_node_id":"496","to_node_id":"492","b1":{"x":5778.74532524093,"y":-469.3681512963651},"b2":{"x":5780.719806023661,"y":-466.17306785442224}}}},"76":{"name":"PYRFALDC","bigg_id":"PYRFALDC","reversibility":false,"label_x":4984.898291545029,"label_y":-399.5657677509199,"gene_reaction_rule":"(MA3791 and MA3792)","genes":[{"name":"MA3791","bigg_id":"MA3791"},{"name":"MA3792","bigg_id":"MA3792"}],"metabolites":[{"bigg_id":"pyr_c","coefficient":-1},{"bigg_id":"co2_c","coefficient":1},{"bigg_id":"acetol_c","coefficient":1},{"bigg_id":"h_c","coefficient":-1},{"bigg_id":"fald_c","coefficient":-1}],"segments":{"440":{"from_node_id":"498","to_node_id":"499","b1":null,"b2":null},"441":{"from_node_id":"500","to_node_id":"499","b1":null,"b2":null},"442":{"from_node_id":"498","to_node_id":"501","b1":{"x":5136.430501394762,"y":-367.2380182421376},"b2":{"x":5150.1286269510465,"y":-343.5805842028042}},"443":{"from_node_id":"500","to_node_id":"502","b1":{"x":5024.430534820295,"y":-367.3245475331396},"b2":{"x":4994.843515467384,"y":-342.3751215484542}},"444":{"from_node_id":"500","to_node_id":"503","b1":{"x":5028.430533626526,"y":-367.32145720131825},"b2":{"x":4914.2186331431485,"y":-368.67802085860023}},"445":{"from_node_id":"498","to_node_id":"504","b1":{"x":5136.430501394762,"y":-367.2380182421376},"b2":{"x":5181.874454341422,"y":-398.7944693733075}},"446":{"from_node_id":"498","to_node_id":"493","b1":{"x":5132.430502588531,"y":-367.2411085739591},"b2":{"x":5636.453926509408,"y":-367.20596367888413}}}},"77":{"name":"ALR2_f420_","bigg_id":"ALR2_f420","reversibility":true,"label_x":4893.292322489465,"label_y":-513.3130303711414,"gene_reaction_rule":"(MA0422 or MA2291 or MA2292 or MA2756)","genes":[{"name":"MA0422","bigg_id":"MA0422"},{"name":"MA2291","bigg_id":"MA2291"},{"name":"MA2292","bigg_id":"MA2292"},{"name":"MA2756","bigg_id":"MA2756"}],"metabolites":[{"bigg_id":"f420_2h2_c","coefficient":-1},{"bigg_id":"acetol_c","coefficient":1},{"bigg_id":"h_c","coefficient":1},{"bigg_id":"mthgxl_c","coefficient":-1},{"bigg_id":"f420_2_c","coefficient":1}],"segments":{"447":{"from_node_id":"505","to_node_id":"506","b1":null,"b2":null},"448":{"from_node_id":"507","to_node_id":"506","b1":null,"b2":null},"449":{"from_node_id":"505","to_node_id":"508","b1":{"x":4861.7770999341055,"y":-575.2909497274193},"b2":{"x":4913.306748948163,"y":-541.4881818985375}},"450":{"from_node_id":"507","to_node_id":"503","b1":{"x":4864.807545044827,"y":-471.3351110148636},"b2":{"x":4862.766031537047,"y":-421.20813270422764}},"451":{"from_node_id":"507","to_node_id":"509","b1":{"x":4864.924100626008,"y":-467.3368095259191},"b2":{"x":4796.916832600913,"y":-479.44630904090127}},"452":{"from_node_id":"505","to_node_id":"510","b1":{"x":4861.660544352921,"y":-579.2892512163639},"b2":{"x":4874.471047134725,"y":-776.0569618001462}},"453":{"from_node_id":"507","to_node_id":"511","b1":{"x":4864.924100626008,"y":-467.3368095259191},"b2":{"x":4904.031531125491,"y":-478.96225284368825}}}},"78":{"name":"ALCD22_L_f420_","bigg_id":"ALCD22_L_f420","reversibility":true,"label_x":4885.98961894229,"label_y":-1049.5657220449432,"gene_reaction_rule":"","genes":[],"metabolites":[{"bigg_id":"f420_2h2_c","coefficient":1},{"bigg_id":"lald_L_c","coefficient":-1},{"bigg_id":"h_c","coefficient":-1},{"bigg_id":"mthgxl_c","coefficient":1},{"bigg_id":"f420_2_c","coefficient":-1}],"segments":{"454":{"from_node_id":"512","to_node_id":"513","b1":null,"b2":null},"455":{"from_node_id":"514","to_node_id":"513","b1":null,"b2":null},"456":{"from_node_id":"514","to_node_id":"515","b1":{"x":4854.925001345211,"y":-1003.5758426972254},"b2":{"x":4822.996542126076,"y":-1007.4420701005874}},"457":{"from_node_id":"512","to_node_id":"516","b1":{"x":4857.0542365393685,"y":-1115.555601392661},"b2":{"x":4860.203909294591,"y":-1141.5583938277332}},"458":{"from_node_id":"512","to_node_id":"517","b1":{"x":4857.0542365393685,"y":-1115.555601392661},"b2":{"x":4899.554228961629,"y":-1105.0823793603927}},"459":{"from_node_id":"514","to_node_id":"510","b1":{"x":4855.0010454592875,"y":-1007.575119793491},"b2":{"x":4855.4573327241615,"y":-862.9789727062828}},"460":{"from_node_id":"512","to_node_id":"518","b1":{"x":4856.978192425291,"y":-1111.5563242963954},"b2":{"x":4765.345635629168,"y":-1087.014409860166}}}},"79":{"name":"FCLPA","bigg_id":"FCLPA","reversibility":true,"label_x":4862.832293519643,"label_y":-1299.7080074507871,"gene_reaction_rule":"MA0263","genes":[{"name":"MA0263","bigg_id":"MA0263"}],"metabolites":[{"bigg_id":"lald_L_c","coefficient":1},{"bigg_id":"dhap_c","coefficient":1},{"bigg_id":"fc1p_c","coefficient":-1}],"segments":{"461":{"from_node_id":"519","to_node_id":"520","b1":null,"b2":null},"462":{"from_node_id":"521","to_node_id":"520","b1":null,"b2":null},"463":{"from_node_id":"521","to_node_id":"516","b1":{"x":4842.414520817891,"y":-1263.0030497305852},"b2":{"x":4842.870808082765,"y":-1229.403789850408}},"464":{"from_node_id":"521","to_node_id":"522","b1":{"x":4842.338476703814,"y":-1259.0037726343194},"b2":{"x":4815.695417875304,"y":-1262.8700610728376}},"465":{"from_node_id":"519","to_node_id":"523","b1":{"x":4844.391667783894,"y":-1366.9842542334895},"b2":{"x":4843.934892237771,"y":-1370.1915463402288}}}},"80":{"name":"DKFPS2","bigg_id":"DKFPS2","reversibility":true,"label_x":5040.349349115802,"label_y":-832.7624076023908,"gene_reaction_rule":"(MA2666 or MA3889)","genes":[{"name":"MA2666","bigg_id":"MA2666"},{"name":"MA3889","bigg_id":"MA3889"}],"metabolites":[{"bigg_id":"dkfp_c","coefficient":1},{"bigg_id":"g3p_c","coefficient":1},{"bigg_id":"mthgxl_c","coefficient":-1},{"bigg_id":"fdp_c","coefficient":-1}],"segments":{"466":{"from_node_id":"524","to_node_id":"525","b1":null,"b2":null},"467":{"from_node_id":"526","to_node_id":"525","b1":null,"b2":null},"468":{"from_node_id":"526","to_node_id":"533","b1":{"x":5143.669946767289,"y":-808.887250495529},"b2":{"x":5275.7551702754445,"y":-809.8063478219136}},"469":{"from_node_id":"526","to_node_id":"528","b1":{"x":5147.669893581826,"y":-808.9078776832223},"b2":{"x":5247.28421534637,"y":-754.2912443657821}},"470":{"from_node_id":"524","to_node_id":"510","b1":{"x":5039.671329589316,"y":-808.3509436155026},"b2":{"x":4906.958555667703,"y":-810.7591926562723}},"471":{"from_node_id":"524","to_node_id":"529","b1":{"x":5035.671382774779,"y":-808.3303164278093},"b2":{"x":5003.349475482836,"y":-823.9464745664935}}}},"81":{"name":"DKFPS3","bigg_id":"DKFPS3","reversibility":true,"label_x":5039.78374426299,"label_y":-968.1950503728563,"gene_reaction_rule":"(MA2666 or MA3889)","genes":[{"name":"MA2666","bigg_id":"MA2666"},{"name":"MA3889","bigg_id":"MA3889"}],"metabolites":[{"bigg_id":"dkfp_c","coefficient":1},{"bigg_id":"f1p_c","coefficient":-1},{"bigg_id":"gald_c","coefficient":1},{"bigg_id":"mthgxl_c","coefficient":-1}],"segments":{"472":{"from_node_id":"530","to_node_id":"531","b1":null,"b2":null},"473":{"from_node_id":"532","to_node_id":"531","b1":null,"b2":null},"474":{"from_node_id":"532","to_node_id":"533","b1":{"x":5145.742602364608,"y":-934.0802361983715},"b2":{"x":5269.093806099422,"y":-834.0515802451964}},"475":{"from_node_id":"530","to_node_id":"534","b1":{"x":5037.753005850674,"y":-935.5792507939359},"b2":{"x":5016.527613793226,"y":-987.2232709629184}},"476":{"from_node_id":"532","to_node_id":"535","b1":{"x":5149.742217050309,"y":-934.0247171392759},"b2":{"x":5173.658155528022,"y":-984.9073189434571}},"477":{"from_node_id":"530","to_node_id":"510","b1":{"x":5041.752620536376,"y":-935.5237317348412},"b2":{"x":4897.947783781452,"y":-781.077616666458}}}},"83":{"name":"MGSA2","bigg_id":"MGSA2","reversibility":false,"label_x":5058.940536852109,"label_y":-675.926333381387,"gene_reaction_rule":"MA4607","genes":[{"name":"MA4607","bigg_id":"MA4607"}],"metabolites":[{"bigg_id":"pi_c","coefficient":1},{"bigg_id":"g3p_c","coefficient":-1},{"bigg_id":"mthgxl_c","coefficient":1}],"segments":{"483":{"from_node_id":"541","to_node_id":"542","b1":null,"b2":null},"484":{"from_node_id":"543","to_node_id":"542","b1":null,"b2":null},"485":{"from_node_id":"543","to_node_id":"544","b1":{"x":5057.5264355014115,"y":-646.3449553998373},"b2":{"x":5013.848460540266,"y":-698.5267379230419}},"486":{"from_node_id":"541","to_node_id":"528","b1":{"x":5165.493551443381,"y":-643.6800210341752},"b2":{"x":5316.256679912206,"y":-752.1435801987461}},"487":{"from_node_id":"543","to_node_id":"510","b1":{"x":5061.525217573337,"y":-646.2462541270356},"b2":{"x":4886.965350506881,"y":-769.262211023152}}}},"84":{"name":"PYDXS","bigg_id":"PYDXS","reversibility":false,"label_x":5454.051170067946,"label_y":-625.7396458948375,"gene_reaction_rule":"(MA1566 and MA1567)","genes":[{"name":"MA1566","bigg_id":"MA1566"},{"name":"MA1567","bigg_id":"MA1567"}],"metabolites":[{"bigg_id":"h2o_c","coefficient":3},{"bigg_id":"pydx5p_c","coefficient":1},{"bigg_id":"gln_L_c","coefficient":-1},{"bigg_id":"glu_L_c","coefficient":1},{"bigg_id":"g3p_c","coefficient":-1},{"bigg_id":"h_c","coefficient":1},{"bigg_id":"r5p_c","coefficient":-1},{"bigg_id":"pi_c","coefficient":1}],"segments":{"488":{"from_node_id":"546","to_node_id":"547","b1":null,"b2":null},"489":{"from_node_id":"548","to_node_id":"547","b1":null,"b2":null},"490":{"from_node_id":"548","to_node_id":"549","b1":{"x":5446.177121000988,"y":-583.9391169354719},"b2":{"x":5492.813534812299,"y":-547.0429123618635}},"491":{"from_node_id":"548","to_node_id":"550","b1":{"x":5446.063667195506,"y":-587.9375076409981},"b2":{"x":5442.068559701657,"y":-535.8488797719118}},"492":{"from_node_id":"546","to_node_id":"551","b1":{"x":5443.000414447394,"y":-695.894056690147},"b2":{"x":5421.16888038784,"y":-686.4114883795571}},"493":{"from_node_id":"548","to_node_id":"552","b1":{"x":5446.177121000988,"y":-583.9391169354719},"b2":{"x":5387.403674591797,"y":-544.5302667890247}},"494":{"from_node_id":"546","to_node_id":"528","b1":{"x":5443.113868252881,"y":-691.8956659846207},"b2":{"x":5268.72079215298,"y":-667.3435773009718}},"495":{"from_node_id":"548","to_node_id":"553","b1":{"x":5446.177121000988,"y":-583.9391169354719},"b2":{"x":5377.134927652546,"y":-581.6593143314296}},"496":{"from_node_id":"546","to_node_id":"554","b1":{"x":5443.000414447394,"y":-695.894056690147},"b2":{"x":5624.02971034155,"y":-692.054899954225}},"497":{"from_node_id":"548","to_node_id":"555","b1":{"x":5446.177121000988,"y":-583.9391169354719},"b2":{"x":5396.071769004031,"y":-626.8436296058325}}}},"85":{"name":"ADPRDP","bigg_id":"ADPRDP","reversibility":false,"label_x":5674.358185366483,"label_y":-853.7976013736006,"gene_reaction_rule":"MA0113","genes":[{"name":"MA0113","bigg_id":"MA0113"}],"metabolites":[{"bigg_id":"h2o_c","coefficient":-1},{"bigg_id":"r5p_c","coefficient":1},{"bigg_id":"h_c","coefficient":2},{"bigg_id":"adprib_c","coefficient":-1},{"bigg_id":"amp_c","coefficient":1}],"segments":{"498":{"from_node_id":"556","to_node_id":"557","b1":null,"b2":null},"499":{"from_node_id":"558","to_node_id":"557","b1":null,"b2":null},"500":{"from_node_id":"556","to_node_id":"559","b1":{"x":5809.859604963617,"y":-910.7593225801847},"b2":{"x":5788.728060326959,"y":-913.7562832441095}},"501":{"from_node_id":"558","to_node_id":"554","b1":{"x":5810.610215383426,"y":-802.7619310191044},"b2":{"x":5646.734381041999,"y":-756.2844009253226}},"502":{"from_node_id":"558","to_node_id":"560","b1":{"x":5810.638015769343,"y":-798.7620276279519},"b2":{"x":5700.762255663693,"y":-810.1616690648336}},"503":{"from_node_id":"556","to_node_id":"561","b1":{"x":5809.887405349539,"y":-906.7594191890375},"b2":{"x":5809.571175959713,"y":-952.2583202633791}},"504":{"from_node_id":"558","to_node_id":"562","b1":{"x":5810.638015769343,"y":-798.7620276279519},"b2":{"x":5777.625860235435,"y":-750.5936364285255}}}},"86":{"name":"RBK","bigg_id":"RBK","reversibility":false,"label_x":5470.472866617546,"label_y":-868.5234690902316,"gene_reaction_rule":"MA1373","genes":[{"name":"MA1373","bigg_id":"MA1373"}],"metabolites":[{"bigg_id":"r5p_c","coefficient":1},{"bigg_id":"atp_c","coefficient":-1},{"bigg_id":"h_c","coefficient":1},{"bigg_id":"adp_c","coefficient":1},{"bigg_id":"rib_D_c","coefficient":-1}],"segments":{"505":{"from_node_id":"563","to_node_id":"564","b1":null,"b2":null},"506":{"from_node_id":"565","to_node_id":"564","b1":null,"b2":null},"507":{"from_node_id":"565","to_node_id":"554","b1":{"x":5461.648459194703,"y":-808.024029199266},"b2":{"x":5561.948562680774,"y":-758.158959116883}},"508":{"from_node_id":"563","to_node_id":"566","b1":{"x":5461.578876594554,"y":-916.0240067838095},"b2":{"x":5440.566639569754,"y":-935.0104728903209}},"509":{"from_node_id":"565","to_node_id":"567","b1":{"x":5461.65103632804,"y":-804.0240300294661},"b2":{"x":5456.000186290675,"y":-796.1035046502509}},"510":{"from_node_id":"565","to_node_id":"568","b1":{"x":5461.65103632804,"y":-804.0240300294661},"b2":{"x":5506.6144139781645,"y":-810.9709382263609}},"511":{"from_node_id":"563","to_node_id":"569","b1":{"x":5461.581453727895,"y":-912.0240076140108},"b2":{"x":5461.552138836159,"y":-957.5239981704644}}}},"90":{"name":"FBP","bigg_id":"FBP","reversibility":false,"label_x":6270.834816601441,"label_y":354.77113269520066,"gene_reaction_rule":"MA1152","genes":[{"name":"MA1152","bigg_id":"MA1152"}],"metabolites":[{"bigg_id":"h2o_c","coefficient":-1},{"bigg_id":"pi_c","coefficient":1},{"bigg_id":"fdp_c","coefficient":-1},{"bigg_id":"f6p_c","coefficient":1}],"segments":{"532":{"from_node_id":"590","to_node_id":"591","b1":null,"b2":null},"533":{"from_node_id":"592","to_node_id":"591","b1":null,"b2":null},"534":{"from_node_id":"590","to_node_id":"593","b1":{"x":6242.134280167922,"y":400.75605382972844},"b2":{"x":6246.8722493927135,"y":402.72820804045193}},"535":{"from_node_id":"592","to_node_id":"594","b1":{"x":6239.535353034957,"y":288.7862115606719},"b2":{"x":6193.806298203432,"y":293.40945312837806}},"536":{"from_node_id":"590","to_node_id":"599","b1":{"x":6242.041461341747,"y":396.7571308915484},"b2":{"x":6148.056460473663,"y":491.3648372543646}},"537":{"from_node_id":"592","to_node_id":"455","b1":{"x":6239.628171861135,"y":292.78513449885315},"b2":{"x":6186.202174101951,"y":227.0068068293458}}}},"91":{"name":"PFK__adp_","bigg_id":"PFK__adp","reversibility":false,"label_x":5865.0231240635885,"label_y":358.38692230969673,"gene_reaction_rule":"MA3563","genes":[{"name":"MA3563","bigg_id":"MA3563"}],"metabolites":[{"bigg_id":"fdp_c","coefficient":1},{"bigg_id":"amp_c","coefficient":1},{"bigg_id":"h_c","coefficient":1},{"bigg_id":"adp_c","coefficient":-1},{"bigg_id":"f6p_c","coefficient":-1}],"segments":{"538":{"from_node_id":"596","to_node_id":"597","b1":null,"b2":null},"539":{"from_node_id":"598","to_node_id":"597","b1":null,"b2":null},"540":{"from_node_id":"598","to_node_id":"599","b1":{"x":6025.911435192272,"y":406.8488636718962},"b2":{"x":6124.573763197333,"y":504.5917848124127}},"541":{"from_node_id":"598","to_node_id":"600","b1":{"x":6026.005559732186,"y":402.8499712538649},"b2":{"x":6027.575029809395,"y":431.17648383709184}},"542":{"from_node_id":"598","to_node_id":"601","b1":{"x":6025.911435192272,"y":406.8488636718962},"b2":{"x":5975.42865452676,"y":397.62798275853334}},"543":{"from_node_id":"596","to_node_id":"602","b1":{"x":6028.546922309907,"y":294.8798759670287},"b2":{"x":6016.918783772258,"y":289.4917820313722}},"544":{"from_node_id":"596","to_node_id":"455","b1":{"x":6028.452797769993,"y":298.87876838505844},"b2":{"x":6109.023653191429,"y":222.50624240679753}}}},"92":{"name":"FBA","bigg_id":"FBA","reversibility":true,"label_x":6159.2134009985,"label_y":635.327996978879,"gene_reaction_rule":"( MA0439 or MA4591)","genes":[{"name":"MA0439","bigg_id":"MA0439"},{"name":"MA4591","bigg_id":"MA4591"}],"metabolites":[{"bigg_id":"dhap_c","coefficient":1},{"bigg_id":"g3p_c","coefficient":1},{"bigg_id":"fdp_c","coefficient":-1}],"segments":{"545":{"from_node_id":"603","to_node_id":"604","b1":null,"b2":null},"546":{"from_node_id":"605","to_node_id":"604","b1":null,"b2":null},"547":{"from_node_id":"605","to_node_id":"617","b1":{"x":6144.534469213124,"y":679.9619708616867},"b2":{"x":5944.699321078031,"y":718.4377522586504}},"548":{"from_node_id":"605","to_node_id":"626","b1":{"x":6144.5960507825175,"y":683.9614967973835},"b2":{"x":6146.025631589686,"y":796.2317135359174}},"549":{"from_node_id":"603","to_node_id":"599","b1":{"x":6142.933348408877,"y":575.9742965335712},"b2":{"x":6143.553170557018,"y":592.522962940802}}}},"93":{"name":"FBP2","bigg_id":"FBP2","reversibility":false,"label_x":5961.231478310031,"label_y":579.210435608763,"gene_reaction_rule":"","genes":[],"metabolites":[{"bigg_id":"h2o_c","coefficient":-1},{"bigg_id":"pi_c","coefficient":1},{"bigg_id":"f1p_c","coefficient":1},{"bigg_id":"fdp_c","coefficient":-1}],"segments":{"550":{"from_node_id":"608","to_node_id":"609","b1":null,"b2":null},"551":{"from_node_id":"610","to_node_id":"609","b1":null,"b2":null},"552":{"from_node_id":"608","to_node_id":"611","b1":{"x":6048.748427319292,"y":540.8420696718206},"b2":{"x":6067.92931875575,"y":561.6769779678235}},"553":{"from_node_id":"610","to_node_id":"612","b1":{"x":5936.752615238271,"y":541.8106130691428},"b2":{"x":5916.6151033570595,"y":562.9741343035231}},"554":{"from_node_id":"610","to_node_id":"613","b1":{"x":5940.752465669736,"y":541.7760222335243},"b2":{"x":5785.688737324321,"y":542.1694929886864}},"555":{"from_node_id":"608","to_node_id":"599","b1":{"x":6044.748576887827,"y":540.8766605074392},"b2":{"x":6090.246875545742,"y":540.483189752277}}}},"94":{"name":"FBA2","bigg_id":"FBA2","reversibility":true,"label_x":5473.191869860002,"label_y":674.502455614738,"gene_reaction_rule":"( MA0439 or MA4591)","genes":[{"name":"MA0439","bigg_id":"MA0439"},{"name":"MA4591","bigg_id":"MA4591"}],"metabolites":[{"bigg_id":"f1p_c","coefficient":-1},{"bigg_id":"dhap_c","coefficient":1},{"bigg_id":"glyald_c","coefficient":1}],"segments":{"556":{"from_node_id":"614","to_node_id":"615","b1":null,"b2":null},"557":{"from_node_id":"616","to_node_id":"615","b1":null,"b2":null},"558":{"from_node_id":"614","to_node_id":"613","b1":{"x":5453.229061179451,"y":625.6867371989239},"b2":{"x":5688.687345896453,"y":570.4749148500555}},"559":{"from_node_id":"616","to_node_id":"617","b1":{"x":5456.64979572806,"y":737.4754616282008},"b2":{"x":5840.122156162378,"y":700.493085558736}},"560":{"from_node_id":"616","to_node_id":"618","b1":{"x":5456.8319934510855,"y":741.4713099723855},"b2":{"x":5369.558585396977,"y":734.0092270217801}}}},"96":{"name":"TPI","bigg_id":"TPI","reversibility":true,"label_x":5926.511249513,"label_y":809.1173228887639,"gene_reaction_rule":"MA4607","genes":[{"name":"MA4607","bigg_id":"MA4607"}],"metabolites":[{"bigg_id":"dhap_c","coefficient":1},{"bigg_id":"g3p_c","coefficient":-1}],"segments":{"565":{"from_node_id":"623","to_node_id":"624","b1":null,"b2":null},"566":{"from_node_id":"625","to_node_id":"624","b1":null,"b2":null},"567":{"from_node_id":"625","to_node_id":"617","b1":{"x":5889.3988426695605,"y":826.2589209664493},"b2":{"x":5893.057886574608,"y":752.2962946906259}},"568":{"from_node_id":"623","to_node_id":"626","b1":{"x":5993.388304793937,"y":824.778459186076},"b2":{"x":6103.8485510066275,"y":822.5470953576473}}}},"98":{"name":"ALCD19x","bigg_id":"ALCD19x","reversibility":false,"label_x":5554.365109986361,"label_y":900.4490250310207,"gene_reaction_rule":"MA2630","genes":[{"name":"MA2630","bigg_id":"MA2630"}],"metabolites":[{"bigg_id":"nadp_c","coefficient":1},{"bigg_id":"glyc_c","coefficient":1},{"bigg_id":"nadph_c","coefficient":-1},{"bigg_id":"glyald_c","coefficient":-1},{"bigg_id":"h_c","coefficient":-1}],"segments":{"576":{"from_node_id":"634","to_node_id":"635","b1":null,"b2":null},"577":{"from_node_id":"636","to_node_id":"635","b1":null,"b2":null},"578":{"from_node_id":"636","to_node_id":"637","b1":{"x":5578.33326760341,"y":948.6552649728444},"b2":{"x":5599.597721309226,"y":950.89344975087}},"579":{"from_node_id":"636","to_node_id":"638","b1":{"x":5575.795189101746,"y":945.5636379708615},"b2":{"x":5564.2849726831755,"y":1013.2113638684173}},"580":{"from_node_id":"634","to_node_id":"639","b1":{"x":5507.267069556812,"y":862.0897089173221},"b2":{"x":5521.098976715568,"y":841.9801422546349}},"581":{"from_node_id":"634","to_node_id":"618","b1":{"x":5509.805148058476,"y":865.1813359193051},"b2":{"x":5363.302669164546,"y":779.0987955686243}},"582":{"from_node_id":"634","to_node_id":"640","b1":{"x":5507.267069556812,"y":862.0897089173221},"b2":{"x":5497.414725225996,"y":819.4704816588278}}}},"99":{"name":"ALCD19y","bigg_id":"ALCD19y","reversibility":false,"label_x":5314.345673649971,"label_y":1009.8621561207065,"gene_reaction_rule":"(MA0403 or MA1901)","genes":[{"name":"MA0403","bigg_id":"MA0403"},{"name":"MA1901","bigg_id":"MA1901"}],"metabolites":[{"bigg_id":"nadp_c","coefficient":1},{"bigg_id":"glyc_c","coefficient":1},{"bigg_id":"nadph_c","coefficient":-1},{"bigg_id":"glyald_c","coefficient":-1},{"bigg_id":"h_c","coefficient":-1}],"segments":{"583":{"from_node_id":"641","to_node_id":"642","b1":null,"b2":null},"584":{"from_node_id":"643","to_node_id":"642","b1":null,"b2":null},"585":{"from_node_id":"643","to_node_id":"644","b1":{"x":5480.211190130489,"y":1007.8263076946082},"b2":{"x":5471.586443715693,"y":1035.6172976695805}},"586":{"from_node_id":"643","to_node_id":"638","b1":{"x":5477.319289399732,"y":1005.0628116907255},"b2":{"x":5564.641418024527,"y":1018.9405718989642}},"587":{"from_node_id":"641","to_node_id":"646","b1":{"x":5399.237969669457,"y":930.4484195858657},"b2":{"x":5419.576922299859,"y":935.2674099256875}},"588":{"from_node_id":"641","to_node_id":"618","b1":{"x":5402.129870400203,"y":933.2119155897502},"b2":{"x":5341.488197316214,"y":789.7466770122344}},"589":{"from_node_id":"641","to_node_id":"647","b1":{"x":5399.237969669457,"y":930.4484195858657},"b2":{"x":5391.76450237415,"y":972.5568432379337}}}},"100":{"name":"DGLYOX","bigg_id":"DGLYOX","reversibility":false,"label_x":4998.30228379878,"label_y":768.2489779296827,"gene_reaction_rule":"MA2860","genes":[{"name":"MA2860","bigg_id":"MA2860"}],"metabolites":[{"bigg_id":"h2o_c","coefficient":-1},{"bigg_id":"glyald_c","coefficient":-1},{"bigg_id":"glyc_R_c","coefficient":1},{"bigg_id":"h_c","coefficient":2},{"bigg_id":"nad_c","coefficient":-1},{"bigg_id":"nadh_c","coefficient":1}],"segments":{"590":{"from_node_id":"648","to_node_id":"649","b1":null,"b2":null},"591":{"from_node_id":"650","to_node_id":"649","b1":null,"b2":null},"592":{"from_node_id":"648","to_node_id":"651","b1":{"x":5139.103712007196,"y":763.6858483902838},"b2":{"x":5172.126376005404,"y":716.9850678269111}},"593":{"from_node_id":"648","to_node_id":"618","b1":{"x":5135.841697741975,"y":766.0008565832436},"b2":{"x":5277.497965888586,"y":737.6292641984329}},"594":{"from_node_id":"650","to_node_id":"662","b1":{"x":5047.039164757124,"y":828.7251269186526},"b2":{"x":4971.787583997466,"y":1013.8761787297221}},"595":{"from_node_id":"650","to_node_id":"653","b1":{"x":5043.777150491898,"y":831.0401351116146},"b2":{"x":5007.488544901457,"y":850.1536717875812}},"596":{"from_node_id":"648","to_node_id":"654","b1":{"x":5139.103712007196,"y":763.6858483902838},"b2":{"x":5125.436108986987,"y":723.2728677548669}},"597":{"from_node_id":"650","to_node_id":"655","b1":{"x":5043.777150491898,"y":831.0401351116146},"b2":{"x":5016.12878971904,"y":824.9108491357593}}}},"101":{"name":"GLYALDOX","bigg_id":"GLYALDOX","reversibility":false,"label_x":5156.674989399643,"label_y":937.2645527775153,"gene_reaction_rule":"(MA2962 or MA3989)","genes":[{"name":"MA2962","bigg_id":"MA2962"},{"name":"MA3989","bigg_id":"MA3989"}],"metabolites":[{"bigg_id":"h2o_c","coefficient":-1},{"bigg_id":"fdox_c","coefficient":-2},{"bigg_id":"glyald_c","coefficient":-1},{"bigg_id":"fdred_c","coefficient":2},{"bigg_id":"glyc_R_c","coefficient":1},{"bigg_id":"h_c","coefficient":3}],"segments":{"598":{"from_node_id":"656","to_node_id":"657","b1":null,"b2":null},"599":{"from_node_id":"658","to_node_id":"657","b1":null,"b2":null},"600":{"from_node_id":"656","to_node_id":"659","b1":{"x":5226.008267699764,"y":873.507313550624},"b2":{"x":5258.322708489795,"y":874.6604541678755}},"601":{"from_node_id":"656","to_node_id":"660","b1":{"x":5226.008267699764,"y":873.507313550624},"b2":{"x":5209.275004821776,"y":845.8996146072329}},"602":{"from_node_id":"656","to_node_id":"618","b1":{"x":5222.714582084577,"y":875.7770349142075},"b2":{"x":5291.844744042486,"y":774.5927836432471}},"603":{"from_node_id":"658","to_node_id":"661","b1":{"x":5133.78507047452,"y":937.0595117309687},"b2":{"x":5107.19843320346,"y":1008.4468173656}},"604":{"from_node_id":"658","to_node_id":"662","b1":{"x":5137.078756089708,"y":934.7897903673849},"b2":{"x":4971.0793775765,"y":1005.1364608295858}},"605":{"from_node_id":"658","to_node_id":"663","b1":{"x":5133.78507047452,"y":937.0595117309687},"b2":{"x":5063.41781937919,"y":1017.4335974338637}}}},"102":{"name":"GAPD","bigg_id":"GAPD","reversibility":true,"label_x":6186.435085645324,"label_y":1191.21858869856,"gene_reaction_rule":"(MA1018 or MA3345)","genes":[{"name":"MA1018","bigg_id":"MA1018"},{"name":"MA3345","bigg_id":"MA3345"}],"metabolites":[{"bigg_id":"nadh_c","coefficient":1},{"bigg_id":"nad_c","coefficient":-1},{"bigg_id":"g3p_c","coefficient":-1},{"bigg_id":"h_c","coefficient":1},{"bigg_id":"13dpg_c","coefficient":1},{"bigg_id":"pi_c","coefficient":-1}],"segments":{"606":{"from_node_id":"664","to_node_id":"665","b1":null,"b2":null},"607":{"from_node_id":"666","to_node_id":"665","b1":null,"b2":null},"608":{"from_node_id":"666","to_node_id":"667","b1":{"x":6157.807926930813,"y":1237.2017585516946},"b2":{"x":6195.060858093136,"y":1237.2556957318607}},"609":{"from_node_id":"664","to_node_id":"668","b1":{"x":6155.062244359837,"y":1125.235418845426},"b2":{"x":6175.590147618615,"y":1105.7263135917692}},"610":{"from_node_id":"664","to_node_id":"626","b1":{"x":6155.160304451659,"y":1129.2342166920785},"b2":{"x":6156.677683407198,"y":885.0144317137508}},"611":{"from_node_id":"666","to_node_id":"669","b1":{"x":6157.807926930813,"y":1237.2017585516946},"b2":{"x":6121.486566640783,"y":1238.2852046256637}},"612":{"from_node_id":"666","to_node_id":"670","b1":{"x":6157.709866838991,"y":1233.2029607050422},"b2":{"x":6159.447183008743,"y":1278.687445585995}},"613":{"from_node_id":"664","to_node_id":"671","b1":{"x":6155.062244359837,"y":1125.235418845426},"b2":{"x":6138.867418666265,"y":1110.704308813697}}}},"104":{"name":"DGLY3POX","bigg_id":"DGLY3POX","reversibility":false,"label_x":5923.654196450496,"label_y":1037.5870685958987,"gene_reaction_rule":"MA1714","genes":[{"name":"MA1714","bigg_id":"MA1714"}],"metabolites":[{"bigg_id":"h2o_c","coefficient":-1},{"bigg_id":"fdox_c","coefficient":-2},{"bigg_id":"3pg_c","coefficient":1},{"bigg_id":"g3p_c","coefficient":-1},{"bigg_id":"fdred_c","coefficient":2},{"bigg_id":"h_c","coefficient":3}],"segments":{"622":{"from_node_id":"681","to_node_id":"682","b1":null,"b2":null},"623":{"from_node_id":"683","to_node_id":"682","b1":null,"b2":null},"624":{"from_node_id":"681","to_node_id":"680","b1":{"x":5964.038067849522,"y":964.0089047755423},"b2":{"x":5941.392143800228,"y":945.5582558785294}},"625":{"from_node_id":"681","to_node_id":"684","b1":{"x":5967.0224491830995,"y":961.3455482361759},"b2":{"x":6003.077855005523,"y":977.5237394879723}},"626":{"from_node_id":"683","to_node_id":"707","b1":{"x":5886.444153176472,"y":1033.256174799071},"b2":{"x":6094.729340741307,"y":1548.3231688216947}},"627":{"from_node_id":"681","to_node_id":"626","b1":{"x":5967.0224491830995,"y":961.3455482361759},"b2":{"x":6143.57550196718,"y":873.8013829463355}},"628":{"from_node_id":"683","to_node_id":"687","b1":{"x":5883.459771842893,"y":1035.9195313384373},"b2":{"x":5863.524883121314,"y":1081.3480960423392}},"629":{"from_node_id":"683","to_node_id":"688","b1":{"x":5883.459771842893,"y":1035.9195313384373},"b2":{"x":5838.192451957967,"y":1050.0119699694492}}}},"107":{"name":"PGK","bigg_id":"PGK","reversibility":true,"label_x":5995.463127603828,"label_y":1480.4665100050527,"gene_reaction_rule":"(MA2669 or MA3592)","genes":[{"name":"MA2669","bigg_id":"MA2669"},{"name":"MA3592","bigg_id":"MA3592"}],"metabolites":[{"bigg_id":"13dpg_c","coefficient":1},{"bigg_id":"adp_c","coefficient":1},{"bigg_id":"atp_c","coefficient":-1},{"bigg_id":"3pg_c","coefficient":-1}],"segments":{"643":{"from_node_id":"702","to_node_id":"703","b1":null,"b2":null},"644":{"from_node_id":"704","to_node_id":"703","b1":null,"b2":null},"645":{"from_node_id":"704","to_node_id":"670","b1":{"x":6115.436034412461,"y":1417.1605264358732},"b2":{"x":6120.5673049352845,"y":1365.666726826792}},"646":{"from_node_id":"704","to_node_id":"705","b1":{"x":6115.554029948222,"y":1413.1622671829568},"b2":{"x":6080.573387372031,"y":1382.2928464508698}},"647":{"from_node_id":"702","to_node_id":"706","b1":{"x":6112.2501549469325,"y":1525.113526264651},"b2":{"x":6075.229208530824,"y":1535.648560308869}},"648":{"from_node_id":"702","to_node_id":"707","b1":{"x":6112.368150482695,"y":1521.115267011733},"b2":{"x":6156.651857901562,"y":1646.690303442757}}}},"108":{"name":"ACYP","bigg_id":"ACYP","reversibility":false,"label_x":6250.7238912416715,"label_y":1484.3226931975134,"gene_reaction_rule":"MA3367","genes":[{"name":"MA3367","bigg_id":"MA3367"}],"metabolites":[{"bigg_id":"h2o_c","coefficient":-1},{"bigg_id":"pi_c","coefficient":1},{"bigg_id":"h_c","coefficient":1},{"bigg_id":"13dpg_c","coefficient":-1},{"bigg_id":"3pg_c","coefficient":1}],"segments":{"649":{"from_node_id":"708","to_node_id":"709","b1":null,"b2":null},"650":{"from_node_id":"710","to_node_id":"709","b1":null,"b2":null},"651":{"from_node_id":"708","to_node_id":"711","b1":{"x":6220.930416405677,"y":1418.3230740259794},"b2":{"x":6252.135207301099,"y":1397.1786441176184}},"652":{"from_node_id":"710","to_node_id":"712","b1":{"x":6220.517366077664,"y":1530.3223123690423},"b2":{"x":6253.161405341652,"y":1568.7488251503394}},"653":{"from_node_id":"710","to_node_id":"713","b1":{"x":6220.517366077664,"y":1530.3223123690423},"b2":{"x":6235.971945082177,"y":1593.8318051329445}},"654":{"from_node_id":"708","to_node_id":"670","b1":{"x":6220.915664608249,"y":1422.323046823948},"b2":{"x":6196.021330545748,"y":1369.520395046481}},"655":{"from_node_id":"710","to_node_id":"707","b1":{"x":6220.532117875096,"y":1526.3223395710768},"b2":{"x":6199.821698884918,"y":1642.0530587386827}}}},"109":{"name":"PGM","bigg_id":"PGM","reversibility":true,"label_x":6219.188496799286,"label_y":1813.9107394148873,"gene_reaction_rule":"(MA0132 or MA2400 or MA2671 or MA4007)","genes":[{"name":"MA0132","bigg_id":"MA0132"},{"name":"MA2400","bigg_id":"MA2400"},{"name":"MA2671","bigg_id":"MA2671"},{"name":"MA4007","bigg_id":"MA4007"}],"metabolites":[{"bigg_id":"2pg_c","coefficient":-1},{"bigg_id":"3pg_c","coefficient":1}],"segments":{"656":{"from_node_id":"715","to_node_id":"716","b1":null,"b2":null},"657":{"from_node_id":"717","to_node_id":"716","b1":null,"b2":null},"658":{"from_node_id":"715","to_node_id":"718","b1":{"x":6189.293640990637,"y":1855.9106331138078},"b2":{"x":6189.385642158069,"y":1845.8303399050506}},"659":{"from_node_id":"717","to_node_id":"707","b1":{"x":6189.083352607936,"y":1751.9108457159668},"b2":{"x":6188.991351440504,"y":1740.6300549403488}}}},"110":{"name":"ENO","bigg_id":"ENO","reversibility":true,"label_x":6219.79509790323,"label_y":1986.203827311303,"gene_reaction_rule":"MA1672","genes":[{"name":"MA1672","bigg_id":"MA1672"}],"metabolites":[{"bigg_id":"pep_c","coefficient":1},{"bigg_id":"h2o_c","coefficient":1},{"bigg_id":"2pg_c","coefficient":-1}],"segments":{"660":{"from_node_id":"719","to_node_id":"720","b1":null,"b2":null},"661":{"from_node_id":"721","to_node_id":"720","b1":null,"b2":null},"662":{"from_node_id":"721","to_node_id":"722","b1":{"x":6189.900242094581,"y":2028.2037210102235},"b2":{"x":6191.308649512012,"y":2084.232436590529}},"663":{"from_node_id":"721","to_node_id":"723","b1":{"x":6189.9083301093,"y":2032.2037128332177},"b2":{"x":6212.263111499934,"y":2061.6900205089123}},"664":{"from_node_id":"719","to_node_id":"718","b1":{"x":6189.68995371188,"y":1924.2039336123826},"b2":{"x":6189.597952544448,"y":1950.8301252586398}}}},"111":{"name":"R00430","bigg_id":"R00430","reversibility":false,"label_x":5605.1111349652165,"label_y":2563.247955478443,"gene_reaction_rule":"MA3890","genes":[{"name":"MA3890","bigg_id":"MA3890"}],"metabolites":[{"bigg_id":"pep_c","coefficient":-1},{"bigg_id":"gtp_c","coefficient":1},{"bigg_id":"pyr_c","coefficient":1},{"bigg_id":"gdp_c","coefficient":-1},{"bigg_id":"h_c","coefficient":-1}],"segments":{"665":{"from_node_id":"724","to_node_id":"725","b1":null,"b2":null},"666":{"from_node_id":"726","to_node_id":"725","b1":null,"b2":null},"667":{"from_node_id":"724","to_node_id":"722","b1":{"x":5733.852078523245,"y":2490.729327417164},"b2":{"x":6143.19766498816,"y":2157.501475554718}},"668":{"from_node_id":"726","to_node_id":"727","b1":{"x":5737.05523300849,"y":2598.681816046853},"b2":{"x":5725.994840163877,"y":2618.664579416624}},"669":{"from_node_id":"726","to_node_id":"744","b1":{"x":5736.936597657187,"y":2594.683575727232},"b2":{"x":6159.959739910407,"y":2917.855010556836}},"670":{"from_node_id":"724","to_node_id":"729","b1":{"x":5733.733443171939,"y":2486.731087097543},"b2":{"x":5733.361097669308,"y":2479.4831918196855}},"671":{"from_node_id":"724","to_node_id":"730","b1":{"x":5733.733443171939,"y":2486.731087097543},"b2":{"x":5750.93743208554,"y":2474.4806725968733}}}},"112":{"name":"PPS","bigg_id":"PPS","reversibility":false,"label_x":6043.435218756036,"label_y":2588.8458705534767,"gene_reaction_rule":"(MA2458 or MA2667 or MA3408)","genes":[{"name":"MA2458","bigg_id":"MA2458"},{"name":"MA2667","bigg_id":"MA2667"},{"name":"MA3408","bigg_id":"MA3408"}],"metabolites":[{"bigg_id":"h2o_c","coefficient":-1},{"bigg_id":"atp_c","coefficient":-1},{"bigg_id":"pyr_c","coefficient":-1},{"bigg_id":"pep_c","coefficient":1},{"bigg_id":"h_c","coefficient":2},{"bigg_id":"pi_c","coefficient":1},{"bigg_id":"amp_c","coefficient":1}],"segments":{"672":{"from_node_id":"731","to_node_id":"732","b1":null,"b2":null},"673":{"from_node_id":"733","to_node_id":"732","b1":null,"b2":null},"674":{"from_node_id":"731","to_node_id":"734","b1":{"x":5990.734220210014,"y":2630.0382983628074},"b2":{"x":5989.067635038077,"y":2644.074817409124}},"675":{"from_node_id":"731","to_node_id":"735","b1":{"x":5990.734220210014,"y":2630.0382983628074},"b2":{"x":5963.83493527483,"y":2638.8942833433575}},"676":{"from_node_id":"731","to_node_id":"744","b1":{"x":5992.355720106159,"y":2626.3816963764266},"b2":{"x":6165.855715002458,"y":2900.978214054631}},"677":{"from_node_id":"733","to_node_id":"722","b1":{"x":6034.514717405914,"y":2531.310044730527},"b2":{"x":6170.1326185683065,"y":2184.725230338571}},"678":{"from_node_id":"733","to_node_id":"737","b1":{"x":6036.136217302058,"y":2527.653442744146},"b2":{"x":6082.777201455993,"y":2516.165133544846}},"679":{"from_node_id":"733","to_node_id":"738","b1":{"x":6036.136217302058,"y":2527.653442744146},"b2":{"x":6024.640693098995,"y":2478.0817674478294}},"680":{"from_node_id":"733","to_node_id":"739","b1":{"x":6036.136217302058,"y":2527.653442744146},"b2":{"x":6024.414829273248,"y":2507.1199833820633}}}},"113":{"name":"PPDK","bigg_id":"PPDK","reversibility":false,"label_x":6366.047879460985,"label_y":2596.1117928093818,"gene_reaction_rule":"MA0608","genes":[{"name":"MA0608","bigg_id":"MA0608"}],"metabolites":[{"bigg_id":"atp_c","coefficient":-1},{"bigg_id":"pyr_c","coefficient":-1},{"bigg_id":"pep_c","coefficient":1},{"bigg_id":"h_c","coefficient":1},{"bigg_id":"pi_c","coefficient":-1},{"bigg_id":"ppi_c","coefficient":1},{"bigg_id":"amp_c","coefficient":1}],"segments":{"681":{"from_node_id":"740","to_node_id":"741","b1":null,"b2":null},"682":{"from_node_id":"742","to_node_id":"741","b1":null,"b2":null},"683":{"from_node_id":"740","to_node_id":"743","b1":{"x":6344.3635763281445,"y":2641.49093315675},"b2":{"x":6258.056182765449,"y":2714.768559901971}},"684":{"from_node_id":"740","to_node_id":"744","b1":{"x":6343.76959798049,"y":2637.5352802747952},"b2":{"x":6229.159139300721,"y":2880.5130501594617}},"685":{"from_node_id":"742","to_node_id":"722","b1":{"x":6328.32616094148,"y":2534.6883053439683},"b2":{"x":6199.210770518164,"y":2188.6502733429816}},"686":{"from_node_id":"742","to_node_id":"745","b1":{"x":6327.732182593826,"y":2530.7326524620134},"b2":{"x":6353.573959166482,"y":2499.6120243225428}},"687":{"from_node_id":"740","to_node_id":"746","b1":{"x":6344.3635763281445,"y":2641.49093315675},"b2":{"x":6268.554885806002,"y":2663.757467089139}},"688":{"from_node_id":"742","to_node_id":"747","b1":{"x":6327.732182593826,"y":2530.7326524620134},"b2":{"x":6281.769584374706,"y":2500.584636816662}},"689":{"from_node_id":"742","to_node_id":"748","b1":{"x":6327.732182593826,"y":2530.7326524620134},"b2":{"x":6295.51159630168,"y":2542.3563215764066}}}},"114":{"name":"PYK","bigg_id":"PYK","reversibility":false,"label_x":6584.856375653444,"label_y":2592.4969776614125,"gene_reaction_rule":"MA3890","genes":[{"name":"MA3890","bigg_id":"MA3890"}],"metabolites":[{"bigg_id":"pep_c","coefficient":-1},{"bigg_id":"pyr_c","coefficient":1},{"bigg_id":"adp_c","coefficient":-1},{"bigg_id":"atp_c","coefficient":1},{"bigg_id":"h_c","coefficient":-1}],"segments":{"690":{"from_node_id":"749","to_node_id":"750","b1":null,"b2":null},"691":{"from_node_id":"751","to_node_id":"750","b1":null,"b2":null},"692":{"from_node_id":"749","to_node_id":"722","b1":{"x":6663.269595085736,"y":2523.9097361786185},"b2":{"x":6235.217654431282,"y":2165.672964296197}},"693":{"from_node_id":"751","to_node_id":"744","b1":{"x":6661.719523408654,"y":2627.8981839879607},"b2":{"x":6260.178083946627,"y":2920.258602718616}},"694":{"from_node_id":"749","to_node_id":"753","b1":{"x":6663.329213227162,"y":2519.9101804936445},"b2":{"x":6717.1937719250045,"y":2514.0556022844776}},"695":{"from_node_id":"751","to_node_id":"754","b1":{"x":6661.6599052672245,"y":2631.897739672932},"b2":{"x":6643.913937222814,"y":2663.2276673878}},"696":{"from_node_id":"749","to_node_id":"755","b1":{"x":6663.329213227162,"y":2519.9101804936445},"b2":{"x":6682.43656282122,"y":2485.745414613634}}}},"115":{"name":"PPC","bigg_id":"PPC","reversibility":false,"label_x":6530.442130820219,"label_y":2187.233779814743,"gene_reaction_rule":"MA2690","genes":[{"name":"MA2690","bigg_id":"MA2690"}],"metabolites":[{"bigg_id":"h2o_c","coefficient":-1},{"bigg_id":"pi_c","coefficient":1},{"bigg_id":"pep_c","coefficient":-1},{"bigg_id":"h_c","coefficient":1},{"bigg_id":"oaa_c","coefficient":1},{"bigg_id":"co2_c","coefficient":-1}],"segments":{"697":{"from_node_id":"756","to_node_id":"757","b1":null,"b2":null},"698":{"from_node_id":"758","to_node_id":"757","b1":null,"b2":null},"699":{"from_node_id":"756","to_node_id":"759","b1":{"x":6525.428759675376,"y":2216.7681696901664},"b2":{"x":6500.68547322783,"y":2182.281731356801}},"700":{"from_node_id":"758","to_node_id":"760","b1":{"x":6635.4555019650625,"y":2237.6993899393206},"b2":{"x":6658.045356685923,"y":2220.620207766557}},"701":{"from_node_id":"756","to_node_id":"722","b1":{"x":6529.358286185721,"y":2217.5157132704935},"b2":{"x":6243.891978100152,"y":2138.2803190852314}},"702":{"from_node_id":"758","to_node_id":"761","b1":{"x":6635.4555019650625,"y":2237.6993899393206},"b2":{"x":6676.298537624065,"y":2250.1566089757903}},"703":{"from_node_id":"758","to_node_id":"762","b1":{"x":6631.525975454717,"y":2236.9518463589934},"b2":{"x":7063.891785046249,"y":2693.7661634278584}},"704":{"from_node_id":"756","to_node_id":"763","b1":{"x":6525.428759675376,"y":2216.7681696901664},"b2":{"x":6495.509093092253,"y":2228.2019466352613}}}},"116":{"name":"MDHy","bigg_id":"MDHy","reversibility":true,"label_x":7249.245780059749,"label_y":2440.7299887587556,"gene_reaction_rule":"MA0819","genes":[{"name":"MA0819","bigg_id":"MA0819"}],"metabolites":[{"bigg_id":"oaa_c","coefficient":1},{"bigg_id":"nadph_c","coefficient":1},{"bigg_id":"h_c","coefficient":1},{"bigg_id":"mal_L_c","coefficient":-1},{"bigg_id":"nadp_c","coefficient":-1}],"segments":{"705":{"from_node_id":"764","to_node_id":"765","b1":null,"b2":null},"706":{"from_node_id":"766","to_node_id":"765","b1":null,"b2":null},"707":{"from_node_id":"766","to_node_id":"762","b1":{"x":7204.070848666808,"y":2437.4308970580646},"b2":{"x":7128.543516119858,"y":2709.1705040758193}},"708":{"from_node_id":"766","to_node_id":"767","b1":{"x":7200.8901748577355,"y":2439.856451452483},"b2":{"x":7171.7348254126955,"y":2435.9920414689627}},"709":{"from_node_id":"766","to_node_id":"768","b1":{"x":7200.8901748577355,"y":2439.856451452483},"b2":{"x":7176.198263741586,"y":2456.2609426360987}},"710":{"from_node_id":"764","to_node_id":"769","b1":{"x":7286.768367702691,"y":2374.3664828031965},"b2":{"x":7240.926731539956,"y":2222.444030960638}},"711":{"from_node_id":"764","to_node_id":"770","b1":{"x":7289.949041511765,"y":2371.9409284087783},"b2":{"x":7291.010093252913,"y":2362.1006462095374}}}},"117":{"name":"MDH","bigg_id":"MDH","reversibility":true,"label_x":6950.151116462583,"label_y":2307.9570437202783,"gene_reaction_rule":"MA0819","genes":[{"name":"MA0819","bigg_id":"MA0819"}],"metabolites":[{"bigg_id":"nad_c","coefficient":-1},{"bigg_id":"nadh_c","coefficient":1},{"bigg_id":"oaa_c","coefficient":1},{"bigg_id":"h_c","coefficient":1},{"bigg_id":"mal_L_c","coefficient":-1}],"segments":{"712":{"from_node_id":"771","to_node_id":"772","b1":null,"b2":null},"713":{"from_node_id":"773","to_node_id":"772","b1":null,"b2":null},"714":{"from_node_id":"771","to_node_id":"774","b1":{"x":7043.409739963321,"y":2263.331269436145},"b2":{"x":7031.289162895526,"y":2256.4910245241754}},"715":{"from_node_id":"773","to_node_id":"775","b1":{"x":7030.576086711844,"y":2374.593560191912},"b2":{"x":6989.157875058726,"y":2379.246429275203}},"716":{"from_node_id":"773","to_node_id":"762","b1":{"x":7031.034431470825,"y":2370.6199069506347},"b2":{"x":7092.812947337413,"y":2688.85170671079}},"717":{"from_node_id":"773","to_node_id":"776","b1":{"x":7030.576086711844,"y":2374.593560191912},"b2":{"x":7011.188851279639,"y":2418.1930824476317}},"718":{"from_node_id":"771","to_node_id":"769","b1":{"x":7042.95139520434,"y":2267.3049226774224},"b2":{"x":7163.933719064251,"y":2190.5372298172642}}}},"118":{"name":"FUM","bigg_id":"FUM","reversibility":true,"label_x":7305.6399554204345,"label_y":2093.689842394489,"gene_reaction_rule":"( MA1001 or (MA2497 and MA2498) )","genes":[{"name":"MA1001","bigg_id":"MA1001"},{"name":"MA2497","bigg_id":"MA2497"},{"name":"MA2498","bigg_id":"MA2498"}],"metabolites":[{"bigg_id":"h2o_c","coefficient":1},{"bigg_id":"fum_c","coefficient":1},{"bigg_id":"mal_L_c","coefficient":-1}],"segments":{"719":{"from_node_id":"778","to_node_id":"779","b1":null,"b2":null},"720":{"from_node_id":"780","to_node_id":"779","b1":null,"b2":null},"721":{"from_node_id":"780","to_node_id":"781","b1":{"x":7306.944269436408,"y":2037.2566654195148},"b2":{"x":7301.465922893178,"y":2004.5122133438904}},"722":{"from_node_id":"780","to_node_id":"782","b1":{"x":7304.708247006696,"y":2040.5733209177274},"b2":{"x":7324.891537300926,"y":2013.349050172436}},"723":{"from_node_id":"778","to_node_id":"769","b1":{"x":7246.571663834173,"y":2126.8063638712506},"b2":{"x":7244.767768071193,"y":2133.025507663417}}}},"119":{"name":"PC","bigg_id":"PC","reversibility":false,"label_x":6594.479886690701,"label_y":2815.599928688612,"gene_reaction_rule":"(MA0674 and MA0675)","genes":[{"name":"MA0674","bigg_id":"MA0674"},{"name":"MA0675","bigg_id":"MA0675"}],"metabolites":[{"bigg_id":"oaa_c","coefficient":1},{"bigg_id":"atp_c","coefficient":-1},{"bigg_id":"hco3_c","coefficient":-1},{"bigg_id":"pyr_c","coefficient":-1},{"bigg_id":"h_c","coefficient":1},{"bigg_id":"adp_c","coefficient":1},{"bigg_id":"pi_c","coefficient":1}],"segments":{"724":{"from_node_id":"783","to_node_id":"784","b1":null,"b2":null},"725":{"from_node_id":"785","to_node_id":"784","b1":null,"b2":null},"726":{"from_node_id":"785","to_node_id":"762","b1":{"x":6696.478230156665,"y":2856.0149910884156},"b2":{"x":7039.353204699144,"y":2766.460050615399}},"727":{"from_node_id":"783","to_node_id":"787","b1":{"x":6588.481670650433,"y":2855.1529384119012},"b2":{"x":6572.275385557502,"y":2834.001949981488}},"728":{"from_node_id":"783","to_node_id":"788","b1":{"x":6588.481670650433,"y":2855.1529384119012},"b2":{"x":6566.688678006219,"y":2895.692750683564}},"729":{"from_node_id":"783","to_node_id":"744","b1":{"x":6592.481543224739,"y":2855.184866288809},"b2":{"x":6262.09920362952,"y":2929.652985517106}},"730":{"from_node_id":"785","to_node_id":"789","b1":{"x":6700.478102730969,"y":2856.0469189653236},"b2":{"x":6758.3757418462,"y":2854.631415871938}},"731":{"from_node_id":"785","to_node_id":"790","b1":{"x":6700.478102730969,"y":2856.0469189653236},"b2":{"x":6769.197571417651,"y":2892.952057786362}},"732":{"from_node_id":"785","to_node_id":"791","b1":{"x":6700.478102730969,"y":2856.0469189653236},"b2":{"x":6717.662133397617,"y":2885.062780363438}}}},"121":{"name":"CS","bigg_id":"CS","reversibility":true,"label_x":7119.501382265814,"label_y":3182.1321497043996,"gene_reaction_rule":"MA0249","genes":[{"name":"MA0249","bigg_id":"MA0249"}],"metabolites":[{"bigg_id":"h2o_c","coefficient":1},{"bigg_id":"accoa_c","coefficient":1},{"bigg_id":"cit_c","coefficient":-1},{"bigg_id":"coa_c","coefficient":-1},{"bigg_id":"h_c","coefficient":-1},{"bigg_id":"oaa_c","coefficient":1}],"segments":{"742":{"from_node_id":"801","to_node_id":"802","b1":null,"b2":null},"743":{"from_node_id":"803","to_node_id":"802","b1":null,"b2":null},"744":{"from_node_id":"803","to_node_id":"804","b1":{"x":7196.544632614798,"y":3076.3589031258425},"b2":{"x":7159.752384256311,"y":3048.806255186277}},"745":{"from_node_id":"803","to_node_id":"799","b1":{"x":7199.649139565321,"y":3078.8812109171695},"b2":{"x":7013.302680038099,"y":3198.9318315934215}},"746":{"from_node_id":"801","to_node_id":"805","b1":{"x":7280.366320278807,"y":3144.4612134916274},"b2":{"x":7426.105344589218,"y":3164.6119181631598}},"747":{"from_node_id":"801","to_node_id":"806","b1":{"x":7283.4708272293265,"y":3146.9835212829516},"b2":{"x":7357.503525483674,"y":3113.337597949299}},"748":{"from_node_id":"801","to_node_id":"807","b1":{"x":7283.4708272293265,"y":3146.9835212829516},"b2":{"x":7326.578209294281,"y":3185.302430837656}},"749":{"from_node_id":"803","to_node_id":"762","b1":{"x":7196.544632614798,"y":3076.3589031258425},"b2":{"x":7102.718553491422,"y":2780.597924651818}}}},"122":{"name":"ACONTa","bigg_id":"ACONTa","reversibility":true,"label_x":7430.18830250208,"label_y":3300.411215423851,"gene_reaction_rule":"MA0250","genes":[{"name":"MA0250","bigg_id":"MA0250"}],"metabolites":[{"bigg_id":"h2o_c","coefficient":1},{"bigg_id":"cit_c","coefficient":-1},{"bigg_id":"acon_C_c","coefficient":1}],"segments":{"750":{"from_node_id":"809","to_node_id":"810","b1":null,"b2":null},"751":{"from_node_id":"811","to_node_id":"810","b1":null,"b2":null},"752":{"from_node_id":"811","to_node_id":"812","b1":{"x":7679.253949654652,"y":3248.4544081794934},"b2":{"x":7719.424068551441,"y":3205.28653415405}},"753":{"from_node_id":"809","to_node_id":"805","b1":{"x":7571.2572969988,"y":3247.6041052143696},"b2":{"x":7516.409377979617,"y":3217.1590173524896}},"754":{"from_node_id":"811","to_node_id":"813","b1":{"x":7675.25407363036,"y":3248.42291547708},"b2":{"x":7711.5627220004135,"y":3285.540178170142}}}},"123":{"name":"ACONTb","bigg_id":"ACONTb","reversibility":true,"label_x":7877.600688519968,"label_y":3313.5326152223156,"gene_reaction_rule":"MA0250","genes":[{"name":"MA0250","bigg_id":"MA0250"}],"metabolites":[{"bigg_id":"h2o_c","coefficient":1},{"bigg_id":"icit_c","coefficient":-1},{"bigg_id":"acon_C_c","coefficient":1}],"segments":{"755":{"from_node_id":"814","to_node_id":"815","b1":null,"b2":null},"756":{"from_node_id":"816","to_node_id":"815","b1":null,"b2":null},"757":{"from_node_id":"816","to_node_id":"812","b1":{"x":7844.901186819607,"y":3248.074059605281},"b2":{"x":7792.543713063093,"y":3205.254985375203}},"758":{"from_node_id":"814","to_node_id":"818","b1":{"x":7952.8650067841445,"y":3245.278781682553},"b2":{"x":7969.467440050452,"y":3245.414129727839}},"759":{"from_node_id":"816","to_node_id":"813","b1":{"x":7848.8998468182945,"y":3247.970530793328},"b2":{"x":7816.5435073019835,"y":3284.5947042324174}}}},"124":{"name":"ICITRED","bigg_id":"ICITRED","reversibility":true,"label_x":8140.694397973955,"label_y":3180.7495739581937,"gene_reaction_rule":"MA4265","genes":[{"name":"MA4265","bigg_id":"MA4265"}],"metabolites":[{"bigg_id":"icit_c","coefficient":-1},{"bigg_id":"osuc_c","coefficient":1},{"bigg_id":"nadp_c","coefficient":-1},{"bigg_id":"nadph_c","coefficient":1},{"bigg_id":"h_c","coefficient":1}],"segments":{"760":{"from_node_id":"819","to_node_id":"820","b1":null,"b2":null},"761":{"from_node_id":"821","to_node_id":"820","b1":null,"b2":null},"762":{"from_node_id":"819","to_node_id":"818","b1":{"x":8095.3145375857475,"y":3179.0812962858267},"b2":{"x":8061.252362382784,"y":3209.2478045432085}},"763":{"from_node_id":"821","to_node_id":"822","b1":{"x":8173.170938049661,"y":3110.129277411811},"b2":{"x":8199.681858530053,"y":3045.7604348216046}},"764":{"from_node_id":"819","to_node_id":"823","b1":{"x":8092.320060644826,"y":3181.7332970117504},"b2":{"x":8064.173291364359,"y":3178.609296520059}},"765":{"from_node_id":"821","to_node_id":"824","b1":{"x":8176.165414990581,"y":3107.4772766858873},"b2":{"x":8221.611069025046,"y":3108.657697290961}},"766":{"from_node_id":"821","to_node_id":"825","b1":{"x":8176.165414990581,"y":3107.4772766858873},"b2":{"x":8160.21913745348,"y":3088.9172607726105}}}},"125":{"name":"OSUCCL","bigg_id":"OSUCCL","reversibility":false,"label_x":8320.639969509582,"label_y":2890.0664565666216,"gene_reaction_rule":"MA4265","genes":[{"name":"MA4265","bigg_id":"MA4265"}],"metabolites":[{"bigg_id":"akg_c","coefficient":1},{"bigg_id":"osuc_c","coefficient":-1},{"bigg_id":"co2_c","coefficient":1},{"bigg_id":"h_c","coefficient":-1}],"segments":{"767":{"from_node_id":"826","to_node_id":"827","b1":null,"b2":null},"768":{"from_node_id":"828","to_node_id":"827","b1":null,"b2":null},"769":{"from_node_id":"828","to_node_id":"829","b1":{"x":8305.661426385897,"y":2830.283368742414},"b2":{"x":8338.250679124776,"y":2758.041592083148}},"770":{"from_node_id":"826","to_node_id":"822","b1":{"x":8275.618512633268,"y":2929.849544390832},"b2":{"x":8262.474737866485,"y":2973.4097462370137}},"771":{"from_node_id":"828","to_node_id":"830","b1":{"x":8306.81692306869,"y":2826.4539004482435},"b2":{"x":8292.20082376757,"y":2802.1975684662684}},"772":{"from_node_id":"826","to_node_id":"831","b1":{"x":8274.463015950467,"y":2933.679012685002},"b2":{"x":8248.86969816281,"y":2945.802629497643}}}},"126":{"name":"OORr","bigg_id":"OORr","reversibility":true,"label_x":8308.52590876057,"label_y":2574.5494687164714,"gene_reaction_rule":"(MA3075 and MA3076)","genes":[{"name":"MA3075","bigg_id":"MA3075"},{"name":"MA3076","bigg_id":"MA3076"}],"metabolites":[{"bigg_id":"akg_c","coefficient":-1},{"bigg_id":"fdox_c","coefficient":-2},{"bigg_id":"succoa_c","coefficient":1},{"bigg_id":"fdred_c","coefficient":2},{"bigg_id":"coa_c","coefficient":-1},{"bigg_id":"h_c","coefficient":1},{"bigg_id":"co2_c","coefficient":1}],"segments":{"773":{"from_node_id":"832","to_node_id":"833","b1":null,"b2":null},"774":{"from_node_id":"834","to_node_id":"833","b1":null,"b2":null},"775":{"from_node_id":"832","to_node_id":"829","b1":{"x":8293.862639915827,"y":2614.2363349637158},"b2":{"x":8307.282279676665,"y":2657.71234293006}},"776":{"from_node_id":"832","to_node_id":"835","b1":{"x":8295.042388466223,"y":2618.0584015981167},"b2":{"x":8266.138938000022,"y":2643.719886282407}},"777":{"from_node_id":"834","to_node_id":"836","b1":{"x":8263.189177605323,"y":2514.862602469232},"b2":{"x":8224.82617846947,"y":2446.4427468466442}},"778":{"from_node_id":"834","to_node_id":"837","b1":{"x":8262.00942905491,"y":2511.040535834824},"b2":{"x":8195.642019703617,"y":2503.0178757735343}},"779":{"from_node_id":"832","to_node_id":"838","b1":{"x":8295.042388466223,"y":2618.0584015981167},"b2":{"x":8320.712043911259,"y":2630.0195382219204}},"780":{"from_node_id":"834","to_node_id":"839","b1":{"x":8262.00942905491,"y":2511.040535834824},"b2":{"x":8276.471473271107,"y":2486.6920394317963}},"781":{"from_node_id":"834","to_node_id":"840","b1":{"x":8262.00942905491,"y":2511.040535834824},"b2":{"x":8316.603172932355,"y":2474.3046796525455}}}},"130":{"name":"GLXO1","bigg_id":"GLXO1","reversibility":false,"label_x":3448.9715253890727,"label_y":-1224.8504002198836,"gene_reaction_rule":"MA2860","genes":[{"name":"MA2860","bigg_id":"MA2860"}],"metabolites":[{"bigg_id":"h2o_c","coefficient":-1},{"bigg_id":"oxa_c","coefficient":1},{"bigg_id":"glx_c","coefficient":-1},{"bigg_id":"h_c","coefficient":2},{"bigg_id":"nad_c","coefficient":-1},{"bigg_id":"nadh_c","coefficient":1}],"segments":{"804":{"from_node_id":"866","to_node_id":"867","b1":null,"b2":null},"805":{"from_node_id":"868","to_node_id":"867","b1":null,"b2":null},"806":{"from_node_id":"866","to_node_id":"865","b1":{"x":3419.5083366916942,"y":-1286.8476293155322},"b2":{"x":3419.978046581488,"y":-1332.3452047742248}},"807":{"from_node_id":"868","to_node_id":"869","b1":{"x":3418.4347140864515,"y":-1182.853171124235},"b2":{"x":3417.9650041966574,"y":-1137.355595665542}},"808":{"from_node_id":"866","to_node_id":"870","b1":{"x":3419.549629868819,"y":-1290.8474161690438},"b2":{"x":3460.3486573473465,"y":-1311.5900637620682}},"809":{"from_node_id":"868","to_node_id":"871","b1":{"x":3418.393420909327,"y":-1178.8533842707234},"b2":{"x":3448.998161252044,"y":-1161.5980567553893}},"810":{"from_node_id":"866","to_node_id":"872","b1":{"x":3419.549629868819,"y":-1290.8474161690438},"b2":{"x":3381.103336791726,"y":-1315.9442964187529}},"811":{"from_node_id":"868","to_node_id":"873","b1":{"x":3418.393420909327,"y":-1178.8533842707234},"b2":{"x":3391.3170496807993,"y":-1160.0711858964487}}}},"131":{"name":"OXADC","bigg_id":"OXADC","reversibility":false,"label_x":3445.8745371047185,"label_y":-924.8663862065257,"gene_reaction_rule":"MA2076","genes":[{"name":"MA2076","bigg_id":"MA2076"}],"metabolites":[{"bigg_id":"oxa_c","coefficient":-1},{"bigg_id":"co2_c","coefficient":1},{"bigg_id":"h_c","coefficient":-1},{"bigg_id":"for_c","coefficient":1}],"segments":{"812":{"from_node_id":"874","to_node_id":"875","b1":null,"b2":null},"813":{"from_node_id":"876","to_node_id":"875","b1":null,"b2":null},"814":{"from_node_id":"874","to_node_id":"869","b1":{"x":3416.41134840734,"y":-986.8636153021744},"b2":{"x":3416.8810582971337,"y":-1032.361190760867}},"815":{"from_node_id":"876","to_node_id":"877","b1":{"x":3415.3377258020973,"y":-882.8691571108769},"b2":{"x":3414.8680159123032,"y":-837.3715816521843}},"816":{"from_node_id":"874","to_node_id":"878","b1":{"x":3416.452641584465,"y":-990.8634021556858},"b2":{"x":3437.6476651567423,"y":-1009.6456005299603}},"817":{"from_node_id":"876","to_node_id":"879","b1":{"x":3415.2964326249726,"y":-878.8693702573655},"b2":{"x":3436.099171014565,"y":-859.6535935232813}}}},"132":{"name":"GCALDDr","bigg_id":"GCALDDr","reversibility":false,"label_x":3823.4092695296977,"label_y":-1226.8108494386336,"gene_reaction_rule":"MA2860","genes":[{"name":"MA2860","bigg_id":"MA2860"}],"metabolites":[{"bigg_id":"h2o_c","coefficient":-1},{"bigg_id":"glyclt_c","coefficient":1},{"bigg_id":"h_c","coefficient":2},{"bigg_id":"nad_c","coefficient":-1},{"bigg_id":"nadh_c","coefficient":1},{"bigg_id":"gcald_c","coefficient":-1}],"segments":{"818":{"from_node_id":"881","to_node_id":"882","b1":null,"b2":null},"819":{"from_node_id":"883","to_node_id":"882","b1":null,"b2":null},"820":{"from_node_id":"881","to_node_id":"880","b1":{"x":3793.9460808323192,"y":-1288.8080785342822},"b2":{"x":3794.415790722113,"y":-1334.3056539929748}},"821":{"from_node_id":"883","to_node_id":"884","b1":{"x":3792.8724582270765,"y":-1184.813620342985},"b2":{"x":3792.4027483372824,"y":-1139.316044884292}},"822":{"from_node_id":"883","to_node_id":"885","b1":{"x":3792.831165049952,"y":-1180.8138334894734},"b2":{"x":3813.633903439544,"y":-1161.5980567553893}},"823":{"from_node_id":"881","to_node_id":"886","b1":{"x":3793.987374009444,"y":-1292.8078653877938},"b2":{"x":3815.1823975817215,"y":-1311.5900637620682}},"824":{"from_node_id":"883","to_node_id":"887","b1":{"x":3792.831165049952,"y":-1180.8138334894734},"b2":{"x":3771.6361414776743,"y":-1162.0316351151987}},"825":{"from_node_id":"881","to_node_id":"888","b1":{"x":3793.987374009444,"y":-1292.8078653877938},"b2":{"x":3773.184635619851,"y":-1312.0236421218779}}}},"133":{"name":"PGLYCP","bigg_id":"PGLYCP","reversibility":false,"label_x":3820.3122812453435,"label_y":-926.8268354252762,"gene_reaction_rule":"MA3544","genes":[{"name":"MA3544","bigg_id":"MA3544"}],"metabolites":[{"bigg_id":"2pglyc_c","coefficient":-1},{"bigg_id":"h2o_c","coefficient":-1},{"bigg_id":"glyclt_c","coefficient":1},{"bigg_id":"pi_c","coefficient":1}],"segments":{"826":{"from_node_id":"889","to_node_id":"890","b1":null,"b2":null},"827":{"from_node_id":"891","to_node_id":"890","b1":null,"b2":null},"828":{"from_node_id":"889","to_node_id":"892","b1":{"x":3789.7754699427223,"y":-884.8296063296274},"b2":{"x":3789.3057600529282,"y":-839.3320308709348}},"829":{"from_node_id":"889","to_node_id":"893","b1":{"x":3789.7341767655976,"y":-880.829819476116},"b2":{"x":3810.53691515519,"y":-861.6140427420318}},"830":{"from_node_id":"891","to_node_id":"884","b1":{"x":3790.849092547965,"y":-988.8240645209248},"b2":{"x":3791.3188024377587,"y":-1034.321639979617}},"831":{"from_node_id":"891","to_node_id":"894","b1":{"x":3790.89038572509,"y":-992.8238513744362},"b2":{"x":3812.0854092973673,"y":-1003.7643749440228}}}},"134":{"name":"PPA","bigg_id":"PPA","reversibility":false,"label_x":4139.034513670323,"label_y":-1062.1365330323836,"gene_reaction_rule":"MA2676","genes":[{"name":"MA2676","bigg_id":"MA2676"}],"metabolites":[{"bigg_id":"ppi_c","coefficient":-1},{"bigg_id":"h2o_c","coefficient":-1},{"bigg_id":"pi_c","coefficient":2},{"bigg_id":"h_c","coefficient":1}],"segments":{"832":{"from_node_id":"896","to_node_id":"897","b1":null,"b2":null},"833":{"from_node_id":"898","to_node_id":"897","b1":null,"b2":null},"834":{"from_node_id":"896","to_node_id":"895","b1":{"x":4109.571324972944,"y":-1124.1337621280322},"b2":{"x":4110.041034862738,"y":-1169.6313375867248}},"835":{"from_node_id":"896","to_node_id":"899","b1":{"x":4109.612618150069,"y":-1128.1335489815438},"b2":{"x":4130.8076417223465,"y":-1146.9157473558182}},"836":{"from_node_id":"898","to_node_id":"900","b1":{"x":4108.497702367701,"y":-1020.1393039367349},"b2":{"x":4108.027992477908,"y":-974.6417284780421}},"837":{"from_node_id":"898","to_node_id":"901","b1":{"x":4108.456409190577,"y":-1016.1395170832234},"b2":{"x":4129.259147580169,"y":-996.9237403491393}}}},"135":{"name":"PPA2","bigg_id":"PPA2","reversibility":false,"label_x":4440.937345701573,"label_y":-1058.2158177003523,"gene_reaction_rule":"(MA0083 or MA2351)","genes":[{"name":"MA0083","bigg_id":"MA0083"},{"name":"MA2351","bigg_id":"MA2351"}],"metabolites":[{"bigg_id":"pppi_c","coefficient":-1},{"bigg_id":"h2o_c","coefficient":-1},{"bigg_id":"ppi_c","coefficient":1},{"bigg_id":"h_c","coefficient":1},{"bigg_id":"pi_c","coefficient":1}],"segments":{"838":{"from_node_id":"903","to_node_id":"904","b1":null,"b2":null},"839":{"from_node_id":"905","to_node_id":"904","b1":null,"b2":null},"840":{"from_node_id":"903","to_node_id":"902","b1":{"x":4411.474157004194,"y":-1120.213046796001},"b2":{"x":4411.943866893988,"y":-1165.7106222546936}},"841":{"from_node_id":"903","to_node_id":"906","b1":{"x":4411.515450181319,"y":-1124.2128336495125},"b2":{"x":4432.7104737535965,"y":-1142.995032023787}},"842":{"from_node_id":"905","to_node_id":"907","b1":{"x":4410.400534398951,"y":-1016.2185886047037},"b2":{"x":4409.930824509158,"y":-970.721013146011}},"843":{"from_node_id":"905","to_node_id":"908","b1":{"x":4410.359241221827,"y":-1012.2188017511921},"b2":{"x":4431.161979611419,"y":-993.003025017108}},"844":{"from_node_id":"905","to_node_id":"909","b1":{"x":4410.359241221827,"y":-1012.2188017511921},"b2":{"x":4389.164217649549,"y":-993.4366033769174}}}},"136":{"name":"DRBK","bigg_id":"DRBK","reversibility":false,"label_x":3450.0564863265727,"label_y":-461.0715458497663,"gene_reaction_rule":"MA1373","genes":[{"name":"MA1373","bigg_id":"MA1373"}],"metabolites":[{"bigg_id":"adp_c","coefficient":1},{"bigg_id":"atp_c","coefficient":-1},{"bigg_id":"h_c","coefficient":1},{"bigg_id":"2dr5p_c","coefficient":1},{"bigg_id":"drib_c","coefficient":-1}],"segments":{"845":{"from_node_id":"911","to_node_id":"912","b1":null,"b2":null},"846":{"from_node_id":"913","to_node_id":"912","b1":null,"b2":null},"847":{"from_node_id":"913","to_node_id":"914","b1":{"x":3419.478381846827,"y":-415.07452990060614},"b2":{"x":3440.281120236419,"y":-395.858753166522}},"848":{"from_node_id":"911","to_node_id":"910","b1":{"x":3420.5932976291942,"y":-523.068774945415},"b2":{"x":3421.063007518988,"y":-568.5663504041077}},"849":{"from_node_id":"913","to_node_id":"915","b1":{"x":3419.478381846827,"y":-415.07452990060614},"b2":{"x":3398.2833582745493,"y":-396.2923315263316}},"850":{"from_node_id":"913","to_node_id":"916","b1":{"x":3419.5196750239515,"y":-419.0743167541176},"b2":{"x":3419.0499651341574,"y":-373.576741295425}},"851":{"from_node_id":"911","to_node_id":"917","b1":{"x":3420.634590806319,"y":-527.0685617989265},"b2":{"x":3441.8296143785965,"y":-545.850760173201}}}},"138":{"name":"ALCD20x","bigg_id":"ALCD20x","reversibility":true,"label_x":3627.915115102075,"label_y":-455.99898487221054,"gene_reaction_rule":"MA2630","genes":[{"name":"MA2630","bigg_id":"MA2630"}],"metabolites":[{"bigg_id":"acetone_c","coefficient":1},{"bigg_id":"nadh_c","coefficient":1},{"bigg_id":"2ppoh_c","coefficient":-1},{"bigg_id":"h_c","coefficient":1},{"bigg_id":"nad_c","coefficient":-1}],"segments":{"859":{"from_node_id":"927","to_node_id":"928","b1":null,"b2":null},"860":{"from_node_id":"929","to_node_id":"928","b1":null,"b2":null},"861":{"from_node_id":"929","to_node_id":"930","b1":{"x":3752.507817243711,"y":-402.4543828798634},"b2":{"x":3820.548174609877,"y":-338.8895893407991}},"862":{"from_node_id":"929","to_node_id":"931","b1":{"x":3750.6599677089334,"y":-398.9067848055572},"b2":{"x":3752.8940469182203,"y":-361.89578943701065}},"863":{"from_node_id":"927","to_node_id":"926","b1":{"x":3800.551905147939,"y":-494.6919328118234},"b2":{"x":3821.571193606039,"y":-535.0458609070558}},"864":{"from_node_id":"929","to_node_id":"932","b1":{"x":3750.6599677089334,"y":-398.9067848055572},"b2":{"x":3723.2577925286305,"y":-391.7569040101874}},"865":{"from_node_id":"927","to_node_id":"933","b1":{"x":3802.3997546827172,"y":-498.23953088612956},"b2":{"x":3779.2712148760643,"y":-527.7985405202578}}}},"140":{"name":"ALCD20y","bigg_id":"ALCD20y","reversibility":true,"label_x":3938.6377078335454,"label_y":-466.6505262783668,"gene_reaction_rule":"(MA0403 or MA1901)","genes":[{"name":"MA0403","bigg_id":"MA0403"},{"name":"MA1901","bigg_id":"MA1901"}],"metabolites":[{"bigg_id":"acetone_c","coefficient":1},{"bigg_id":"nadp_c","coefficient":-1},{"bigg_id":"nadph_c","coefficient":1},{"bigg_id":"h_c","coefficient":1},{"bigg_id":"2ppoh_c","coefficient":-1}],"segments":{"873":{"from_node_id":"941","to_node_id":"942","b1":null,"b2":null},"874":{"from_node_id":"943","to_node_id":"942","b1":null,"b2":null},"875":{"from_node_id":"943","to_node_id":"930","b1":{"x":3953.961585872091,"y":-422.08576393800524},"b2":{"x":3897.297002063423,"y":-338.26657492027954}},"876":{"from_node_id":"941","to_node_id":"945","b1":{"x":3893.0368502944384,"y":-511.2607413408234},"b2":{"x":3905.4726418405844,"y":-531.5274943537996}},"877":{"from_node_id":"943","to_node_id":"946","b1":{"x":3956.2180575601524,"y":-418.78298699716015},"b2":{"x":3995.90478326788,"y":-400.4054452537484}},"878":{"from_node_id":"943","to_node_id":"947","b1":{"x":3956.2180575601524,"y":-418.78298699716015},"b2":{"x":3980.1221097640055,"y":-373.805327001762}},"879":{"from_node_id":"941","to_node_id":"926","b1":{"x":3895.293321982499,"y":-507.95796439997827},"b2":{"x":3875.4404096558033,"y":-538.259138283732}}}},"141":{"name":"NTRIR2y","bigg_id":"NTRIR2y","reversibility":false,"label_x":3300.6042495461215,"label_y":393.7057167403718,"gene_reaction_rule":"(MA0685 or MA3167)","genes":[{"name":"MA0685","bigg_id":"MA0685"},{"name":"MA3167","bigg_id":"MA3167"}],"metabolites":[{"bigg_id":"h2o_c","coefficient":2},{"bigg_id":"h_c","coefficient":-5},{"bigg_id":"nad_c","coefficient":3},{"bigg_id":"nadh_c","coefficient":-3},{"bigg_id":"nh4_c","coefficient":1},{"bigg_id":"no2_c","coefficient":-1}],"segments":{"880":{"from_node_id":"949","to_node_id":"950","b1":null,"b2":null},"881":{"from_node_id":"951","to_node_id":"950","b1":null,"b2":null},"882":{"from_node_id":"951","to_node_id":"952","b1":{"x":3439.4156172533603,"y":437.8736361861161},"b2":{"x":3538.303183619681,"y":454.7105657514866}},"883":{"from_node_id":"949","to_node_id":"948","b1":{"x":3441.2518662138827,"y":333.8898480758775},"b2":{"x":3540.3772203086673,"y":317.3762135548882}},"884":{"from_node_id":"951","to_node_id":"953","b1":{"x":3439.34499229334,"y":441.87301265189444},"b2":{"x":3409.117699873165,"y":485.6355109633777}},"885":{"from_node_id":"949","to_node_id":"954","b1":{"x":3441.3224911739026,"y":329.89047161009915},"b2":{"x":3376.2420174219355,"y":299.6170296590397}},"886":{"from_node_id":"951","to_node_id":"955","b1":{"x":3439.34499229334,"y":441.87301265189444},"b2":{"x":3374.948670677323,"y":468.0239867890717}},"887":{"from_node_id":"949","to_node_id":"956","b1":{"x":3441.3224911739026,"y":329.89047161009915},"b2":{"x":3551.1838530421187,"y":214.42369060331401}}}},"142":{"name":"NTRIR2x","bigg_id":"NTRIR2x","reversibility":false,"label_x":3749.8493625017295,"label_y":401.509395932119,"gene_reaction_rule":"(MA0685 or MA3167)","genes":[{"name":"MA0685","bigg_id":"MA0685"},{"name":"MA3167","bigg_id":"MA3167"}],"metabolites":[{"bigg_id":"h2o_c","coefficient":2},{"bigg_id":"h_c","coefficient":-5},{"bigg_id":"nad_c","coefficient":3},{"bigg_id":"nadh_c","coefficient":-3},{"bigg_id":"nh4_c","coefficient":1},{"bigg_id":"no2_c","coefficient":-1}],"segments":{"888":{"from_node_id":"957","to_node_id":"958","b1":null,"b2":null},"889":{"from_node_id":"959","to_node_id":"958","b1":null,"b2":null},"890":{"from_node_id":"959","to_node_id":"952","b1":{"x":3736.168654160962,"y":426.0281767009021},"b2":{"x":3627.912029023957,"y":451.703061389335}},"891":{"from_node_id":"957","to_node_id":"948","b1":{"x":3732.845466375924,"y":318.0793164802154},"b2":{"x":3623.8158834320793,"y":320.80374983668787}},"892":{"from_node_id":"959","to_node_id":"962","b1":{"x":3736.2917351900364,"y":430.0262826349999},"b2":{"x":3801.3869340446677,"y":457.075150946671}},"893":{"from_node_id":"957","to_node_id":"963","b1":{"x":3732.845466375924,"y":318.0793164802154},"b2":{"x":3782.872283864884,"y":311.2384911212066}},"894":{"from_node_id":"959","to_node_id":"964","b1":{"x":3736.2917351900364,"y":430.0262826349999},"b2":{"x":3743.8802729450763,"y":469.3915807256631}},"895":{"from_node_id":"957","to_node_id":"956","b1":{"x":3732.9685474049984,"y":322.07742241431475},"b2":{"x":3625.6211952548006,"y":220.83113257962486}}}},"143":{"name":"HCARNHYD","bigg_id":"HCARNHYD","reversibility":false,"label_x":4212.671701828081,"label_y":374.12801319316475,"gene_reaction_rule":"MA2653","genes":[{"name":"MA2653","bigg_id":"MA2653"}],"metabolites":[{"bigg_id":"his_L_c","coefficient":-1},{"bigg_id":"hcarn_c","coefficient":1},{"bigg_id":"h2o_c","coefficient":1},{"bigg_id":"h_c","coefficient":-1},{"bigg_id":"4abut_c","coefficient":-1}],"segments":{"896":{"from_node_id":"966","to_node_id":"967","b1":null,"b2":null},"897":{"from_node_id":"968","to_node_id":"967","b1":null,"b2":null},"898":{"from_node_id":"966","to_node_id":"965","b1":{"x":4182.74905954064,"y":312.12807073373205},"b2":{"x":4182.816747539128,"y":266.6281210817285}},"899":{"from_node_id":"968","to_node_id":"969","b1":{"x":4182.594344115525,"y":416.1279556525973},"b2":{"x":4182.526656117037,"y":461.627905304601}},"900":{"from_node_id":"968","to_node_id":"970","b1":{"x":4182.588393522252,"y":420.12795122639983},"b2":{"x":4203.560104966665,"y":439.1591708166485}},"901":{"from_node_id":"966","to_node_id":"971","b1":{"x":4182.755010133913,"y":308.12807515992955},"b2":{"x":4203.783252214426,"y":289.15933679905424}},"902":{"from_node_id":"966","to_node_id":"972","b1":{"x":4182.755010133913,"y":308.12807515992955},"b2":{"x":4161.783298689501,"y":289.0968555696808}}}},"145":{"name":"ACKr","bigg_id":"ACKr","reversibility":true,"label_x":4708.572590414044,"label_y":2989.0301517455528,"gene_reaction_rule":"MA3606","genes":[{"name":"MA3606","bigg_id":"MA3606"}],"metabolites":[{"bigg_id":"ac_c","coefficient":-1},{"bigg_id":"actp_c","coefficient":1},{"bigg_id":"adp_c","coefficient":1},{"bigg_id":"atp_c","coefficient":-1}],"segments":{"909":{"from_node_id":"979","to_node_id":"980","b1":null,"b2":null},"910":{"from_node_id":"981","to_node_id":"980","b1":null,"b2":null},"911":{"from_node_id":"979","to_node_id":"982","b1":{"x":4796.960493950924,"y":2933.5603973783027},"b2":{"x":4850.304548217571,"y":2877.2070710471935}},"912":{"from_node_id":"981","to_node_id":"978","b1":{"x":4799.1885931271645,"y":3037.536527206549},"b2":{"x":4851.32495241519,"y":3079.4245479099977}},"913":{"from_node_id":"981","to_node_id":"983","b1":{"x":4799.274289249327,"y":3041.535609123023},"b2":{"x":4766.2608591245325,"y":3056.151413596728}},"914":{"from_node_id":"979","to_node_id":"984","b1":{"x":4796.874797828763,"y":2929.5613154618322},"b2":{"x":4768.954494780769,"y":2915.361039984327}}}},"146":{"name":"ACYP_2","bigg_id":"ACYP_2","reversibility":false,"label_x":4939.014176546354,"label_y":2992.0075914921895,"gene_reaction_rule":"MA3367","genes":[{"name":"MA3367","bigg_id":"MA3367"}],"metabolites":[{"bigg_id":"ac_c","coefficient":1},{"bigg_id":"pi_c","coefficient":1},{"bigg_id":"actp_c","coefficient":-1},{"bigg_id":"h_c","coefficient":1},{"bigg_id":"h2o_c","coefficient":-1}],"segments":{"915":{"from_node_id":"985","to_node_id":"986","b1":null,"b2":null},"916":{"from_node_id":"987","to_node_id":"986","b1":null,"b2":null},"917":{"from_node_id":"987","to_node_id":"982","b1":{"x":4925.2119080775865,"y":2930.0169832595852},"b2":{"x":4856.548314280697,"y":2882.352349493558}},"918":{"from_node_id":"987","to_node_id":"989","b1":{"x":4925.287927991048,"y":2926.0177057032315},"b2":{"x":4931.527921537576,"y":2896.0268862256903}},"919":{"from_node_id":"985","to_node_id":"978","b1":{"x":4923.235390327623,"y":3033.998199724791},"b2":{"x":4885.448176994567,"y":3091.8565248107957}},"920":{"from_node_id":"987","to_node_id":"990","b1":{"x":4925.287927991048,"y":2926.0177057032315},"b2":{"x":4954.543809371921,"y":2925.2749932578154}},"921":{"from_node_id":"985","to_node_id":"991","b1":{"x":4923.159370414162,"y":3037.997477281145},"b2":{"x":4958.620602827118,"y":3068.016808054782}}}},"147":{"name":"ACt3r","bigg_id":"ACt3r","reversibility":true,"label_x":4866.8368745242915,"label_y":2628.8282595538553,"gene_reaction_rule":"MA4008","genes":[{"name":"MA4008","bigg_id":"MA4008"}],"metabolites":[{"bigg_id":"hco3_c","coefficient":-1},{"bigg_id":"ac_c","coefficient":1},{"bigg_id":"ac_e","coefficient":-1},{"bigg_id":"hco3_e","coefficient":1}],"segments":{"922":{"from_node_id":"992","to_node_id":"993","b1":null,"b2":null},"923":{"from_node_id":"994","to_node_id":"993","b1":null,"b2":null},"924":{"from_node_id":"992","to_node_id":"995","b1":{"x":4844.944964478962,"y":2622.763516164442},"b2":{"x":4815.193479521748,"y":2596.306201052776}},"925":{"from_node_id":"994","to_node_id":"982","b1":{"x":4847.125268944621,"y":2726.7406591932686},"b2":{"x":4848.079152148346,"y":2772.23065926838}},"926":{"from_node_id":"992","to_node_id":"996","b1":{"x":4844.861106614899,"y":2618.764395278718},"b2":{"x":4843.292099509617,"y":2540.2190917474477}},"927":{"from_node_id":"994","to_node_id":"997","b1":{"x":4847.209126808684,"y":2730.7397800789927},"b2":{"x":4881.069644070941,"y":2756.56052514613}}}},"148":{"name":"HCO3E_e","bigg_id":"HCO3E_e","reversibility":true,"label_x":5063.795409313895,"label_y":2699.05636446766,"gene_reaction_rule":"MA2536","genes":[{"name":"MA2536","bigg_id":"MA2536"}],"metabolites":[{"bigg_id":"h_e","coefficient":1},{"bigg_id":"h2o_e","coefficient":-1},{"bigg_id":"co2_e","coefficient":-1},{"bigg_id":"hco3_e","coefficient":1}],"segments":{"928":{"from_node_id":"998","to_node_id":"999","b1":null,"b2":null},"929":{"from_node_id":"1000","to_node_id":"999","b1":null,"b2":null},"930":{"from_node_id":"1000","to_node_id":"1001","b1":{"x":4994.674064246378,"y":2712.205776429528},"b2":{"x":4966.90467521768,"y":2706.650505691495}},"931":{"from_node_id":"998","to_node_id":"1002","b1":{"x":5081.434837713644,"y":2647.8896183713714},"b2":{"x":5135.368666176704,"y":2629.4843771582127}},"932":{"from_node_id":"998","to_node_id":"1003","b1":{"x":5084.648199693913,"y":2645.507538443291},"b2":{"x":5085.232897915272,"y":2621.667967372874}},"933":{"from_node_id":"1000","to_node_id":"997","b1":{"x":4997.887426226647,"y":2709.8236965014485},"b2":{"x":4961.335433701086,"y":2736.919855683357}}}},"149":{"name":"EX_hco3[e]","bigg_id":"EX_hco3_e","reversibility":true,"label_x":5103.209366739351,"label_y":2820.5504643499157,"gene_reaction_rule":"","genes":[],"metabolites":[{"bigg_id":"hco3_e","coefficient":-1}],"segments":{"934":{"from_node_id":"1004","to_node_id":"1005","b1":null,"b2":null},"935":{"from_node_id":"1006","to_node_id":"1005","b1":null,"b2":null},"936":{"from_node_id":"1004","to_node_id":"997","b1":{"x":5013.467507317528,"y":2794.8324491797307},"b2":{"x":4969.681905714058,"y":2782.4602589038655}}}},"151":{"name":"MTSPCMMT","bigg_id":"MTSPCMMT","reversibility":true,"label_x":4415.667285709616,"label_y":3955.5657966544113,"gene_reaction_rule":"( ( MA0150 or MA0849 or MA4360 ) and MA0269 and MA0270 and MA0271 and MA0272 and MA0273 and MA0274 and MA0275 and MA0276 )","genes":[{"name":"MA0150","bigg_id":"MA0150"},{"name":"MA0849","bigg_id":"MA0849"},{"name":"MA4360","bigg_id":"MA4360"},{"name":"MA0269","bigg_id":"MA0269"},{"name":"MA0270","bigg_id":"MA0270"},{"name":"MA0271","bigg_id":"MA0271"},{"name":"MA0272","bigg_id":"MA0272"},{"name":"MA0273","bigg_id":"MA0273"},{"name":"MA0274","bigg_id":"MA0274"},{"name":"MA0275","bigg_id":"MA0275"},{"name":"MA0276","bigg_id":"MA0276"}],"metabolites":[{"bigg_id":"h4spt_c","coefficient":1},{"bigg_id":"mh4spt_c","coefficient":-1},{"bigg_id":"na1_c","coefficient":-2},{"bigg_id":"na1_e","coefficient":2},{"bigg_id":"h_c","coefficient":-1},{"bigg_id":"5hbc_red_c","coefficient":-1},{"bigg_id":"m5hbc_c","coefficient":1}],"segments":{"948":{"from_node_id":"1018","to_node_id":"1019","b1":null,"b2":null},"949":{"from_node_id":"1020","to_node_id":"1019","b1":null,"b2":null},"950":{"from_node_id":"1020","to_node_id":"1021","b1":{"x":4684.363372057292,"y":3995.3059847060213},"b2":{"x":4643.668949864394,"y":4012.1716819826984}},"951":{"from_node_id":"1018","to_node_id":"6187","b1":{"x":4688.760491522937,"y":3887.3955341444334},"b2":{"x":4692.431829324435,"y":3765.7106047411717}},"952":{"from_node_id":"1018","to_node_id":"1022","b1":{"x":4688.923347799442,"y":3883.3988507903005},"b2":{"x":4717.88506912829,"y":3855.3228229660726}},"953":{"from_node_id":"1020","to_node_id":"1023","b1":{"x":4684.363372057292,"y":3995.3059847060213},"b2":{"x":4715.214819366355,"y":4017.3359376097287}},"954":{"from_node_id":"1018","to_node_id":"1024","b1":{"x":4688.923347799442,"y":3883.3988507903005},"b2":{"x":4668.195772816145,"y":3844.423378937766}},"955":{"from_node_id":"1018","to_node_id":"1025","b1":{"x":4688.923347799442,"y":3883.3988507903005},"b2":{"x":4676.782261115395,"y":3883.3770018456635}},"956":{"from_node_id":"1020","to_node_id":"1026","b1":{"x":4684.526228333797,"y":3991.3093013518883},"b2":{"x":4684.900091931792,"y":4143.19463519412}}}},"152":{"name":"CM5HBCMT","bigg_id":"CM5HBCMT","reversibility":false,"label_x":4771.180588240365,"label_y":4337.96140997305,"gene_reaction_rule":"","genes":[],"metabolites":[{"bigg_id":"com_c","coefficient":-1},{"bigg_id":"5hbc_red_c","coefficient":1},{"bigg_id":"mcom_c","coefficient":1},{"bigg_id":"h_c","coefficient":1},{"bigg_id":"m5hbc_c","coefficient":-1}],"segments":{"957":{"from_node_id":"1027","to_node_id":"1028","b1":null,"b2":null},"958":{"from_node_id":"1029","to_node_id":"1028","b1":null,"b2":null},"959":{"from_node_id":"1027","to_node_id":"1030","b1":{"x":4732.210053193231,"y":4323.390884822865},"b2":{"x":4735.763941548725,"y":4294.830678859615}},"960":{"from_node_id":"1029","to_node_id":"1031","b1":{"x":4799.794480717154,"y":4407.63069225536},"b2":{"x":4828.267549720293,"y":4443.120611127384}},"961":{"from_node_id":"1029","to_node_id":"1032","b1":{"x":4802.297607662484,"y":4410.750685123233},"b2":{"x":4797.612162685807,"y":4496.7033557374}},"962":{"from_node_id":"1029","to_node_id":"1033","b1":{"x":4802.297607662484,"y":4410.750685123233},"b2":{"x":4849.398474790661,"y":4417.293588908767}},"963":{"from_node_id":"1027","to_node_id":"1026","b1":{"x":4734.713180138564,"y":4326.510877690735},"b2":{"x":4684.8608528397845,"y":4248.19462786218}}}},"153":{"name":"MSS","bigg_id":"MSS","reversibility":false,"label_x":4264.522128345662,"label_y":4792.901404925816,"gene_reaction_rule":"","genes":[],"metabolites":[{"bigg_id":"h2s_c","coefficient":-1},{"bigg_id":"5hbc_red_c","coefficient":1},{"bigg_id":"h_c","coefficient":1},{"bigg_id":"m5hbc_c","coefficient":-1},{"bigg_id":"ch4s_c","coefficient":1}],"segments":{"964":{"from_node_id":"1034","to_node_id":"1035","b1":null,"b2":null},"965":{"from_node_id":"1036","to_node_id":"1035","b1":null,"b2":null},"966":{"from_node_id":"1034","to_node_id":"1037","b1":{"x":4308.777154336024,"y":4712.162866808173},"b2":{"x":4338.804420668185,"y":4693.099928225293}},"967":{"from_node_id":"1036","to_node_id":"1038","b1":{"x":4235.21336676756,"y":4797.198657954698},"b2":{"x":4210.38207581333,"y":4856.958952165544}},"968":{"from_node_id":"1036","to_node_id":"1039","b1":{"x":4232.488782042801,"y":4800.127247730958},"b2":{"x":4242.282431945021,"y":4847.593182446513}},"969":{"from_node_id":"1034","to_node_id":"1026","b1":{"x":4306.0525696112645,"y":4715.091456584432},"b2":{"x":4668.45889433228,"y":4245.560268736883}},"970":{"from_node_id":"1036","to_node_id":"1040","b1":{"x":4232.488782042801,"y":4800.127247730958},"b2":{"x":4181.219886956176,"y":4822.005756271528}}}},"154":{"name":"CH4St","bigg_id":"CH4St","reversibility":true,"label_x":3895.395837258301,"label_y":4919.509184868314,"gene_reaction_rule":"","genes":[],"metabolites":[{"bigg_id":"ch4s_c","coefficient":1},{"bigg_id":"ch4s_e","coefficient":-1}],"segments":{"971":{"from_node_id":"1041","to_node_id":"1042","b1":null,"b2":null},"972":{"from_node_id":"1043","to_node_id":"1042","b1":null,"b2":null},"973":{"from_node_id":"1043","to_node_id":"1040","b1":{"x":4053.1565794457347,"y":4848.124824433938},"b2":{"x":4098.6565794456765,"y":4848.12475172964}},"974":{"from_node_id":"1041","to_node_id":"1044","b1":{"x":3949.1565794458675,"y":4848.12499061519},"b2":{"x":3903.6565794459257,"y":4848.125063319488}}}},"155":{"name":"EX_ch4s[e]","bigg_id":"EX_ch4s_e","reversibility":false,"label_x":3560.8377317899335,"label_y":4820.95546501856,"gene_reaction_rule":"","genes":[],"metabolites":[{"bigg_id":"ch4s_e","coefficient":-1}],"segments":{"975":{"from_node_id":"1045","to_node_id":"1046","b1":null,"b2":null},"976":{"from_node_id":"1047","to_node_id":"1046","b1":null,"b2":null},"977":{"from_node_id":"1045","to_node_id":"1044","b1":{"x":3753.1565794461167,"y":4848.125303802934},"b2":{"x":3798.6565794460585,"y":4848.125231098636}}}},"156":{"name":"MTCMMT","bigg_id":"MTCMMT","reversibility":true,"label_x":3974.939041974185,"label_y":4578.5877426730485,"gene_reaction_rule":"(MA0859 or MA4384 or MA4558) and (MA0150 or MA0849 or MA4360)","genes":[{"name":"MA0859","bigg_id":"MA0859"},{"name":"MA4384","bigg_id":"MA4384"},{"name":"MA4558","bigg_id":"MA4558"},{"name":"MA0150","bigg_id":"MA0150"},{"name":"MA0849","bigg_id":"MA0849"},{"name":"MA4360","bigg_id":"MA4360"}],"metabolites":[{"bigg_id":"ch4s_c","coefficient":1},{"bigg_id":"dms_c","coefficient":-1},{"bigg_id":"5hbc_red_c","coefficient":-1},{"bigg_id":"h_c","coefficient":-1},{"bigg_id":"m5hbc_c","coefficient":1}],"segments":{"978":{"from_node_id":"1048","to_node_id":"1049","b1":null,"b2":null},"979":{"from_node_id":"1050","to_node_id":"1049","b1":null,"b2":null},"980":{"from_node_id":"1050","to_node_id":"1040","b1":{"x":4122.206160514846,"y":4640.3625065000715},"b2":{"x":4136.359159224755,"y":4807.669905558121}},"981":{"from_node_id":"1048","to_node_id":"1052","b1":{"x":4010.208056246027,"y":4641.014150721027},"b2":{"x":3846.2852782553327,"y":4642.133978681177}},"982":{"from_node_id":"1048","to_node_id":"1053","b1":{"x":4014.207988541343,"y":4640.990877713137},"b2":{"x":3984.0727311289593,"y":4683.780976885213}},"983":{"from_node_id":"1048","to_node_id":"1054","b1":{"x":4010.208056246027,"y":4641.014150721027},"b2":{"x":3969.2175422081,"y":4606.2085490518575}},"984":{"from_node_id":"1050","to_node_id":"1026","b1":{"x":4118.20622821953,"y":4640.385779507964},"b2":{"x":4636.566829457777,"y":4216.23829008803}}}},"157":{"name":"DMSt","bigg_id":"DMSt","reversibility":true,"label_x":3619.562614989253,"label_y":4623.2261466632635,"gene_reaction_rule":"","genes":[],"metabolites":[{"bigg_id":"dms_c","coefficient":1},{"bigg_id":"dms_e","coefficient":-1}],"segments":{"985":{"from_node_id":"1055","to_node_id":"1056","b1":null,"b2":null},"986":{"from_node_id":"1057","to_node_id":"1056","b1":null,"b2":null},"987":{"from_node_id":"1057","to_node_id":"1052","b1":{"x":3708.5254064800683,"y":4643.918624816426},"b2":{"x":3754.024892491563,"y":4644.134894762943}},"988":{"from_node_id":"1055","to_node_id":"1058","b1":{"x":3604.5265813109363,"y":4643.424293510101},"b2":{"x":3559.027095299442,"y":4643.208023563585}}}},"158":{"name":"EX_dms[e]","bigg_id":"EX_dms_e","reversibility":false,"label_x":3278.2835332213244,"label_y":4617.454976128192,"gene_reaction_rule":"","genes":[],"metabolites":[{"bigg_id":"dms_e","coefficient":-1}],"segments":{"989":{"from_node_id":"1059","to_node_id":"1060","b1":null,"b2":null},"990":{"from_node_id":"1061","to_node_id":"1060","b1":null,"b2":null},"991":{"from_node_id":"1059","to_node_id":"1058","b1":{"x":3408.528795415266,"y":4642.492669125104},"b2":{"x":3454.0282814267603,"y":4642.708939071622}}}},"159":{"name":"MMAMT","bigg_id":"MMAMT","reversibility":false,"label_x":4232.736508954645,"label_y":4175.666118534297,"gene_reaction_rule":"( (MA0144 or MA2972) and (MA0145 or MA2971) and MA0146 and (MA0150 or MA0849 or MA4360 ) )","genes":[{"name":"MA0144","bigg_id":"MA0144"},{"name":"MA2972","bigg_id":"MA2972"},{"name":"MA0145","bigg_id":"MA0145"},{"name":"MA2971","bigg_id":"MA2971"},{"name":"MA0146","bigg_id":"MA0146"},{"name":"MA0150","bigg_id":"MA0150"},{"name":"MA0849","bigg_id":"MA0849"},{"name":"MA4360","bigg_id":"MA4360"}],"metabolites":[{"bigg_id":"mma_c","coefficient":-1},{"bigg_id":"5hbc_red_c","coefficient":-1},{"bigg_id":"h_c","coefficient":-1},{"bigg_id":"m5hbc_c","coefficient":1},{"bigg_id":"nh4_c","coefficient":1}],"segments":{"992":{"from_node_id":"1062","to_node_id":"1063","b1":null,"b2":null},"993":{"from_node_id":"1064","to_node_id":"1063","b1":null,"b2":null},"994":{"from_node_id":"1062","to_node_id":"1065","b1":{"x":4191.979762993262,"y":4199.545418763291},"b2":{"x":4067.2820685524202,"y":4199.51574262641}},"995":{"from_node_id":"1062","to_node_id":"1066","b1":{"x":4195.979233407914,"y":4199.610506414346},"b2":{"x":4187.647674933933,"y":4250.968684691758}},"996":{"from_node_id":"1062","to_node_id":"1067","b1":{"x":4191.979762993262,"y":4199.545418763291},"b2":{"x":4173.323988691698,"y":4178.23903274386}},"997":{"from_node_id":"1064","to_node_id":"1026","b1":{"x":4299.96546418888,"y":4201.302785341748},"b2":{"x":4632.443770364794,"y":4198.271893866673}},"998":{"from_node_id":"1064","to_node_id":"1068","b1":{"x":4303.964934603532,"y":4201.367872992802},"b2":{"x":4321.0109283194015,"y":4231.085791206849}}}},"160":{"name":"MMAt","bigg_id":"MMAt","reversibility":true,"label_x":3844.618273317856,"label_y":4173.767016484049,"gene_reaction_rule":"MA0143","genes":[{"name":"MA0143","bigg_id":"MA0143"}],"metabolites":[{"bigg_id":"mma_c","coefficient":1},{"bigg_id":"h_e","coefficient":-1},{"bigg_id":"h_c","coefficient":1},{"bigg_id":"mma_e","coefficient":-1}],"segments":{"999":{"from_node_id":"1069","to_node_id":"1070","b1":null,"b2":null},"1000":{"from_node_id":"1071","to_node_id":"1070","b1":null,"b2":null},"1001":{"from_node_id":"1071","to_node_id":"1065","b1":{"x":3929.6023088090296,"y":4193.65647564687},"b2":{"x":3975.0795813188843,"y":4195.0944203830895}},"1002":{"from_node_id":"1069","to_node_id":"1072","b1":{"x":3825.6542573579336,"y":4190.3697448212315},"b2":{"x":3790.0106374303323,"y":4165.77619700493}},"1003":{"from_node_id":"1071","to_node_id":"1073","b1":{"x":3933.600310787919,"y":4193.782888370935},"b2":{"x":3952.5110978431685,"y":4230.3432026812225}},"1004":{"from_node_id":"1069","to_node_id":"1074","b1":{"x":3821.6562553790436,"y":4190.243332097164},"b2":{"x":3744.2456398656286,"y":4188.03019235248}}}},"161":{"name":"DMAMT","bigg_id":"DMAMT","reversibility":false,"label_x":3879.5734077805496,"label_y":3946.902484762126,"gene_reaction_rule":"( MA0146 and (MA0532 or MA0933 or MA2425) and (MA0527 or MA0934 or MA2424) and (MA0150 or MA0849 or MA4360) )","genes":[{"name":"MA0146","bigg_id":"MA0146"},{"name":"MA0532","bigg_id":"MA0532"},{"name":"MA0933","bigg_id":"MA0933"},{"name":"MA2425","bigg_id":"MA2425"},{"name":"MA0527","bigg_id":"MA0527"},{"name":"MA0934","bigg_id":"MA0934"},{"name":"MA2424","bigg_id":"MA2424"},{"name":"MA0150","bigg_id":"MA0150"},{"name":"MA0849","bigg_id":"MA0849"},{"name":"MA4360","bigg_id":"MA4360"}],"metabolites":[{"bigg_id":"mma_c","coefficient":1},{"bigg_id":"5hbc_red_c","coefficient":-1},{"bigg_id":"h_c","coefficient":-1},{"bigg_id":"m5hbc_c","coefficient":1},{"bigg_id":"dma_c","coefficient":-1}],"segments":{"1005":{"from_node_id":"1075","to_node_id":"1076","b1":null,"b2":null},"1006":{"from_node_id":"1077","to_node_id":"1076","b1":null,"b2":null},"1007":{"from_node_id":"1077","to_node_id":"1065","b1":{"x":3992.4442325689233,"y":3960.7284939193087},"b2":{"x":4008.096656405667,"y":4160.0903519402045}},"1008":{"from_node_id":"1075","to_node_id":"1079","b1":{"x":3884.52008610206,"y":3956.68144445099},"b2":{"x":3892.004647618436,"y":4001.3083669524294}},"1009":{"from_node_id":"1075","to_node_id":"1080","b1":{"x":3880.522895492176,"y":3956.5315537299402},"b2":{"x":3873.7859349034716,"y":4005.050428975599}},"1010":{"from_node_id":"1077","to_node_id":"1026","b1":{"x":3988.44704195904,"y":3960.578603198259},"b2":{"x":4635.904312641885,"y":4176.784692957664}},"1011":{"from_node_id":"1075","to_node_id":"1081","b1":{"x":3880.522895492176,"y":3956.5315537299402},"b2":{"x":3783.1336415393203,"y":3954.8043761360386}}}},"162":{"name":"DMAt","bigg_id":"DMAt","reversibility":true,"label_x":3558.158272369251,"label_y":3939.5335180903285,"gene_reaction_rule":"MA0143","genes":[{"name":"MA0143","bigg_id":"MA0143"}],"metabolites":[{"bigg_id":"dma_e","coefficient":-1},{"bigg_id":"h_e","coefficient":-1},{"bigg_id":"h_c","coefficient":1},{"bigg_id":"dma_c","coefficient":1}],"segments":{"1012":{"from_node_id":"1082","to_node_id":"1083","b1":null,"b2":null},"1013":{"from_node_id":"1084","to_node_id":"1083","b1":null,"b2":null},"1014":{"from_node_id":"1082","to_node_id":"1085","b1":{"x":3541.3474599495908,"y":3952.6073025907017},"b2":{"x":3495.8532090433255,"y":3951.884022231653}},"1015":{"from_node_id":"1082","to_node_id":"1086","b1":{"x":3537.3479653644245,"y":3952.5437175041925},"b2":{"x":3518.016544380709,"y":3973.239034915393}},"1016":{"from_node_id":"1084","to_node_id":"1087","b1":{"x":3649.3338137490773,"y":3954.3240999264654},"b2":{"x":3661.4792807775657,"y":3979.9691787845086}},"1017":{"from_node_id":"1084","to_node_id":"1081","b1":{"x":3645.334319163911,"y":3954.2605148399552},"b2":{"x":3690.8285700701763,"y":3954.983795199004}}}},"163":{"name":"EX_dma[e]","bigg_id":"EX_dma_e","reversibility":false,"label_x":3259.3079948880377,"label_y":3930.419910039597,"gene_reaction_rule":"","genes":[],"metabolites":[{"bigg_id":"dma_e","coefficient":-1}],"segments":{"1018":{"from_node_id":"1088","to_node_id":"1089","b1":null,"b2":null},"1019":{"from_node_id":"1090","to_node_id":"1089","b1":null,"b2":null},"1020":{"from_node_id":"1088","to_node_id":"1085","b1":{"x":3350.829744807698,"y":3949.492121632974},"b2":{"x":3390.866476182713,"y":3950.2149137107726}}}},"164":{"name":"TMAMT","bigg_id":"TMAMT","reversibility":false,"label_x":3614.8502176005245,"label_y":3720.894743136517,"gene_reaction_rule":"(MA0150 or MA0849 or MA4360) and (MA0528 or MA0932) and (MA0529 or MA0931) and (MA4379 or MA0146)","genes":[{"name":"MA0150","bigg_id":"MA0150"},{"name":"MA0849","bigg_id":"MA0849"},{"name":"MA4360","bigg_id":"MA4360"},{"name":"MA0528","bigg_id":"MA0528"},{"name":"MA0932","bigg_id":"MA0932"},{"name":"MA0529","bigg_id":"MA0529"},{"name":"MA0931","bigg_id":"MA0931"},{"name":"MA4379","bigg_id":"MA4379"},{"name":"MA0146","bigg_id":"MA0146"}],"metabolites":[{"bigg_id":"5hbc_red_c","coefficient":-1},{"bigg_id":"m5hbc_c","coefficient":1},{"bigg_id":"h_c","coefficient":-1},{"bigg_id":"dma_c","coefficient":1},{"bigg_id":"tma_c","coefficient":-1}],"segments":{"1021":{"from_node_id":"1091","to_node_id":"1092","b1":null,"b2":null},"1022":{"from_node_id":"1093","to_node_id":"1092","b1":null,"b2":null},"1023":{"from_node_id":"1091","to_node_id":"1094","b1":{"x":3613.254055544437,"y":3738.035547603553},"b2":{"x":3587.350586482149,"y":3753.4961612021743}},"1024":{"from_node_id":"1093","to_node_id":"1026","b1":{"x":3717.230559344113,"y":3740.246126169477},"b2":{"x":4645.511016103683,"y":4160.962860596469}},"1025":{"from_node_id":"1091","to_node_id":"1095","b1":{"x":3609.25495924445,"y":3737.950525351018},"b2":{"x":3620.0885090518195,"y":3768.459984662859}},"1026":{"from_node_id":"1093","to_node_id":"1081","b1":{"x":3721.2296556440992,"y":3740.3311484220103},"b2":{"x":3726.4806030257387,"y":3920.1898933218263}},"1027":{"from_node_id":"1091","to_node_id":"1097","b1":{"x":3609.25495924445,"y":3737.950525351018},"b2":{"x":3513.3628169707044,"y":3736.995566110759}}}},"165":{"name":"TMAt2","bigg_id":"TMAt2","reversibility":true,"label_x":3273.160641027601,"label_y":3715.3851635361834,"gene_reaction_rule":"MA0530","genes":[{"name":"MA0530","bigg_id":"MA0530"}],"metabolites":[{"bigg_id":"h_e","coefficient":-1},{"bigg_id":"h_c","coefficient":1},{"bigg_id":"tma_e","coefficient":-1},{"bigg_id":"tma_c","coefficient":1}],"segments":{"1028":{"from_node_id":"1098","to_node_id":"1099","b1":null,"b2":null},"1029":{"from_node_id":"1100","to_node_id":"1099","b1":null,"b2":null},"1030":{"from_node_id":"1098","to_node_id":"1101","b1":{"x":3271.5527469625786,"y":3735.7627122867807},"b2":{"x":3265.12599043058,"y":3750.9463353378796}},"1031":{"from_node_id":"1100","to_node_id":"1102","b1":{"x":3379.5527135423363,"y":3735.8476756389055},"b2":{"x":3381.1541069329223,"y":3769.8987492094175}},"1032":{"from_node_id":"1098","to_node_id":"1103","b1":{"x":3267.5527482003654,"y":3735.7595654959614},"b2":{"x":3162.054425992313,"y":3736.119007843211}},"1033":{"from_node_id":"1100","to_node_id":"1097","b1":{"x":3375.552714780123,"y":3735.844528848086},"b2":{"x":3421.052700700299,"y":3735.8803235936575}}}},"166":{"name":"EX_tma[e]","bigg_id":"EX_tma_e","reversibility":false,"label_x":2893.627788731795,"label_y":3709.5526800675516,"gene_reaction_rule":"","genes":[],"metabolites":[{"bigg_id":"tma_e","coefficient":-1}],"segments":{"1034":{"from_node_id":"1104","to_node_id":"1105","b1":null,"b2":null},"1035":{"from_node_id":"1106","to_node_id":"1105","b1":null,"b2":null},"1036":{"from_node_id":"1104","to_node_id":"1103","b1":{"x":3024.2654679530674,"y":3734.3577485044543},"b2":{"x":3069.765453873243,"y":3734.3935432500257}}}},"167":{"name":"EX_mma[e]","bigg_id":"EX_mma_e","reversibility":false,"label_x":3464.9199069288006,"label_y":4171.63106102659,"gene_reaction_rule":"","genes":[],"metabolites":[{"bigg_id":"mma_e","coefficient":-1}],"segments":{"1037":{"from_node_id":"1107","to_node_id":"1108","b1":null,"b2":null},"1038":{"from_node_id":"1109","to_node_id":"1108","b1":null,"b2":null},"1039":{"from_node_id":"1107","to_node_id":"1074","b1":{"x":3606.421599821948,"y":4187.744723213493},"b2":{"x":3651.9215857421236,"y":4187.780517959064}}}},"168":{"name":"MCMMT","bigg_id":"MCMMT","reversibility":false,"label_x":3557.471822669586,"label_y":3542.871170484117,"gene_reaction_rule":"( ( MA0455 or MA1616 or MA4392) and (MA0456 or MA1617 or MA4391) and MA4379 and (MA0150 or MA0849 or MA4360) )","genes":[{"name":"MA0455","bigg_id":"MA0455"},{"name":"MA1616","bigg_id":"MA1616"},{"name":"MA4392","bigg_id":"MA4392"},{"name":"MA0456","bigg_id":"MA0456"},{"name":"MA1617","bigg_id":"MA1617"},{"name":"MA4391","bigg_id":"MA4391"},{"name":"MA4379","bigg_id":"MA4379"},{"name":"MA0150","bigg_id":"MA0150"},{"name":"MA0849","bigg_id":"MA0849"},{"name":"MA4360","bigg_id":"MA4360"}],"metabolites":[{"bigg_id":"5hbc_red_c","coefficient":-1},{"bigg_id":"m5hbc_c","coefficient":1},{"bigg_id":"h_c","coefficient":-1},{"bigg_id":"h2o_c","coefficient":1},{"bigg_id":"meoh_c","coefficient":-1}],"segments":{"1040":{"from_node_id":"1110","to_node_id":"1111","b1":null,"b2":null},"1041":{"from_node_id":"1112","to_node_id":"1111","b1":null,"b2":null},"1042":{"from_node_id":"1110","to_node_id":"1113","b1":{"x":3566.7595311122345,"y":3561.4704211320495},"b2":{"x":3529.9783170151777,"y":3598.987563300554}},"1043":{"from_node_id":"1112","to_node_id":"1026","b1":{"x":3670.695832976941,"y":3565.109810461183},"b2":{"x":4648.167679333985,"y":4158.16569833874}},"1044":{"from_node_id":"1110","to_node_id":"1114","b1":{"x":3562.761981040515,"y":3561.3304446193897},"b2":{"x":3566.9393762740137,"y":3612.0716393732873}},"1045":{"from_node_id":"1112","to_node_id":"1115","b1":{"x":3674.693383048658,"y":3565.2497869738427},"b2":{"x":3712.9722710089595,"y":3552.8355859166995}},"1046":{"from_node_id":"1110","to_node_id":"1116","b1":{"x":3562.761981040515,"y":3561.3304446193897},"b2":{"x":3276.2480602464625,"y":3559.1424722743623}}}},"170":{"name":"MEOHt2","bigg_id":"MEOHt2","reversibility":true,"label_x":3033.8755318013245,"label_y":3527.5105783365743,"gene_reaction_rule":"","genes":[],"metabolites":[{"bigg_id":"meoh_e","coefficient":-1},{"bigg_id":"meoh_c","coefficient":1}],"segments":{"1051":{"from_node_id":"1121","to_node_id":"1122","b1":null,"b2":null},"1052":{"from_node_id":"1123","to_node_id":"1122","b1":null,"b2":null},"1053":{"from_node_id":"1121","to_node_id":"1124","b1":{"x":3034.4446465891265,"y":3555.942160748904},"b2":{"x":2988.9485119210317,"y":3555.349092234692}},"1054":{"from_node_id":"1123","to_node_id":"1116","b1":{"x":3138.4358115447726,"y":3557.2977459242447},"b2":{"x":3183.931946212868,"y":3557.890814438457}}}},"171":{"name":"EX_meoh[e]","bigg_id":"EX_meoh_e","reversibility":false,"label_x":2677.4090741468167,"label_y":3527.945451328379,"gene_reaction_rule":"","genes":[],"metabolites":[{"bigg_id":"meoh_e","coefficient":-1}],"segments":{"1055":{"from_node_id":"1125","to_node_id":"1126","b1":null,"b2":null},"1056":{"from_node_id":"1127","to_node_id":"1126","b1":null,"b2":null},"1057":{"from_node_id":"1125","to_node_id":"1124","b1":{"x":2838.4612972496398,"y":3553.3874040722994},"b2":{"x":2883.957431917735,"y":3553.9804725865115}}}},"172":{"name":"F4MTSPR","bigg_id":"F4MTSPR","reversibility":true,"label_x":4479.809868153978,"label_y":3619.6377712170297,"gene_reaction_rule":"MA3733","genes":[{"name":"MA3733","bigg_id":"MA3733"}],"metabolites":[{"bigg_id":"f420_2h2_c","coefficient":-1},{"bigg_id":"mh4spt_c","coefficient":1},{"bigg_id":"mleneh4spt_c","coefficient":-1},{"bigg_id":"h_c","coefficient":1},{"bigg_id":"f420_2_c","coefficient":1}],"segments":{"1058":{"from_node_id":"1128","to_node_id":"1129","b1":null,"b2":null},"1059":{"from_node_id":"1130","to_node_id":"1129","b1":null,"b2":null},"1060":{"from_node_id":"1128","to_node_id":"1131","b1":{"x":4447.250283010853,"y":3560.1566881149083},"b2":{"x":4409.209407112716,"y":3556.600310236602}},"1061":{"from_node_id":"1130","to_node_id":"6187","b1":{"x":4447.997068030184,"y":3668.1541061957814},"b2":{"x":4649.616042779778,"y":3686.134898060208}},"1062":{"from_node_id":"1128","to_node_id":"1132","b1":{"x":4447.277941715272,"y":3564.156592488276},"b2":{"x":4451.308050515001,"y":3536.040492741241}},"1063":{"from_node_id":"1130","to_node_id":"1133","b1":{"x":4448.024726734608,"y":3672.1540105691483},"b2":{"x":4427.156607620427,"y":3691.2987645408402}},"1064":{"from_node_id":"1130","to_node_id":"1134","b1":{"x":4448.024726734608,"y":3672.1540105691483},"b2":{"x":4477.220141305122,"y":3716.645228755692}}}},"173":{"name":"F4MTSPD","bigg_id":"F4MTSPD","reversibility":true,"label_x":4480.186564628162,"label_y":3300.092845273397,"gene_reaction_rule":"MA4430","genes":[{"name":"MA4430","bigg_id":"MA4430"}],"metabolites":[{"bigg_id":"menylh4spt_c","coefficient":-1},{"bigg_id":"f420_2h2_c","coefficient":-1},{"bigg_id":"mleneh4spt_c","coefficient":1},{"bigg_id":"h_c","coefficient":2},{"bigg_id":"f420_2_c","coefficient":1}],"segments":{"1065":{"from_node_id":"1135","to_node_id":"1136","b1":null,"b2":null},"1066":{"from_node_id":"1137","to_node_id":"1136","b1":null,"b2":null},"1067":{"from_node_id":"1135","to_node_id":"1138","b1":{"x":4450.676715896668,"y":3238.095155404193},"b2":{"x":4451.1055982566095,"y":3192.5971767686387}},"1068":{"from_node_id":"1135","to_node_id":"1139","b1":{"x":4450.7144198403985,"y":3234.095333106561},"b2":{"x":4429.894446510559,"y":3214.898231488225}},"1069":{"from_node_id":"1137","to_node_id":"1132","b1":{"x":4449.696413359657,"y":3342.0905351426018},"b2":{"x":4451.439894280964,"y":3431.044080184406}},"1070":{"from_node_id":"1137","to_node_id":"1140","b1":{"x":4449.658709415925,"y":3346.0903574402328},"b2":{"x":4428.480548620639,"y":3364.8915676493925}},"1071":{"from_node_id":"1137","to_node_id":"1141","b1":{"x":4449.658709415925,"y":3346.0903574402328},"b2":{"x":4470.478682745766,"y":3365.2874590585698}}}},"174":{"name":"MTSPC","bigg_id":"MTSPC","reversibility":true,"label_x":4483.014360408001,"label_y":3000.1061729510634,"gene_reaction_rule":"MA1710","genes":[{"name":"MA1710","bigg_id":"MA1710"}],"metabolites":[{"bigg_id":"formh4spt_c","coefficient":-1},{"bigg_id":"menylh4spt_c","coefficient":1},{"bigg_id":"h2o_c","coefficient":1},{"bigg_id":"h_c","coefficient":-1}],"segments":{"1072":{"from_node_id":"1142","to_node_id":"1143","b1":null,"b2":null},"1073":{"from_node_id":"1144","to_node_id":"1143","b1":null,"b2":null},"1074":{"from_node_id":"1142","to_node_id":"1145","b1":{"x":4453.504511676507,"y":2938.1084830818586},"b2":{"x":4453.933394036449,"y":2892.6105044463047}},"1075":{"from_node_id":"1144","to_node_id":"1138","b1":{"x":4452.524209139496,"y":3042.1038628202678},"b2":{"x":4452.095326779553,"y":3087.601841455822}},"1076":{"from_node_id":"1144","to_node_id":"1146","b1":{"x":4452.486505195764,"y":3046.103685117899},"b2":{"x":4431.308344400478,"y":3064.904895327058}},"1077":{"from_node_id":"1142","to_node_id":"1147","b1":{"x":4453.542215620238,"y":2934.1086607842276},"b2":{"x":4432.722242290398,"y":2914.911559165891}}}},"175":{"name":"FMFTSPFT_b_","bigg_id":"FMFTSPFT_b","reversibility":true,"label_x":4485.84215618784,"label_y":2700.1195006287294,"gene_reaction_rule":"MA0010","genes":[{"name":"MA0010","bigg_id":"MA0010"}],"metabolites":[{"bigg_id":"formh4spt_c","coefficient":1},{"bigg_id":"mfr_b__c","coefficient":1},{"bigg_id":"h_c","coefficient":-1},{"bigg_id":"h4spt_c","coefficient":-1},{"bigg_id":"formmfr_b__c","coefficient":-1}],"segments":{"1078":{"from_node_id":"1148","to_node_id":"1149","b1":null,"b2":null},"1079":{"from_node_id":"1150","to_node_id":"1149","b1":null,"b2":null},"1080":{"from_node_id":"1150","to_node_id":"1145","b1":{"x":4455.352004919335,"y":2742.1171904979337},"b2":{"x":4454.923122559392,"y":2787.615169133488}},"1081":{"from_node_id":"1150","to_node_id":"1151","b1":{"x":4455.314300975603,"y":2746.117012795565},"b2":{"x":4434.136140180317,"y":2764.918223004724}},"1082":{"from_node_id":"1148","to_node_id":"1152","b1":{"x":4456.370011400077,"y":2634.1219884618936},"b2":{"x":4431.014135977775,"y":2625.31362034412}},"1083":{"from_node_id":"1148","to_node_id":"1153","b1":{"x":4456.332307456346,"y":2638.1218107595246},"b2":{"x":4481.916316162928,"y":2625.764538366797}},"1084":{"from_node_id":"1148","to_node_id":"1154","b1":{"x":4456.370011400077,"y":2634.1219884618936},"b2":{"x":4455.701273950933,"y":2594.1877473816126}}}},"176":{"name":"FMFD_b_","bigg_id":"FMFD_b","reversibility":true,"label_x":4484.835569100429,"label_y":2414.435092673143,"gene_reaction_rule":"( ( MA0304 and MA0305 and MA0306 and MA0307 and MA0308 and MA0309 ) or ( MA4174 and MA4175 and MA4176 and MA4177 and (MA4178 or MA1241) )  or ( MA0835 and MA0834 and MA0833 and MA0832 ) or ( MA2877 and MA2878 and MA2879 and MA2880 and MA2881 and MA2882 ) or ( MA0671 and MA0381 and MA0382 ) )","genes":[{"name":"MA0304","bigg_id":"MA0304"},{"name":"MA0305","bigg_id":"MA0305"},{"name":"MA0306","bigg_id":"MA0306"},{"name":"MA0307","bigg_id":"MA0307"},{"name":"MA0308","bigg_id":"MA0308"},{"name":"MA0309","bigg_id":"MA0309"},{"name":"MA4174","bigg_id":"MA4174"},{"name":"MA4175","bigg_id":"MA4175"},{"name":"MA4176","bigg_id":"MA4176"},{"name":"MA4177","bigg_id":"MA4177"},{"name":"MA4178","bigg_id":"MA4178"},{"name":"MA1241","bigg_id":"MA1241"},{"name":"MA0835","bigg_id":"MA0835"},{"name":"MA0834","bigg_id":"MA0834"},{"name":"MA0833","bigg_id":"MA0833"},{"name":"MA0832","bigg_id":"MA0832"},{"name":"MA2877","bigg_id":"MA2877"},{"name":"MA2878","bigg_id":"MA2878"},{"name":"MA2879","bigg_id":"MA2879"},{"name":"MA2880","bigg_id":"MA2880"},{"name":"MA2881","bigg_id":"MA2881"},{"name":"MA2882","bigg_id":"MA2882"},{"name":"MA0671","bigg_id":"MA0671"},{"name":"MA0381","bigg_id":"MA0381"},{"name":"MA0382","bigg_id":"MA0382"}],"metabolites":[{"bigg_id":"h2o_c","coefficient":1},{"bigg_id":"mfr_b__c","coefficient":-1},{"bigg_id":"fdred_c","coefficient":-2},{"bigg_id":"fdox_c","coefficient":2},{"bigg_id":"formmfr_b__c","coefficient":1},{"bigg_id":"co2_c","coefficient":-1},{"bigg_id":"h_c","coefficient":-1}],"segments":{"1085":{"from_node_id":"1155","to_node_id":"1156","b1":null,"b2":null},"1086":{"from_node_id":"1157","to_node_id":"1156","b1":null,"b2":null},"1087":{"from_node_id":"1157","to_node_id":"1158","b1":{"x":4454.307713888192,"y":2460.432604839979},"b2":{"x":4433.129553092906,"y":2479.233815049138}},"1088":{"from_node_id":"1155","to_node_id":"1159","b1":{"x":4455.3257203689345,"y":2352.4374028039383},"b2":{"x":4415.863829180769,"y":2313.9615551590678}},"1089":{"from_node_id":"1155","to_node_id":"1160","b1":{"x":4455.363424312665,"y":2348.4375805063073},"b2":{"x":4399.821143552216,"y":2344.2056717829846}},"1090":{"from_node_id":"1157","to_node_id":"1161","b1":{"x":4454.307713888192,"y":2460.432604839979},"b2":{"x":4481.646241905532,"y":2475.2840033333155}},"1091":{"from_node_id":"1157","to_node_id":"1154","b1":{"x":4454.345417831923,"y":2456.4327825423475},"b2":{"x":4453.916535471981,"y":2501.930761177902}},"1092":{"from_node_id":"1155","to_node_id":"1162","b1":{"x":4455.363424312665,"y":2348.4375805063073},"b2":{"x":4452.7518765446675,"y":2245.4795031550775}},"1093":{"from_node_id":"1155","to_node_id":"1163","b1":{"x":4455.363424312665,"y":2348.4375805063073},"b2":{"x":4464.220871576828,"y":2349.5869492063257}}}},"177":{"name":"CO2t","bigg_id":"CO2t","reversibility":true,"label_x":4479.484255450518,"label_y":2104.850538233182,"gene_reaction_rule":"","genes":[],"metabolites":[{"bigg_id":"co2_c","coefficient":-1},{"bigg_id":"co2_e","coefficient":1}],"segments":{"1094":{"from_node_id":"1164","to_node_id":"1165","b1":null,"b2":null},"1095":{"from_node_id":"1166","to_node_id":"1165","b1":null,"b2":null},"1096":{"from_node_id":"1164","to_node_id":"1162","b1":{"x":4448.994104182012,"y":2146.848228102386},"b2":{"x":4450.737585103319,"y":2153.2363434566905}},"1097":{"from_node_id":"1166","to_node_id":"1167","b1":{"x":4449.974406719023,"y":2042.852848363977},"b2":{"x":4450.403289078965,"y":2034.2916373065482}}}},"178":{"name":"EX_co2[e]","bigg_id":"EX_co2_e","reversibility":false,"label_x":4482.312051230357,"label_y":1841.8006334889728,"gene_reaction_rule":"","genes":[],"metabolites":[{"bigg_id":"co2_e","coefficient":-1}],"segments":{"1098":{"from_node_id":"1168","to_node_id":"1169","b1":null,"b2":null},"1099":{"from_node_id":"1170","to_node_id":"1169","b1":null,"b2":null},"1100":{"from_node_id":"1168","to_node_id":"1167","b1":{"x":4451.821899961851,"y":1883.7983233581772},"b2":{"x":4451.3930176019085,"y":1929.2963019937315}}}},"179":{"name":"CODH2","bigg_id":"CODH2","reversibility":false,"label_x":4043.4388152466963,"label_y":2243.8582652566256,"gene_reaction_rule":"( (MA1016 or MA3860 or MA4399) and (MA1011 or MA3865) ) or ( MA3283 and (MA1309 or MA3282) )","genes":[{"name":"MA1016","bigg_id":"MA1016"},{"name":"MA3860","bigg_id":"MA3860"},{"name":"MA4399","bigg_id":"MA4399"},{"name":"MA1011","bigg_id":"MA1011"},{"name":"MA3865","bigg_id":"MA3865"},{"name":"MA3283","bigg_id":"MA3283"},{"name":"MA1309","bigg_id":"MA1309"},{"name":"MA3282","bigg_id":"MA3282"}],"metabolites":[{"bigg_id":"co_c","coefficient":-1},{"bigg_id":"h2o_c","coefficient":-1},{"bigg_id":"fdox_c","coefficient":-2},{"bigg_id":"fdred_c","coefficient":2},{"bigg_id":"h_c","coefficient":2},{"bigg_id":"co2_c","coefficient":1}],"segments":{"1101":{"from_node_id":"1171","to_node_id":"1172","b1":null,"b2":null},"1102":{"from_node_id":"1173","to_node_id":"1172","b1":null,"b2":null},"1103":{"from_node_id":"1171","to_node_id":"1174","b1":{"x":4044.003529666419,"y":2205.5701779170063},"b2":{"x":3798.6097458481295,"y":2207.706071465543}},"1104":{"from_node_id":"1171","to_node_id":"1175","b1":{"x":4040.003530985965,"y":2205.5669288608337},"b2":{"x":4031.850249240152,"y":2222.2060299320224}},"1105":{"from_node_id":"1171","to_node_id":"1176","b1":{"x":4040.003530985965,"y":2205.5669288608337},"b2":{"x":4027.5386612049642,"y":2180.206043787255}},"1106":{"from_node_id":"1173","to_node_id":"1177","b1":{"x":4152.003494038678,"y":2205.6579024336675},"b2":{"x":4170.986430225928,"y":2226.673328522871}},"1107":{"from_node_id":"1173","to_node_id":"1178","b1":{"x":4152.003494038678,"y":2205.6579024336675},"b2":{"x":4171.0205453157405,"y":2184.6733423781034}},"1108":{"from_node_id":"1173","to_node_id":"1162","b1":{"x":4148.0034953582235,"y":2205.6546533774945},"b2":{"x":4397.742738160889,"y":2205.691367250833}}}},"180":{"name":"COt","bigg_id":"COt","reversibility":true,"label_x":3531.158884915769,"label_y":2177.822837996804,"gene_reaction_rule":"","genes":[],"metabolites":[{"bigg_id":"co_c","coefficient":-1},{"bigg_id":"co_e","coefficient":1}],"segments":{"1109":{"from_node_id":"1179","to_node_id":"1180","b1":null,"b2":null},"1110":{"from_node_id":"1181","to_node_id":"1180","b1":null,"b2":null},"1111":{"from_node_id":"1179","to_node_id":"1174","b1":{"x":3693.7377251835464,"y":2207.583825727048},"b2":{"x":3693.609780486211,"y":2207.6207837410116}},"1112":{"from_node_id":"1181","to_node_id":"1182","b1":{"x":3589.7377594917416,"y":2207.4993502665598},"b2":{"x":3544.237774501577,"y":2207.462392252596}}}},"181":{"name":"EX_co[e]","bigg_id":"EX_co_e","reversibility":true,"label_x":3232.6350581004663,"label_y":2258.3633384713576,"gene_reaction_rule":"","genes":[],"metabolites":[{"bigg_id":"co_e","coefficient":-1}],"segments":{"1113":{"from_node_id":"1183","to_node_id":"1184","b1":null,"b2":null},"1114":{"from_node_id":"1185","to_node_id":"1184","b1":null,"b2":null},"1115":{"from_node_id":"1183","to_node_id":"1182","b1":{"x":3393.737824149494,"y":2207.3401465141014},"b2":{"x":3439.2378091396586,"y":2207.377104528065}}}},"182":{"name":"CODH3","bigg_id":"CODH3","reversibility":false,"label_x":3775.561585966493,"label_y":2367.662425939122,"gene_reaction_rule":"( (MA1012  or MA3864) and (MA1014 or MA3862) and (MA1015 or MA3861) )","genes":[{"name":"MA1012","bigg_id":"MA1012"},{"name":"MA3864","bigg_id":"MA3864"},{"name":"MA1014","bigg_id":"MA1014"},{"name":"MA3862","bigg_id":"MA3862"},{"name":"MA1015","bigg_id":"MA1015"},{"name":"MA3861","bigg_id":"MA3861"}],"metabolites":[{"bigg_id":"co_c","coefficient":-1},{"bigg_id":"mh4spt_c","coefficient":-1},{"bigg_id":"coa_c","coefficient":-1},{"bigg_id":"h4spt_c","coefficient":1},{"bigg_id":"accoa_c","coefficient":1}],"segments":{"1116":{"from_node_id":"1186","to_node_id":"1187","b1":null,"b2":null},"1117":{"from_node_id":"1188","to_node_id":"1187","b1":null,"b2":null},"1118":{"from_node_id":"1186","to_node_id":"1174","b1":{"x":3745.7516207293943,"y":2305.6627731826957},"b2":{"x":3745.917901146933,"y":2260.163077020823}},"1119":{"from_node_id":"1186","to_node_id":"1189","b1":{"x":3745.766238788079,"y":2301.6627998937397},"b2":{"x":3764.662926911975,"y":2287.0851305636693}},"1120":{"from_node_id":"1186","to_node_id":"1190","b1":{"x":3745.766238788079,"y":2301.6627998937397},"b2":{"x":3724.8358147998133,"y":2282.5861819631045}},"1121":{"from_node_id":"1188","to_node_id":"1191","b1":{"x":3745.3715512035915,"y":2409.6620786955477},"b2":{"x":3745.2052707860526,"y":2455.161774857421}},"1122":{"from_node_id":"1188","to_node_id":"1192","b1":{"x":3745.3569331449066,"y":2413.6620519845037},"b2":{"x":3766.2873571331725,"y":2432.738669915139}}}},"183":{"name":"CODH2_SIDERXN","bigg_id":"CODH2_SIDERXN","reversibility":false,"label_x":3472.9064697043395,"label_y":2069.840752431073,"gene_reaction_rule":"(MA1011 or MA3865) and (MA1016 or MA3860 or MA4399)","genes":[{"name":"MA1011","bigg_id":"MA1011"},{"name":"MA3865","bigg_id":"MA3865"},{"name":"MA1016","bigg_id":"MA1016"},{"name":"MA3860","bigg_id":"MA3860"},{"name":"MA4399","bigg_id":"MA4399"}],"metabolites":[{"bigg_id":"co_c","coefficient":-1},{"bigg_id":"h2o_c","coefficient":-1},{"bigg_id":"h_c","coefficient":1},{"bigg_id":"for_c","coefficient":1}],"segments":{"1123":{"from_node_id":"1193","to_node_id":"1194","b1":null,"b2":null},"1124":{"from_node_id":"1195","to_node_id":"1194","b1":null,"b2":null},"1125":{"from_node_id":"1193","to_node_id":"1174","b1":{"x":3745.3325437297876,"y":2109.666509641812},"b2":{"x":3745.6933956114294,"y":2155.1650786953496}},"1126":{"from_node_id":"1193","to_node_id":"1196","b1":{"x":3745.3642669721294,"y":2113.666383844321},"b2":{"x":3724.5156128100834,"y":2115.450253250409}},"1127":{"from_node_id":"1195","to_node_id":"1197","b1":{"x":3744.5077394288915,"y":2005.6697803765837},"b2":{"x":3744.1468875472497,"y":1960.171211323046}},"1128":{"from_node_id":"1195","to_node_id":"1198","b1":{"x":3744.4760161865493,"y":2001.6699061740746},"b2":{"x":3716.807680675378,"y":1985.0096581563294}}}},"184":{"name":"FAE","bigg_id":"FAE","reversibility":false,"label_x":4261.863354404446,"label_y":3457.23996806132,"gene_reaction_rule":"MA3006","genes":[{"name":"MA3006","bigg_id":"MA3006"}],"metabolites":[{"bigg_id":"h2o_c","coefficient":1},{"bigg_id":"mleneh4spt_c","coefficient":1},{"bigg_id":"h4spt_c","coefficient":-1},{"bigg_id":"fald_c","coefficient":-1}],"segments":{"1129":{"from_node_id":"1199","to_node_id":"1200","b1":null,"b2":null},"1130":{"from_node_id":"1201","to_node_id":"1200","b1":null,"b2":null},"1131":{"from_node_id":"1201","to_node_id":"1202","b1":{"x":4366.755890904897,"y":3441.730399439414},"b2":{"x":4374.432011402215,"y":3468.989841365299}},"1132":{"from_node_id":"1201","to_node_id":"1132","b1":{"x":4363.1733743468285,"y":3439.9511931244615},"b2":{"x":4403.924500194851,"y":3460.1896649570535}},"1133":{"from_node_id":"1199","to_node_id":"1203","b1":{"x":4270.0279438370635,"y":3393.691828935679},"b2":{"x":4242.969095166827,"y":3405.3305468960807}},"1134":{"from_node_id":"1199","to_node_id":"1204","b1":{"x":4266.445427278995,"y":3391.9126226207254},"b2":{"x":4219.178497726787,"y":3369.3528176350083}}}},"185":{"name":"ALDD1","bigg_id":"ALDD1","reversibility":false,"label_x":4043.798535293001,"label_y":3260.087621607543,"gene_reaction_rule":"MA0417","genes":[{"name":"MA0417","bigg_id":"MA0417"}],"metabolites":[{"bigg_id":"h2o_c","coefficient":-1},{"bigg_id":"nad_c","coefficient":-1},{"bigg_id":"fald_c","coefficient":-1},{"bigg_id":"h_c","coefficient":2},{"bigg_id":"for_c","coefficient":1},{"bigg_id":"nadh_c","coefficient":1}],"segments":{"1135":{"from_node_id":"1205","to_node_id":"1206","b1":null,"b2":null},"1136":{"from_node_id":"1207","to_node_id":"1206","b1":null,"b2":null},"1137":{"from_node_id":"1205","to_node_id":"1208","b1":{"x":4105.236237809077,"y":3301.0697522043874},"b2":{"x":4112.912358306394,"y":3332.6748972552714}},"1138":{"from_node_id":"1205","to_node_id":"1209","b1":{"x":4105.236237809077,"y":3301.0697522043874},"b2":{"x":4131.594024613402,"y":3290.7127702705584}},"1139":{"from_node_id":"1205","to_node_id":"1204","b1":{"x":4101.653721251008,"y":3299.290545889434},"b2":{"x":4142.40484709903,"y":3319.529017722026}},"1140":{"from_node_id":"1207","to_node_id":"1210","b1":{"x":4008.5082907412434,"y":3253.0311817006514},"b2":{"x":3981.359068967964,"y":3263.7136624192917}},"1141":{"from_node_id":"1207","to_node_id":"1211","b1":{"x":4004.9257741831752,"y":3251.2519753856977},"b2":{"x":3882.486084040762,"y":3199.1998396972685}},"1142":{"from_node_id":"1207","to_node_id":"1212","b1":{"x":4004.9257741831752,"y":3251.2519753856977},"b2":{"x":3997.249653685856,"y":3223.992533459814}}}},"186":{"name":"FORt","bigg_id":"FORt","reversibility":true,"label_x":3873.801759784429,"label_y":3044.8465154485652,"gene_reaction_rule":"","genes":[],"metabolites":[{"bigg_id":"for_e","coefficient":1},{"bigg_id":"h_e","coefficient":1},{"bigg_id":"h_c","coefficient":-1},{"bigg_id":"for_c","coefficient":-1}],"segments":{"1143":{"from_node_id":"1213","to_node_id":"1214","b1":null,"b2":null},"1144":{"from_node_id":"1215","to_node_id":"1214","b1":null,"b2":null},"1145":{"from_node_id":"1215","to_node_id":"1216","b1":{"x":3843.2681473014595,"y":2982.849253427205},"b2":{"x":3842.801236378861,"y":2937.351649158514}},"1146":{"from_node_id":"1215","to_node_id":"1217","b1":{"x":3843.227100187385,"y":2978.8494640409463},"b2":{"x":3822.033232117674,"y":2960.06596180511}},"1147":{"from_node_id":"1213","to_node_id":"1218","b1":{"x":3844.3764193814736,"y":3090.843566856184},"b2":{"x":3819.2270399110957,"y":3107.885212227304}},"1148":{"from_node_id":"1213","to_node_id":"1211","b1":{"x":3844.3353722673987,"y":3086.843777469926},"b2":{"x":3844.802283189997,"y":3132.3413817386163}}}},"187":{"name":"EX_for[e]","bigg_id":"EX_for_e","reversibility":false,"label_x":3870.7232262288358,"label_y":2744.8623114791776,"gene_reaction_rule":"","genes":[],"metabolites":[{"bigg_id":"for_e","coefficient":-1}],"segments":{"1149":{"from_node_id":"1219","to_node_id":"1220","b1":null,"b2":null},"1150":{"from_node_id":"1221","to_node_id":"1220","b1":null,"b2":null},"1151":{"from_node_id":"1219","to_node_id":"1216","b1":{"x":3841.2568387118054,"y":2786.8595735005383},"b2":{"x":3841.7237496344037,"y":2832.3571777692287}}}},"188":{"name":"EX_ac[e]","bigg_id":"EX_ac_e","reversibility":false,"label_x":4873.4807763775,"label_y":2360.4398786492616,"gene_reaction_rule":"","genes":[],"metabolites":[{"bigg_id":"ac_e","coefficient":-1}],"segments":{"1152":{"from_node_id":"1222","to_node_id":"1223","b1":null,"b2":null},"1153":{"from_node_id":"1224","to_node_id":"1223","b1":null,"b2":null},"1154":{"from_node_id":"1222","to_node_id":"996","b1":{"x":4844.01438886047,"y":2402.4371406706223},"b2":{"x":4844.481299783068,"y":2447.9347449393126}}}},"189":{"name":"MCR","bigg_id":"MCR","reversibility":false,"label_x":4825.429995927302,"label_y":4709.765504572569,"gene_reaction_rule":"(MA4546 and MA4547 and MA4548 and MA4549 and MA4550)","genes":[{"name":"MA4546","bigg_id":"MA4546"},{"name":"MA4547","bigg_id":"MA4547"},{"name":"MA4548","bigg_id":"MA4548"},{"name":"MA4549","bigg_id":"MA4549"},{"name":"MA4550","bigg_id":"MA4550"}],"metabolites":[{"bigg_id":"ch4_c","coefficient":1},{"bigg_id":"hsfd_c","coefficient":1},{"bigg_id":"cob_c","coefficient":-1},{"bigg_id":"mcom_c","coefficient":-1}],"segments":{"1155":{"from_node_id":"1225","to_node_id":"1226","b1":null,"b2":null},"1156":{"from_node_id":"1227","to_node_id":"1226","b1":null,"b2":null},"1157":{"from_node_id":"1227","to_node_id":"1228","b1":{"x":4795.370609576653,"y":4755.765473083821},"b2":{"x":4795.457021852916,"y":4839.721198949208}},"1158":{"from_node_id":"1227","to_node_id":"1229","b1":{"x":4795.374851458842,"y":4751.765475333018},"b2":{"x":4847.893887118365,"y":4791.803124174091}},"1159":{"from_node_id":"1225","to_node_id":"1230","b1":{"x":4795.488893996701,"y":4639.795809498815},"b2":{"x":4816.5090311288195,"y":4611.49875412649}},"1160":{"from_node_id":"1225","to_node_id":"1032","b1":{"x":4795.484652114512,"y":4643.7958072496185},"b2":{"x":4795.532903524414,"y":4588.976496896726}}}},"190":{"name":"CH4t","bigg_id":"CH4t","reversibility":true,"label_x":4813.007766718041,"label_y":5086.863441259208,"gene_reaction_rule":"","genes":[],"metabolites":[{"bigg_id":"ch4_c","coefficient":-1},{"bigg_id":"ch4_e","coefficient":1}],"segments":{"1161":{"from_node_id":"1231","to_node_id":"1232","b1":null,"b2":null},"1162":{"from_node_id":"1233","to_node_id":"1232","b1":null,"b2":null},"1163":{"from_node_id":"1231","to_node_id":"1228","b1":{"x":4796.099532280251,"y":5027.036322061258},"b2":{"x":4796.147783690153,"y":4932.038789052115}},"1164":{"from_node_id":"1233","to_node_id":"1234","b1":{"x":4796.899464443185,"y":5143.7833338946575},"b2":{"x":4796.851213033283,"y":5152.3462965913}}}},"191":{"name":"EX_ch4[e]","bigg_id":"EX_ch4_e","reversibility":false,"label_x":4826.636467747454,"label_y":5312.700186631993,"gene_reaction_rule":"","genes":[],"metabolites":[{"bigg_id":"ch4_e","coefficient":-1}],"segments":{"1165":{"from_node_id":"1235","to_node_id":"1236","b1":null,"b2":null},"1166":{"from_node_id":"1237","to_node_id":"1236","b1":null,"b2":null},"1167":{"from_node_id":"1235","to_node_id":"1234","b1":{"x":4796.691612215914,"y":5250.700215871543},"b2":{"x":4796.739863625816,"y":5257.3462375499}}}},"193":{"name":"HDR","bigg_id":"HDR","reversibility":false,"label_x":5018.532164447417,"label_y":4846.199641365516,"gene_reaction_rule":"(MA0526 or MA0688) and MA0687","genes":[{"name":"MA0526","bigg_id":"MA0526"},{"name":"MA0688","bigg_id":"MA0688"},{"name":"MA0687","bigg_id":"MA0687"}],"metabolites":[{"bigg_id":"com_c","coefficient":1},{"bigg_id":"hsfd_c","coefficient":-1},{"bigg_id":"mphenh2_c","coefficient":-1},{"bigg_id":"cob_c","coefficient":1},{"bigg_id":"mphen_c","coefficient":1},{"bigg_id":"h_e","coefficient":2},{"bigg_id":"h_c","coefficient":-2}],"segments":{"1178":{"from_node_id":"1248","to_node_id":"1249","b1":null,"b2":null},"1179":{"from_node_id":"1250","to_node_id":"1249","b1":null,"b2":null},"1180":{"from_node_id":"1250","to_node_id":"1251","b1":{"x":5078.541236383542,"y":4907.297199177089},"b2":{"x":5107.941368054849,"y":4955.044931675044}},"1181":{"from_node_id":"1248","to_node_id":"1229","b1":{"x":4983.6169324710145,"y":4855.786263185572},"b2":{"x":4943.625674804163,"y":4834.084896633591}},"1182":{"from_node_id":"1248","to_node_id":"1252","b1":{"x":4980.101217511291,"y":4853.878450741442},"b2":{"x":4999.49034069054,"y":4828.531689655776}},"1183":{"from_node_id":"1250","to_node_id":"1253","b1":{"x":5078.541236383542,"y":4907.297199177089},"b2":{"x":5108.863055247873,"y":4929.655492043818}},"1184":{"from_node_id":"1250","to_node_id":"1254","b1":{"x":5075.025521423819,"y":4905.389386732959},"b2":{"x":5147.770244107134,"y":4897.9979302071}},"1185":{"from_node_id":"1250","to_node_id":"1255","b1":{"x":5078.541236383542,"y":4907.297199177089},"b2":{"x":5063.019496603425,"y":4917.412482964849}},"1186":{"from_node_id":"1248","to_node_id":"1256","b1":{"x":4980.101217511291,"y":4853.878450741442},"b2":{"x":4966.422665495922,"y":4885.00138423287}}}},"194":{"name":"RNF","bigg_id":"RNF","reversibility":false,"label_x":5283.151305532025,"label_y":4855.38188002061,"gene_reaction_rule":"(MA0658 and MA0659 and MA0660 and MA0661 and MA0662 and MA0663 and MA0664 and MA0665)","genes":[{"name":"MA0658","bigg_id":"MA0658"},{"name":"MA0659","bigg_id":"MA0659"},{"name":"MA0660","bigg_id":"MA0660"},{"name":"MA0661","bigg_id":"MA0661"},{"name":"MA0662","bigg_id":"MA0662"},{"name":"MA0663","bigg_id":"MA0663"},{"name":"MA0664","bigg_id":"MA0664"},{"name":"MA0665","bigg_id":"MA0665"}],"metabolites":[{"bigg_id":"mphenh2_c","coefficient":1},{"bigg_id":"fdox_c","coefficient":2},{"bigg_id":"na1_c","coefficient":-3},{"bigg_id":"na1_e","coefficient":3},{"bigg_id":"fdred_c","coefficient":-2},{"bigg_id":"mphen_c","coefficient":-1},{"bigg_id":"h_c","coefficient":-2}],"segments":{"1187":{"from_node_id":"1257","to_node_id":"1258","b1":null,"b2":null},"1188":{"from_node_id":"1259","to_node_id":"1258","b1":null,"b2":null},"1189":{"from_node_id":"1259","to_node_id":"1260","b1":{"x":5402.2627403816205,"y":4896.109203949433},"b2":{"x":5454.279191187517,"y":4897.898627523872}},"1190":{"from_node_id":"1259","to_node_id":"1261","b1":{"x":5406.262598350821,"y":4896.075495994439},"b2":{"x":5433.335483731287,"y":4861.5810441758085}},"1191":{"from_node_id":"1257","to_node_id":"1262","b1":{"x":5294.26657521323,"y":4897.019318734282},"b2":{"x":5270.602275688953,"y":4863.11781112181}},"1192":{"from_node_id":"1259","to_node_id":"1263","b1":{"x":5406.262598350821,"y":4896.075495994439},"b2":{"x":5419.613163036197,"y":4930.945177782648}},"1193":{"from_node_id":"1257","to_node_id":"1264","b1":{"x":5294.26657521323,"y":4897.019318734282},"b2":{"x":5275.444704904502,"y":4913.833471015054}},"1194":{"from_node_id":"1257","to_node_id":"1254","b1":{"x":5298.26643318243,"y":4896.9856107792875},"b2":{"x":5252.768048782783,"y":4897.369038767349}},"1195":{"from_node_id":"1257","to_node_id":"1265","b1":{"x":5294.26657521323,"y":4897.019318734282},"b2":{"x":5312.735161869443,"y":4927.58588594165}}}},"195":{"name":"F4D","bigg_id":"F4D","reversibility":true,"label_x":5582.537137596343,"label_y":4976.631615349261,"gene_reaction_rule":"(MA1494 and MA1495 and MA1496 and MA1497 and MA1498 and MA1499 and MA1500 and MA1501 and MA1502 and MA1503 and MA1504 and MA1505 and MA1506 and (MA1507 or MA1509) and MA3732)","genes":[{"name":"MA1494","bigg_id":"MA1494"},{"name":"MA1495","bigg_id":"MA1495"},{"name":"MA1496","bigg_id":"MA1496"},{"name":"MA1497","bigg_id":"MA1497"},{"name":"MA1498","bigg_id":"MA1498"},{"name":"MA1499","bigg_id":"MA1499"},{"name":"MA1500","bigg_id":"MA1500"},{"name":"MA1501","bigg_id":"MA1501"},{"name":"MA1502","bigg_id":"MA1502"},{"name":"MA1503","bigg_id":"MA1503"},{"name":"MA1504","bigg_id":"MA1504"},{"name":"MA1505","bigg_id":"MA1505"},{"name":"MA1506","bigg_id":"MA1506"},{"name":"MA1507","bigg_id":"MA1507"},{"name":"MA1509","bigg_id":"MA1509"},{"name":"MA3732","bigg_id":"MA3732"}],"metabolites":[{"bigg_id":"f420_2h2_c","coefficient":-1},{"bigg_id":"mphenh2_c","coefficient":1},{"bigg_id":"f420_2_c","coefficient":1},{"bigg_id":"mphen_c","coefficient":-1},{"bigg_id":"h_e","coefficient":2},{"bigg_id":"h_c","coefficient":-1}],"segments":{"1196":{"from_node_id":"1266","to_node_id":"1267","b1":null,"b2":null},"1197":{"from_node_id":"1268","to_node_id":"1267","b1":null,"b2":null},"1198":{"from_node_id":"1266","to_node_id":"1269","b1":{"x":5706.251946039893,"y":4895.720250825212},"b2":{"x":5718.5557499313645,"y":4848.48812978465}},"1199":{"from_node_id":"1268","to_node_id":"1260","b1":{"x":5598.255780871975,"y":4896.630365666235},"b2":{"x":5559.275462878778,"y":4897.013793677962}},"1200":{"from_node_id":"1268","to_node_id":"1270","b1":{"x":5594.255922902793,"y":4896.664073623309},"b2":{"x":5577.252482337034,"y":4834.542217237459}},"1201":{"from_node_id":"1266","to_node_id":"1271","b1":{"x":5702.252088070711,"y":4895.753958782287},"b2":{"x":5747.750472470158,"y":4895.3705307705595}},"1202":{"from_node_id":"1268","to_node_id":"1272","b1":{"x":5594.255922902793,"y":4896.664073623309},"b2":{"x":5581.952119011321,"y":4915.650100913872}},"1203":{"from_node_id":"1266","to_node_id":"1273","b1":{"x":5706.251946039893,"y":4895.720250825212},"b2":{"x":5714.564468636901,"y":4920.904607211062}}}},"197":{"name":"ATPS4r","bigg_id":"ATPS4r","reversibility":true,"label_x":6012.5350083512585,"label_y":4883.246269872672,"gene_reaction_rule":"(MA4152 and MA4153 and MA4154 and MA4155 and MA4156 and MA4157 and MA4158 and MA4159 and MA4160)","genes":[{"name":"MA4152","bigg_id":"MA4152"},{"name":"MA4153","bigg_id":"MA4153"},{"name":"MA4154","bigg_id":"MA4154"},{"name":"MA4155","bigg_id":"MA4155"},{"name":"MA4156","bigg_id":"MA4156"},{"name":"MA4157","bigg_id":"MA4157"},{"name":"MA4158","bigg_id":"MA4158"},{"name":"MA4159","bigg_id":"MA4159"},{"name":"MA4160","bigg_id":"MA4160"}],"metabolites":[{"bigg_id":"h2o_c","coefficient":1},{"bigg_id":"atp_c","coefficient":1},{"bigg_id":"h_e","coefficient":-4},{"bigg_id":"h_c","coefficient":3},{"bigg_id":"adp_c","coefficient":-1},{"bigg_id":"pi_c","coefficient":-1}],"segments":{"1212":{"from_node_id":"1284","to_node_id":"1285","b1":null,"b2":null},"1213":{"from_node_id":"1286","to_node_id":"1285","b1":null,"b2":null},"1214":{"from_node_id":"1286","to_node_id":"1287","b1":{"x":5998.419078173445,"y":4931.760442256657},"b2":{"x":5999.009777939733,"y":4977.256607741081}},"1215":{"from_node_id":"1286","to_node_id":"1288","b1":{"x":5998.471007823228,"y":4935.760105156387},"b2":{"x":6019.7159038832815,"y":4954.485873268739}},"1216":{"from_node_id":"1284","to_node_id":"1283","b1":{"x":5997.068907279073,"y":4827.769206863688},"b2":{"x":5996.478207512784,"y":4782.273041379263}},"1217":{"from_node_id":"1286","to_node_id":"1289","b1":{"x":5998.471007823228,"y":4935.760105156387},"b2":{"x":5977.71944343612,"y":4955.031134591466}},"1218":{"from_node_id":"1284","to_node_id":"1290","b1":{"x":5997.016977629289,"y":4823.769543963958},"b2":{"x":6017.768542016397,"y":4804.498514528878}},"1219":{"from_node_id":"1284","to_node_id":"1291","b1":{"x":5997.016977629289,"y":4823.769543963958},"b2":{"x":5971.426378444236,"y":4807.216627414106}}}},"198":{"name":"MTR_BYPASS","bigg_id":"MTR_BYPASS","reversibility":false,"label_x":5126.0496567887585,"label_y":4102.772148778922,"gene_reaction_rule":"","genes":[],"metabolites":[{"bigg_id":"mh4spt_c","coefficient":-1},{"bigg_id":"m5hbc_c","coefficient":1},{"bigg_id":"5hbc_red_c","coefficient":-1},{"bigg_id":"h_c","coefficient":-1},{"bigg_id":"h4spt_c","coefficient":1}],"segments":{"1220":{"from_node_id":"1293","to_node_id":"1294","b1":null,"b2":null},"1221":{"from_node_id":"1295","to_node_id":"1294","b1":null,"b2":null},"1222":{"from_node_id":"1293","to_node_id":"1292","b1":{"x":5112.756407279073,"y":4036.430827957438},"b2":{"x":5112.165707512784,"y":3990.9346624730133}},"1223":{"from_node_id":"1295","to_node_id":"1296","b1":{"x":5114.106578173445,"y":4140.422063350407},"b2":{"x":5114.697277939733,"y":4185.918228834831}},"1224":{"from_node_id":"1293","to_node_id":"1297","b1":{"x":5112.704477629289,"y":4032.4311650577083},"b2":{"x":5133.456042016397,"y":4013.1601356226283}},"1225":{"from_node_id":"1293","to_node_id":"1298","b1":{"x":5112.704477629289,"y":4032.4311650577083},"b2":{"x":5091.459581569236,"y":4013.7053969453564}},"1226":{"from_node_id":"1295","to_node_id":"1299","b1":{"x":5114.158507823228,"y":4144.421726250137},"b2":{"x":5135.4034038832815,"y":4163.147494362489}}}},"199":{"name":"ILETRS","bigg_id":"ILETRS","reversibility":false,"label_x":8096.4600571793835,"label_y":-1262.79486782264,"gene_reaction_rule":"MA2431","genes":[{"name":"MA2431","bigg_id":"MA2431"}],"metabolites":[{"bigg_id":"ile_L_c","coefficient":-1},{"bigg_id":"iletrna_c","coefficient":1},{"bigg_id":"trnaile_c","coefficient":-1},{"bigg_id":"atp_c","coefficient":-1},{"bigg_id":"ppi_c","coefficient":1},{"bigg_id":"amp_c","coefficient":1}],"segments":{"1227":{"from_node_id":"1301","to_node_id":"1302","b1":null,"b2":null},"1228":{"from_node_id":"1303","to_node_id":"1302","b1":null,"b2":null},"1229":{"from_node_id":"1301","to_node_id":"1300","b1":{"x":8065.784971732198,"y":-1324.790485519125},"b2":{"x":8065.194271965909,"y":-1370.286651003549}},"1230":{"from_node_id":"1303","to_node_id":"1304","b1":{"x":8067.187072276353,"y":-1216.799587226426},"b2":{"x":8088.4319683364065,"y":-1198.073819114074}},"1231":{"from_node_id":"1301","to_node_id":"1305","b1":{"x":8065.733042082414,"y":-1328.7901484188544},"b2":{"x":8086.484606469522,"y":-1348.0611778539337}},"1232":{"from_node_id":"1301","to_node_id":"1306","b1":{"x":8065.733042082414,"y":-1328.7901484188544},"b2":{"x":8044.488146022361,"y":-1347.5159165312064}},"1233":{"from_node_id":"1303","to_node_id":"1307","b1":{"x":8067.187072276353,"y":-1216.799587226426},"b2":{"x":8046.435507889245,"y":-1197.5285577913464}},"1234":{"from_node_id":"1303","to_node_id":"1308","b1":{"x":8067.13514262657,"y":-1220.7992501261554},"b2":{"x":8067.725842392858,"y":-1175.3030846417314}}}},"200":{"name":"ALATRS","bigg_id":"ALATRS","reversibility":false,"label_x":8511.396580616884,"label_y":-1256.305854150765,"gene_reaction_rule":"MA0194","genes":[{"name":"MA0194","bigg_id":"MA0194"}],"metabolites":[{"bigg_id":"trnaala_c","coefficient":-1},{"bigg_id":"atp_c","coefficient":-1},{"bigg_id":"ppi_c","coefficient":1},{"bigg_id":"amp_c","coefficient":1},{"bigg_id":"alatrna_c","coefficient":1},{"bigg_id":"ala_L_c","coefficient":-1}],"segments":{"1235":{"from_node_id":"1310","to_node_id":"1311","b1":null,"b2":null},"1236":{"from_node_id":"1312","to_node_id":"1311","b1":null,"b2":null},"1237":{"from_node_id":"1310","to_node_id":"1309","b1":{"x":8480.721495169697,"y":-1318.30147184725},"b2":{"x":8480.13079540341,"y":-1363.797637331674}},"1238":{"from_node_id":"1310","to_node_id":"1313","b1":{"x":8480.669565519915,"y":-1322.3011347469794},"b2":{"x":8501.421129907023,"y":-1341.5721641820587}},"1239":{"from_node_id":"1312","to_node_id":"1314","b1":{"x":8482.123595713854,"y":-1210.310573554551},"b2":{"x":8503.368491773906,"y":-1191.584805442199}},"1240":{"from_node_id":"1312","to_node_id":"1315","b1":{"x":8482.07166606407,"y":-1214.3102364542804},"b2":{"x":8482.662365830358,"y":-1168.8140709698564}},"1241":{"from_node_id":"1312","to_node_id":"1316","b1":{"x":8482.123595713854,"y":-1210.310573554551},"b2":{"x":8461.372031326746,"y":-1191.0395441194714}},"1242":{"from_node_id":"1310","to_node_id":"1317","b1":{"x":8480.669565519915,"y":-1322.3011347469794},"b2":{"x":8459.424669459862,"y":-1341.0269028593314}}}},"201":{"name":"SERTRS","bigg_id":"SERTRS","reversibility":false,"label_x":8899.294041554384,"label_y":-1256.305854150765,"gene_reaction_rule":"MA4048","genes":[{"name":"MA4048","bigg_id":"MA4048"}],"metabolites":[{"bigg_id":"atp_c","coefficient":-1},{"bigg_id":"ppi_c","coefficient":1},{"bigg_id":"sertrna_c","coefficient":1},{"bigg_id":"amp_c","coefficient":1},{"bigg_id":"trnaser_c","coefficient":-1},{"bigg_id":"ser_L_c","coefficient":-1}],"segments":{"1243":{"from_node_id":"1319","to_node_id":"1320","b1":null,"b2":null},"1244":{"from_node_id":"1321","to_node_id":"1320","b1":null,"b2":null},"1245":{"from_node_id":"1319","to_node_id":"1318","b1":{"x":8868.618956107197,"y":-1318.30147184725},"b2":{"x":8868.02825634091,"y":-1363.797637331674}},"1246":{"from_node_id":"1321","to_node_id":"1322","b1":{"x":8870.021056651354,"y":-1210.310573554551},"b2":{"x":8891.265952711406,"y":-1191.584805442199}},"1247":{"from_node_id":"1321","to_node_id":"1323","b1":{"x":8870.021056651354,"y":-1210.310573554551},"b2":{"x":8849.269492264246,"y":-1191.0395441194714}},"1248":{"from_node_id":"1321","to_node_id":"1324","b1":{"x":8869.96912700157,"y":-1214.3102364542804},"b2":{"x":8870.559826767858,"y":-1168.8140709698564}},"1249":{"from_node_id":"1319","to_node_id":"1325","b1":{"x":8868.567026457415,"y":-1322.3011347469794},"b2":{"x":8889.318590844523,"y":-1341.5721641820587}},"1250":{"from_node_id":"1319","to_node_id":"1326","b1":{"x":8868.567026457415,"y":-1322.3011347469794},"b2":{"x":8847.322130397362,"y":-1341.0269028593314}}}},"202":{"name":"GLYTRS","bigg_id":"GLYTRS","reversibility":false,"label_x":9251.144627491884,"label_y":-1253.4219430179526,"gene_reaction_rule":"MA0097","genes":[{"name":"MA0097","bigg_id":"MA0097"}],"metabolites":[{"bigg_id":"glytrna_c","coefficient":1},{"bigg_id":"atp_c","coefficient":-1},{"bigg_id":"ppi_c","coefficient":1},{"bigg_id":"trnagly_c","coefficient":-1},{"bigg_id":"amp_c","coefficient":1},{"bigg_id":"gly_c","coefficient":-1}],"segments":{"1251":{"from_node_id":"1328","to_node_id":"1329","b1":null,"b2":null},"1252":{"from_node_id":"1330","to_node_id":"1329","b1":null,"b2":null},"1253":{"from_node_id":"1330","to_node_id":"1331","b1":{"x":9221.871642588854,"y":-1207.4266624217385},"b2":{"x":9243.116538648906,"y":-1188.7008943093865}},"1254":{"from_node_id":"1328","to_node_id":"1327","b1":{"x":9220.469542044697,"y":-1315.4175607144375},"b2":{"x":9219.87884227841,"y":-1360.9137261988615}},"1255":{"from_node_id":"1330","to_node_id":"1332","b1":{"x":9221.871642588854,"y":-1207.4266624217385},"b2":{"x":9201.120078201746,"y":-1188.155632986659}},"1256":{"from_node_id":"1328","to_node_id":"1333","b1":{"x":9220.417612394915,"y":-1319.417223614167},"b2":{"x":9241.169176782023,"y":-1338.6882530492462}},"1257":{"from_node_id":"1330","to_node_id":"1334","b1":{"x":9221.81971293907,"y":-1211.4263253214679},"b2":{"x":9222.410412705358,"y":-1165.930159837044}},"1258":{"from_node_id":"1328","to_node_id":"1335","b1":{"x":9220.417612394915,"y":-1319.417223614167},"b2":{"x":9199.172716334862,"y":-1338.1429917265189}}}},"203":{"name":"METTRS","bigg_id":"METTRS","reversibility":false,"label_x":9637.599705616884,"label_y":-1251.9798043460776,"gene_reaction_rule":"MA4046","genes":[{"name":"MA4046","bigg_id":"MA4046"}],"metabolites":[{"bigg_id":"mettrna_c","coefficient":1},{"bigg_id":"atp_c","coefficient":-1},{"bigg_id":"met_L_c","coefficient":-1},{"bigg_id":"amp_c","coefficient":1},{"bigg_id":"trnamet_c","coefficient":-1},{"bigg_id":"ppi_c","coefficient":1}],"segments":{"1259":{"from_node_id":"1337","to_node_id":"1338","b1":null,"b2":null},"1260":{"from_node_id":"1339","to_node_id":"1338","b1":null,"b2":null},"1261":{"from_node_id":"1339","to_node_id":"1340","b1":{"x":9608.326720713854,"y":-1205.9845237498635},"b2":{"x":9629.571616773906,"y":-1187.2587556375115}},"1262":{"from_node_id":"1337","to_node_id":"1336","b1":{"x":9606.924620169697,"y":-1313.9754220425625},"b2":{"x":9606.33392040341,"y":-1359.4715875269865}},"1263":{"from_node_id":"1337","to_node_id":"1341","b1":{"x":9606.872690519915,"y":-1317.975084942292},"b2":{"x":9627.624254907023,"y":-1337.2461143773712}},"1264":{"from_node_id":"1339","to_node_id":"1342","b1":{"x":9608.27479106407,"y":-1209.9841866495929},"b2":{"x":9608.865490830358,"y":-1164.488021165169}},"1265":{"from_node_id":"1337","to_node_id":"1343","b1":{"x":9606.872690519915,"y":-1317.975084942292},"b2":{"x":9585.627794459862,"y":-1336.7008530546439}},"1266":{"from_node_id":"1339","to_node_id":"1344","b1":{"x":9608.326720713854,"y":-1205.9845237498635},"b2":{"x":9587.575156326746,"y":-1186.713494314784}}}},"204":{"name":"VALTRS","bigg_id":"VALTRS","reversibility":false,"label_x":8108.0054673356335,"label_y":-730.6037667484214,"gene_reaction_rule":"MA3052","genes":[{"name":"MA3052","bigg_id":"MA3052"}],"metabolites":[{"bigg_id":"valtrna_c","coefficient":1},{"bigg_id":"val_L_c","coefficient":-1},{"bigg_id":"atp_c","coefficient":-1},{"bigg_id":"ppi_c","coefficient":1},{"bigg_id":"amp_c","coefficient":1},{"bigg_id":"trnaval_c","coefficient":-1}],"segments":{"1267":{"from_node_id":"1346","to_node_id":"1347","b1":null,"b2":null},"1268":{"from_node_id":"1348","to_node_id":"1347","b1":null,"b2":null},"1269":{"from_node_id":"1348","to_node_id":"1349","b1":{"x":8078.732482432603,"y":-684.6084861522071},"b2":{"x":8099.9773784926565,"y":-665.8827180398553}},"1270":{"from_node_id":"1346","to_node_id":"1345","b1":{"x":8077.330381888448,"y":-792.5993844449061},"b2":{"x":8076.739682122159,"y":-838.0955499293303}},"1271":{"from_node_id":"1346","to_node_id":"1350","b1":{"x":8077.278452238664,"y":-796.5990473446358},"b2":{"x":8098.030016625772,"y":-815.8700767797151}},"1272":{"from_node_id":"1348","to_node_id":"1351","b1":{"x":8078.732482432603,"y":-684.6084861522071},"b2":{"x":8057.980918045495,"y":-665.3374567171278}},"1273":{"from_node_id":"1348","to_node_id":"1352","b1":{"x":8078.68055278282,"y":-688.6081490519366},"b2":{"x":8079.271252549108,"y":-643.1119835675125}},"1274":{"from_node_id":"1346","to_node_id":"1353","b1":{"x":8077.278452238664,"y":-796.5990473446358},"b2":{"x":8056.033556178611,"y":-815.3248154569876}}}},"205":{"name":"LEUTRS","bigg_id":"LEUTRS","reversibility":false,"label_x":8497.346775929384,"label_y":-734.9298165531089,"gene_reaction_rule":"MA1611","genes":[{"name":"MA1611","bigg_id":"MA1611"}],"metabolites":[{"bigg_id":"leutrna_c","coefficient":1},{"bigg_id":"atp_c","coefficient":-1},{"bigg_id":"ppi_c","coefficient":1},{"bigg_id":"leu_L_c","coefficient":-1},{"bigg_id":"amp_c","coefficient":1},{"bigg_id":"trnaleu_c","coefficient":-1}],"segments":{"1275":{"from_node_id":"1355","to_node_id":"1356","b1":null,"b2":null},"1276":{"from_node_id":"1357","to_node_id":"1356","b1":null,"b2":null},"1277":{"from_node_id":"1357","to_node_id":"1358","b1":{"x":8468.073791026354,"y":-688.9345359568946},"b2":{"x":8489.318687086406,"y":-670.2087678445428}},"1278":{"from_node_id":"1355","to_node_id":"1354","b1":{"x":8466.671690482197,"y":-796.9254342495936},"b2":{"x":8466.08099071591,"y":-842.4215997340178}},"1279":{"from_node_id":"1357","to_node_id":"1359","b1":{"x":8468.073791026354,"y":-688.9345359568946},"b2":{"x":8447.322226639246,"y":-669.6635065218153}},"1280":{"from_node_id":"1355","to_node_id":"1360","b1":{"x":8466.619760832415,"y":-800.9250971493233},"b2":{"x":8487.371325219523,"y":-820.1961265844026}},"1281":{"from_node_id":"1357","to_node_id":"1361","b1":{"x":8468.02186137657,"y":-692.9341988566241},"b2":{"x":8468.612561142858,"y":-647.4380333722}},"1282":{"from_node_id":"1355","to_node_id":"1362","b1":{"x":8466.619760832415,"y":-800.9250971493233},"b2":{"x":8445.374864772362,"y":-819.6508652616751}}}},"207":{"name":"CYSTRS","bigg_id":"CYSTRS","reversibility":false,"label_x":8936.790135304384,"label_y":393.13974063683236,"gene_reaction_rule":"MA0749","genes":[{"name":"MA0749","bigg_id":"MA0749"}],"metabolites":[{"bigg_id":"cystrna_c","coefficient":1},{"bigg_id":"trnacys_c","coefficient":-1},{"bigg_id":"atp_c","coefficient":-1},{"bigg_id":"ppi_c","coefficient":1},{"bigg_id":"amp_c","coefficient":1},{"bigg_id":"cys_L_c","coefficient":-1}],"segments":{"1291":{"from_node_id":"1373","to_node_id":"1374","b1":null,"b2":null},"1292":{"from_node_id":"1375","to_node_id":"1374","b1":null,"b2":null},"1293":{"from_node_id":"1375","to_node_id":"5915","b1":{"x":9079.709533213854,"y":446.3852653736717},"b2":{"x":9207.333807322604,"y":485.58412442371264}},"1294":{"from_node_id":"1373","to_node_id":"1372","b1":{"x":9078.307432669697,"y":338.39436708097264},"b2":{"x":9078.240640280135,"y":259.6198977333366}},"1295":{"from_node_id":"1373","to_node_id":"1377","b1":{"x":9078.255503019915,"y":334.394704181243},"b2":{"x":9099.007067407023,"y":315.12367474616394}},"1296":{"from_node_id":"1375","to_node_id":"1378","b1":{"x":9079.709533213854,"y":446.3852653736717},"b2":{"x":9058.957968826746,"y":465.6562948087512}},"1297":{"from_node_id":"1375","to_node_id":"1379","b1":{"x":9079.65760356407,"y":442.3856024739423},"b2":{"x":9080.248303330358,"y":487.88176795836625}},"1298":{"from_node_id":"1373","to_node_id":"1380","b1":{"x":9078.255503019915,"y":334.394704181243},"b2":{"x":9057.010606959862,"y":315.6689360688913}}}},"208":{"name":"HISTRS","bigg_id":"HISTRS","reversibility":false,"label_x":8903.596775929384,"label_y":-707.4111397952964,"gene_reaction_rule":"MA0943","genes":[{"name":"MA0943","bigg_id":"MA0943"}],"metabolites":[{"bigg_id":"his_L_c","coefficient":-1},{"bigg_id":"histrna_c","coefficient":1},{"bigg_id":"atp_c","coefficient":-1},{"bigg_id":"ppi_c","coefficient":1},{"bigg_id":"trnahis_c","coefficient":-1},{"bigg_id":"amp_c","coefficient":1}],"segments":{"1299":{"from_node_id":"1382","to_node_id":"1383","b1":null,"b2":null},"1300":{"from_node_id":"1384","to_node_id":"1383","b1":null,"b2":null},"1301":{"from_node_id":"1382","to_node_id":"1381","b1":{"x":8872.921690482197,"y":-769.4067574917811},"b2":{"x":8872.33099071591,"y":-814.9029229762053}},"1302":{"from_node_id":"1384","to_node_id":"1385","b1":{"x":8874.323791026354,"y":-661.4158591990821},"b2":{"x":8895.568687086406,"y":-642.6900910867303}},"1303":{"from_node_id":"1382","to_node_id":"1386","b1":{"x":8872.869760832415,"y":-773.4064203915108},"b2":{"x":8893.621325219523,"y":-792.6774498265901}},"1304":{"from_node_id":"1384","to_node_id":"1387","b1":{"x":8874.323791026354,"y":-661.4158591990821},"b2":{"x":8853.572226639246,"y":-642.1448297640028}},"1305":{"from_node_id":"1382","to_node_id":"1388","b1":{"x":8872.869760832415,"y":-773.4064203915108},"b2":{"x":8851.624864772362,"y":-792.1321885038626}},"1306":{"from_node_id":"1384","to_node_id":"1389","b1":{"x":8874.27186137657,"y":-665.4155220988116},"b2":{"x":8874.862561142858,"y":-619.9193566143875}}}},"209":{"name":"TYRTRS","bigg_id":"TYRTRS","reversibility":false,"label_x":9276.362400929384,"label_y":-708.2605508060386,"gene_reaction_rule":"MA0815","genes":[{"name":"MA0815","bigg_id":"MA0815"}],"metabolites":[{"bigg_id":"atp_c","coefficient":-1},{"bigg_id":"ppi_c","coefficient":1},{"bigg_id":"tyrtrna_c","coefficient":1},{"bigg_id":"tyr_L_c","coefficient":-1},{"bigg_id":"trnatyr_c","coefficient":-1},{"bigg_id":"amp_c","coefficient":1}],"segments":{"1307":{"from_node_id":"1391","to_node_id":"1392","b1":null,"b2":null},"1308":{"from_node_id":"1393","to_node_id":"1392","b1":null,"b2":null},"1309":{"from_node_id":"1391","to_node_id":"1390","b1":{"x":9245.687315482199,"y":-770.2561685025233},"b2":{"x":9245.09661571591,"y":-815.7523339869475}},"1310":{"from_node_id":"1393","to_node_id":"1394","b1":{"x":9247.089416026352,"y":-662.2652702098243},"b2":{"x":9268.334312086406,"y":-643.5395020974725}},"1311":{"from_node_id":"1393","to_node_id":"1395","b1":{"x":9247.089416026352,"y":-662.2652702098243},"b2":{"x":9226.337851639244,"y":-642.994240774745}},"1312":{"from_node_id":"1391","to_node_id":"1396","b1":{"x":9245.635385832415,"y":-774.255831402253},"b2":{"x":9266.386950219523,"y":-793.5268608373323}},"1313":{"from_node_id":"1391","to_node_id":"1397","b1":{"x":9245.635385832415,"y":-774.255831402253},"b2":{"x":9224.390489772362,"y":-792.9815995146048}},"1314":{"from_node_id":"1393","to_node_id":"1398","b1":{"x":9247.03748637657,"y":-666.2649331095538},"b2":{"x":9247.628186142858,"y":-620.7687676251297}}}},"210":{"name":"PHETRS","bigg_id":"PHETRS","reversibility":false,"label_x":9654.166111866884,"label_y":-709.6644814701011,"gene_reaction_rule":"(MA0171 and MA1956)","genes":[{"name":"MA0171","bigg_id":"MA0171"},{"name":"MA1956","bigg_id":"MA1956"}],"metabolites":[{"bigg_id":"trnaphe_c","coefficient":-1},{"bigg_id":"atp_c","coefficient":-1},{"bigg_id":"ppi_c","coefficient":1},{"bigg_id":"amp_c","coefficient":1},{"bigg_id":"phetrna_c","coefficient":1},{"bigg_id":"phe_L_c","coefficient":-1}],"segments":{"1315":{"from_node_id":"1400","to_node_id":"1401","b1":null,"b2":null},"1316":{"from_node_id":"1402","to_node_id":"1401","b1":null,"b2":null},"1317":{"from_node_id":"1400","to_node_id":"1399","b1":{"x":9623.491026419697,"y":-771.6600991665858},"b2":{"x":9622.90032665341,"y":-817.15626465101}},"1318":{"from_node_id":"1400","to_node_id":"1403","b1":{"x":9623.439096769915,"y":-775.6597620663155},"b2":{"x":9644.190661157023,"y":-794.9307915013948}},"1319":{"from_node_id":"1402","to_node_id":"1404","b1":{"x":9624.893126963854,"y":-663.6692008738868},"b2":{"x":9646.138023023906,"y":-644.943432761535}},"1320":{"from_node_id":"1402","to_node_id":"1405","b1":{"x":9624.84119731407,"y":-667.6688637736163},"b2":{"x":9625.431897080358,"y":-622.1726982891922}},"1321":{"from_node_id":"1402","to_node_id":"1406","b1":{"x":9624.893126963854,"y":-663.6692008738868},"b2":{"x":9604.141562576746,"y":-644.3981714388075}},"1322":{"from_node_id":"1400","to_node_id":"1407","b1":{"x":9623.439096769915,"y":-775.6597620663155},"b2":{"x":9602.194200709862,"y":-794.3855301786673}}}},"211":{"name":"ASPTRS","bigg_id":"ASPTRS","reversibility":false,"label_x":8150.5889634293835,"label_y":-206.14488155555034,"gene_reaction_rule":"MA1684","genes":[{"name":"MA1684","bigg_id":"MA1684"}],"metabolites":[{"bigg_id":"asp_L_c","coefficient":-1},{"bigg_id":"asptrna_c","coefficient":1},{"bigg_id":"atp_c","coefficient":-1},{"bigg_id":"ppi_c","coefficient":1},{"bigg_id":"amp_c","coefficient":1},{"bigg_id":"trnaasp_c","coefficient":-1}],"segments":{"1323":{"from_node_id":"1409","to_node_id":"1410","b1":null,"b2":null},"1324":{"from_node_id":"1411","to_node_id":"1410","b1":null,"b2":null},"1325":{"from_node_id":"1409","to_node_id":"1408","b1":{"x":8119.913877982197,"y":-268.14049925203506},"b2":{"x":8119.323178215909,"y":-313.63666473645924}},"1326":{"from_node_id":"1411","to_node_id":"1412","b1":{"x":8121.315978526354,"y":-160.149600959336},"b2":{"x":8142.5608745864065,"y":-141.42383284698417}},"1327":{"from_node_id":"1409","to_node_id":"1413","b1":{"x":8119.861948332415,"y":-272.1401621517647},"b2":{"x":8140.613512719523,"y":-291.411191586844}},"1328":{"from_node_id":"1411","to_node_id":"1414","b1":{"x":8121.315978526354,"y":-160.149600959336},"b2":{"x":8100.564414139246,"y":-140.8785715242567}},"1329":{"from_node_id":"1411","to_node_id":"1415","b1":{"x":8121.26404887657,"y":-164.14926385906557},"b2":{"x":8121.854748642858,"y":-118.65309837464144}},"1330":{"from_node_id":"1409","to_node_id":"1416","b1":{"x":8119.861948332415,"y":-272.1401621517647},"b2":{"x":8098.617052272362,"y":-290.8659302641165}}}},"212":{"name":"THRTRS","bigg_id":"THRTRS","reversibility":false,"label_x":8503.879979054384,"label_y":-193.1288293094566,"gene_reaction_rule":"MA2896","genes":[{"name":"MA2896","bigg_id":"MA2896"}],"metabolites":[{"bigg_id":"atp_c","coefficient":-1},{"bigg_id":"thrtrna_c","coefficient":1},{"bigg_id":"ppi_c","coefficient":1},{"bigg_id":"amp_c","coefficient":1},{"bigg_id":"thr_L_c","coefficient":-1},{"bigg_id":"trnathr_c","coefficient":-1}],"segments":{"1331":{"from_node_id":"1418","to_node_id":"1419","b1":null,"b2":null},"1332":{"from_node_id":"1420","to_node_id":"1419","b1":null,"b2":null},"1333":{"from_node_id":"1418","to_node_id":"1417","b1":{"x":8473.204893607197,"y":-255.1244470059413},"b2":{"x":8472.61419384091,"y":-300.6206124903655}},"1334":{"from_node_id":"1420","to_node_id":"1421","b1":{"x":8474.606994151354,"y":-147.13354871324225},"b2":{"x":8495.851890211406,"y":-128.40778060089042}},"1335":{"from_node_id":"1420","to_node_id":"1422","b1":{"x":8474.606994151354,"y":-147.13354871324225},"b2":{"x":8453.855429764246,"y":-127.86251927816295}},"1336":{"from_node_id":"1420","to_node_id":"1423","b1":{"x":8474.55506450157,"y":-151.13321161297182},"b2":{"x":8475.145764267858,"y":-105.6370461285477}},"1337":{"from_node_id":"1418","to_node_id":"1424","b1":{"x":8473.152963957415,"y":-259.12410990567093},"b2":{"x":8493.904528344523,"y":-278.39513934075023}},"1338":{"from_node_id":"1418","to_node_id":"1425","b1":{"x":8473.152963957415,"y":-259.12410990567093},"b2":{"x":8451.908067897362,"y":-277.84987801802276}}}},"214":{"name":"PROTRS","bigg_id":"PROTRS","reversibility":false,"label_x":9252.428318898134,"label_y":-195.2236664981773,"gene_reaction_rule":"MA3886","genes":[{"name":"MA3886","bigg_id":"MA3886"}],"metabolites":[{"bigg_id":"atp_c","coefficient":-1},{"bigg_id":"trnapro_c","coefficient":-1},{"bigg_id":"ppi_c","coefficient":1},{"bigg_id":"protrna_c","coefficient":1},{"bigg_id":"amp_c","coefficient":1},{"bigg_id":"pro_L_c","coefficient":-1}],"segments":{"1347":{"from_node_id":"1436","to_node_id":"1437","b1":null,"b2":null},"1348":{"from_node_id":"1438","to_node_id":"1437","b1":null,"b2":null},"1349":{"from_node_id":"1436","to_node_id":"1435","b1":{"x":9221.753233450949,"y":-257.219284194662},"b2":{"x":9221.16253368466,"y":-302.7154496790862}},"1350":{"from_node_id":"1436","to_node_id":"1439","b1":{"x":9221.701303801165,"y":-261.21894709439164},"b2":{"x":9242.452868188273,"y":-280.48997652947094}},"1351":{"from_node_id":"1438","to_node_id":"1440","b1":{"x":9223.155333995102,"y":-149.22838590196295},"b2":{"x":9244.400230055156,"y":-130.50261778961112}},"1352":{"from_node_id":"1438","to_node_id":"1441","b1":{"x":9223.155333995102,"y":-149.22838590196295},"b2":{"x":9202.403769607994,"y":-129.95735646688365}},"1353":{"from_node_id":"1438","to_node_id":"1442","b1":{"x":9223.10340434532,"y":-153.22804880169252},"b2":{"x":9223.694104111608,"y":-107.7318833172684}},"1354":{"from_node_id":"1436","to_node_id":"1443","b1":{"x":9221.701303801165,"y":-261.21894709439164},"b2":{"x":9200.456407741112,"y":-279.94471520674347}}}},"215":{"name":"ARGTRS","bigg_id":"ARGTRS","reversibility":false,"label_x":9638.884861866884,"label_y":-195.2236664981773,"gene_reaction_rule":"MA0043","genes":[{"name":"MA0043","bigg_id":"MA0043"}],"metabolites":[{"bigg_id":"atp_c","coefficient":-1},{"bigg_id":"ppi_c","coefficient":1},{"bigg_id":"argtrna_c","coefficient":1},{"bigg_id":"arg_L_c","coefficient":-1},{"bigg_id":"amp_c","coefficient":1},{"bigg_id":"trnaarg_c","coefficient":-1}],"segments":{"1355":{"from_node_id":"1445","to_node_id":"1446","b1":null,"b2":null},"1356":{"from_node_id":"1447","to_node_id":"1446","b1":null,"b2":null},"1357":{"from_node_id":"1445","to_node_id":"1444","b1":{"x":9608.209776419697,"y":-257.219284194662},"b2":{"x":9607.61907665341,"y":-302.7154496790862}},"1358":{"from_node_id":"1447","to_node_id":"1448","b1":{"x":9609.611876963854,"y":-149.22838590196295},"b2":{"x":9630.856773023906,"y":-130.50261778961112}},"1359":{"from_node_id":"1447","to_node_id":"1449","b1":{"x":9609.611876963854,"y":-149.22838590196295},"b2":{"x":9588.860312576746,"y":-129.95735646688365}},"1360":{"from_node_id":"1445","to_node_id":"1450","b1":{"x":9608.157846769915,"y":-261.21894709439164},"b2":{"x":9628.909411157023,"y":-280.48997652947094}},"1361":{"from_node_id":"1447","to_node_id":"1451","b1":{"x":9609.55994731407,"y":-153.22804880169252},"b2":{"x":9610.150647080358,"y":-107.7318833172684}},"1362":{"from_node_id":"1445","to_node_id":"1452","b1":{"x":9608.157846769915,"y":-261.21894709439164},"b2":{"x":9586.912950709862,"y":-279.94471520674347}}}},"216":{"name":"LYSTRS","bigg_id":"LYSTRS","reversibility":false,"label_x":8117.9639634293835,"label_y":357.5250365047524,"gene_reaction_rule":"(MA0534 or MA0760)","genes":[{"name":"MA0534","bigg_id":"MA0534"},{"name":"MA0760","bigg_id":"MA0760"}],"metabolites":[{"bigg_id":"trnalys_c","coefficient":-1},{"bigg_id":"lys_L_c","coefficient":-1},{"bigg_id":"atp_c","coefficient":-1},{"bigg_id":"ppi_c","coefficient":1},{"bigg_id":"amp_c","coefficient":1},{"bigg_id":"lystrna_c","coefficient":1}],"segments":{"1363":{"from_node_id":"1454","to_node_id":"1455","b1":null,"b2":null},"1364":{"from_node_id":"1456","to_node_id":"1455","b1":null,"b2":null},"1365":{"from_node_id":"1454","to_node_id":"1453","b1":{"x":8087.288877982197,"y":295.5294188082677},"b2":{"x":8086.698178215909,"y":250.0332533238435}},"1366":{"from_node_id":"1454","to_node_id":"1457","b1":{"x":8087.236948332415,"y":291.52975590853805},"b2":{"x":8107.988512719523,"y":272.25872647345875}},"1367":{"from_node_id":"1454","to_node_id":"1458","b1":{"x":8087.236948332415,"y":291.52975590853805},"b2":{"x":8065.992052272362,"y":272.8039877961862}},"1368":{"from_node_id":"1456","to_node_id":"1459","b1":{"x":8088.690978526354,"y":403.52031710096674},"b2":{"x":8109.9358745864065,"y":422.24608521331857}},"1369":{"from_node_id":"1456","to_node_id":"1460","b1":{"x":8088.63904887657,"y":399.52065420123716},"b2":{"x":8089.229748642858,"y":445.0168196856613}},"1370":{"from_node_id":"1456","to_node_id":"1461","b1":{"x":8088.690978526354,"y":403.52031710096674},"b2":{"x":8067.939414139246,"y":422.79134653604603}}}},"219":{"name":"TRPTRS","bigg_id":"TRPTRS","reversibility":false,"label_x":8514.714939991884,"label_y":341.50219409752583,"gene_reaction_rule":"MA0172","genes":[{"name":"MA0172","bigg_id":"MA0172"}],"metabolites":[{"bigg_id":"trp_L_c","coefficient":-1},{"bigg_id":"atp_c","coefficient":-1},{"bigg_id":"ppi_c","coefficient":1},{"bigg_id":"trnatrp_c","coefficient":-1},{"bigg_id":"amp_c","coefficient":1},{"bigg_id":"trptrna_c","coefficient":1}],"segments":{"1383":{"from_node_id":"1477","to_node_id":"1478","b1":null,"b2":null},"1384":{"from_node_id":"1479","to_node_id":"1478","b1":null,"b2":null},"1385":{"from_node_id":"1477","to_node_id":"1476","b1":{"x":8484.039854544697,"y":279.5065764010411},"b2":{"x":8483.44915477841,"y":234.01041091661693}},"1386":{"from_node_id":"1477","to_node_id":"1480","b1":{"x":8483.987924894915,"y":275.5069135013115},"b2":{"x":8504.739489282023,"y":256.2358840662322}},"1387":{"from_node_id":"1479","to_node_id":"1481","b1":{"x":8485.441955088854,"y":387.4974746937402},"b2":{"x":8506.686851148906,"y":406.223242806092}},"1388":{"from_node_id":"1477","to_node_id":"1482","b1":{"x":8483.987924894915,"y":275.5069135013115},"b2":{"x":8462.743028834862,"y":256.78114538895966}},"1389":{"from_node_id":"1479","to_node_id":"1483","b1":{"x":8485.441955088854,"y":387.4974746937402},"b2":{"x":8464.690390701746,"y":406.7685041288195}},"1390":{"from_node_id":"1479","to_node_id":"1484","b1":{"x":8485.39002543907,"y":383.4978117940106},"b2":{"x":8485.980725205358,"y":428.9939772784347}}}},"220":{"name":"GLNTRAT","bigg_id":"GLNTRAT","reversibility":false,"label_x":7932.271676671053,"label_y":932.6121062571335,"gene_reaction_rule":"(MA1317 and MA2862 and MA4522 and MA4523 and MA4524)","genes":[{"name":"MA1317","bigg_id":"MA1317"},{"name":"MA2862","bigg_id":"MA2862"},{"name":"MA4522","bigg_id":"MA4522"},{"name":"MA4523","bigg_id":"MA4523"},{"name":"MA4524","bigg_id":"MA4524"}],"metabolites":[{"bigg_id":"h2o_c","coefficient":-1},{"bigg_id":"glntrna_c","coefficient":1},{"bigg_id":"gln_L_c","coefficient":-1},{"bigg_id":"glu_L_c","coefficient":1},{"bigg_id":"h_c","coefficient":1},{"bigg_id":"adp_c","coefficient":1},{"bigg_id":"pi_c","coefficient":1},{"bigg_id":"glutrna_gln__c","coefficient":-1},{"bigg_id":"atp_c","coefficient":-1}],"segments":{"1391":{"from_node_id":"1486","to_node_id":"1487","b1":null,"b2":null},"1392":{"from_node_id":"1488","to_node_id":"1487","b1":null,"b2":null},"1393":{"from_node_id":"1486","to_node_id":"1485","b1":{"x":8096.244094916146,"y":870.1420114733129},"b2":{"x":8097.754895674916,"y":852.1796727577125}},"1394":{"from_node_id":"1488","to_node_id":"1489","b1":{"x":8096.13519592595,"y":974.1419544589176},"b2":{"x":8161.814609385414,"y":1042.9047079304346}},"1395":{"from_node_id":"1486","to_node_id":"1490","b1":{"x":8096.248283338855,"y":866.1420136661774},"b2":{"x":8147.480602632126,"y":863.0720542541046}},"1396":{"from_node_id":"1488","to_node_id":"1491","b1":{"x":8096.131007503249,"y":978.1419522660667},"b2":{"x":8231.099297551107,"y":989.1222053441938}},"1397":{"from_node_id":"1488","to_node_id":"1492","b1":{"x":8096.131007503249,"y":978.1419522660667},"b2":{"x":8117.883047887285,"y":1059.1541795464768}},"1398":{"from_node_id":"1488","to_node_id":"1493","b1":{"x":8096.131007503249,"y":978.1419522660667},"b2":{"x":8075.3699863628935,"y":1035.6531402076885}},"1399":{"from_node_id":"1488","to_node_id":"1494","b1":{"x":8096.131007503249,"y":978.1419522660667},"b2":{"x":8043.909920922125,"y":981.4512749350739}},"1400":{"from_node_id":"1486","to_node_id":"1504","b1":{"x":8096.248283338855,"y":866.1420136661774},"b2":{"x":8227.026063439333,"y":903.4023894491086}},"1401":{"from_node_id":"1486","to_node_id":"1496","b1":{"x":8096.248283338855,"y":866.1420136661774},"b2":{"x":8085.085905771973,"y":860.2385848365248}}}},"221":{"name":"GLUTRS_Gln_","bigg_id":"GLUTRS_Gln","reversibility":false,"label_x":8457.761826431732,"label_y":940.2467914576667,"gene_reaction_rule":"MA0587","genes":[{"name":"MA0587","bigg_id":"MA0587"}],"metabolites":[{"bigg_id":"atp_c","coefficient":-1},{"bigg_id":"glu_L_c","coefficient":-1},{"bigg_id":"trnagln_c","coefficient":-1},{"bigg_id":"ppi_c","coefficient":1},{"bigg_id":"amp_c","coefficient":1},{"bigg_id":"glutrna_gln__c","coefficient":1}],"segments":{"1402":{"from_node_id":"1497","to_node_id":"1498","b1":null,"b2":null},"1403":{"from_node_id":"1499","to_node_id":"1498","b1":null,"b2":null},"1404":{"from_node_id":"1497","to_node_id":"1500","b1":{"x":8444.434576099495,"y":985.776537460887},"b2":{"x":8442.221769672191,"y":1009.1478538295418}},"1405":{"from_node_id":"1497","to_node_id":"1491","b1":{"x":8444.425933824119,"y":981.7765467970063},"b2":{"x":8317.928119676337,"y":1009.2554585116579}},"1406":{"from_node_id":"1497","to_node_id":"1501","b1":{"x":8444.434576099495,"y":985.776537460887},"b2":{"x":8482.779288830365,"y":1004.73112116856}},"1407":{"from_node_id":"1499","to_node_id":"1502","b1":{"x":8444.19259238896,"y":873.7767988724219},"b2":{"x":8445.132647344786,"y":846.5277660882236}},"1408":{"from_node_id":"1499","to_node_id":"1503","b1":{"x":8444.201234664337,"y":877.7767895362971},"b2":{"x":8480.3614777434,"y":862.8070428505209}},"1409":{"from_node_id":"1499","to_node_id":"1504","b1":{"x":8444.19259238896,"y":873.7767988724219},"b2":{"x":8299.042059343225,"y":890.5199266216218}}}},"222":{"name":"ASNTRS2-2","bigg_id":"ASNTRS2_2","reversibility":false,"label_x":8887.01700896659,"label_y":886.2319720022551,"gene_reaction_rule":"(MA4522 and MA4523 and MA4524)","genes":[{"name":"MA4522","bigg_id":"MA4522"},{"name":"MA4523","bigg_id":"MA4523"},{"name":"MA4524","bigg_id":"MA4524"}],"metabolites":[{"bigg_id":"h2o_c","coefficient":-1},{"bigg_id":"gln_L_c","coefficient":-1},{"bigg_id":"glu_L_c","coefficient":1},{"bigg_id":"asntrna_asp__c","coefficient":-1},{"bigg_id":"h_c","coefficient":1},{"bigg_id":"adp_c","coefficient":1},{"bigg_id":"asntrna_c","coefficient":1},{"bigg_id":"pi_c","coefficient":1},{"bigg_id":"atp_c","coefficient":-1}],"segments":{"1410":{"from_node_id":"1506","to_node_id":"1507","b1":null,"b2":null},"1411":{"from_node_id":"1508","to_node_id":"1507","b1":null,"b2":null},"1412":{"from_node_id":"1506","to_node_id":"1505","b1":{"x":9013.524307941265,"y":941.4660745036689},"b2":{"x":9069.111505090981,"y":1044.5605435564212}},"1413":{"from_node_id":"1506","to_node_id":"1509","b1":{"x":9017.523817718158,"y":941.5286967401115},"b2":{"x":9014.563816167134,"y":1049.3437813286203}},"1414":{"from_node_id":"1508","to_node_id":"1510","b1":{"x":8909.537053741911,"y":939.8378963563006},"b2":{"x":8841.62154002298,"y":979.2087271486521}},"1415":{"from_node_id":"1506","to_node_id":"1511","b1":{"x":9017.523817718158,"y":941.5286967401115},"b2":{"x":9139.743025832842,"y":990.6499911276594}},"1416":{"from_node_id":"1508","to_node_id":"1512","b1":{"x":8905.537543965014,"y":939.7752741198634},"b2":{"x":8895.881198495743,"y":1005.1893253006771}},"1417":{"from_node_id":"1508","to_node_id":"1513","b1":{"x":8905.537543965014,"y":939.7752741198634},"b2":{"x":8862.406481783539,"y":938.8401091234481}},"1418":{"from_node_id":"1508","to_node_id":"1514","b1":{"x":8905.537543965014,"y":939.7752741198634},"b2":{"x":8866.834123814666,"y":895.0857716029907}},"1419":{"from_node_id":"1508","to_node_id":"1515","b1":{"x":8905.537543965014,"y":939.7752741198634},"b2":{"x":8880.703630533697,"y":870.777161663978}},"1420":{"from_node_id":"1506","to_node_id":"1516","b1":{"x":9017.523817718158,"y":941.5286967401115},"b2":{"x":9107.172502371011,"y":867.6363911460016}}}},"223":{"name":"ASNTRS2-1","bigg_id":"ASNTRS2_1","reversibility":false,"label_x":9380.735509967533,"label_y":956.2774555720996,"gene_reaction_rule":"MA1684","genes":[{"name":"MA1684","bigg_id":"MA1684"}],"metabolites":[{"bigg_id":"asp_L_c","coefficient":-1},{"bigg_id":"trnaasn_c","coefficient":-1},{"bigg_id":"atp_c","coefficient":-1},{"bigg_id":"ppi_c","coefficient":1},{"bigg_id":"asntrna_asp__c","coefficient":1},{"bigg_id":"amp_c","coefficient":1}],"segments":{"1421":{"from_node_id":"1517","to_node_id":"1518","b1":null,"b2":null},"1422":{"from_node_id":"1519","to_node_id":"1518","b1":null,"b2":null},"1423":{"from_node_id":"1517","to_node_id":"1520","b1":{"x":9357.786961898137,"y":883.7167245576647},"b2":{"x":9392.91462393898,"y":885.805808278183}},"1424":{"from_node_id":"1517","to_node_id":"1521","b1":{"x":9357.832611445687,"y":879.7169850512932},"b2":{"x":9316.862337825589,"y":873.4565896151722}},"1425":{"from_node_id":"1517","to_node_id":"1516","b1":{"x":9357.832611445687,"y":879.7169850512932},"b2":{"x":9210.850987984257,"y":884.5899500509462}},"1426":{"from_node_id":"1519","to_node_id":"1523","b1":{"x":9356.554424114383,"y":991.7096912296249},"b2":{"x":9342.321802264423,"y":1022.4000556521372}},"1427":{"from_node_id":"1519","to_node_id":"1511","b1":{"x":9356.600073661932,"y":987.7099517232547},"b2":{"x":9231.340685171112,"y":984.1932766946024}},"1428":{"from_node_id":"1519","to_node_id":"1524","b1":{"x":9356.554424114383,"y":991.7096912296249},"b2":{"x":9390.14797738432,"y":1019.3591884377739}}}},"224":{"name":"GLUTRS","bigg_id":"GLUTRS","reversibility":false,"label_x":10029.853378277423,"label_y":964.8722662638709,"gene_reaction_rule":"MA0587","genes":[{"name":"MA0587","bigg_id":"MA0587"}],"metabolites":[{"bigg_id":"atp_c","coefficient":-1},{"bigg_id":"glu_L_c","coefficient":-1},{"bigg_id":"ppi_c","coefficient":1},{"bigg_id":"trnaglu_c","coefficient":-1},{"bigg_id":"amp_c","coefficient":1},{"bigg_id":"glutrna_c","coefficient":1}],"segments":{"1429":{"from_node_id":"1526","to_node_id":"1527","b1":null,"b2":null},"1430":{"from_node_id":"1528","to_node_id":"1527","b1":null,"b2":null},"1431":{"from_node_id":"1526","to_node_id":"1525","b1":{"x":10019.731578542573,"y":896.6437181542791},"b2":{"x":10018.856815298017,"y":851.1521278406217}},"1432":{"from_node_id":"1526","to_node_id":"1529","b1":{"x":10019.654676279319,"y":892.6444574673761},"b2":{"x":10040.284532572648,"y":886.2222596661713}},"1433":{"from_node_id":"1528","to_node_id":"1530","b1":{"x":10021.807939650536,"y":1004.6237567009969},"b2":{"x":10069.126375257318,"y":1044.8465739997075}},"1434":{"from_node_id":"1526","to_node_id":"1531","b1":{"x":10019.654676279319,"y":892.6444574673761},"b2":{"x":9924.787454127043,"y":895.7992845426477}},"1435":{"from_node_id":"1528","to_node_id":"1532","b1":{"x":10021.73103738728,"y":1000.6244960140803},"b2":{"x":10031.259120944338,"y":1053.3261083003981}},"1436":{"from_node_id":"1528","to_node_id":"1533","b1":{"x":10021.807939650536,"y":1004.6237567009969},"b2":{"x":9937.118469716099,"y":1018.5395205169311}}}},"225":{"name":"GLUTRR","bigg_id":"GLUTRR","reversibility":false,"label_x":9629.306492789501,"label_y":959.4547877091827,"gene_reaction_rule":"MA0577","genes":[{"name":"MA0577","bigg_id":"MA0577"}],"metabolites":[{"bigg_id":"nadp_c","coefficient":1},{"bigg_id":"nadph_c","coefficient":-1},{"bigg_id":"glu1sa_c","coefficient":1},{"bigg_id":"trnaglu_c","coefficient":1},{"bigg_id":"h_c","coefficient":-2},{"bigg_id":"glutrna_c","coefficient":-1}],"segments":{"1437":{"from_node_id":"1534","to_node_id":"1535","b1":null,"b2":null},"1438":{"from_node_id":"1536","to_node_id":"1535","b1":null,"b2":null},"1439":{"from_node_id":"1536","to_node_id":"1537","b1":{"x":9767.276516380367,"y":890.5751297783899},"b2":{"x":9760.68682296981,"y":842.498421041948}},"1440":{"from_node_id":"1534","to_node_id":"1538","b1":{"x":9765.881391073639,"y":1002.5664402688877},"b2":{"x":9763.570823122502,"y":1030.4785907248972}},"1441":{"from_node_id":"1536","to_node_id":"1539","b1":{"x":9767.276516380367,"y":890.5751297783899},"b2":{"x":9719.081221193876,"y":883.4651247162692}},"1442":{"from_node_id":"1536","to_node_id":"1531","b1":{"x":9767.226690476558,"y":894.574819438762},"b2":{"x":9844.690573924423,"y":890.3655770179466}},"1443":{"from_node_id":"1534","to_node_id":"1540","b1":{"x":9765.881391073639,"y":1002.5664402688877},"b2":{"x":9727.341659813566,"y":1022.745335727062}},"1444":{"from_node_id":"1534","to_node_id":"1533","b1":{"x":9765.93121697745,"y":998.5667506085117},"b2":{"x":9860.86527934576,"y":989.6855451593387}}}},"226":{"name":"CMLDC","bigg_id":"CMLDC","reversibility":false,"label_x":10897.773287846137,"label_y":-1290.2916276107796,"gene_reaction_rule":"(MA0409 or MA2469)","genes":[{"name":"MA0409","bigg_id":"MA0409"},{"name":"MA2469","bigg_id":"MA2469"}],"metabolites":[{"bigg_id":"5odhf2a_c","coefficient":1},{"bigg_id":"co2_c","coefficient":1},{"bigg_id":"h_c","coefficient":-1},{"bigg_id":"2c25dho_c","coefficient":-1}],"segments":{"1445":{"from_node_id":"1543","to_node_id":"1544","b1":null,"b2":null},"1446":{"from_node_id":"1545","to_node_id":"1544","b1":null,"b2":null},"1447":{"from_node_id":"1545","to_node_id":"1546","b1":{"x":10867.478366174466,"y":-1248.2924639520477},"b2":{"x":10867.220309711753,"y":-1202.7931957506573}},"1448":{"from_node_id":"1545","to_node_id":"1547","b1":{"x":10867.45567989203,"y":-1244.2925282859915},"b2":{"x":10888.347582297252,"y":-1225.1737308894333}},"1449":{"from_node_id":"1543","to_node_id":"1542","b1":{"x":10868.068209517809,"y":-1352.2907912695114},"b2":{"x":10868.326265980522,"y":-1397.7900594709017}},"1450":{"from_node_id":"1543","to_node_id":"1548","b1":{"x":10868.090895800246,"y":-1356.2907269355676},"b2":{"x":10889.198317888615,"y":-1375.1713183665443}}}},"227":{"name":"GLYOX","bigg_id":"GLYOX","reversibility":false,"label_x":11391.561036649091,"label_y":-1281.3047095383863,"gene_reaction_rule":"MA2320","genes":[{"name":"MA2320","bigg_id":"MA2320"}],"metabolites":[{"bigg_id":"gthrd_c","coefficient":1},{"bigg_id":"h2o_c","coefficient":-1},{"bigg_id":"lac_D_c","coefficient":1},{"bigg_id":"h_c","coefficient":1},{"bigg_id":"lgt_S_c","coefficient":-1}],"segments":{"1451":{"from_node_id":"1550","to_node_id":"1551","b1":null,"b2":null},"1452":{"from_node_id":"1552","to_node_id":"1551","b1":null,"b2":null},"1453":{"from_node_id":"1552","to_node_id":"1553","b1":{"x":11362.18310747911,"y":-1239.3084305572665},"b2":{"x":11362.727419455376,"y":-1193.8116864487868}},"1454":{"from_node_id":"1550","to_node_id":"1549","b1":{"x":11360.938965819074,"y":-1343.3009885195063},"b2":{"x":11360.394653842806,"y":-1388.797732627986}},"1455":{"from_node_id":"1552","to_node_id":"1554","b1":{"x":11362.230959081418,"y":-1235.3087167894882},"b2":{"x":11383.456751473224,"y":-1216.5612973046634}},"1456":{"from_node_id":"1552","to_node_id":"1555","b1":{"x":11362.230959081418,"y":-1235.3087167894882},"b2":{"x":11341.45975691155,"y":-1216.0588554804176}},"1457":{"from_node_id":"1550","to_node_id":"1556","b1":{"x":11360.891114216764,"y":-1347.3007022872846},"b2":{"x":11381.662316386633,"y":-1366.550563596355}}}},"228":{"name":"PPK2","bigg_id":"PPK2","reversibility":false,"label_x":11789.152833524091,"label_y":-1284.9028540696363,"gene_reaction_rule":"MA0081","genes":[{"name":"MA0081","bigg_id":"MA0081"}],"metabolites":[{"bigg_id":"pppi_c","coefficient":1},{"bigg_id":"ppi_c","coefficient":-1},{"bigg_id":"adp_c","coefficient":1},{"bigg_id":"atp_c","coefficient":-1}],"segments":{"1458":{"from_node_id":"1558","to_node_id":"1559","b1":null,"b2":null},"1459":{"from_node_id":"1560","to_node_id":"1559","b1":null,"b2":null},"1460":{"from_node_id":"1560","to_node_id":"1561","b1":{"x":11759.77490435411,"y":-1242.9065750885165},"b2":{"x":11760.319216330376,"y":-1197.4098309800368}},"1461":{"from_node_id":"1558","to_node_id":"1557","b1":{"x":11758.530762694074,"y":-1346.8991330507563},"b2":{"x":11757.986450717806,"y":-1392.395877159236}},"1462":{"from_node_id":"1560","to_node_id":"1562","b1":{"x":11759.822755956418,"y":-1238.9068613207382},"b2":{"x":11781.048548348224,"y":-1220.1594418359134}},"1463":{"from_node_id":"1558","to_node_id":"1563","b1":{"x":11758.482911091764,"y":-1350.8988468185346},"b2":{"x":11779.254113261633,"y":-1370.148708127605}}}},"229":{"name":"GCC","bigg_id":"GCC","reversibility":false,"label_x":10895.021974149091,"label_y":-867.5214453782302,"gene_reaction_rule":"MA1652","genes":[{"name":"MA1652","bigg_id":"MA1652"}],"metabolites":[{"bigg_id":"dhlpro_c","coefficient":-1},{"bigg_id":"nadh_c","coefficient":1},{"bigg_id":"h_c","coefficient":1},{"bigg_id":"nad_c","coefficient":-1},{"bigg_id":"lpro_c","coefficient":1}],"segments":{"1464":{"from_node_id":"1565","to_node_id":"1566","b1":null,"b2":null},"1465":{"from_node_id":"1567","to_node_id":"1566","b1":null,"b2":null},"1466":{"from_node_id":"1565","to_node_id":"1564","b1":{"x":10864.399903319074,"y":-929.5177243593499},"b2":{"x":10863.855591342806,"y":-975.0144684678298}},"1467":{"from_node_id":"1567","to_node_id":"1568","b1":{"x":10865.691896581418,"y":-821.5254526293319},"b2":{"x":10886.917688973224,"y":-802.7780331445072}},"1468":{"from_node_id":"1567","to_node_id":"1569","b1":{"x":10865.691896581418,"y":-821.5254526293319},"b2":{"x":10844.92069441155,"y":-802.2755913202615}},"1469":{"from_node_id":"1565","to_node_id":"1570","b1":{"x":10864.352051716764,"y":-933.5174381271283},"b2":{"x":10885.123253886633,"y":-952.7672994361988}},"1470":{"from_node_id":"1567","to_node_id":"1571","b1":{"x":10865.64404497911,"y":-825.5251663971103},"b2":{"x":10866.188356955376,"y":-780.0284222886305}}}},"230":{"name":"R07405","bigg_id":"R07405","reversibility":true,"label_x":11387.963380399091,"label_y":-863.9233008469802,"gene_reaction_rule":"MA1376","genes":[{"name":"MA1376","bigg_id":"MA1376"}],"metabolites":[{"bigg_id":"5c5pdriaz_c","coefficient":-1},{"bigg_id":"5aizc_c","coefficient":1}],"segments":{"1471":{"from_node_id":"1573","to_node_id":"1574","b1":null,"b2":null},"1472":{"from_node_id":"1575","to_node_id":"1574","b1":null,"b2":null},"1473":{"from_node_id":"1573","to_node_id":"1572","b1":{"x":11357.341309569074,"y":-925.9195798280999},"b2":{"x":11356.796997592806,"y":-971.4163239365798}},"1474":{"from_node_id":"1575","to_node_id":"1576","b1":{"x":11358.58545122911,"y":-821.9270218658603},"b2":{"x":11359.129763205376,"y":-776.4302777573805}}}},"231":{"name":"SDPTA","bigg_id":"SDPTA","reversibility":true,"label_x":11797.572755399091,"label_y":-863.2377539719802,"gene_reaction_rule":"MA0119","genes":[{"name":"MA0119","bigg_id":"MA0119"}],"metabolites":[{"bigg_id":"akg_c","coefficient":-1},{"bigg_id":"sl2a6o_c","coefficient":1},{"bigg_id":"sl26da_c","coefficient":-1},{"bigg_id":"glu_L_c","coefficient":1}],"segments":{"1475":{"from_node_id":"1578","to_node_id":"1579","b1":null,"b2":null},"1476":{"from_node_id":"1580","to_node_id":"1579","b1":null,"b2":null},"1477":{"from_node_id":"1578","to_node_id":"1577","b1":{"x":11766.950684569074,"y":-925.2340329530999},"b2":{"x":11766.406372592806,"y":-970.7307770615798}},"1478":{"from_node_id":"1580","to_node_id":"1581","b1":{"x":11768.19482622911,"y":-821.2414749908603},"b2":{"x":11768.739138205376,"y":-775.7447308823805}},"1479":{"from_node_id":"1578","to_node_id":"1582","b1":{"x":11766.902832966764,"y":-929.2337467208783},"b2":{"x":11787.674035136633,"y":-948.4836080299488}},"1480":{"from_node_id":"1580","to_node_id":"1583","b1":{"x":11768.242677831418,"y":-817.2417612230819},"b2":{"x":11789.468470223224,"y":-798.4943417382572}}}},"232":{"name":"ADCPS1","bigg_id":"ADCPS1","reversibility":false,"label_x":10911.213380399091,"label_y":-401.5654517258864,"gene_reaction_rule":"MA0941","genes":[{"name":"MA0941","bigg_id":"MA0941"}],"metabolites":[{"bigg_id":"atp_c","coefficient":-1},{"bigg_id":"appl_c","coefficient":-1},{"bigg_id":"adocbi_c","coefficient":1},{"bigg_id":"h_c","coefficient":1},{"bigg_id":"adp_c","coefficient":1},{"bigg_id":"pi_c","coefficient":1},{"bigg_id":"adcobhex_c","coefficient":-1}],"segments":{"1481":{"from_node_id":"1585","to_node_id":"1586","b1":null,"b2":null},"1482":{"from_node_id":"1587","to_node_id":"1586","b1":null,"b2":null},"1483":{"from_node_id":"1585","to_node_id":"1584","b1":{"x":10880.591309569074,"y":-463.5617307070062},"b2":{"x":10880.046997592806,"y":-509.058474815486}},"1484":{"from_node_id":"1585","to_node_id":"1588","b1":{"x":10880.543457966764,"y":-467.56144447478465},"b2":{"x":10901.314660136633,"y":-486.81130578385506}},"1485":{"from_node_id":"1587","to_node_id":"1589","b1":{"x":10881.83545122911,"y":-359.5691727447666},"b2":{"x":10882.379763205376,"y":-314.07242863628676}},"1486":{"from_node_id":"1587","to_node_id":"1590","b1":{"x":10881.883302831418,"y":-355.56945897698813},"b2":{"x":10903.109095223224,"y":-336.82203949216336}},"1487":{"from_node_id":"1587","to_node_id":"1591","b1":{"x":10881.883302831418,"y":-355.56945897698813},"b2":{"x":10861.11210066155,"y":-336.3195976679177}},"1488":{"from_node_id":"1587","to_node_id":"1592","b1":{"x":10881.883302831418,"y":-355.56945897698813},"b2":{"x":10819.115106099876,"y":-335.81715584367214}},"1489":{"from_node_id":"1585","to_node_id":"1593","b1":{"x":10880.543457966764,"y":-467.56144447478465},"b2":{"x":10859.31766557496,"y":-486.3088639596094}}}},"233":{"name":"SULR2","bigg_id":"SULR2","reversibility":true,"label_x":11402.355958524091,"label_y":-405.1635657395583,"gene_reaction_rule":"(MA3439 or MA4520)","genes":[{"name":"MA3439","bigg_id":"MA3439"},{"name":"MA4520","bigg_id":"MA4520"}],"metabolites":[{"bigg_id":"f420_2h2_c","coefficient":3},{"bigg_id":"h2o_c","coefficient":-3},{"bigg_id":"so3_c","coefficient":1},{"bigg_id":"h2s_c","coefficient":-1},{"bigg_id":"f420_2_c","coefficient":-3},{"bigg_id":"h_c","coefficient":-1}],"segments":{"1490":{"from_node_id":"1595","to_node_id":"1596","b1":null,"b2":null},"1491":{"from_node_id":"1597","to_node_id":"1596","b1":null,"b2":null},"1492":{"from_node_id":"1597","to_node_id":"1598","b1":{"x":11372.97802935411,"y":-363.1672867584385},"b2":{"x":11373.522341330376,"y":-317.67054264995863}},"1493":{"from_node_id":"1595","to_node_id":"1594","b1":{"x":11371.733887694074,"y":-467.15984472067805},"b2":{"x":11371.189575717806,"y":-512.656588829158}},"1494":{"from_node_id":"1597","to_node_id":"1599","b1":{"x":11373.025880956418,"y":-359.16757299066},"b2":{"x":11394.251673348224,"y":-340.42015350583523}},"1495":{"from_node_id":"1595","to_node_id":"1600","b1":{"x":11371.686036091764,"y":-471.1595584884565},"b2":{"x":11392.457238261633,"y":-490.40941979752694}},"1496":{"from_node_id":"1595","to_node_id":"1601","b1":{"x":11371.686036091764,"y":-471.1595584884565},"b2":{"x":11350.46024369996,"y":-489.9069779732813}},"1497":{"from_node_id":"1595","to_node_id":"1602","b1":{"x":11371.686036091764,"y":-471.1595584884565},"b2":{"x":11308.463249138285,"y":-489.4045361490357}}}},"234":{"name":"NMNHYD","bigg_id":"NMNHYD","reversibility":false,"label_x":11810.741700711591,"label_y":-406.96260748760517,"gene_reaction_rule":"MA0104","genes":[{"name":"MA0104","bigg_id":"MA0104"}],"metabolites":[{"bigg_id":"h2o_c","coefficient":-1},{"bigg_id":"pi_c","coefficient":1},{"bigg_id":"nmn_c","coefficient":-1},{"bigg_id":"rnam_c","coefficient":1}],"segments":{"1498":{"from_node_id":"1604","to_node_id":"1605","b1":null,"b2":null},"1499":{"from_node_id":"1606","to_node_id":"1605","b1":null,"b2":null},"1500":{"from_node_id":"1604","to_node_id":"1603","b1":{"x":11780.119629881574,"y":-468.9588864687249},"b2":{"x":11779.575317905306,"y":-514.4556305772048}},"1501":{"from_node_id":"1606","to_node_id":"1607","b1":{"x":11781.411623143918,"y":-360.9666147387069},"b2":{"x":11802.637415535724,"y":-342.2191952538821}},"1502":{"from_node_id":"1604","to_node_id":"1608","b1":{"x":11780.071778279264,"y":-472.9586002365034},"b2":{"x":11800.842980449133,"y":-492.2084615455738}},"1503":{"from_node_id":"1606","to_node_id":"1609","b1":{"x":11781.36377154161,"y":-364.96632850648535},"b2":{"x":11781.908083517876,"y":-319.4695843980055}}}},"235":{"name":"MHPGLUT2","bigg_id":"MHPGLUT2","reversibility":false,"label_x":10912.052710797176,"label_y":96.24242259846596,"gene_reaction_rule":"(MA0053 or MA0054 or MA3549)","genes":[{"name":"MA0053","bigg_id":"MA0053"},{"name":"MA0054","bigg_id":"MA0054"},{"name":"MA3549","bigg_id":"MA3549"}],"metabolites":[{"bigg_id":"amet_c","coefficient":1},{"bigg_id":"hpglu_c","coefficient":1},{"bigg_id":"ahcys_c","coefficient":-1},{"bigg_id":"h_c","coefficient":-1},{"bigg_id":"mhpglu_c","coefficient":-1}],"segments":{"1504":{"from_node_id":"1611","to_node_id":"1612","b1":null,"b2":null},"1505":{"from_node_id":"1613","to_node_id":"1612","b1":null,"b2":null},"1506":{"from_node_id":"1613","to_node_id":"1614","b1":{"x":11104.346375198838,"y":22.799298905593673},"b2":{"x":11083.78662475852,"y":21.611352687043905}},"1507":{"from_node_id":"1613","to_node_id":"1615","b1":{"x":11104.077422049615,"y":26.790246688201933},"b2":{"x":11227.156741134893,"y":27.99923934064475}},"1508":{"from_node_id":"1611","to_node_id":"1610","b1":{"x":11097.084640169742,"y":130.55488903607136},"b2":{"x":11098.95601398878,"y":157.5490850739028}},"1509":{"from_node_id":"1611","to_node_id":"1616","b1":{"x":11096.815687020508,"y":134.54583681868002},"b2":{"x":11029.160337645415,"y":149.7614376074472}},"1510":{"from_node_id":"1611","to_node_id":"1623","b1":{"x":11096.815687020508,"y":134.54583681868002},"b2":{"x":11277.034842034176,"y":173.12628378578154}}}},"236":{"name":"MHPGLUT","bigg_id":"MHPGLUT","reversibility":false,"label_x":11488.110364537262,"label_y":113.5896497734592,"gene_reaction_rule":"(MA0053 or MA0054 or MA3549)","genes":[{"name":"MA0053","bigg_id":"MA0053"},{"name":"MA0054","bigg_id":"MA0054"},{"name":"MA3549","bigg_id":"MA3549"}],"metabolites":[{"bigg_id":"met_L_c","coefficient":1},{"bigg_id":"hpglu_c","coefficient":1},{"bigg_id":"hcys_L_c","coefficient":-1},{"bigg_id":"mhpglu_c","coefficient":-1}],"segments":{"1511":{"from_node_id":"1618","to_node_id":"1619","b1":null,"b2":null},"1512":{"from_node_id":"1620","to_node_id":"1619","b1":null,"b2":null},"1513":{"from_node_id":"1620","to_node_id":"1621","b1":{"x":11465.930285203876,"y":47.21645949391018},"b2":{"x":11489.875687618718,"y":34.99143035341763}},"1514":{"from_node_id":"1620","to_node_id":"1615","b1":{"x":11465.945798683044,"y":51.21642941029222},"b2":{"x":11331.997699739371,"y":22.222267911390986}},"1515":{"from_node_id":"1618","to_node_id":"1622","b1":{"x":11466.364662620657,"y":159.21561715261805},"b2":{"x":11460.45284214523,"y":178.13402848978893}},"1516":{"from_node_id":"1618","to_node_id":"1623","b1":{"x":11466.349149141486,"y":155.21564723623374},"b2":{"x":11290.92237984915,"y":165.59825853980448}}}},"237":{"name":"SPODM","bigg_id":"SPODM","reversibility":false,"label_x":11862.547180995285,"label_y":-13.798262164814986,"gene_reaction_rule":"MA2422","genes":[{"name":"MA2422","bigg_id":"MA2422"}],"metabolites":[{"bigg_id":"h2o2_c","coefficient":1},{"bigg_id":"o2_c","coefficient":1},{"bigg_id":"h_c","coefficient":-2},{"bigg_id":"o2__c","coefficient":-2}],"segments":{"1517":{"from_node_id":"1625","to_node_id":"1626","b1":null,"b2":null},"1518":{"from_node_id":"1627","to_node_id":"1626","b1":null,"b2":null},"1519":{"from_node_id":"1627","to_node_id":"1628","b1":{"x":11850.08390748214,"y":27.825684669138354},"b2":{"x":11848.725662298759,"y":31.945232719013944}},"1520":{"from_node_id":"1627","to_node_id":"1629","b1":{"x":11850.122640048437,"y":31.8254971382853},"b2":{"x":11928.934650678388,"y":48.34227784033209}},"1521":{"from_node_id":"1625","to_node_id":"1624","b1":{"x":11849.076860758418,"y":-76.16943952856442},"b2":{"x":11848.636277816784,"y":-92.88237518220154}},"1522":{"from_node_id":"1625","to_node_id":"1630","b1":{"x":11849.038128192122,"y":-80.16925199771188},"b2":{"x":11866.255507715201,"y":-77.78300404367388}}}},"238":{"name":"CAT","bigg_id":"CAT","reversibility":false,"label_x":11752.111303155027,"label_y":203.43103926232124,"gene_reaction_rule":"MA0972","genes":[{"name":"MA0972","bigg_id":"MA0972"}],"metabolites":[{"bigg_id":"h2o2_c","coefficient":-2},{"bigg_id":"h2o_c","coefficient":2},{"bigg_id":"o2_c","coefficient":1}],"segments":{"1523":{"from_node_id":"1631","to_node_id":"1632","b1":null,"b2":null},"1524":{"from_node_id":"1633","to_node_id":"1632","b1":null,"b2":null},"1525":{"from_node_id":"1631","to_node_id":"1628","b1":{"x":11851.981803230678,"y":155.45230650917676},"b2":{"x":11849.742392164042,"y":136.94031003399857}},"1526":{"from_node_id":"1633","to_node_id":"1634","b1":{"x":11852.988849954389,"y":259.4474307068798},"b2":{"x":11929.92554755941,"y":282.40961723032217}},"1527":{"from_node_id":"1633","to_node_id":"1635","b1":{"x":11853.02758252068,"y":263.44724317602254},"b2":{"x":11824.811615797546,"y":269.36098018100336}}}},"239":{"name":"F4H2O","bigg_id":"F4H2O","reversibility":false,"label_x":12139.210277045688,"label_y":161.21773384061743,"gene_reaction_rule":"MA3381","genes":[{"name":"MA3381","bigg_id":"MA3381"}],"metabolites":[{"bigg_id":"f420_2h2_c","coefficient":-2},{"bigg_id":"h2o_c","coefficient":2},{"bigg_id":"o2_c","coefficient":-1},{"bigg_id":"h_c","coefficient":2},{"bigg_id":"f420_2_c","coefficient":2}],"segments":{"1528":{"from_node_id":"1636","to_node_id":"1637","b1":null,"b2":null},"1529":{"from_node_id":"1638","to_node_id":"1637","b1":null,"b2":null},"1530":{"from_node_id":"1636","to_node_id":"1639","b1":{"x":12079.730658292709,"y":125.44914093879402},"b2":{"x":12100.201865228959,"y":105.88055165461128}},"1531":{"from_node_id":"1638","to_node_id":"1634","b1":{"x":12082.801223923669,"y":237.4070420744788},"b2":{"x":12015.736481547965,"y":280.70568975404495}},"1532":{"from_node_id":"1636","to_node_id":"1629","b1":{"x":12079.840321350955,"y":129.44763740792632},"b2":{"x":12004.786800617983,"y":71.32261241773404}},"1533":{"from_node_id":"1638","to_node_id":"1641","b1":{"x":12082.801223923669,"y":237.4070420744788},"b2":{"x":12134.760923221138,"y":255.05967212495239}},"1534":{"from_node_id":"1638","to_node_id":"1642","b1":{"x":12082.691560865416,"y":233.40854560534626},"b2":{"x":12082.140150027994,"y":275.29329841045626}}}},"240":{"name":"BMt","bigg_id":"BMt","reversibility":false,"label_x":11465.965805179192,"label_y":512.1038660895355,"gene_reaction_rule":"","genes":[],"metabolites":[{"bigg_id":"biomass_met_c","coefficient":-1},{"bigg_id":"biomass_met_e","coefficient":1}],"segments":{"1535":{"from_node_id":"1644","to_node_id":"1645","b1":null,"b2":null},"1536":{"from_node_id":"1646","to_node_id":"1645","b1":null,"b2":null},"1537":{"from_node_id":"1644","to_node_id":"1643","b1":{"x":11463.965810425405,"y":552.0805078753959},"b2":{"x":11418.465815015843,"y":552.0600694380238}},"1538":{"from_node_id":"1646","to_node_id":"1647","b1":{"x":11567.96579993298,"y":552.127224303675},"b2":{"x":11613.465795342541,"y":552.147662741047}}}},"241":{"name":"EX_biomass_met[e]","bigg_id":"EX_biomass_met_e","reversibility":false,"label_x":11760.574173350074,"label_y":521.2248921119836,"gene_reaction_rule":"","genes":[],"metabolites":[{"bigg_id":"biomass_met_e","coefficient":-1}],"segments":{"1539":{"from_node_id":"1648","to_node_id":"1649","b1":null,"b2":null},"1540":{"from_node_id":"1650","to_node_id":"1649","b1":null,"b2":null},"1541":{"from_node_id":"1648","to_node_id":"1647","b1":{"x":11763.96578015879,"y":552.2152668063098},"b2":{"x":11718.465784749225,"y":552.1948283674586}}}},"242":{"name":"DKFPASPL","bigg_id":"DKFPASPL","reversibility":false,"label_x":9272.791746273711,"label_y":2660.4229334312217,"gene_reaction_rule":"MA4591","genes":[{"name":"MA4591","bigg_id":"MA4591"}],"metabolites":[{"bigg_id":"aspsa_c","coefficient":-1},{"bigg_id":"nad_c","coefficient":1},{"bigg_id":"dkfp_c","coefficient":-1},{"bigg_id":"g3p_c","coefficient":1},{"bigg_id":"h_c","coefficient":-1},{"bigg_id":"dohau_c","coefficient":1},{"bigg_id":"nadh_c","coefficient":-1}],"segments":{"1542":{"from_node_id":"1652","to_node_id":"1653","b1":null,"b2":null},"1543":{"from_node_id":"1654","to_node_id":"1653","b1":null,"b2":null},"1544":{"from_node_id":"1652","to_node_id":"1651","b1":{"x":9333.862787650727,"y":2823.0600484793144},"b2":{"x":9288.368552371247,"y":2822.335785865148}},"1545":{"from_node_id":"1654","to_node_id":"1655","b1":{"x":9441.849104358094,"y":2824.7791773217373},"b2":{"x":9469.54331828338,"y":2770.025353336558}},"1546":{"from_node_id":"1652","to_node_id":"1656","b1":{"x":9329.863294439345,"y":2822.996377040711},"b2":{"x":9301.56251518286,"y":2883.3137790361898}},"1547":{"from_node_id":"1654","to_node_id":"1657","b1":{"x":9441.849104358094,"y":2824.7791773217373},"b2":{"x":9471.236075127386,"y":2871.0151796243167}},"1548":{"from_node_id":"1652","to_node_id":"1658","b1":{"x":9329.863294439345,"y":2822.996377040711},"b2":{"x":9274.993476826881,"y":2860.2824319297206}},"1549":{"from_node_id":"1654","to_node_id":"1659","b1":{"x":9437.849611146708,"y":2824.715505883122},"b2":{"x":9518.014314497226,"y":2824.872392106169}},"1550":{"from_node_id":"1652","to_node_id":"1660","b1":{"x":9329.863294439345,"y":2822.996377040711},"b2":{"x":9316.843157434954,"y":2768.679719462346}}}},"243":{"name":"DKFPR","bigg_id":"DKFPR","reversibility":true,"label_x":9310.40144145842,"label_y":3078.022955888716,"gene_reaction_rule":"","genes":[],"metabolites":[{"bigg_id":"dkmp_c","coefficient":1},{"bigg_id":"dkfp_c","coefficient":-1},{"bigg_id":"nadh_c","coefficient":-1},{"bigg_id":"h_c","coefficient":-1},{"bigg_id":"nad_c","coefficient":1}],"segments":{"1551":{"from_node_id":"1661","to_node_id":"1662","b1":null,"b2":null},"1552":{"from_node_id":"1663","to_node_id":"1662","b1":null,"b2":null},"1553":{"from_node_id":"1663","to_node_id":"1664","b1":{"x":9279.848123725043,"y":3120.0200119542847},"b2":{"x":9279.363970708338,"y":3165.5174360116575}},"1554":{"from_node_id":"1661","to_node_id":"1656","b1":{"x":9280.954759191796,"y":3016.0258998231466},"b2":{"x":9282.149686906383,"y":2970.4892212867226}},"1555":{"from_node_id":"1661","to_node_id":"1665","b1":{"x":9280.997322094363,"y":3012.0261262796416},"b2":{"x":9302.198306984961,"y":2993.25065718647}},"1556":{"from_node_id":"1661","to_node_id":"1666","b1":{"x":9280.997322094363,"y":3012.0261262796416},"b2":{"x":9258.412598840656,"y":2996.3806510063873}},"1557":{"from_node_id":"1663","to_node_id":"1667","b1":{"x":9279.805560822475,"y":3124.01978549779},"b2":{"x":9300.602198138682,"y":3143.2421650679194}}}},"244":{"name":"DOHDUS","bigg_id":"DOHDUS","reversibility":false,"label_x":9656.194043510475,"label_y":2787.837819147341,"gene_reaction_rule":"MA4592","genes":[{"name":"MA4592","bigg_id":"MA4592"}],"metabolites":[{"bigg_id":"h2o_c","coefficient":-1},{"bigg_id":"dohau_c","coefficient":-1},{"bigg_id":"h_c","coefficient":1},{"bigg_id":"nad_c","coefficient":-1},{"bigg_id":"dohdu_c","coefficient":1},{"bigg_id":"nadh_c","coefficient":1},{"bigg_id":"nh4_c","coefficient":1}],"segments":{"1558":{"from_node_id":"1668","to_node_id":"1669","b1":null,"b2":null},"1559":{"from_node_id":"1670","to_node_id":"1669","b1":null,"b2":null},"1560":{"from_node_id":"1668","to_node_id":"1671","b1":{"x":9664.503289539643,"y":2824.8013427365654},"b2":{"x":9634.571135861506,"y":2770.0078131879322}},"1561":{"from_node_id":"1668","to_node_id":"1659","b1":{"x":9668.503103439343,"y":2824.7627581833162},"b2":{"x":9623.005220330237,"y":2825.2016574765153}},"1562":{"from_node_id":"1670","to_node_id":"1672","b1":{"x":9776.498078731307,"y":2823.7209752456174},"b2":{"x":9823.90888366284,"y":2764.984476425503}},"1563":{"from_node_id":"1668","to_node_id":"1673","b1":{"x":9664.503289539643,"y":2824.8013427365654},"b2":{"x":9652.860062733112,"y":2872.8081052285556}},"1564":{"from_node_id":"1670","to_node_id":"1674","b1":{"x":9772.498264831598,"y":2823.759559798866},"b2":{"x":9817.996147940717,"y":2823.3206605056675}},"1565":{"from_node_id":"1670","to_node_id":"1675","b1":{"x":9776.498078731307,"y":2823.7209752456174},"b2":{"x":9843.983943346942,"y":2867.784524325501}},"1566":{"from_node_id":"1670","to_node_id":"1676","b1":{"x":9776.498078731307,"y":2823.7209752456174},"b2":{"x":9780.010174906045,"y":2847.1922382411226}}}},"245":{"name":"DHQS2","bigg_id":"DHQS2","reversibility":false,"label_x":9970.486726613135,"label_y":2781.367317497482,"gene_reaction_rule":"MA4592","genes":[{"name":"MA4592","bigg_id":"MA4592"}],"metabolites":[{"bigg_id":"dohdu_c","coefficient":-1},{"bigg_id":"3dhq_c","coefficient":1}],"segments":{"1567":{"from_node_id":"1677","to_node_id":"1678","b1":null,"b2":null},"1568":{"from_node_id":"1679","to_node_id":"1678","b1":null,"b2":null},"1569":{"from_node_id":"1677","to_node_id":"1674","b1":{"x":9968.489145917008,"y":2821.8689166897084},"b2":{"x":9922.991262807896,"y":2822.3078159829047}},"1570":{"from_node_id":"1679","to_node_id":"1680","b1":{"x":10072.484307309263,"y":2820.865718305256},"b2":{"x":10117.982190418374,"y":2820.426819012058}}}},"246":{"name":"DHQD","bigg_id":"DHQD","reversibility":false,"label_x":10270.472769090804,"label_y":2778.473476003872,"gene_reaction_rule":"MA4593","genes":[{"name":"MA4593","bigg_id":"MA4593"}],"metabolites":[{"bigg_id":"3dhsk_c","coefficient":1},{"bigg_id":"h2o_c","coefficient":1},{"bigg_id":"3dhq_c","coefficient":-1}],"segments":{"1571":{"from_node_id":"1681","to_node_id":"1682","b1":null,"b2":null},"1572":{"from_node_id":"1683","to_node_id":"1682","b1":null,"b2":null},"1573":{"from_node_id":"1683","to_node_id":"1684","b1":{"x":10372.470349786925,"y":2817.9718768116454},"b2":{"x":10417.96823289604,"y":2817.532977518448}},"1574":{"from_node_id":"1683","to_node_id":"1685","b1":{"x":10376.470163686632,"y":2817.933292258397},"b2":{"x":10379.171984243165,"y":2735.948990703908}},"1575":{"from_node_id":"1681","to_node_id":"1680","b1":{"x":10268.475188394672,"y":2818.975075196098},"b2":{"x":10222.977305285558,"y":2819.413974489295}}}},"247":{"name":"SHK3Dr","bigg_id":"SHK3Dr","reversibility":true,"label_x":10570.458811568466,"label_y":2775.579634510262,"gene_reaction_rule":"MA4594","genes":[{"name":"MA4594","bigg_id":"MA4594"}],"metabolites":[{"bigg_id":"3dhsk_c","coefficient":1},{"bigg_id":"skm_c","coefficient":-1},{"bigg_id":"nadp_c","coefficient":-1},{"bigg_id":"nadph_c","coefficient":1},{"bigg_id":"h_c","coefficient":1}],"segments":{"1576":{"from_node_id":"1686","to_node_id":"1687","b1":null,"b2":null},"1577":{"from_node_id":"1688","to_node_id":"1687","b1":null,"b2":null},"1578":{"from_node_id":"1688","to_node_id":"1684","b1":{"x":10568.461230872334,"y":2816.081233702487},"b2":{"x":10522.963347763223,"y":2816.520132995684}},"1579":{"from_node_id":"1686","to_node_id":"1689","b1":{"x":10672.456392264588,"y":2815.0780353180357},"b2":{"x":10717.9542753737,"y":2814.639136024837}},"1580":{"from_node_id":"1686","to_node_id":"1690","b1":{"x":10676.456206164296,"y":2815.0394507647875},"b2":{"x":10695.252753283326,"y":2788.4924050696723}},"1581":{"from_node_id":"1688","to_node_id":"1691","b1":{"x":10564.461416972632,"y":2816.119818255736},"b2":{"x":10545.25973204449,"y":2795.3040719102287}},"1582":{"from_node_id":"1688","to_node_id":"1692","b1":{"x":10564.461416972632,"y":2816.119818255736},"b2":{"x":10551.030104228597,"y":2848.031854185225}}}},"248":{"name":"SHKK","bigg_id":"SHKK","reversibility":true,"label_x":10870.44485404612,"label_y":2772.685793016652,"gene_reaction_rule":"(MA1378 or MA3237)","genes":[{"name":"MA1378","bigg_id":"MA1378"},{"name":"MA3237","bigg_id":"MA3237"}],"metabolites":[{"bigg_id":"atp_c","coefficient":-1},{"bigg_id":"skm_c","coefficient":-1},{"bigg_id":"h_c","coefficient":1},{"bigg_id":"adp_c","coefficient":1},{"bigg_id":"skm5p_c","coefficient":1}],"segments":{"1583":{"from_node_id":"1693","to_node_id":"1694","b1":null,"b2":null},"1584":{"from_node_id":"1695","to_node_id":"1694","b1":null,"b2":null},"1585":{"from_node_id":"1693","to_node_id":"1696","b1":{"x":10864.447459450292,"y":2813.2259767621254},"b2":{"x":10845.245774522156,"y":2792.4102304166186}},"1586":{"from_node_id":"1693","to_node_id":"1689","b1":{"x":10868.447273349995,"y":2813.187392208878},"b2":{"x":10822.949390240885,"y":2813.6262915020757}},"1587":{"from_node_id":"1695","to_node_id":"1697","b1":{"x":10976.442248641953,"y":2812.145609271178},"b2":{"x":10993.450709823492,"y":2787.386649513564}},"1588":{"from_node_id":"1695","to_node_id":"1698","b1":{"x":10976.442248641953,"y":2812.145609271178},"b2":{"x":10995.643933570092,"y":2832.9613556166855}},"1589":{"from_node_id":"1695","to_node_id":"1699","b1":{"x":10972.442434742248,"y":2812.184193824426},"b2":{"x":11017.940317851366,"y":2811.7452945312293}}}},"249":{"name":"PSCVT","bigg_id":"PSCVT","reversibility":true,"label_x":11170.430896523789,"label_y":2769.7919515230415,"gene_reaction_rule":"MA4544","genes":[{"name":"MA4544","bigg_id":"MA4544"}],"metabolites":[{"bigg_id":"pep_c","coefficient":-1},{"bigg_id":"pi_c","coefficient":1},{"bigg_id":"skm5p_c","coefficient":-1},{"bigg_id":"3psme_c","coefficient":1}],"segments":{"1590":{"from_node_id":"1700","to_node_id":"1701","b1":null,"b2":null},"1591":{"from_node_id":"1702","to_node_id":"1701","b1":null,"b2":null},"1592":{"from_node_id":"1700","to_node_id":"1703","b1":{"x":11164.433501927957,"y":2810.3321352685166},"b2":{"x":11145.231816999816,"y":2789.5163889230084}},"1593":{"from_node_id":"1702","to_node_id":"1704","b1":{"x":11276.428291119617,"y":2809.2517677775672},"b2":{"x":11295.224838238646,"y":2788.0694681762025}},"1594":{"from_node_id":"1700","to_node_id":"1699","b1":{"x":11168.433315827657,"y":2810.293550715267},"b2":{"x":11122.935432718547,"y":2810.7324500084646}},"1595":{"from_node_id":"1702","to_node_id":"1705","b1":{"x":11272.428477219915,"y":2809.290352330816},"b2":{"x":11317.92636032903,"y":2808.851453037619}}}},"250":{"name":"CHORS","bigg_id":"CHORS","reversibility":false,"label_x":11470.41693900145,"label_y":2766.898110029432,"gene_reaction_rule":"MA0550","genes":[{"name":"MA0550","bigg_id":"MA0550"}],"metabolites":[{"bigg_id":"chor_c","coefficient":1},{"bigg_id":"pi_c","coefficient":1},{"bigg_id":"3psme_c","coefficient":-1}],"segments":{"1596":{"from_node_id":"1706","to_node_id":"1707","b1":null,"b2":null},"1597":{"from_node_id":"1708","to_node_id":"1707","b1":null,"b2":null},"1598":{"from_node_id":"1708","to_node_id":"1709","b1":{"x":11572.414519697573,"y":2806.396510837206},"b2":{"x":11617.91240280669,"y":2805.957611544008}},"1599":{"from_node_id":"1708","to_node_id":"1710","b1":{"x":11576.41433359728,"y":2806.3579262839585},"b2":{"x":11589.846622903811,"y":2776.234220432593}},"1600":{"from_node_id":"1706","to_node_id":"1705","b1":{"x":11468.419358305324,"y":2807.3997092216564},"b2":{"x":11422.921475196206,"y":2807.838608514856}}}},"251":{"name":"ANS2","bigg_id":"ANS2","reversibility":false,"label_x":11801.886791923072,"label_y":2864.1963966172057,"gene_reaction_rule":"(MA2986 and MA2987)","genes":[{"name":"MA2986","bigg_id":"MA2986"},{"name":"MA2987","bigg_id":"MA2987"}],"metabolites":[{"bigg_id":"anth_c","coefficient":1},{"bigg_id":"h2o_c","coefficient":1},{"bigg_id":"pyr_c","coefficient":1},{"bigg_id":"chor_c","coefficient":-1},{"bigg_id":"h_c","coefficient":1},{"bigg_id":"nh4_c","coefficient":-1}],"segments":{"1601":{"from_node_id":"1711","to_node_id":"1712","b1":null,"b2":null},"1602":{"from_node_id":"1713","to_node_id":"1712","b1":null,"b2":null},"1603":{"from_node_id":"1713","to_node_id":"1722","b1":{"x":11844.958838364775,"y":2907.1206987015257},"b2":{"x":11925.254368572267,"y":2846.695871553178}},"1604":{"from_node_id":"1713","to_node_id":"1715","b1":{"x":11848.415251792983,"y":2909.1339563137813},"b2":{"x":11880.768052416312,"y":2913.0688258801533}},"1605":{"from_node_id":"1713","to_node_id":"1716","b1":{"x":11848.415251792983,"y":2909.1339563137813},"b2":{"x":11857.83978498763,"y":2945.784750860711}},"1606":{"from_node_id":"1711","to_node_id":"1709","b1":{"x":11755.092089231372,"y":2854.776000782885},"b2":{"x":11715.775386485506,"y":2831.8751954434797}},"1607":{"from_node_id":"1713","to_node_id":"1717","b1":{"x":11848.415251792983,"y":2909.1339563137813},"b2":{"x":11833.124408183947,"y":2973.1354414662683}},"1608":{"from_node_id":"1711","to_node_id":"1718","b1":{"x":11751.635675803163,"y":2852.7627431706296},"b2":{"x":11742.706413512376,"y":2859.2495130306193}}}},"252":{"name":"ANS","bigg_id":"ANS","reversibility":false,"label_x":11730.059815670804,"label_y":2709.7345693089524,"gene_reaction_rule":"(MA2986 and MA2987)","genes":[{"name":"MA2986","bigg_id":"MA2986"},{"name":"MA2987","bigg_id":"MA2987"}],"metabolites":[{"bigg_id":"anth_c","coefficient":1},{"bigg_id":"gln_L_c","coefficient":-1},{"bigg_id":"glu_L_c","coefficient":1},{"bigg_id":"pyr_c","coefficient":1},{"bigg_id":"chor_c","coefficient":-1},{"bigg_id":"h_c","coefficient":1}],"segments":{"1609":{"from_node_id":"1719","to_node_id":"1720","b1":null,"b2":null},"1610":{"from_node_id":"1721","to_node_id":"1720","b1":null,"b2":null},"1611":{"from_node_id":"1721","to_node_id":"1722","b1":{"x":11842.153953053386,"y":2699.112104593078},"b2":{"x":11941.358658482677,"y":2777.3868264744465}},"1612":{"from_node_id":"1719","to_node_id":"1723","b1":{"x":11750.330432143408,"y":2755.9666647241243},"b2":{"x":11756.396320965183,"y":2767.9229604895445}},"1613":{"from_node_id":"1721","to_node_id":"1724","b1":{"x":11845.554824198201,"y":2697.00638014378},"b2":{"x":11850.653908777253,"y":2669.149615499341}},"1614":{"from_node_id":"1721","to_node_id":"1725","b1":{"x":11845.554824198201,"y":2697.00638014378},"b2":{"x":11872.764015494882,"y":2704.8587625198884}},"1615":{"from_node_id":"1719","to_node_id":"1709","b1":{"x":11753.731303288221,"y":2753.860940274826},"b2":{"x":11715.046394015963,"y":2777.813555885591}},"1616":{"from_node_id":"1721","to_node_id":"1726","b1":{"x":11845.554824198201,"y":2697.00638014378},"b2":{"x":11867.043688006399,"y":2684.0996722426667}}}},"253":{"name":"CHORM","bigg_id":"CHORM","reversibility":false,"label_x":11544.9077804885,"label_y":2665.4609164810204,"gene_reaction_rule":"MA1377","genes":[{"name":"MA1377","bigg_id":"MA1377"}],"metabolites":[{"bigg_id":"chor_c","coefficient":-1},{"bigg_id":"pphn_c","coefficient":1}],"segments":{"1617":{"from_node_id":"1727","to_node_id":"1728","b1":null,"b2":null},"1618":{"from_node_id":"1729","to_node_id":"1728","b1":null,"b2":null},"1619":{"from_node_id":"1727","to_node_id":"1709","b1":{"x":11669.29391373995,"y":2707.4575443855774},"b2":{"x":11669.812078186531,"y":2752.9545938020647}},"1620":{"from_node_id":"1729","to_node_id":"1730","b1":{"x":11668.10953786205,"y":2603.4642885764633},"b2":{"x":11667.59137341547,"y":2557.9672391599756}}}},"254":{"name":"PPND","bigg_id":"PPND","reversibility":false,"label_x":11695.285256922443,"label_y":2365.4803708778063,"gene_reaction_rule":"MA4595","genes":[{"name":"MA4595","bigg_id":"MA4595"}],"metabolites":[{"bigg_id":"pphn_c","coefficient":-1},{"bigg_id":"co2_c","coefficient":1},{"bigg_id":"34hpp_c","coefficient":1},{"bigg_id":"nadh_c","coefficient":1},{"bigg_id":"nad_c","coefficient":-1}],"segments":{"1621":{"from_node_id":"1731","to_node_id":"1732","b1":null,"b2":null},"1622":{"from_node_id":"1733","to_node_id":"1732","b1":null,"b2":null},"1623":{"from_node_id":"1731","to_node_id":"1730","b1":{"x":11665.877444861393,"y":2407.4769987823634},"b2":{"x":11666.395609307974,"y":2452.9740481988506}},"1624":{"from_node_id":"1733","to_node_id":"1734","b1":{"x":11664.647516065112,"y":2299.4840023652064},"b2":{"x":11629.53027254447,"y":2271.3402466118127}},"1625":{"from_node_id":"1733","to_node_id":"1735","b1":{"x":11664.693068983494,"y":2303.4837429732493},"b2":{"x":11660.597756099412,"y":2161.4185783223866}},"1626":{"from_node_id":"1733","to_node_id":"1736","b1":{"x":11664.647516065112,"y":2299.4840023652064},"b2":{"x":11697.85935812216,"y":2280.817387917689}},"1627":{"from_node_id":"1731","to_node_id":"1737","b1":{"x":11665.922997779773,"y":2411.4767393904062},"b2":{"x":11641.563587512357,"y":2434.2915643969836}}}},"255":{"name":"PPNDH","bigg_id":"PPNDH","reversibility":false,"label_x":11766.98834138316,"label_y":2464.2276766458767,"gene_reaction_rule":"MA3150","genes":[{"name":"MA3150","bigg_id":"MA3150"}],"metabolites":[{"bigg_id":"phpyr_c","coefficient":1},{"bigg_id":"h2o_c","coefficient":1},{"bigg_id":"co2_c","coefficient":1},{"bigg_id":"h_c","coefficient":-1},{"bigg_id":"pphn_c","coefficient":-1}],"segments":{"1628":{"from_node_id":"1738","to_node_id":"1739","b1":null,"b2":null},"1629":{"from_node_id":"1740","to_node_id":"1739","b1":null,"b2":null},"1630":{"from_node_id":"1740","to_node_id":"1741","b1":{"x":11868.986556057258,"y":2503.796781407584},"b2":{"x":11914.484993897093,"y":2503.419748074078}},"1631":{"from_node_id":"1740","to_node_id":"1742","b1":{"x":11872.986418724497,"y":2503.7636356200233},"b2":{"x":11868.564680696683,"y":2482.6069141261073}},"1632":{"from_node_id":"1740","to_node_id":"1743","b1":{"x":11872.986418724497,"y":2503.7636356200233},"b2":{"x":11893.947867716073,"y":2528.1821322883598}},"1633":{"from_node_id":"1738","to_node_id":"1744","b1":{"x":11760.990264041822,"y":2504.69171767173},"b2":{"x":11741.816900987746,"y":2483.8498811596437}},"1634":{"from_node_id":"1738","to_node_id":"1730","b1":{"x":11764.99012670906,"y":2504.6585718841693},"b2":{"x":11719.491688869224,"y":2505.0356052176753}}}},"256":{"name":"PHETA1","bigg_id":"PHETA1","reversibility":true,"label_x":12070.554213300387,"label_y":2542.2151311726593,"gene_reaction_rule":"(MA0636 or MA1385 or MA1819)","genes":[{"name":"MA0636","bigg_id":"MA0636"},{"name":"MA1385","bigg_id":"MA1385"},{"name":"MA1819","bigg_id":"MA1819"}],"metabolites":[{"bigg_id":"phpyr_c","coefficient":1},{"bigg_id":"akg_c","coefficient":-1},{"bigg_id":"phe_L_c","coefficient":-1},{"bigg_id":"glu_L_c","coefficient":1}],"segments":{"1635":{"from_node_id":"1745","to_node_id":"1746","b1":null,"b2":null},"1636":{"from_node_id":"1747","to_node_id":"1746","b1":null,"b2":null},"1637":{"from_node_id":"1747","to_node_id":"1741","b1":{"x":12064.979826751514,"y":2502.172637766124},"b2":{"x":12019.481388911874,"y":2502.549671123296}},"1638":{"from_node_id":"1745","to_node_id":"1748","b1":{"x":12172.976118766483,"y":2501.2777014458034},"b2":{"x":12191.801451040166,"y":2480.120979942096}},"1639":{"from_node_id":"1745","to_node_id":"1749","b1":{"x":12168.976256099262,"y":2501.310847235445},"b2":{"x":12214.474693938902,"y":2500.933813878273}},"1640":{"from_node_id":"1747","to_node_id":"1750","b1":{"x":12060.979964084292,"y":2502.2057835557653},"b2":{"x":12047.170858831874,"y":2484.940607209902}}}},"257":{"name":"IOR2","bigg_id":"IOR2","reversibility":true,"label_x":11994.239701307159,"label_y":2280.7253075009894,"gene_reaction_rule":"( ( (MA1022 or MA1727 or MA1982) and (MA1023 or MA1726) ) or (MA2909 and MA2910 and MA2911) )","genes":[{"name":"MA1022","bigg_id":"MA1022"},{"name":"MA1727","bigg_id":"MA1727"},{"name":"MA1982","bigg_id":"MA1982"},{"name":"MA1023","bigg_id":"MA1023"},{"name":"MA1726","bigg_id":"MA1726"},{"name":"MA2909","bigg_id":"MA2909"},{"name":"MA2910","bigg_id":"MA2910"},{"name":"MA2911","bigg_id":"MA2911"}],"metabolites":[{"bigg_id":"phpyr_c","coefficient":-1},{"bigg_id":"fdox_c","coefficient":-2},{"bigg_id":"fdred_c","coefficient":2},{"bigg_id":"phaccoa_c","coefficient":1},{"bigg_id":"coa_c","coefficient":-1},{"bigg_id":"h_c","coefficient":1},{"bigg_id":"co2_c","coefficient":1}],"segments":{"1641":{"from_node_id":"1751","to_node_id":"1752","b1":null,"b2":null},"1642":{"from_node_id":"1753","to_node_id":"1752","b1":null,"b2":null},"1643":{"from_node_id":"1751","to_node_id":"1741","b1":{"x":11963.950699749272,"y":2322.7245043995913},"b2":{"x":11967.27497182362,"y":2450.485520435868}},"1644":{"from_node_id":"1751","to_node_id":"1754","b1":{"x":11963.928468860202,"y":2326.7244426225607},"b2":{"x":11946.39936834154,"y":2345.6076811546814}},"1645":{"from_node_id":"1753","to_node_id":"1755","b1":{"x":11964.550933754115,"y":2214.7261723794186},"b2":{"x":11936.5035344941,"y":2199.1861696683304}},"1646":{"from_node_id":"1753","to_node_id":"1756","b1":{"x":11964.528702865047,"y":2218.726110602388},"b2":{"x":11964.7815792282,"y":2173.2268133161115}},"1647":{"from_node_id":"1751","to_node_id":"1757","b1":{"x":11963.928468860202,"y":2326.7244426225607},"b2":{"x":11988.398719682717,"y":2345.8408613492734}},"1648":{"from_node_id":"1753","to_node_id":"1758","b1":{"x":11964.550933754115,"y":2214.7261723794186},"b2":{"x":11985.656206147778,"y":2195.843177987923}},"1649":{"from_node_id":"1753","to_node_id":"1759","b1":{"x":11964.550933754115,"y":2214.7261723794186},"b2":{"x":11988.313760613957,"y":2222.901065213765}}}},"258":{"name":"PACCOAL","bigg_id":"PACCOAL","reversibility":false,"label_x":11995.907017987282,"label_y":1980.729940778288,"gene_reaction_rule":"(MA2244 or MA3853)","genes":[{"name":"MA2244","bigg_id":"MA2244"},{"name":"MA3853","bigg_id":"MA3853"}],"metabolites":[{"bigg_id":"atp_c","coefficient":-1},{"bigg_id":"ppi_c","coefficient":1},{"bigg_id":"pac_c","coefficient":-1},{"bigg_id":"phaccoa_c","coefficient":1},{"bigg_id":"coa_c","coefficient":-1},{"bigg_id":"amp_c","coefficient":1}],"segments":{"1650":{"from_node_id":"1760","to_node_id":"1761","b1":null,"b2":null},"1651":{"from_node_id":"1762","to_node_id":"1761","b1":null,"b2":null},"1652":{"from_node_id":"1760","to_node_id":"1763","b1":{"x":11966.218250434238,"y":1914.7308056567172},"b2":{"x":11945.324171486724,"y":1895.614386930004}},"1653":{"from_node_id":"1762","to_node_id":"1764","b1":{"x":11965.595785540325,"y":2026.7290758998593},"b2":{"x":11944.490513146662,"y":2045.612070291355}},"1654":{"from_node_id":"1760","to_node_id":"1765","b1":{"x":11966.19601954517,"y":1918.7307438796865},"b2":{"x":11966.448895908323,"y":1873.23144659341}},"1655":{"from_node_id":"1762","to_node_id":"1756","b1":{"x":11965.618016429395,"y":2022.7291376768899},"b2":{"x":11965.365140066242,"y":2068.2284349631664}},"1656":{"from_node_id":"1760","to_node_id":"1766","b1":{"x":11966.218250434238,"y":1914.7308056567172},"b2":{"x":11987.3235228279,"y":1895.8478112652215}},"1657":{"from_node_id":"1762","to_node_id":"1767","b1":{"x":11965.595785540325,"y":2026.7290758998593},"b2":{"x":11986.48986448784,"y":2045.845494626572}}}},"259":{"name":"PACt2r","bigg_id":"PACt2r","reversibility":true,"label_x":11997.574334667404,"label_y":1680.7345740555868,"gene_reaction_rule":"","genes":[],"metabolites":[{"bigg_id":"pac_c","coefficient":1},{"bigg_id":"h_e","coefficient":-1},{"bigg_id":"h_c","coefficient":1},{"bigg_id":"pac_e","coefficient":-1}],"segments":{"1658":{"from_node_id":"1768","to_node_id":"1769","b1":null,"b2":null},"1659":{"from_node_id":"1770","to_node_id":"1769","b1":null,"b2":null},"1660":{"from_node_id":"1770","to_node_id":"1765","b1":{"x":11967.285333109518,"y":1722.7337709541882},"b2":{"x":11967.032456746365,"y":1768.2330682404647}},"1661":{"from_node_id":"1768","to_node_id":"1771","b1":{"x":11967.863336225293,"y":1618.7353771569851},"b2":{"x":11989.34654020794,"y":1609.2340706246432}},"1662":{"from_node_id":"1770","to_node_id":"1772","b1":{"x":11967.263102220448,"y":1726.7337091771576},"b2":{"x":11946.157829826785,"y":1745.6167035686535}},"1663":{"from_node_id":"1768","to_node_id":"1773","b1":{"x":11967.885567114361,"y":1614.7354389340157},"b2":{"x":11966.377610806892,"y":1557.310754274966}}}},"260":{"name":"TYRTA","bigg_id":"TYRTA","reversibility":true,"label_x":11690.833532385726,"label_y":1968.9242994804736,"gene_reaction_rule":"(MA0636 or MA1385 or MA1819)","genes":[{"name":"MA0636","bigg_id":"MA0636"},{"name":"MA1385","bigg_id":"MA1385"},{"name":"MA1819","bigg_id":"MA1819"}],"metabolites":[{"bigg_id":"akg_c","coefficient":-1},{"bigg_id":"34hpp_c","coefficient":1},{"bigg_id":"tyr_L_c","coefficient":-1},{"bigg_id":"glu_L_c","coefficient":1}],"segments":{"1664":{"from_node_id":"1774","to_node_id":"1775","b1":null,"b2":null},"1665":{"from_node_id":"1776","to_node_id":"1775","b1":null,"b2":null},"1666":{"from_node_id":"1774","to_node_id":"1777","b1":{"x":11661.144764832683,"y":1902.9251643589027},"b2":{"x":11640.250685885168,"y":1883.8087456321896}},"1667":{"from_node_id":"1776","to_node_id":"1735","b1":{"x":11660.54453082784,"y":2010.9234963790755},"b2":{"x":11660.291654464687,"y":2056.422793665352}},"1668":{"from_node_id":"1774","to_node_id":"1778","b1":{"x":11661.122533943615,"y":1906.9251025818721},"b2":{"x":11661.375410306768,"y":1861.4258052955956}},"1669":{"from_node_id":"1776","to_node_id":"1779","b1":{"x":11660.52229993877,"y":2014.9234346020448},"b2":{"x":11689.68141726554,"y":2038.4956243585839}}}},"261":{"name":"IOR3","bigg_id":"IOR3","reversibility":true,"label_x":11460.002240458547,"label_y":2069.7645493166756,"gene_reaction_rule":"( (MA1022 or MA1727 or MA1982) and (MA1023 or MA1726) )","genes":[{"name":"MA1022","bigg_id":"MA1022"},{"name":"MA1727","bigg_id":"MA1727"},{"name":"MA1982","bigg_id":"MA1982"},{"name":"MA1023","bigg_id":"MA1023"},{"name":"MA1726","bigg_id":"MA1726"}],"metabolites":[{"bigg_id":"fdox_c","coefficient":-2},{"bigg_id":"hphaccoa_c","coefficient":1},{"bigg_id":"fdred_c","coefficient":2},{"bigg_id":"coa_c","coefficient":-1},{"bigg_id":"h_c","coefficient":1},{"bigg_id":"34hpp_c","coefficient":-1},{"bigg_id":"co2_c","coefficient":1}],"segments":{"1670":{"from_node_id":"1780","to_node_id":"1781","b1":null,"b2":null},"1671":{"from_node_id":"1782","to_node_id":"1781","b1":null,"b2":null},"1672":{"from_node_id":"1780","to_node_id":"1783","b1":{"x":11566.001356997738,"y":2109.4499911660646},"b2":{"x":11576.283100507186,"y":2152.507087460807}},"1673":{"from_node_id":"1782","to_node_id":"1784","b1":{"x":11458.003060815012,"y":2110.0566390279573},"b2":{"x":11412.503778626919,"y":2110.3122175253284}},"1674":{"from_node_id":"1782","to_node_id":"1785","b1":{"x":11454.003123919356,"y":2110.0791074672866},"b2":{"x":11445.443932245686,"y":2150.824137514881}},"1675":{"from_node_id":"1780","to_node_id":"1786","b1":{"x":11566.001356997738,"y":2109.4499911660646},"b2":{"x":11574.152629195627,"y":2068.6724547989284}},"1676":{"from_node_id":"1782","to_node_id":"1787","b1":{"x":11454.003123919356,"y":2110.0791074672866},"b2":{"x":11431.309292483507,"y":2089.1861638519044}},"1677":{"from_node_id":"1780","to_node_id":"1735","b1":{"x":11562.00142010208,"y":2109.472459605394},"b2":{"x":11607.500702290174,"y":2109.2168811080223}},"1678":{"from_node_id":"1782","to_node_id":"1788","b1":{"x":11454.003123919356,"y":2110.0791074672866},"b2":{"x":11434.64954574555,"y":2047.186826447511}}}},"262":{"name":"PACCOAL2","bigg_id":"PACCOAL2","reversibility":false,"label_x":11093.83900453431,"label_y":2076.8144283601273,"gene_reaction_rule":"(MA2244 or MA3853)","genes":[{"name":"MA2244","bigg_id":"MA2244"},{"name":"MA3853","bigg_id":"MA3853"}],"metabolites":[{"bigg_id":"atp_c","coefficient":-1},{"bigg_id":"ppi_c","coefficient":1},{"bigg_id":"hphaccoa_c","coefficient":1},{"bigg_id":"coa_c","coefficient":-1},{"bigg_id":"amp_c","coefficient":1},{"bigg_id":"4hphac_c","coefficient":-1}],"segments":{"1679":{"from_node_id":"1789","to_node_id":"1790","b1":null,"b2":null},"1680":{"from_node_id":"1791","to_node_id":"1790","b1":null,"b2":null},"1681":{"from_node_id":"1789","to_node_id":"1792","b1":{"x":11093.205122370118,"y":2113.5525704951133},"b2":{"x":11086.84095954723,"y":2165.060087330999}},"1682":{"from_node_id":"1791","to_node_id":"1793","b1":{"x":11205.2033554485,"y":2112.9234541938913},"b2":{"x":11272.606171259347,"y":2166.0056067936484}},"1683":{"from_node_id":"1791","to_node_id":"1784","b1":{"x":11201.203418552843,"y":2112.9459226332206},"b2":{"x":11307.505435115936,"y":2110.902014057724}},"1684":{"from_node_id":"1789","to_node_id":"1794","b1":{"x":11093.205122370118,"y":2113.5525704951133},"b2":{"x":11074.08746280927,"y":2092.659626879731}},"1685":{"from_node_id":"1791","to_node_id":"1795","b1":{"x":11205.2033554485,"y":2112.9234541938913},"b2":{"x":11284.88783077139,"y":2090.028730326755}},"1686":{"from_node_id":"1789","to_node_id":"1796","b1":{"x":11097.205059265774,"y":2113.530102055784},"b2":{"x":11051.705777077681,"y":2113.785680553155}}}},"263":{"name":"HPACt2r","bigg_id":"HPACt2r","reversibility":true,"label_x":10799.208971735072,"label_y":2074.923145294204,"gene_reaction_rule":"","genes":[],"metabolites":[{"bigg_id":"4hphac_c","coefficient":1},{"bigg_id":"h_e","coefficient":-1},{"bigg_id":"4hphac_e","coefficient":-1},{"bigg_id":"h_c","coefficient":1}],"segments":{"1687":{"from_node_id":"1797","to_node_id":"1798","b1":null,"b2":null},"1688":{"from_node_id":"1799","to_node_id":"1798","b1":null,"b2":null},"1689":{"from_node_id":"1799","to_node_id":"1796","b1":{"x":10901.208151378605,"y":2114.6310555829223},"b2":{"x":10946.707433566698,"y":2114.3754770855508}},"1690":{"from_node_id":"1797","to_node_id":"1800","b1":{"x":10797.209792091537,"y":2115.2152350054857},"b2":{"x":10760.651916153443,"y":2056.456897487232}},"1691":{"from_node_id":"1797","to_node_id":"1801","b1":{"x":10793.20985519588,"y":2115.237703444815},"b2":{"x":10732.707987772952,"y":2115.858304521402}},"1692":{"from_node_id":"1799","to_node_id":"1802","b1":{"x":10905.208088274263,"y":2114.608587143593},"b2":{"x":10911.80719314761,"y":2173.055729977725}}}},"264":{"name":"ANPRT","bigg_id":"ANPRT","reversibility":true,"label_x":12079.121706208405,"label_y":2855.086648305794,"gene_reaction_rule":"MA2989","genes":[{"name":"MA2989","bigg_id":"MA2989"}],"metabolites":[{"bigg_id":"anth_c","coefficient":1},{"bigg_id":"ppi_c","coefficient":-1},{"bigg_id":"prpp_c","coefficient":1},{"bigg_id":"pran_c","coefficient":-1}],"segments":{"1693":{"from_node_id":"1803","to_node_id":"1804","b1":null,"b2":null},"1694":{"from_node_id":"1805","to_node_id":"1804","b1":null,"b2":null},"1695":{"from_node_id":"1805","to_node_id":"1722","b1":{"x":12075.334323100453,"y":2816.1312311001816},"b2":{"x":12029.834938076307,"y":2815.8946673148016}},"1696":{"from_node_id":"1803","to_node_id":"1806","b1":{"x":12183.332863377545,"y":2816.692745140204},"b2":{"x":12202.44178986,"y":2795.7918138526247}},"1697":{"from_node_id":"1805","to_node_id":"1807","b1":{"x":12071.334377164263,"y":2816.1104342838844},"b2":{"x":12052.443817252928,"y":2795.011933241483}},"1698":{"from_node_id":"1803","to_node_id":"1808","b1":{"x":12179.332917441356,"y":2816.6719483239067},"b2":{"x":12224.832302465502,"y":2816.908512109286}}}},"265":{"name":"PRAIi","bigg_id":"PRAIi","reversibility":true,"label_x":12377.329565484646,"label_y":2777.9613510123495,"gene_reaction_rule":"MA2988","genes":[{"name":"MA2988","bigg_id":"MA2988"}],"metabolites":[{"bigg_id":"2cpr5p_c","coefficient":1},{"bigg_id":"pran_c","coefficient":-1}],"segments":{"1699":{"from_node_id":"1809","to_node_id":"1810","b1":null,"b2":null},"1700":{"from_node_id":"1811","to_node_id":"1810","b1":null,"b2":null},"1701":{"from_node_id":"1811","to_node_id":"1812","b1":{"x":12479.328862654957,"y":2818.2317096512593},"b2":{"x":12524.82824767898,"y":2818.4682734603057}},"1702":{"from_node_id":"1809","to_node_id":"1808","b1":{"x":12375.330268314334,"y":2817.6909923734397},"b2":{"x":12329.830883290311,"y":2817.4544285643933}}}},"266":{"name":"IGPS","bigg_id":"IGPS","reversibility":true,"label_x":12684.47883100967,"label_y":2784.8858586404685,"gene_reaction_rule":"MA2992","genes":[{"name":"MA2992","bigg_id":"MA2992"}],"metabolites":[{"bigg_id":"h2o_c","coefficient":1},{"bigg_id":"co2_c","coefficient":1},{"bigg_id":"h_c","coefficient":-1},{"bigg_id":"2cpr5p_c","coefficient":-1},{"bigg_id":"3ig3p_c","coefficient":1}],"segments":{"1703":{"from_node_id":"1813","to_node_id":"1814","b1":null,"b2":null},"1704":{"from_node_id":"1815","to_node_id":"1814","b1":null,"b2":null},"1705":{"from_node_id":"1815","to_node_id":"1816","b1":{"x":12783.324753803356,"y":2819.812268062262},"b2":{"x":12802.433680318427,"y":2798.9113368045014}},"1706":{"from_node_id":"1815","to_node_id":"1817","b1":{"x":12783.324753803356,"y":2819.812268062262},"b2":{"x":12802.215313681769,"y":2840.9107691341414}},"1707":{"from_node_id":"1813","to_node_id":"1818","b1":{"x":12671.326267590983,"y":2819.229957031175},"b2":{"x":12652.43570771257,"y":2798.1314559592956}},"1708":{"from_node_id":"1813","to_node_id":"1812","b1":{"x":12675.32621352714,"y":2819.250753853714},"b2":{"x":12629.826828503363,"y":2819.0141899973346}},"1709":{"from_node_id":"1815","to_node_id":"1819","b1":{"x":12779.3248078672,"y":2819.7914712397233},"b2":{"x":12824.824192890976,"y":2820.028035096102}}}},"267":{"name":"TRPS1","bigg_id":"TRPS1","reversibility":false,"label_x":12977.321455908072,"label_y":2781.0808743931725,"gene_reaction_rule":"MA2990 and (MA2991 or MA3198)","genes":[{"name":"MA2990","bigg_id":"MA2990"},{"name":"MA2991","bigg_id":"MA2991"},{"name":"MA3198","bigg_id":"MA3198"}],"metabolites":[{"bigg_id":"h2o_c","coefficient":1},{"bigg_id":"trp_L_c","coefficient":1},{"bigg_id":"g3p_c","coefficient":1},{"bigg_id":"ser_L_c","coefficient":-1},{"bigg_id":"3ig3p_c","coefficient":-1}],"segments":{"1710":{"from_node_id":"1820","to_node_id":"1821","b1":null,"b2":null},"1711":{"from_node_id":"1822","to_node_id":"1821","b1":null,"b2":null},"1712":{"from_node_id":"1822","to_node_id":"1823","b1":{"x":13083.320699013955,"y":2821.3720299669717},"b2":{"x":13102.429625550769,"y":2800.4710987290905}},"1713":{"from_node_id":"1822","to_node_id":"1824","b1":{"x":13079.32075307782,"y":2821.3512331402717},"b2":{"x":13124.82013810135,"y":2821.5877970439838}},"1714":{"from_node_id":"1822","to_node_id":"1825","b1":{"x":13083.320699013955,"y":2821.3720299669717},"b2":{"x":13102.211258870419,"y":2842.4705310585027}},"1715":{"from_node_id":"1820","to_node_id":"1826","b1":{"x":12971.322212802188,"y":2820.7897188193733},"b2":{"x":12952.431652945723,"y":2799.6912177278423}},"1716":{"from_node_id":"1820","to_node_id":"1819","b1":{"x":12975.322158738321,"y":2820.8105156460733},"b2":{"x":12929.822773714792,"y":2820.5739517423613}}}},"268":{"name":"TRPS3","bigg_id":"TRPS3","reversibility":true,"label_x":12912.400349448479,"label_y":2980.215053540201,"gene_reaction_rule":"MA2990","genes":[{"name":"MA2990","bigg_id":"MA2990"}],"metabolites":[{"bigg_id":"g3p_c","coefficient":1},{"bigg_id":"indole_c","coefficient":1},{"bigg_id":"3ig3p_c","coefficient":-1}],"segments":{"1717":{"from_node_id":"1827","to_node_id":"1828","b1":null,"b2":null},"1718":{"from_node_id":"1829","to_node_id":"1828","b1":null,"b2":null},"1719":{"from_node_id":"1829","to_node_id":"1830","b1":{"x":12884.29571280945,"y":3026.182969328891},"b2":{"x":12905.926750941966,"y":3044.461322353976}},"1720":{"from_node_id":"1829","to_node_id":"1831","b1":{"x":12884.160329712236,"y":3022.1852610582705},"b2":{"x":12885.700312443025,"y":3067.659192636581}},"1721":{"from_node_id":"1827","to_node_id":"1819","b1":{"x":12880.640369184723,"y":2918.2448460221317},"b2":{"x":12879.100386453934,"y":2872.7709144438213}}}},"269":{"name":"TRPS2","bigg_id":"TRPS2","reversibility":false,"label_x":13094.774369613398,"label_y":3175.805492759702,"gene_reaction_rule":"(MA2991 or MA3198)","genes":[{"name":"MA2991","bigg_id":"MA2991"},{"name":"MA3198","bigg_id":"MA3198"}],"metabolites":[{"bigg_id":"h2o_c","coefficient":1},{"bigg_id":"trp_L_c","coefficient":1},{"bigg_id":"indole_c","coefficient":-1},{"bigg_id":"ser_L_c","coefficient":-1}],"segments":{"1722":{"from_node_id":"1832","to_node_id":"1833","b1":null,"b2":null},"1723":{"from_node_id":"1834","to_node_id":"1833","b1":null,"b2":null},"1724":{"from_node_id":"1834","to_node_id":"1835","b1":{"x":13207.924747218165,"y":3120.6927927692086},"b2":{"x":13221.434334029038,"y":3103.157114912276}},"1725":{"from_node_id":"1834","to_node_id":"1824","b1":{"x":13203.924817902645,"y":3120.7165724002257},"b2":{"x":13179.343371213943,"y":2875.592764748135}},"1726":{"from_node_id":"1832","to_node_id":"1831","b1":{"x":13099.92665569915,"y":3121.3348428066774},"b2":{"x":12939.976287860121,"y":3119.817006031375}},"1727":{"from_node_id":"1832","to_node_id":"1837","b1":{"x":13095.926726383632,"y":3121.3586224376945},"b2":{"x":12985.007462960839,"y":3129.645919639}}}},"270":{"name":"TRPTA","bigg_id":"TRPTA","reversibility":true,"label_x":13208.150330523878,"label_y":2681.8630567392465,"gene_reaction_rule":"MA0925","genes":[{"name":"MA0925","bigg_id":"MA0925"}],"metabolites":[{"bigg_id":"akg_c","coefficient":-1},{"bigg_id":"trp_L_c","coefficient":-1},{"bigg_id":"indpyr_c","coefficient":1},{"bigg_id":"glu_L_c","coefficient":1}],"segments":{"1728":{"from_node_id":"1838","to_node_id":"1839","b1":null,"b2":null},"1729":{"from_node_id":"1840","to_node_id":"1839","b1":null,"b2":null},"1730":{"from_node_id":"1838","to_node_id":"1841","b1":{"x":13177.840127106527,"y":2727.8621975705114},"b2":{"x":13207.636857897332,"y":2739.658427352043}},"1731":{"from_node_id":"1838","to_node_id":"1824","b1":{"x":13177.862284493482,"y":2723.862258939707},"b2":{"x":13177.610244216883,"y":2769.36156086511}},"1732":{"from_node_id":"1840","to_node_id":"1842","b1":{"x":13178.438376554277,"y":2619.8638545387857},"b2":{"x":13178.690416830874,"y":2574.364552613383}},"1733":{"from_node_id":"1840","to_node_id":"1843","b1":{"x":13178.46053394123,"y":2615.863915907981},"b2":{"x":13196.41862447632,"y":2600.388759758083}}}},"271":{"name":"IOR","bigg_id":"IOR","reversibility":true,"label_x":13209.812134545404,"label_y":2381.8676594288972,"gene_reaction_rule":"( (MA1022 or MA1727 or MA1982) and (MA1023 or MA1726) )","genes":[{"name":"MA1022","bigg_id":"MA1022"},{"name":"MA1727","bigg_id":"MA1727"},{"name":"MA1982","bigg_id":"MA1982"},{"name":"MA1023","bigg_id":"MA1023"},{"name":"MA1726","bigg_id":"MA1726"}],"metabolites":[{"bigg_id":"indaccoa_c","coefficient":1},{"bigg_id":"fdox_c","coefficient":-2},{"bigg_id":"indpyr_c","coefficient":-1},{"bigg_id":"fdred_c","coefficient":2},{"bigg_id":"coa_c","coefficient":-1},{"bigg_id":"h_c","coefficient":1},{"bigg_id":"co2_c","coefficient":1}],"segments":{"1734":{"from_node_id":"1844","to_node_id":"1845","b1":null,"b2":null},"1735":{"from_node_id":"1846","to_node_id":"1845","b1":null,"b2":null},"1736":{"from_node_id":"1846","to_node_id":"1847","b1":{"x":13180.100180575802,"y":2319.868457228437},"b2":{"x":13180.3522208524,"y":2274.369155303034}},"1737":{"from_node_id":"1844","to_node_id":"1848","b1":{"x":13179.501931128052,"y":2427.8668002601626},"b2":{"x":13158.397005728299,"y":2446.750182474978}},"1738":{"from_node_id":"1844","to_node_id":"1842","b1":{"x":13179.524088515007,"y":2423.866861629358},"b2":{"x":13179.272048238408,"y":2469.366163554761}},"1739":{"from_node_id":"1846","to_node_id":"1849","b1":{"x":13180.122337962755,"y":2315.8685185976324},"b2":{"x":13159.227907739061,"y":2296.7524838198033}},"1740":{"from_node_id":"1844","to_node_id":"1850","b1":{"x":13179.501931128052,"y":2427.8668002601626},"b2":{"x":13200.396361351746,"y":2446.9828350379917}},"1741":{"from_node_id":"1846","to_node_id":"1851","b1":{"x":13180.122337962755,"y":2315.8685185976324},"b2":{"x":13201.22726336251,"y":2296.985136382817}},"1742":{"from_node_id":"1846","to_node_id":"1852","b1":{"x":13180.122337962755,"y":2315.8685185976324},"b2":{"x":13243.226618985958,"y":2297.2177889458308}}}},"272":{"name":"PACCOAL3","bigg_id":"PACCOAL3","reversibility":false,"label_x":13211.473938566929,"label_y":2081.872262118549,"gene_reaction_rule":"(MA2244 or MA3853)","genes":[{"name":"MA2244","bigg_id":"MA2244"},{"name":"MA3853","bigg_id":"MA3853"}],"metabolites":[{"bigg_id":"indaccoa_c","coefficient":1},{"bigg_id":"atp_c","coefficient":-1},{"bigg_id":"ppi_c","coefficient":1},{"bigg_id":"coa_c","coefficient":-1},{"bigg_id":"amp_c","coefficient":1},{"bigg_id":"ind3ac_c","coefficient":-1}],"segments":{"1743":{"from_node_id":"1853","to_node_id":"1854","b1":null,"b2":null},"1744":{"from_node_id":"1855","to_node_id":"1854","b1":null,"b2":null},"1745":{"from_node_id":"1855","to_node_id":"1847","b1":{"x":13181.185892536532,"y":2123.871464319009},"b2":{"x":13180.933852259934,"y":2169.370766244412}},"1746":{"from_node_id":"1853","to_node_id":"1856","b1":{"x":13181.78414198428,"y":2015.8731212872835},"b2":{"x":13160.889711760587,"y":1996.7570865094547}},"1747":{"from_node_id":"1855","to_node_id":"1857","b1":{"x":13181.163735149577,"y":2127.8714029498137},"b2":{"x":13160.058809749824,"y":2146.754785164629}},"1748":{"from_node_id":"1853","to_node_id":"1858","b1":{"x":13181.78414198428,"y":2015.8731212872835},"b2":{"x":13202.889067384036,"y":1996.9897390724682}},"1749":{"from_node_id":"1855","to_node_id":"1859","b1":{"x":13181.163735149577,"y":2127.8714029498137},"b2":{"x":13202.058165373272,"y":2146.987437727643}},"1750":{"from_node_id":"1853","to_node_id":"1860","b1":{"x":13181.761984597328,"y":2019.873059918088},"b2":{"x":13182.014024873924,"y":1974.3737579926853}}}},"273":{"name":"IND3ACt2r","bigg_id":"IND3ACt2r","reversibility":true,"label_x":13213.135742588454,"label_y":1781.8768648081998,"gene_reaction_rule":"","genes":[],"metabolites":[{"bigg_id":"ind3ac_e","coefficient":1},{"bigg_id":"h_e","coefficient":1},{"bigg_id":"ind3ac_c","coefficient":-1},{"bigg_id":"h_c","coefficient":-1}],"segments":{"1751":{"from_node_id":"1861","to_node_id":"1862","b1":null,"b2":null},"1752":{"from_node_id":"1863","to_node_id":"1862","b1":null,"b2":null},"1753":{"from_node_id":"1863","to_node_id":"1864","b1":{"x":13183.423788618853,"y":1719.8776626077392},"b2":{"x":13183.67582889545,"y":1674.3783606823365}},"1754":{"from_node_id":"1863","to_node_id":"1865","b1":{"x":13183.445946005806,"y":1715.8777239769347},"b2":{"x":13162.551515782112,"y":1696.7616891991058}},"1755":{"from_node_id":"1861","to_node_id":"1860","b1":{"x":13182.847696558058,"y":1823.8760670086604},"b2":{"x":13182.595656281459,"y":1869.375368934063}},"1756":{"from_node_id":"1861","to_node_id":"1866","b1":{"x":13182.825539171103,"y":1827.876005639465},"b2":{"x":13161.72061377135,"y":1846.7593878542802}}}},"274":{"name":"EX_ind3ac[e]","bigg_id":"EX_ind3ac_e","reversibility":false,"label_x":13214.79754660998,"label_y":1481.881467497851,"gene_reaction_rule":"","genes":[],"metabolites":[{"bigg_id":"ind3ac_e","coefficient":-1}],"segments":{"1757":{"from_node_id":"1867","to_node_id":"1868","b1":null,"b2":null},"1758":{"from_node_id":"1869","to_node_id":"1868","b1":null,"b2":null},"1759":{"from_node_id":"1867","to_node_id":"1864","b1":{"x":13184.509500579583,"y":1523.8806696983115},"b2":{"x":13184.257460302984,"y":1569.3799716237143}}}},"275":{"name":"INDPYRD","bigg_id":"INDPYRD","reversibility":true,"label_x":12951.684285466421,"label_y":2506.0782613878728,"gene_reaction_rule":"MA0594","genes":[{"name":"MA0594","bigg_id":"MA0594"}],"metabolites":[{"bigg_id":"indpyr_c","coefficient":-1},{"bigg_id":"co2_c","coefficient":1},{"bigg_id":"h_c","coefficient":-1},{"bigg_id":"id3acald_c","coefficient":1}],"segments":{"1760":{"from_node_id":"1870","to_node_id":"1871","b1":null,"b2":null},"1761":{"from_node_id":"1872","to_node_id":"1871","b1":null,"b2":null},"1762":{"from_node_id":"1870","to_node_id":"1842","b1":{"x":13080.982461491738,"y":2521.3745688415133},"b2":{"x":13126.481890904513,"y":2521.6024352755585}},"1763":{"from_node_id":"1872","to_node_id":"1873","b1":{"x":12972.98381585262,"y":2520.833699064},"b2":{"x":12953.878884996406,"y":2541.738282699637}},"1764":{"from_node_id":"1870","to_node_id":"1874","b1":{"x":13084.982411330224,"y":2521.3946010554955},"b2":{"x":13107.563320036146,"y":2541.754437016902}},"1765":{"from_node_id":"1872","to_node_id":"1875","b1":{"x":12976.983765691106,"y":2520.853731277982},"b2":{"x":12931.484336278329,"y":2520.625864843937}}}},"276":{"name":"ALDD20x","bigg_id":"ALDD20x","reversibility":false,"label_x":12724.479618440415,"label_y":1970.8572311175176,"gene_reaction_rule":"MA2860","genes":[{"name":"MA2860","bigg_id":"MA2860"}],"metabolites":[{"bigg_id":"h2o_c","coefficient":-1},{"bigg_id":"h_c","coefficient":2},{"bigg_id":"nad_c","coefficient":-1},{"bigg_id":"nadh_c","coefficient":1},{"bigg_id":"ind3ac_c","coefficient":1},{"bigg_id":"id3acald_c","coefficient":-1}],"segments":{"1766":{"from_node_id":"1876","to_node_id":"1877","b1":null,"b2":null},"1767":{"from_node_id":"1878","to_node_id":"1877","b1":null,"b2":null},"1768":{"from_node_id":"1876","to_node_id":"1879","b1":{"x":12875.881091703823,"y":2015.0634224383275},"b2":{"x":12849.784653988458,"y":2011.1075018432175}},"1769":{"from_node_id":"1878","to_node_id":"1880","b1":{"x":12874.314473302007,"y":1903.0743796404581},"b2":{"x":12849.47556684317,"y":1893.311629792499}},"1770":{"from_node_id":"1876","to_node_id":"1881","b1":{"x":12875.881091703823,"y":2015.0634224383275},"b2":{"x":12906.086209100158,"y":2012.3083500206617}},"1771":{"from_node_id":"1878","to_node_id":"1882","b1":{"x":12874.314473302007,"y":1903.0743796404581},"b2":{"x":12900.41188757987,"y":1890.9355736730681}},"1772":{"from_node_id":"1878","to_node_id":"1860","b1":{"x":12874.370423959213,"y":1907.0739883118104},"b2":{"x":13135.246191023725,"y":1922.785461137885}},"1773":{"from_node_id":"1876","to_node_id":"1875","b1":{"x":12875.825141046615,"y":2011.0638137669753},"b2":{"x":12878.25064227235,"y":2467.868078223922}}}},"277":{"name":"EX_pac[e]","bigg_id":"EX_pac_e","reversibility":false,"label_x":11997.219011616802,"label_y":1377.609449404403,"gene_reaction_rule":"","genes":[],"metabolites":[{"bigg_id":"pac_e","coefficient":-1}],"segments":{"1774":{"from_node_id":"1884","to_node_id":"1885","b1":null,"b2":null},"1775":{"from_node_id":"1886","to_node_id":"1885","b1":null,"b2":null},"1776":{"from_node_id":"1884","to_node_id":"1773","b1":{"x":11967.946370160502,"y":1419.6043621319855},"b2":{"x":11968.582808886238,"y":1465.09991076862}}}},"278":{"name":"EX_4hphac[e]","bigg_id":"EX_4hphac_e","reversibility":false,"label_x":10426.300699804666,"label_y":2095.2353642570993,"gene_reaction_rule":"","genes":[],"metabolites":[{"bigg_id":"4hphac_e","coefficient":-1}],"segments":{"1777":{"from_node_id":"1887","to_node_id":"1888","b1":null,"b2":null},"1778":{"from_node_id":"1889","to_node_id":"1888","b1":null,"b2":null},"1779":{"from_node_id":"1887","to_node_id":"1801","b1":{"x":10600.30619500829,"y":2117.619429022345},"b2":{"x":10640.440641983336,"y":2117.789958348184}}}},"279":{"name":"SADT2","bigg_id":"SADT2","reversibility":false,"label_x":7951.832580536819,"label_y":4551.749399881015,"gene_reaction_rule":"MA3680","genes":[{"name":"MA3680","bigg_id":"MA3680"}],"metabolites":[{"bigg_id":"h2o_c","coefficient":-1},{"bigg_id":"gdp_c","coefficient":1},{"bigg_id":"aps_c","coefficient":1},{"bigg_id":"atp_c","coefficient":-1},{"bigg_id":"ppi_c","coefficient":1},{"bigg_id":"so4_c","coefficient":-1},{"bigg_id":"gtp_c","coefficient":-1},{"bigg_id":"pi_c","coefficient":1}],"segments":{"1780":{"from_node_id":"1891","to_node_id":"1892","b1":null,"b2":null},"1781":{"from_node_id":"1893","to_node_id":"1892","b1":null,"b2":null},"1782":{"from_node_id":"1891","to_node_id":"1890","b1":{"x":7949.836114075721,"y":4592.355597505596},"b2":{"x":7849.040377797261,"y":4594.670200114605}},"1783":{"from_node_id":"1893","to_node_id":"1894","b1":{"x":8057.82877518723,"y":4591.096571669927},"b2":{"x":8076.582673507317,"y":4569.876503390118}},"1784":{"from_node_id":"1893","to_node_id":"1895","b1":{"x":8053.829046997915,"y":4591.143202256433},"b2":{"x":8099.325955151373,"y":4590.612779334924}},"1785":{"from_node_id":"1891","to_node_id":"1896","b1":{"x":7945.836385886407,"y":4592.402228092103},"b2":{"x":7903.403413283002,"y":4566.273832024728}},"1786":{"from_node_id":"1893","to_node_id":"1897","b1":{"x":8057.82877518723,"y":4591.096571669927},"b2":{"x":8077.072294665635,"y":4611.873649377927}},"1787":{"from_node_id":"1891","to_node_id":"1898","b1":{"x":7945.836385886407,"y":4592.402228092103},"b2":{"x":7927.082487566317,"y":4613.622296371912}},"1788":{"from_node_id":"1891","to_node_id":"1899","b1":{"x":7945.836385886407,"y":4592.402228092103},"b2":{"x":7927.572108724631,"y":4655.619442359721}},"1789":{"from_node_id":"1893","to_node_id":"1900","b1":{"x":8057.82877518723,"y":4591.096571669927},"b2":{"x":8077.56191582395,"y":4653.870795365736}}}},"280":{"name":"ADSK","bigg_id":"ADSK","reversibility":false,"label_x":8251.81219473545,"label_y":4548.252105893044,"gene_reaction_rule":"MA4246","genes":[{"name":"MA4246","bigg_id":"MA4246"}],"metabolites":[{"bigg_id":"aps_c","coefficient":-1},{"bigg_id":"paps_c","coefficient":1},{"bigg_id":"h_c","coefficient":1},{"bigg_id":"atp_c","coefficient":-1},{"bigg_id":"adp_c","coefficient":1}],"segments":{"1790":{"from_node_id":"1901","to_node_id":"1902","b1":null,"b2":null},"1791":{"from_node_id":"1903","to_node_id":"1902","b1":null,"b2":null},"1792":{"from_node_id":"1901","to_node_id":"1895","b1":{"x":8249.815728274354,"y":4588.858303517625},"b2":{"x":8204.318820120896,"y":4589.388726439134}},"1793":{"from_node_id":"1903","to_node_id":"1904","b1":{"x":8353.808661196548,"y":4587.645908268462},"b2":{"x":8399.305569350006,"y":4587.115485346953}},"1794":{"from_node_id":"1903","to_node_id":"1905","b1":{"x":8357.808389385862,"y":4587.599277681956},"b2":{"x":8376.562287705952,"y":4553.892392995897}},"1795":{"from_node_id":"1901","to_node_id":"1906","b1":{"x":8245.81600008504,"y":4588.904934104132},"b2":{"x":8226.572480606636,"y":4568.127856396132}},"1796":{"from_node_id":"1903","to_node_id":"1907","b1":{"x":8357.808389385862,"y":4587.599277681956},"b2":{"x":8377.051908864267,"y":4608.376355389956}}}},"281":{"name":"PAPSR","bigg_id":"PAPSR","reversibility":false,"label_x":8434.542850251239,"label_y":4852.522123516794,"gene_reaction_rule":"MA2894","genes":[{"name":"MA2894","bigg_id":"MA2894"}],"metabolites":[{"bigg_id":"so3_c","coefficient":1},{"bigg_id":"pap_c","coefficient":1},{"bigg_id":"trdox_c","coefficient":1},{"bigg_id":"h_c","coefficient":2},{"bigg_id":"paps_c","coefficient":-1},{"bigg_id":"trdrd_c","coefficient":-1}],"segments":{"1797":{"from_node_id":"1908","to_node_id":"1909","b1":null,"b2":null},"1798":{"from_node_id":"1910","to_node_id":"1909","b1":null,"b2":null},"1799":{"from_node_id":"1910","to_node_id":"1911","b1":{"x":8594.305905014222,"y":4861.945927578248},"b2":{"x":8600.668360924124,"y":4926.974873992387}},"1800":{"from_node_id":"1910","to_node_id":"1912","b1":{"x":8591.434925098116,"y":4859.160703292609},"b2":{"x":8576.442645340854,"y":4919.1570440977985}},"1801":{"from_node_id":"1910","to_node_id":"1919","b1":{"x":8594.305905014222,"y":4861.945927578248},"b2":{"x":8720.932339517018,"y":4939.56755226012}},"1802":{"from_node_id":"1910","to_node_id":"1914","b1":{"x":8594.305905014222,"y":4861.945927578248},"b2":{"x":8563.485556810356,"y":4883.833750115432}},"1803":{"from_node_id":"1908","to_node_id":"1904","b1":{"x":8516.789447279363,"y":4786.744871865979},"b2":{"x":8489.483613233659,"y":4623.059527648078}},"1804":{"from_node_id":"1908","to_node_id":"1915","b1":{"x":8513.918467363257,"y":4783.959647580339},"b2":{"x":8699.391458581478,"y":4586.4930216586035}}}},"282":{"name":"TRDR","bigg_id":"TRDR","reversibility":true,"label_x":8645.964068748961,"label_y":4775.625637812024,"gene_reaction_rule":"MA1368","genes":[{"name":"MA1368","bigg_id":"MA1368"}],"metabolites":[{"bigg_id":"trdox_c","coefficient":-1},{"bigg_id":"nadp_c","coefficient":1},{"bigg_id":"nadph_c","coefficient":-1},{"bigg_id":"h_c","coefficient":-1},{"bigg_id":"trdrd_c","coefficient":1}],"segments":{"1805":{"from_node_id":"1916","to_node_id":"1917","b1":null,"b2":null},"1806":{"from_node_id":"1918","to_node_id":"1917","b1":null,"b2":null},"1807":{"from_node_id":"1916","to_node_id":"1919","b1":{"x":8743.952409166104,"y":4819.392164009244},"b2":{"x":8746.904609374858,"y":4900.554390545094}},"1808":{"from_node_id":"1918","to_node_id":"1920","b1":{"x":8741.177646857419,"y":4711.427814827996},"b2":{"x":8762.279891852584,"y":4697.860205847209}},"1809":{"from_node_id":"1916","to_node_id":"1921","b1":{"x":8744.055178140497,"y":4823.390843608549},"b2":{"x":8772.671164290236,"y":4825.7908353709245}},"1810":{"from_node_id":"1916","to_node_id":"1922","b1":{"x":8744.055178140497,"y":4823.390843608549},"b2":{"x":8725.333465997528,"y":4823.301550227079}},"1811":{"from_node_id":"1918","to_node_id":"1915","b1":{"x":8741.280415831816,"y":4715.426494427303},"b2":{"x":8740.111418748063,"y":4644.968613594578}}}},"283":{"name":"METSOXR2","bigg_id":"METSOXR2","reversibility":false,"label_x":8966.432869280792,"label_y":4824.778275882299,"gene_reaction_rule":"MA1431","genes":[{"name":"MA1431","bigg_id":"MA1431"}],"metabolites":[{"bigg_id":"trdox_c","coefficient":1},{"bigg_id":"metsox_R_L_c","coefficient":-1},{"bigg_id":"h2o_c","coefficient":1},{"bigg_id":"trdrd_c","coefficient":-1}],"segments":{"1812":{"from_node_id":"1923","to_node_id":"1924","b1":null,"b2":null},"1813":{"from_node_id":"1925","to_node_id":"1924","b1":null,"b2":null},"1814":{"from_node_id":"1925","to_node_id":"1919","b1":{"x":8958.056622472443,"y":4873.950155957915},"b2":{"x":8796.179406981037,"y":4931.604541655254}},"1815":{"from_node_id":"1923","to_node_id":"1926","b1":{"x":8960.645053589149,"y":4769.982372369182},"b2":{"x":8961.777492202707,"y":4788.714484627235}},"1816":{"from_node_id":"1925","to_node_id":"1927","b1":{"x":8957.95706742949,"y":4877.948916865174},"b2":{"x":8907.507907892385,"y":4930.962322609277}},"1817":{"from_node_id":"1923","to_node_id":"1915","b1":{"x":8960.7446086321,"y":4765.983611461921},"b2":{"x":8785.06524191392,"y":4586.938098165721}}}},"284":{"name":"ACSERHS","bigg_id":"ACSERHS","reversibility":false,"label_x":8977.901240238483,"label_y":4550.654516816897,"gene_reaction_rule":"(MA2715 or MA2720)","genes":[{"name":"MA2715","bigg_id":"MA2715"},{"name":"MA2720","bigg_id":"MA2720"}],"metabolites":[{"bigg_id":"so3_c","coefficient":1},{"bigg_id":"acser_c","coefficient":-1},{"bigg_id":"trdox_c","coefficient":1},{"bigg_id":"h_c","coefficient":1},{"bigg_id":"ac_c","coefficient":1},{"bigg_id":"cys_L_c","coefficient":1},{"bigg_id":"tsul_c","coefficient":-1},{"bigg_id":"trdrd_c","coefficient":-1}],"segments":{"1818":{"from_node_id":"1929","to_node_id":"1930","b1":null,"b2":null},"1819":{"from_node_id":"1931","to_node_id":"1930","b1":null,"b2":null},"1820":{"from_node_id":"1931","to_node_id":"1932","b1":{"x":9083.901237402779,"y":4590.636695514826},"b2":{"x":9131.434592514888,"y":4566.062778971263}},"1821":{"from_node_id":"1929","to_node_id":"1933","b1":{"x":8971.901243074186,"y":4590.672338118968},"b2":{"x":8963.596709485524,"y":4569.678385695559}},"1822":{"from_node_id":"1931","to_node_id":"1934","b1":{"x":9083.901237402779,"y":4590.636695514826},"b2":{"x":9152.85518505394,"y":4606.279085438235}},"1823":{"from_node_id":"1931","to_node_id":"1935","b1":{"x":9083.901237402779,"y":4590.636695514826},"b2":{"x":9136.813863530495,"y":4609.034942686457}},"1824":{"from_node_id":"1931","to_node_id":"1936","b1":{"x":9083.901237402779,"y":4590.636695514826},"b2":{"x":9094.014729507047,"y":4572.546171028429}},"1825":{"from_node_id":"1931","to_node_id":"1937","b1":{"x":9079.901237605329,"y":4590.637968464975},"b2":{"x":9282.37779780132,"y":4587.055617563292}},"1826":{"from_node_id":"1929","to_node_id":"1938","b1":{"x":8971.901243074186,"y":4590.672338118968},"b2":{"x":8965.394255149577,"y":4602.758949975031}},"1827":{"from_node_id":"1929","to_node_id":"1915","b1":{"x":8975.901242871636,"y":4590.67106516882},"b2":{"x":8791.262573300644,"y":4592.469236383002}}}},"285":{"name":"CYSSr","bigg_id":"CYSSr","reversibility":true,"label_x":9541.909037547213,"label_y":4545.207483055804,"gene_reaction_rule":"MA2720","genes":[{"name":"MA2720","bigg_id":"MA2720"}],"metabolites":[{"bigg_id":"ac_c","coefficient":1},{"bigg_id":"cys_L_c","coefficient":1},{"bigg_id":"h_c","coefficient":1},{"bigg_id":"h2s_c","coefficient":-1},{"bigg_id":"acser_c","coefficient":-1}],"segments":{"1828":{"from_node_id":"1939","to_node_id":"1940","b1":null,"b2":null},"1829":{"from_node_id":"1941","to_node_id":"1940","b1":null,"b2":null},"1830":{"from_node_id":"1941","to_node_id":"1942","b1":{"x":9535.909040382916,"y":4585.225304357875},"b2":{"x":9518.685561481754,"y":4566.014555059466}},"1831":{"from_node_id":"1941","to_node_id":"1937","b1":{"x":9539.909040180366,"y":4585.224031407727},"b2":{"x":9387.377792484374,"y":4587.022202621909}},"1832":{"from_node_id":"1941","to_node_id":"1943","b1":{"x":9535.909040382916,"y":4585.225304357875},"b2":{"x":9520.482130583307,"y":4604.447658401438}},"1833":{"from_node_id":"1939","to_node_id":"1944","b1":{"x":9647.909034711509,"y":4585.189661753733},"b2":{"x":9666.902350761118,"y":4564.18361630392}},"1834":{"from_node_id":"1939","to_node_id":"1945","b1":{"x":9643.909034914059,"y":4585.190934703882},"b2":{"x":9758.59750917255,"y":4583.402040833449}}}},"286":{"name":"CYSt2r","bigg_id":"CYSt2r","reversibility":true,"label_x":9363.444823220518,"label_y":4447.045754943874,"gene_reaction_rule":"","genes":[],"metabolites":[{"bigg_id":"cys_L_c","coefficient":1},{"bigg_id":"h_e","coefficient":-1},{"bigg_id":"h_c","coefficient":1},{"bigg_id":"cys_L_e","coefficient":-1}],"segments":{"1835":{"from_node_id":"1946","to_node_id":"1947","b1":null,"b2":null},"1836":{"from_node_id":"1948","to_node_id":"1947","b1":null,"b2":null},"1837":{"from_node_id":"1948","to_node_id":"1937","b1":{"x":9333.941586820258,"y":4489.043382062099},"b2":{"x":9334.376254970031,"y":4534.541305790546}},"1838":{"from_node_id":"1946","to_node_id":"1949","b1":{"x":9332.948059620776,"y":4385.048127825649},"b2":{"x":9361.496980976317,"y":4361.985047492779}},"1839":{"from_node_id":"1948","to_node_id":"1950","b1":{"x":9333.979799404853,"y":4493.043199532733},"b2":{"x":9313.16226746086,"y":4508.675077493614}},"1840":{"from_node_id":"1946","to_node_id":"1951","b1":{"x":9332.90984703618,"y":4381.048310355017},"b2":{"x":9333.468353418084,"y":4342.24585544353}}}},"287":{"name":"EX_cys-L[e]","bigg_id":"EX_cys_L_e","reversibility":false,"label_x":9356.640564890484,"label_y":4196.358934651829,"gene_reaction_rule":"","genes":[],"metabolites":[{"bigg_id":"cys_L_e","coefficient":-1}],"segments":{"1841":{"from_node_id":"1952","to_node_id":"1953","b1":null,"b2":null},"1842":{"from_node_id":"1954","to_node_id":"1953","b1":null,"b2":null},"1843":{"from_node_id":"1952","to_node_id":"1951","b1":{"x":9334.272094115224,"y":4204.463739504428},"b2":{"x":9334.706762264997,"y":4249.961663232876}}}},"288":{"name":"CYSDS","bigg_id":"CYSDS","reversibility":false,"label_x":9354.530561754169,"label_y":5131.972140071057,"gene_reaction_rule":"MA2532","genes":[{"name":"MA2532","bigg_id":"MA2532"}],"metabolites":[{"bigg_id":"h2o_c","coefficient":-1},{"bigg_id":"cys_L_c","coefficient":-1},{"bigg_id":"pyr_c","coefficient":1},{"bigg_id":"h2s_c","coefficient":1},{"bigg_id":"nh4_c","coefficient":1}],"segments":{"1844":{"from_node_id":"1955","to_node_id":"1956","b1":null,"b2":null},"1845":{"from_node_id":"1957","to_node_id":"1956","b1":null,"b2":null},"1846":{"from_node_id":"1955","to_node_id":"1958","b1":{"x":9339.111146073443,"y":5069.549587077016},"b2":{"x":9348.914576739242,"y":5042.883278381243}},"1847":{"from_node_id":"1955","to_node_id":"1937","b1":{"x":9339.213579224745,"y":5073.548275293108},"b2":{"x":9336.222230253685,"y":4639.52169292881}},"1848":{"from_node_id":"1957","to_node_id":"1959","b1":{"x":9341.876841158595,"y":5177.514168911504},"b2":{"x":9346.567408879653,"y":5526.585184869553}},"1849":{"from_node_id":"1957","to_node_id":"1960","b1":{"x":9341.979274309897,"y":5181.512857127597},"b2":{"x":9363.458944913065,"y":5199.9688521097}},"1850":{"from_node_id":"1957","to_node_id":"1961","b1":{"x":9341.979274309897,"y":5181.512857127597},"b2":{"x":9321.472718644096,"y":5201.04440019837}}}},"289":{"name":"AMPTASECG","bigg_id":"AMPTASECG","reversibility":false,"label_x":9529.557817343426,"label_y":4810.77891953627,"gene_reaction_rule":"(MA1605 or MA2653)","genes":[{"name":"MA1605","bigg_id":"MA1605"},{"name":"MA2653","bigg_id":"MA2653"}],"metabolites":[{"bigg_id":"h2o_c","coefficient":-1},{"bigg_id":"cys_L_c","coefficient":1},{"bigg_id":"gly_c","coefficient":1},{"bigg_id":"cgly_c","coefficient":-1}],"segments":{"1851":{"from_node_id":"1962","to_node_id":"1963","b1":null,"b2":null},"1852":{"from_node_id":"1964","to_node_id":"1963","b1":null,"b2":null},"1853":{"from_node_id":"1962","to_node_id":"1965","b1":{"x":9531.736067298309,"y":4846.610788686907},"b2":{"x":9559.840638750204,"y":4850.094043415649}},"1854":{"from_node_id":"1964","to_node_id":"1937","b1":{"x":9469.678013813893,"y":4758.220755324965},"b2":{"x":9365.04490447555,"y":4630.006287421323}},"1855":{"from_node_id":"1964","to_node_id":"1966","b1":{"x":9467.379567388543,"y":4754.947050385634},"b2":{"x":9482.567843112125,"y":4750.520049596979}},"1856":{"from_node_id":"1962","to_node_id":"1967","b1":{"x":9529.43762087296,"y":4843.337083747576},"b2":{"x":9555.582448961302,"y":4880.575477432468}}}},"290":{"name":"CYSTA","bigg_id":"CYSTA","reversibility":true,"label_x":9206.17447597392,"label_y":4814.091962183258,"gene_reaction_rule":"(MA0636 or MA1385 or MA1819)","genes":[{"name":"MA0636","bigg_id":"MA0636"},{"name":"MA1385","bigg_id":"MA1385"},{"name":"MA1819","bigg_id":"MA1819"}],"metabolites":[{"bigg_id":"akg_c","coefficient":-1},{"bigg_id":"cys_L_c","coefficient":-1},{"bigg_id":"mercppyr_c","coefficient":1},{"bigg_id":"glu_L_c","coefficient":1}],"segments":{"1857":{"from_node_id":"1968","to_node_id":"1969","b1":null,"b2":null},"1858":{"from_node_id":"1970","to_node_id":"1969","b1":null,"b2":null},"1859":{"from_node_id":"1968","to_node_id":"1971","b1":{"x":9232.213142213654,"y":4734.951186017329},"b2":{"x":9261.832527694825,"y":4729.735697696579}},"1860":{"from_node_id":"1968","to_node_id":"1937","b1":{"x":9230.121652660815,"y":4738.3608299064135},"b2":{"x":9307.426994761849,"y":4631.790486136831}},"1861":{"from_node_id":"1970","to_node_id":"1972","b1":{"x":9173.651434734187,"y":4830.421214911687},"b2":{"x":9181.617489775897,"y":4857.597343537236}},"1862":{"from_node_id":"1970","to_node_id":"1973","b1":{"x":9175.742924287026,"y":4827.011571022603},"b2":{"x":9151.952230623492,"y":4865.796270260935}}}},"291":{"name":"PYRDC","bigg_id":"PYRDC","reversibility":false,"label_x":9186.823716665494,"label_y":5484.208498134775,"gene_reaction_rule":"MA0594","genes":[{"name":"MA0594","bigg_id":"MA0594"}],"metabolites":[{"bigg_id":"acald_c","coefficient":1},{"bigg_id":"pyr_c","coefficient":-1},{"bigg_id":"co2_c","coefficient":1},{"bigg_id":"h_c","coefficient":-1}],"segments":{"1863":{"from_node_id":"1974","to_node_id":"1975","b1":null,"b2":null},"1864":{"from_node_id":"1976","to_node_id":"1975","b1":null,"b2":null},"1865":{"from_node_id":"1976","to_node_id":"1977","b1":{"x":9167.45161638033,"y":5488.303953631416},"b2":{"x":9132.154959294872,"y":5464.292201312071}},"1866":{"from_node_id":"1974","to_node_id":"1959","b1":{"x":9260.361832575662,"y":5535.033941075634},"b2":{"x":9301.010052161118,"y":5555.47831058248}},"1867":{"from_node_id":"1976","to_node_id":"1978","b1":{"x":9163.878146526664,"y":5486.506646422024},"b2":{"x":9137.468301872434,"y":5496.730153909156}},"1868":{"from_node_id":"1974","to_node_id":"1979","b1":{"x":9263.935302429327,"y":5536.831248285028},"b2":{"x":9234.01346044743,"y":5542.723412542644}}}},"292":{"name":"ALDD2x","bigg_id":"ALDD2x","reversibility":false,"label_x":9112.829882848084,"label_y":5302.505811233513,"gene_reaction_rule":"MA2860","genes":[{"name":"MA2860","bigg_id":"MA2860"}],"metabolites":[{"bigg_id":"h2o_c","coefficient":-1},{"bigg_id":"acald_c","coefficient":-1},{"bigg_id":"h_c","coefficient":2},{"bigg_id":"nad_c","coefficient":-1},{"bigg_id":"ac_c","coefficient":1},{"bigg_id":"nadh_c","coefficient":1}],"segments":{"1869":{"from_node_id":"1980","to_node_id":"1981","b1":null,"b2":null},"1870":{"from_node_id":"1982","to_node_id":"1981","b1":null,"b2":null},"1871":{"from_node_id":"1980","to_node_id":"1983","b1":{"x":9083.73457577192,"y":5348.498502995149},"b2":{"x":9070.180007933677,"y":5353.564287166963}},"1872":{"from_node_id":"1980","to_node_id":"1977","b1":{"x":9083.669954848787,"y":5344.499025012175},"b2":{"x":9084.405017849404,"y":5388.209395662254}},"1873":{"from_node_id":"1982","to_node_id":"1984","b1":{"x":9081.92518992425,"y":5236.513119471877},"b2":{"x":9060.620981128763,"y":5217.854858899188}},"1874":{"from_node_id":"1980","to_node_id":"1985","b1":{"x":9083.73457577192,"y":5348.498502995149},"b2":{"x":9101.471401754905,"y":5356.453638567837}},"1875":{"from_node_id":"1982","to_node_id":"1986","b1":{"x":9081.98981084738,"y":5240.512597454851},"b2":{"x":9081.254747846764,"y":5195.018535398522}},"1876":{"from_node_id":"1982","to_node_id":"1987","b1":{"x":9081.92518992425,"y":5236.513119471877},"b2":{"x":9102.61549994999,"y":5217.176339206312}}}},"293":{"name":"ALCD2x","bigg_id":"ALCD2x","reversibility":true,"label_x":8699.763729244994,"label_y":5294.895059390529,"gene_reaction_rule":"MA2630","genes":[{"name":"MA2630","bigg_id":"MA2630"}],"metabolites":[{"bigg_id":"acald_c","coefficient":1},{"bigg_id":"etoh_c","coefficient":-1},{"bigg_id":"nadh_c","coefficient":1},{"bigg_id":"h_c","coefficient":1},{"bigg_id":"nad_c","coefficient":-1}],"segments":{"1877":{"from_node_id":"1988","to_node_id":"1989","b1":null,"b2":null},"1878":{"from_node_id":"1990","to_node_id":"1989","b1":null,"b2":null},"1879":{"from_node_id":"1990","to_node_id":"1977","b1":{"x":8818.088999431446,"y":5319.3325159046235},"b2":{"x":9036.20812390149,"y":5421.9719888899035}},"1880":{"from_node_id":"1988","to_node_id":"1991","b1":{"x":8714.094709058543,"y":5318.242759126431},"b2":{"x":8606.162636707893,"y":5449.769408504725}},"1881":{"from_node_id":"1990","to_node_id":"1992","b1":{"x":8822.088779830405,"y":5319.374429626861},"b2":{"x":8844.149281518175,"y":5363.205797057133}},"1882":{"from_node_id":"1990","to_node_id":"1993","b1":{"x":8822.088779830405,"y":5319.374429626861},"b2":{"x":8836.695012268488,"y":5301.214483552188}},"1883":{"from_node_id":"1988","to_node_id":"1994","b1":{"x":8710.094928659586,"y":5318.200845404196},"b2":{"x":8694.44428409778,"y":5321.162223411845}}}},"294":{"name":"ALCD2y","bigg_id":"ALCD2y","reversibility":true,"label_x":8705.545149024354,"label_y":5596.76073468571,"gene_reaction_rule":"(MA0403 or MA1901)","genes":[{"name":"MA0403","bigg_id":"MA0403"},{"name":"MA1901","bigg_id":"MA1901"}],"metabolites":[{"bigg_id":"acald_c","coefficient":1},{"bigg_id":"nadp_c","coefficient":-1},{"bigg_id":"nadph_c","coefficient":1},{"bigg_id":"h_c","coefficient":1},{"bigg_id":"etoh_c","coefficient":-1}],"segments":{"1884":{"from_node_id":"1995","to_node_id":"1996","b1":null,"b2":null},"1885":{"from_node_id":"1997","to_node_id":"1996","b1":null,"b2":null},"1886":{"from_node_id":"1997","to_node_id":"1977","b1":{"x":8816.465987626025,"y":5556.568135809815},"b2":{"x":9038.880793345568,"y":5465.316623868539}},"1887":{"from_node_id":"1995","to_node_id":"1998","b1":{"x":8708.466111900432,"y":5556.404296696288},"b2":{"x":8692.900818587146,"y":5574.223750942356}},"1888":{"from_node_id":"1997","to_node_id":"1999","b1":{"x":8820.465983023272,"y":5556.574203925131},"b2":{"x":8842.796143195135,"y":5567.772861607176}},"1889":{"from_node_id":"1997","to_node_id":"2000","b1":{"x":8820.465983023272,"y":5556.574203925131},"b2":{"x":8839.814010142592,"y":5518.294764920121}},"1890":{"from_node_id":"1995","to_node_id":"1991","b1":{"x":8712.466107297669,"y":5556.410364811605},"b2":{"x":8609.83334715402,"y":5447.518097812387}}}},"295":{"name":"ME1_rev","bigg_id":"ME1_rev","reversibility":true,"label_x":8789.729034038284,"label_y":5676.924345767593,"gene_reaction_rule":"MA1735","genes":[{"name":"MA1735","bigg_id":"MA1735"}],"metabolites":[{"bigg_id":"pyr_c","coefficient":1},{"bigg_id":"co2_c","coefficient":1},{"bigg_id":"nadh_c","coefficient":1},{"bigg_id":"nad_c","coefficient":-1},{"bigg_id":"mal_L_c","coefficient":-1}],"segments":{"1891":{"from_node_id":"2002","to_node_id":"2003","b1":null,"b2":null},"1892":{"from_node_id":"2004","to_node_id":"2003","b1":null,"b2":null},"1893":{"from_node_id":"2004","to_node_id":"1959","b1":{"x":8948.696982413561,"y":5678.025420867733},"b2":{"x":9301.539469870562,"y":5603.682047385515}},"1894":{"from_node_id":"2004","to_node_id":"2005","b1":{"x":8952.550887096273,"y":5676.954244553322},"b2":{"x":8988.674444625309,"y":5694.78593667375}},"1895":{"from_node_id":"2004","to_node_id":"2006","b1":{"x":8952.550887096273,"y":5676.954244553322},"b2":{"x":8983.408651402966,"y":5729.529426191763}},"1896":{"from_node_id":"2002","to_node_id":"2007","b1":{"x":8844.641555980292,"y":5706.947181356865},"b2":{"x":8817.639153944423,"y":5730.939480884793}},"1897":{"from_node_id":"2002","to_node_id":"2008","b1":{"x":8848.495460663007,"y":5705.8760050424535},"b2":{"x":8804.657294897137,"y":5718.060635618892}}}},"296":{"name":"PYRt2","bigg_id":"PYRt2","reversibility":true,"label_x":9478.464866791219,"label_y":5524.070477358274,"gene_reaction_rule":"","genes":[],"metabolites":[{"bigg_id":"pyr_c","coefficient":1},{"bigg_id":"h_e","coefficient":-1},{"bigg_id":"pyr_e","coefficient":-1},{"bigg_id":"h_c","coefficient":1}],"segments":{"1898":{"from_node_id":"2009","to_node_id":"2010","b1":null,"b2":null},"1899":{"from_node_id":"2011","to_node_id":"2010","b1":null,"b2":null},"1900":{"from_node_id":"2011","to_node_id":"1959","b1":{"x":9429.2226834703,"y":5524.363787032903},"b2":{"x":9391.471222283246,"y":5549.762156631017}},"1901":{"from_node_id":"2009","to_node_id":"2012","b1":{"x":9515.511737612138,"y":5466.310370808644},"b2":{"x":9546.069349755373,"y":5451.710230368819}},"1902":{"from_node_id":"2009","to_node_id":"2013","b1":{"x":9518.830547386824,"y":5464.07754710771},"b2":{"x":9513.854965060089,"y":5433.50054453498}},"1903":{"from_node_id":"2011","to_node_id":"2014","b1":{"x":9425.903873695614,"y":5526.596610733836},"b2":{"x":9416.955394215513,"y":5513.873865255945}}}},"297":{"name":"ACLS","bigg_id":"ACLS","reversibility":false,"label_x":9368.129635518011,"label_y":5813.921730900428,"gene_reaction_rule":"( MA1354 or MA1958 or MA3792 ) and ( MA3791 or MA3854 )","genes":[{"name":"MA1354","bigg_id":"MA1354"},{"name":"MA1958","bigg_id":"MA1958"},{"name":"MA3792","bigg_id":"MA3792"},{"name":"MA3791","bigg_id":"MA3791"},{"name":"MA3854","bigg_id":"MA3854"}],"metabolites":[{"bigg_id":"alac_S_c","coefficient":1},{"bigg_id":"pyr_c","coefficient":-2},{"bigg_id":"co2_c","coefficient":1},{"bigg_id":"h_c","coefficient":-1}],"segments":{"1904":{"from_node_id":"2015","to_node_id":"2016","b1":null,"b2":null},"1905":{"from_node_id":"2017","to_node_id":"2016","b1":null,"b2":null},"1906":{"from_node_id":"2017","to_node_id":"2018","b1":{"x":9357.523131372553,"y":5854.114765943329},"b2":{"x":9358.8842859484,"y":5899.594401586336}},"1907":{"from_node_id":"2015","to_node_id":"1959","b1":{"x":9354.411920913471,"y":5750.161313045028},"b2":{"x":9349.482406962625,"y":5631.544470370771}},"1908":{"from_node_id":"2017","to_node_id":"2019","b1":{"x":9357.642793313285,"y":5858.112975670187},"b2":{"x":9368.682339073594,"y":5865.243808558421}},"1909":{"from_node_id":"2015","to_node_id":"2020","b1":{"x":9354.292258972739,"y":5746.16310331817},"b2":{"x":9332.519615430172,"y":5744.755311203952}}}},"298":{"name":"ALACCBX","bigg_id":"ALACCBX","reversibility":false,"label_x":9548.597951748106,"label_y":5725.293878005282,"gene_reaction_rule":"(MA1354 and MA1958)","genes":[{"name":"MA1354","bigg_id":"MA1354"},{"name":"MA1958","bigg_id":"MA1958"}],"metabolites":[{"bigg_id":"thmpp_c","coefficient":1},{"bigg_id":"pyr_c","coefficient":-1},{"bigg_id":"alac_S_c","coefficient":1},{"bigg_id":"he2thpp_c","coefficient":-1}],"segments":{"1910":{"from_node_id":"2021","to_node_id":"2022","b1":null,"b2":null},"1911":{"from_node_id":"2023","to_node_id":"2022","b1":null,"b2":null},"1912":{"from_node_id":"2023","to_node_id":"2024","b1":{"x":9580.744161812414,"y":5776.6566467007815},"b2":{"x":9739.873984939182,"y":5732.3306883035975}},"1913":{"from_node_id":"2021","to_node_id":"1959","b1":{"x":9507.7515463713,"y":5706.160113216032},"b2":{"x":9385.659745377532,"y":5615.55558123247}},"1914":{"from_node_id":"2023","to_node_id":"2018","b1":{"x":9583.620192394283,"y":5779.436655350436},"b2":{"x":9386.429554655711,"y":5927.171502472758}},"1915":{"from_node_id":"2021","to_node_id":"2332","b1":{"x":9504.87551578943,"y":5703.380104566379},"b2":{"x":9747.777629356753,"y":5434.409075584626}}}},"299":{"name":"EX_pyr[e]","bigg_id":"EX_pyr_e","reversibility":false,"label_x":9533.016080715503,"label_y":5264.365719757793,"gene_reaction_rule":"","genes":[],"metabolites":[{"bigg_id":"pyr_e","coefficient":-1}],"segments":{"1916":{"from_node_id":"2027","to_node_id":"2028","b1":null,"b2":null},"1917":{"from_node_id":"2029","to_node_id":"2028","b1":null,"b2":null},"1918":{"from_node_id":"2027","to_node_id":"2013","b1":{"x":9514.05549820219,"y":5295.68817875607},"b2":{"x":9514.373679909291,"y":5341.187066219405}}}},"300":{"name":"ALATA_L","bigg_id":"ALATA_L","reversibility":true,"label_x":8624.219837377963,"label_y":6235.755455490008,"gene_reaction_rule":"MA0636","genes":[{"name":"MA0636","bigg_id":"MA0636"}],"metabolites":[{"bigg_id":"akg_c","coefficient":-1},{"bigg_id":"pyr_c","coefficient":1},{"bigg_id":"ala_L_c","coefficient":-1},{"bigg_id":"glu_L_c","coefficient":1}],"segments":{"1919":{"from_node_id":"2030","to_node_id":"2031","b1":null,"b2":null},"1920":{"from_node_id":"2032","to_node_id":"2031","b1":null,"b2":null},"1921":{"from_node_id":"2030","to_node_id":"2033","b1":{"x":8605.629080582617,"y":6268.852835307629},"b2":{"x":8584.32413457321,"y":6314.427399511107}},"1922":{"from_node_id":"2032","to_node_id":"1959","b1":{"x":8604.164109798307,"y":6164.863153797388},"b2":{"x":9312.03577117335,"y":5617.397556788078}},"1923":{"from_node_id":"2030","to_node_id":"2034","b1":{"x":8605.685425612788,"y":6272.852438442638},"b2":{"x":8605.93615480108,"y":6345.2014639224435}},"1924":{"from_node_id":"2032","to_node_id":"2035","b1":{"x":8604.107764768132,"y":6160.8635506623805},"b2":{"x":8603.08496133094,"y":6126.768951126777}}}},"301":{"name":"APAT2","bigg_id":"APAT2","reversibility":true,"label_x":8634.530237096475,"label_y":5955.865436346166,"gene_reaction_rule":"MA2859","genes":[{"name":"MA2859","bigg_id":"MA2859"}],"metabolites":[{"bigg_id":"akg_c","coefficient":-1},{"bigg_id":"glu_L_c","coefficient":1},{"bigg_id":"msa_c","coefficient":1},{"bigg_id":"ala_B_c","coefficient":-1}],"segments":{"1925":{"from_node_id":"2036","to_node_id":"2037","b1":null,"b2":null},"1926":{"from_node_id":"2038","to_node_id":"2037","b1":null,"b2":null},"1927":{"from_node_id":"2036","to_node_id":"2039","b1":{"x":8604.550878192278,"y":5893.865440442846},"b2":{"x":8606.348236026104,"y":5864.379604183692}},"1928":{"from_node_id":"2038","to_node_id":"2035","b1":{"x":8604.509596000671,"y":5997.865432249484},"b2":{"x":8604.491535041845,"y":6034.468456008638}},"1929":{"from_node_id":"2038","to_node_id":"2040","b1":{"x":8604.508008224071,"y":6001.865431934354},"b2":{"x":8572.82371012715,"y":6015.519203985339}},"1930":{"from_node_id":"2036","to_node_id":"2041","b1":{"x":8604.552465968878,"y":5889.865440757976},"b2":{"x":8562.207470499658,"y":5877.974782208939}}}},"302":{"name":"BAMPPALDOX","bigg_id":"BAMPPALDOX","reversibility":false,"label_x":8191.908694222551,"label_y":5903.262949913254,"gene_reaction_rule":"MA2860","genes":[{"name":"MA2860","bigg_id":"MA2860"}],"metabolites":[{"bigg_id":"h2o_c","coefficient":-1},{"bigg_id":"nad_c","coefficient":-1},{"bigg_id":"h_c","coefficient":2},{"bigg_id":"ala_B_c","coefficient":1},{"bigg_id":"nadh_c","coefficient":1},{"bigg_id":"bamppald_c","coefficient":-1}],"segments":{"1931":{"from_node_id":"2042","to_node_id":"2043","b1":null,"b2":null},"1932":{"from_node_id":"2044","to_node_id":"2043","b1":null,"b2":null},"1933":{"from_node_id":"2042","to_node_id":"2045","b1":{"x":8223.34978279379,"y":5844.73179116103},"b2":{"x":8147.226697230073,"y":5865.565524536462}},"1934":{"from_node_id":"2042","to_node_id":"2046","b1":{"x":8223.34978279379,"y":5844.73179116103},"b2":{"x":8145.813176645805,"y":5820.00803530083}},"1935":{"from_node_id":"2044","to_node_id":"2047","b1":{"x":8335.34553533881,"y":5845.707194602977},"b2":{"x":8423.556946174298,"y":5863.313274681928}},"1936":{"from_node_id":"2044","to_node_id":"2041","b1":{"x":8331.345687033632,"y":5845.672358765765},"b2":{"x":8490.723356036297,"y":5842.510022664056}},"1937":{"from_node_id":"2044","to_node_id":"2048","b1":{"x":8335.34553533881,"y":5845.707194602977},"b2":{"x":8423.922722465028,"y":5821.314867477546}},"1938":{"from_node_id":"2042","to_node_id":"2049","b1":{"x":8227.34963109897,"y":5844.766626998242},"b2":{"x":8092.881630065056,"y":5844.370369349951}}}},"303":{"name":"ALAt4r","bigg_id":"ALAt4r","reversibility":true,"label_x":8638.762496216617,"label_y":6544.995696256554,"gene_reaction_rule":"MA2837","genes":[{"name":"MA2837","bigg_id":"MA2837"}],"metabolites":[{"bigg_id":"ala_L_e","coefficient":-1},{"bigg_id":"na1_c","coefficient":1},{"bigg_id":"ala_L_c","coefficient":1},{"bigg_id":"na1_e","coefficient":-1}],"segments":{"1939":{"from_node_id":"2050","to_node_id":"2051","b1":null,"b2":null},"1940":{"from_node_id":"2052","to_node_id":"2051","b1":null,"b2":null},"1941":{"from_node_id":"2050","to_node_id":"2053","b1":{"x":8609.27100966674,"y":6586.993209793944},"b2":{"x":8609.715958935596,"y":6632.49103413916}},"1942":{"from_node_id":"2052","to_node_id":"2054","b1":{"x":8608.214866347256,"y":6478.998373985519},"b2":{"x":8629.028059207503,"y":6459.793921299693}},"1943":{"from_node_id":"2052","to_node_id":"2034","b1":{"x":8608.253982766497,"y":6482.998182719164},"b2":{"x":8607.80903349764,"y":6437.500358373948}},"1944":{"from_node_id":"2050","to_node_id":"2055","b1":{"x":8609.31012608598,"y":6590.993018527589},"b2":{"x":8630.49492492901,"y":6609.786748811393}}}},"304":{"name":"EX_ala-L[e]","bigg_id":"EX_ala_L_e","reversibility":false,"label_x":8632.798766722128,"label_y":6836.084866904957,"gene_reaction_rule":"","genes":[],"metabolites":[{"bigg_id":"ala_L_e","coefficient":-1}],"segments":{"1945":{"from_node_id":"2056","to_node_id":"2057","b1":null,"b2":null},"1946":{"from_node_id":"2058","to_node_id":"2057","b1":null,"b2":null},"1947":{"from_node_id":"2056","to_node_id":"2053","b1":{"x":8611.187714209507,"y":6782.983837742568},"b2":{"x":8610.74276494065,"y":6737.486013397352}}}},"305":{"name":"ALACt2r","bigg_id":"ALACt2r","reversibility":true,"label_x":9103.527686503896,"label_y":5995.9174617985855,"gene_reaction_rule":"","genes":[],"metabolites":[{"bigg_id":"alac_S_c","coefficient":1},{"bigg_id":"h_e","coefficient":-1},{"bigg_id":"h_c","coefficient":1},{"bigg_id":"alac_S_e","coefficient":-1}],"segments":{"1948":{"from_node_id":"2059","to_node_id":"2060","b1":null,"b2":null},"1949":{"from_node_id":"2061","to_node_id":"2060","b1":null,"b2":null},"1950":{"from_node_id":"2061","to_node_id":"2018","b1":{"x":9262.463516870828,"y":5953.374301015541},"b2":{"x":9307.959492465334,"y":5952.769152517878}},"1951":{"from_node_id":"2059","to_node_id":"2062","b1":{"x":9158.472715511962,"y":5954.757497581629},"b2":{"x":9152.123224292456,"y":5905.539892173043}},"1952":{"from_node_id":"2061","to_node_id":"2063","b1":{"x":9266.46316307694,"y":5953.321101147615},"b2":{"x":9271.838387676988,"y":5911.482620690748}},"1953":{"from_node_id":"2059","to_node_id":"2064","b1":{"x":9154.47306930585,"y":5954.810697449556},"b2":{"x":9114.140585940098,"y":5955.123319107981}}}},"306":{"name":"EX_alac-S[e]","bigg_id":"EX_alac_S_e","reversibility":false,"label_x":8831.997226360387,"label_y":6104.84662866843,"gene_reaction_rule":"","genes":[],"metabolites":[{"bigg_id":"alac_S_e","coefficient":-1}],"segments":{"1954":{"from_node_id":"2065","to_node_id":"2066","b1":null,"b2":null},"1955":{"from_node_id":"2067","to_node_id":"2066","b1":null,"b2":null},"1956":{"from_node_id":"2065","to_node_id":"2064","b1":{"x":9000.982798462363,"y":6019.605274273548},"b2":{"x":9035.031941629717,"y":5989.424057439745}}}},"307":{"name":"KARA1","bigg_id":"KARA1","reversibility":true,"label_x":9390.708135393541,"label_y":6112.0706904044,"gene_reaction_rule":"MA3790","genes":[{"name":"MA3790","bigg_id":"MA3790"}],"metabolites":[{"bigg_id":"alac_S_c","coefficient":1},{"bigg_id":"nadp_c","coefficient":-1},{"bigg_id":"nadph_c","coefficient":1},{"bigg_id":"h_c","coefficient":1},{"bigg_id":"23dhmb_c","coefficient":-1}],"segments":{"1957":{"from_node_id":"2068","to_node_id":"2069","b1":null,"b2":null},"1958":{"from_node_id":"2070","to_node_id":"2069","b1":null,"b2":null},"1959":{"from_node_id":"2070","to_node_id":"2018","b1":{"x":9360.620329416231,"y":6050.070764538007},"b2":{"x":9360.543499186086,"y":6004.570829404914}},"1960":{"from_node_id":"2068","to_node_id":"2071","b1":{"x":9360.802695676797,"y":6158.0706105682075},"b2":{"x":9381.834748691474,"y":6177.035123374707}},"1961":{"from_node_id":"2070","to_node_id":"2072","b1":{"x":9360.613575110285,"y":6046.0707702405925},"b2":{"x":9381.581462218464,"y":6027.0353372216505}},"1962":{"from_node_id":"2070","to_node_id":"2073","b1":{"x":9360.613575110285,"y":6046.0707702405925},"b2":{"x":9339.581522095608,"y":6027.106257434093}},"1963":{"from_node_id":"2068","to_node_id":"2074","b1":{"x":9360.79594137085,"y":6154.070616270793},"b2":{"x":9360.872771600996,"y":6199.570551403886}}}},"309":{"name":"2H3MOAOX","bigg_id":"2H3MOAOX","reversibility":true,"label_x":9102.169644370004,"label_y":6233.346964179956,"gene_reaction_rule":"MA3790","genes":[{"name":"MA3790","bigg_id":"MA3790"}],"metabolites":[{"bigg_id":"2h3moa_c","coefficient":1},{"bigg_id":"nadp_c","coefficient":-1},{"bigg_id":"nadph_c","coefficient":1},{"bigg_id":"h_c","coefficient":1},{"bigg_id":"23dhmb_c","coefficient":-1}],"segments":{"1971":{"from_node_id":"2082","to_node_id":"2083","b1":null,"b2":null},"1972":{"from_node_id":"2084","to_node_id":"2083","b1":null,"b2":null},"1973":{"from_node_id":"2084","to_node_id":"2085","b1":{"x":9100.2419844212,"y":6251.728711659922},"b2":{"x":9006.699080794124,"y":6251.651729962706}},"1974":{"from_node_id":"2082","to_node_id":"2086","b1":{"x":9208.241829843715,"y":6251.911437446722},"b2":{"x":9245.000217947927,"y":6274.722850468222}},"1975":{"from_node_id":"2084","to_node_id":"2087","b1":{"x":9096.241990146293,"y":6251.721944038189},"b2":{"x":9029.16351857638,"y":6272.689767778222}},"1976":{"from_node_id":"2084","to_node_id":"2088","b1":{"x":9096.241990146293,"y":6251.721944038189},"b2":{"x":9029.23457860458,"y":6230.689827891689}},"1977":{"from_node_id":"2082","to_node_id":"2074","b1":{"x":9204.241835568806,"y":6251.904669824989},"b2":{"x":9308.461497008384,"y":6251.9816515222055}}}},"312":{"name":"DHAD1","bigg_id":"DHAD1","reversibility":false,"label_x":9247.895988949733,"label_y":6410.287402789638,"gene_reaction_rule":"(MA1802 or MA3373)","genes":[{"name":"MA1802","bigg_id":"MA1802"},{"name":"MA3373","bigg_id":"MA3373"}],"metabolites":[{"bigg_id":"h2o_c","coefficient":1},{"bigg_id":"23dhmb_c","coefficient":-1},{"bigg_id":"3mob_c","coefficient":1}],"segments":{"1990":{"from_node_id":"2101","to_node_id":"2102","b1":null,"b2":null},"1991":{"from_node_id":"2103","to_node_id":"2102","b1":null,"b2":null},"1992":{"from_node_id":"2103","to_node_id":"2104","b1":{"x":9362.423266389955,"y":6458.065289624652},"b2":{"x":9329.909507098264,"y":6479.403989903069}},"1993":{"from_node_id":"2101","to_node_id":"2074","b1":{"x":9361.656862465063,"y":6350.068008987481},"b2":{"x":9361.333979330038,"y":6304.569154644969}},"1994":{"from_node_id":"2103","to_node_id":"2105","b1":{"x":9362.394881059403,"y":6454.065390341794},"b2":{"x":9362.717764194427,"y":6499.564244684306}}}},"313":{"name":"VOR","bigg_id":"VOR","reversibility":true,"label_x":9521.97871709704,"label_y":6329.742812107317,"gene_reaction_rule":"(MA2909 and MA2910 and MA2911)","genes":[{"name":"MA2909","bigg_id":"MA2909"},{"name":"MA2910","bigg_id":"MA2910"},{"name":"MA2911","bigg_id":"MA2911"}],"metabolites":[{"bigg_id":"fdox_c","coefficient":-2},{"bigg_id":"fdred_c","coefficient":2},{"bigg_id":"3mob_c","coefficient":-1},{"bigg_id":"coa_c","coefficient":-1},{"bigg_id":"h_c","coefficient":1},{"bigg_id":"co2_c","coefficient":1},{"bigg_id":"ibcoa_c","coefficient":1}],"segments":{"1995":{"from_node_id":"2106","to_node_id":"2107","b1":null,"b2":null},"1996":{"from_node_id":"2108","to_node_id":"2107","b1":null,"b2":null},"1997":{"from_node_id":"2106","to_node_id":"2109","b1":{"x":9561.011328394678,"y":6373.913114846528},"b2":{"x":9532.311859180123,"y":6370.882097059629}},"1998":{"from_node_id":"2108","to_node_id":"2110","b1":{"x":9639.885558924403,"y":6294.396728118108},"b2":{"x":9638.356686234833,"y":6266.118422859498}},"1999":{"from_node_id":"2106","to_node_id":"2105","b1":{"x":9563.82826519931,"y":6371.073243891943},"b2":{"x":9407.651627114376,"y":6524.304319492547}},"2000":{"from_node_id":"2106","to_node_id":"2111","b1":{"x":9561.011328394678,"y":6373.913114846528},"b2":{"x":9564.271687681112,"y":6401.781723224167}},"2001":{"from_node_id":"2108","to_node_id":"2112","b1":{"x":9639.885558924403,"y":6294.396728118108},"b2":{"x":9669.906817854851,"y":6295.286562427175}},"2002":{"from_node_id":"2108","to_node_id":"2113","b1":{"x":9639.885558924403,"y":6294.396728118108},"b2":{"x":9697.993976281145,"y":6325.274095756793}},"2003":{"from_node_id":"2108","to_node_id":"2114","b1":{"x":9637.06862211977,"y":6297.236599072695},"b2":{"x":9669.111278272474,"y":6264.933066964272}}}},"315":{"name":"IPPS","bigg_id":"IPPS","reversibility":false,"label_x":9587.645583227168,"label_y":6532.772255162437,"gene_reaction_rule":"MA4615","genes":[{"name":"MA4615","bigg_id":"MA4615"}],"metabolites":[{"bigg_id":"h2o_c","coefficient":-1},{"bigg_id":"accoa_c","coefficient":-1},{"bigg_id":"3mob_c","coefficient":-1},{"bigg_id":"coa_c","coefficient":1},{"bigg_id":"h_c","coefficient":1},{"bigg_id":"3c3hmp_c","coefficient":1}],"segments":{"2012":{"from_node_id":"2123","to_node_id":"2124","b1":null,"b2":null},"2013":{"from_node_id":"2125","to_node_id":"2124","b1":null,"b2":null},"2014":{"from_node_id":"2123","to_node_id":"2126","b1":{"x":9570.969340262147,"y":6549.880549715774},"b2":{"x":9560.775950383477,"y":6528.962215628683}},"2015":{"from_node_id":"2123","to_node_id":"2127","b1":{"x":9570.969340262147,"y":6549.880549715774},"b2":{"x":9564.514642001604,"y":6570.961829493074}},"2016":{"from_node_id":"2123","to_node_id":"2105","b1":{"x":9574.969303487327,"y":6549.863397537857},"b2":{"x":9415.589838988404,"y":6551.837800436661}},"2017":{"from_node_id":"2125","to_node_id":"2128","b1":{"x":9682.968310567187,"y":6549.400288734101},"b2":{"x":9717.892735390229,"y":6528.319008956801}},"2018":{"from_node_id":"2125","to_node_id":"2129","b1":{"x":9682.968310567187,"y":6549.400288734101},"b2":{"x":9716.292559820857,"y":6572.097919696191}},"2019":{"from_node_id":"2125","to_node_id":"2130","b1":{"x":9678.968347342008,"y":6549.417440912018},"b2":{"x":9770.731600903431,"y":6549.2223348882135}}}},"316":{"name":"VALTA","bigg_id":"VALTA","reversibility":true,"label_x":9250.7876683708,"label_y":6713.831090008129,"gene_reaction_rule":"MA4349","genes":[{"name":"MA4349","bigg_id":"MA4349"}],"metabolites":[{"bigg_id":"akg_c","coefficient":-1},{"bigg_id":"val_L_c","coefficient":-1},{"bigg_id":"glu_L_c","coefficient":1},{"bigg_id":"3mob_c","coefficient":1}],"segments":{"2020":{"from_node_id":"2131","to_node_id":"2132","b1":null,"b2":null},"2021":{"from_node_id":"2133","to_node_id":"2132","b1":null,"b2":null},"2022":{"from_node_id":"2131","to_node_id":"2134","b1":{"x":9365.550990752101,"y":6754.047934858383},"b2":{"x":9342.20013154924,"y":6776.417326550545}},"2023":{"from_node_id":"2131","to_node_id":"2135","b1":{"x":9365.599716872777,"y":6758.0476380680175},"b2":{"x":9366.835352768832,"y":6809.151843502669}},"2024":{"from_node_id":"2133","to_node_id":"2136","b1":{"x":9364.235385493823,"y":6646.05594819824},"b2":{"x":9388.56097202119,"y":6625.02224894392}},"2025":{"from_node_id":"2133","to_node_id":"2105","b1":{"x":9364.284111614501,"y":6650.055651407875},"b2":{"x":9363.7298519918,"y":6604.559027398278}}}},"317":{"name":"VALt2r","bigg_id":"VALt2r","reversibility":true,"label_x":9400.71459362365,"label_y":6994.6775647713785,"gene_reaction_rule":"(MA3437 and MA3438)","genes":[{"name":"MA3437","bigg_id":"MA3437"},{"name":"MA3438","bigg_id":"MA3438"}],"metabolites":[{"bigg_id":"val_L_e","coefficient":-1},{"bigg_id":"h_e","coefficient":-1},{"bigg_id":"h_c","coefficient":1},{"bigg_id":"val_L_c","coefficient":1}],"segments":{"2026":{"from_node_id":"2137","to_node_id":"2138","b1":null,"b2":null},"2027":{"from_node_id":"2139","to_node_id":"2138","b1":null,"b2":null},"2028":{"from_node_id":"2137","to_node_id":"2140","b1":{"x":9371.348033192451,"y":7036.673706496633},"b2":{"x":9371.902292815152,"y":7096.405193787479}},"2029":{"from_node_id":"2137","to_node_id":"2141","b1":{"x":9371.396759313127,"y":7040.673409706267},"b2":{"x":9392.626650236927,"y":7073.65105109973}},"2030":{"from_node_id":"2139","to_node_id":"2142","b1":{"x":9370.032427934173,"y":6928.68171983649},"b2":{"x":9390.79942071154,"y":6923.66218073842}},"2031":{"from_node_id":"2139","to_node_id":"2135","b1":{"x":9370.081154054851,"y":6932.681423046125},"b2":{"x":9369.52689443215,"y":6901.419662317778}}}},"318":{"name":"EX_val-L[e]","bigg_id":"EX_val_L_e","reversibility":false,"label_x":9402.58975579942,"label_y":7253.729524243997,"gene_reaction_rule":"","genes":[],"metabolites":[{"bigg_id":"val_L_e","coefficient":-1}],"segments":{"2032":{"from_node_id":"2143","to_node_id":"2144","b1":null,"b2":null},"2033":{"from_node_id":"2145","to_node_id":"2144","b1":null,"b2":null},"2034":{"from_node_id":"2143","to_node_id":"2140","b1":{"x":9371.95631623062,"y":7191.733382518743},"b2":{"x":9373.18135348292,"y":7201.397403040396}}}},"319":{"name":"IPPMIb","bigg_id":"IPPMIb","reversibility":true,"label_x":9855.058347759303,"label_y":6708.986082914364,"gene_reaction_rule":"(MA0202 or MA1223) and (MA1393 or MA0642 or MA4415)","genes":[{"name":"MA0202","bigg_id":"MA0202"},{"name":"MA1223","bigg_id":"MA1223"},{"name":"MA1393","bigg_id":"MA1393"},{"name":"MA0642","bigg_id":"MA0642"},{"name":"MA4415","bigg_id":"MA4415"}],"metabolites":[{"bigg_id":"2ippm_c","coefficient":-1},{"bigg_id":"h2o_c","coefficient":-1},{"bigg_id":"3c3hmp_c","coefficient":1}],"segments":{"2035":{"from_node_id":"2146","to_node_id":"2147","b1":null,"b2":null},"2036":{"from_node_id":"2148","to_node_id":"2147","b1":null,"b2":null},"2037":{"from_node_id":"2146","to_node_id":"2149","b1":{"x":9825.691787328104,"y":6750.982224639618},"b2":{"x":9826.246046950804,"y":6796.478848649214}},"2038":{"from_node_id":"2146","to_node_id":"2150","b1":{"x":9825.74051344878,"y":6754.981927849252},"b2":{"x":9846.97040437258,"y":6773.724705961465}},"2039":{"from_node_id":"2148","to_node_id":"2130","b1":{"x":9824.424908190504,"y":6646.98994118911},"b2":{"x":9823.870648567803,"y":6601.493317179513}}}},"320":{"name":"IPPMIa","bigg_id":"IPPMIa","reversibility":true,"label_x":9858.712806810072,"label_y":7008.963823636982,"gene_reaction_rule":"(MA0202 or MA1223) and (MA1393 or MA0642 or MA4415)","genes":[{"name":"MA0202","bigg_id":"MA0202"},{"name":"MA1223","bigg_id":"MA1223"},{"name":"MA1393","bigg_id":"MA1393"},{"name":"MA0642","bigg_id":"MA0642"},{"name":"MA4415","bigg_id":"MA4415"}],"metabolites":[{"bigg_id":"3c2hmp_c","coefficient":-1},{"bigg_id":"h2o_c","coefficient":1},{"bigg_id":"2ippm_c","coefficient":1}],"segments":{"2040":{"from_node_id":"2151","to_node_id":"2152","b1":null,"b2":null},"2041":{"from_node_id":"2153","to_node_id":"2152","b1":null,"b2":null},"2042":{"from_node_id":"2151","to_node_id":"2154","b1":{"x":9829.346246378873,"y":7050.959965362236},"b2":{"x":9829.900506001573,"y":7096.456589371833}},"2043":{"from_node_id":"2153","to_node_id":"2155","b1":{"x":9828.030641120595,"y":6942.967978702093},"b2":{"x":9848.797633897962,"y":6923.713576322773}},"2044":{"from_node_id":"2153","to_node_id":"2149","b1":{"x":9828.079367241273,"y":6946.9676819117285},"b2":{"x":9827.525107618572,"y":6901.471057902131}}}},"321":{"name":"IPMD","bigg_id":"IPMD","reversibility":true,"label_x":9862.367265860841,"label_y":7308.9415643596,"gene_reaction_rule":"(MA0201 or MA3748)","genes":[{"name":"MA0201","bigg_id":"MA0201"},{"name":"MA3748","bigg_id":"MA3748"}],"metabolites":[{"bigg_id":"3c4mop_c","coefficient":1},{"bigg_id":"3c2hmp_c","coefficient":-1},{"bigg_id":"nadh_c","coefficient":1},{"bigg_id":"h_c","coefficient":1},{"bigg_id":"nad_c","coefficient":-1}],"segments":{"2045":{"from_node_id":"2156","to_node_id":"2157","b1":null,"b2":null},"2046":{"from_node_id":"2158","to_node_id":"2157","b1":null,"b2":null},"2047":{"from_node_id":"2158","to_node_id":"2159","b1":{"x":9833.000705429642,"y":7350.937706084855},"b2":{"x":9833.554965052343,"y":7396.434330094451}},"2048":{"from_node_id":"2156","to_node_id":"2154","b1":{"x":9831.733826292042,"y":7246.945422634347},"b2":{"x":9831.179566669342,"y":7201.4487986247495}},"2049":{"from_node_id":"2158","to_node_id":"2160","b1":{"x":9833.049431550318,"y":7354.937409294489},"b2":{"x":9854.279322474118,"y":7373.680187406701}},"2050":{"from_node_id":"2158","to_node_id":"2161","b1":{"x":9833.049431550318,"y":7354.937409294489},"b2":{"x":9812.28243877295,"y":7374.191811673809}},"2051":{"from_node_id":"2156","to_node_id":"2162","b1":{"x":9831.685100171364,"y":7242.945719424712},"b2":{"x":9852.452092948732,"y":7223.691317045392}}}},"322":{"name":"OMCDC","bigg_id":"OMCDC","reversibility":false,"label_x":9866.02172491161,"label_y":7608.919305082219,"gene_reaction_rule":"","genes":[],"metabolites":[{"bigg_id":"3c4mop_c","coefficient":-1},{"bigg_id":"co2_c","coefficient":1},{"bigg_id":"4mop_c","coefficient":1},{"bigg_id":"h_c","coefficient":-1}],"segments":{"2052":{"from_node_id":"2163","to_node_id":"2164","b1":null,"b2":null},"2053":{"from_node_id":"2165","to_node_id":"2164","b1":null,"b2":null},"2054":{"from_node_id":"2163","to_node_id":"2159","b1":{"x":9835.388285342811,"y":7546.923163356965},"b2":{"x":9834.83402572011,"y":7501.426539347368}},"2055":{"from_node_id":"2165","to_node_id":"2166","b1":{"x":9836.703890601088,"y":7654.915150017107},"b2":{"x":9857.933781524887,"y":7673.65792812932}},"2056":{"from_node_id":"2165","to_node_id":"2167","b1":{"x":9836.655164480411,"y":7650.915446807473},"b2":{"x":9837.209424103112,"y":7696.412070817069}},"2057":{"from_node_id":"2163","to_node_id":"2168","b1":{"x":9835.339559222133,"y":7542.92346014733},"b2":{"x":9856.1065519995,"y":7523.66905776801}}}},"323":{"name":"LEUTA","bigg_id":"LEUTA","reversibility":true,"label_x":9869.67618396238,"label_y":7908.897045804837,"gene_reaction_rule":"MA4349","genes":[{"name":"MA4349","bigg_id":"MA4349"}],"metabolites":[{"bigg_id":"akg_c","coefficient":-1},{"bigg_id":"4mop_c","coefficient":1},{"bigg_id":"glu_L_c","coefficient":1},{"bigg_id":"leu_L_c","coefficient":-1}],"segments":{"2058":{"from_node_id":"2169","to_node_id":"2170","b1":null,"b2":null},"2059":{"from_node_id":"2171","to_node_id":"2170","b1":null,"b2":null},"2060":{"from_node_id":"2169","to_node_id":"2172","b1":{"x":9840.358349651857,"y":7954.892890739726},"b2":{"x":9861.588240575657,"y":7973.635668851938}},"2061":{"from_node_id":"2171","to_node_id":"2167","b1":{"x":9839.04274439358,"y":7846.900904079584},"b2":{"x":9838.48848477088,"y":7801.404280069986}},"2062":{"from_node_id":"2171","to_node_id":"2173","b1":{"x":9838.994018272902,"y":7842.901200869948},"b2":{"x":9859.76101105027,"y":7823.6467984906285}},"2063":{"from_node_id":"2169","to_node_id":"2174","b1":{"x":9840.30962353118,"y":7950.893187530091},"b2":{"x":9840.863883153881,"y":7996.389811539688}}}},"324":{"name":"LEUt2r","bigg_id":"LEUt2r","reversibility":true,"label_x":9873.330643013149,"label_y":8208.874786527456,"gene_reaction_rule":"(MA3437 and MA3438)","genes":[{"name":"MA3437","bigg_id":"MA3437"},{"name":"MA3438","bigg_id":"MA3438"}],"metabolites":[{"bigg_id":"leu_L_e","coefficient":-1},{"bigg_id":"h_e","coefficient":-1},{"bigg_id":"h_c","coefficient":1},{"bigg_id":"leu_L_c","coefficient":1}],"segments":{"2064":{"from_node_id":"2175","to_node_id":"2176","b1":null,"b2":null},"2065":{"from_node_id":"2177","to_node_id":"2176","b1":null,"b2":null},"2066":{"from_node_id":"2175","to_node_id":"2178","b1":{"x":9843.96408258195,"y":8250.870928252709},"b2":{"x":9844.51834220465,"y":8296.367552262305}},"2067":{"from_node_id":"2175","to_node_id":"2179","b1":{"x":9844.012808702626,"y":8254.870631462345},"b2":{"x":9865.242699626426,"y":8273.613409574556}},"2068":{"from_node_id":"2177","to_node_id":"2180","b1":{"x":9842.648477323672,"y":8142.878941592567},"b2":{"x":9863.41547010104,"y":8123.624539213247}},"2069":{"from_node_id":"2177","to_node_id":"2174","b1":{"x":9842.69720344435,"y":8146.878644802202},"b2":{"x":9842.14294382165,"y":8101.382020792605}}}},"325":{"name":"EX_leu-L[e]","bigg_id":"EX_leu_L_e","reversibility":false,"label_x":9876.985102063918,"label_y":8508.852527250074,"gene_reaction_rule":"","genes":[],"metabolites":[{"bigg_id":"leu_L_e","coefficient":-1}],"segments":{"2070":{"from_node_id":"2181","to_node_id":"2182","b1":null,"b2":null},"2071":{"from_node_id":"2183","to_node_id":"2182","b1":null,"b2":null},"2072":{"from_node_id":"2181","to_node_id":"2178","b1":{"x":9846.351662495119,"y":8446.856385524821},"b2":{"x":9845.797402872418,"y":8401.359761515223}}}},"326":{"name":"R2MMALSYN","bigg_id":"R2MMALSYN","reversibility":false,"label_x":10302.546956087885,"label_y":8064.230081298809,"gene_reaction_rule":"MA3793","genes":[{"name":"MA3793","bigg_id":"MA3793"}],"metabolites":[{"bigg_id":"h2o_c","coefficient":-1},{"bigg_id":"r2mmal_c","coefficient":1},{"bigg_id":"pyr_c","coefficient":-1},{"bigg_id":"coa_c","coefficient":1},{"bigg_id":"h_c","coefficient":1},{"bigg_id":"accoa_c","coefficient":-1}],"segments":{"2073":{"from_node_id":"2185","to_node_id":"2186","b1":null,"b2":null},"2074":{"from_node_id":"2187","to_node_id":"2186","b1":null,"b2":null},"2075":{"from_node_id":"2185","to_node_id":"2184","b1":{"x":10271.913516519086,"y":8002.233939573555},"b2":{"x":10271.359256896385,"y":7956.737315563958}},"2076":{"from_node_id":"2187","to_node_id":"2188","b1":{"x":10273.180395656686,"y":8106.226223024063},"b2":{"x":10273.734655279386,"y":8151.7228470336595}},"2077":{"from_node_id":"2185","to_node_id":"2189","b1":{"x":10271.864790398407,"y":7998.23423636392},"b2":{"x":10292.631783175775,"y":7978.9798339846}},"2078":{"from_node_id":"2187","to_node_id":"2190","b1":{"x":10273.229121777362,"y":8110.2259262336975},"b2":{"x":10294.459012701162,"y":8128.96870434591}},"2079":{"from_node_id":"2187","to_node_id":"2191","b1":{"x":10273.229121777362,"y":8110.2259262336975},"b2":{"x":10252.462128999994,"y":8131.256207519267}},"2080":{"from_node_id":"2185","to_node_id":"2192","b1":{"x":10271.864790398407,"y":7998.23423636392},"b2":{"x":10250.63489947461,"y":7979.4914582517085}}}},"327":{"name":"R03896","bigg_id":"R03896","reversibility":true,"label_x":10306.201415138654,"label_y":8364.207822021428,"gene_reaction_rule":"(MA0202 or MA1223) and MA1393","genes":[{"name":"MA0202","bigg_id":"MA0202"},{"name":"MA1223","bigg_id":"MA1223"},{"name":"MA1393","bigg_id":"MA1393"}],"metabolites":[{"bigg_id":"citrac_c","coefficient":1},{"bigg_id":"h2o_c","coefficient":1},{"bigg_id":"r2mmal_c","coefficient":-1}],"segments":{"2081":{"from_node_id":"2193","to_node_id":"2194","b1":null,"b2":null},"2082":{"from_node_id":"2195","to_node_id":"2194","b1":null,"b2":null},"2083":{"from_node_id":"2195","to_node_id":"2196","b1":{"x":10276.834854707455,"y":8406.20396374668},"b2":{"x":10277.389114330155,"y":8451.700587756277}},"2084":{"from_node_id":"2195","to_node_id":"2197","b1":{"x":10276.883580828131,"y":8410.203666956317},"b2":{"x":10298.11347175193,"y":8428.946445068528}},"2085":{"from_node_id":"2193","to_node_id":"2188","b1":{"x":10275.567975569855,"y":8302.211680296174},"b2":{"x":10275.013715947154,"y":8256.715056286575}}}},"329":{"name":"HIBD","bigg_id":"HIBD","reversibility":true,"label_x":10661.263752962885,"label_y":8067.781839111309,"gene_reaction_rule":"MA0614","genes":[{"name":"MA0614","bigg_id":"MA0614"}],"metabolites":[{"bigg_id":"3hmp_c","coefficient":-1},{"bigg_id":"nad_c","coefficient":-1},{"bigg_id":"nadh_c","coefficient":1},{"bigg_id":"h_c","coefficient":1},{"bigg_id":"2mop_c","coefficient":1}],"segments":{"2092":{"from_node_id":"2206","to_node_id":"2207","b1":null,"b2":null},"2093":{"from_node_id":"2208","to_node_id":"2207","b1":null,"b2":null},"2094":{"from_node_id":"2206","to_node_id":"2205","b1":{"x":10630.630313394086,"y":8005.785697386055},"b2":{"x":10630.076053771385,"y":7960.289073376458}},"2095":{"from_node_id":"2206","to_node_id":"2209","b1":{"x":10630.581587273407,"y":8001.78599417642},"b2":{"x":10651.348580050775,"y":7982.5315917971}},"2096":{"from_node_id":"2208","to_node_id":"2210","b1":{"x":10631.945918652362,"y":8113.7776840461975},"b2":{"x":10653.175809576162,"y":8132.52046215841}},"2097":{"from_node_id":"2208","to_node_id":"2211","b1":{"x":10631.945918652362,"y":8113.7776840461975},"b2":{"x":10611.178925874994,"y":8133.032086425517}},"2098":{"from_node_id":"2208","to_node_id":"2212","b1":{"x":10631.897192531686,"y":8109.777980836563},"b2":{"x":10632.451452154386,"y":8155.2746048461595}}}},"330":{"name":"2MOPRED","bigg_id":"2MOPRED","reversibility":false,"label_x":10664.918212013654,"label_y":8367.759579833928,"gene_reaction_rule":"MA2860","genes":[{"name":"MA2860","bigg_id":"MA2860"}],"metabolites":[{"bigg_id":"mmal_c","coefficient":1},{"bigg_id":"h2o_c","coefficient":-1},{"bigg_id":"2mop_c","coefficient":-1},{"bigg_id":"h_c","coefficient":2},{"bigg_id":"nad_c","coefficient":-1},{"bigg_id":"nadh_c","coefficient":1}],"segments":{"2099":{"from_node_id":"2213","to_node_id":"2214","b1":null,"b2":null},"2100":{"from_node_id":"2215","to_node_id":"2214","b1":null,"b2":null},"2101":{"from_node_id":"2215","to_node_id":"2216","b1":{"x":10635.551651582455,"y":8409.75572155918},"b2":{"x":10636.105911205155,"y":8455.252345568777}},"2102":{"from_node_id":"2213","to_node_id":"2217","b1":{"x":10634.236046324177,"y":8301.76373489904},"b2":{"x":10655.003039101544,"y":8282.50933251972}},"2103":{"from_node_id":"2213","to_node_id":"2212","b1":{"x":10634.284772444855,"y":8305.763438108674},"b2":{"x":10633.730512822154,"y":8260.266814099075}},"2104":{"from_node_id":"2215","to_node_id":"2218","b1":{"x":10635.600377703131,"y":8413.755424768817},"b2":{"x":10656.83026862693,"y":8432.498202881028}},"2105":{"from_node_id":"2213","to_node_id":"2219","b1":{"x":10634.236046324177,"y":8301.76373489904},"b2":{"x":10613.006155400379,"y":8283.020956786826}},"2106":{"from_node_id":"2215","to_node_id":"2220","b1":{"x":10635.600377703131,"y":8413.755424768817},"b2":{"x":10614.833384925763,"y":8433.009827148137}}}},"331":{"name":"SERAT","bigg_id":"SERAT","reversibility":true,"label_x":9826.958915726962,"label_y":4729.181820911566,"gene_reaction_rule":"(MA2721 or MA3442)","genes":[{"name":"MA2721","bigg_id":"MA2721"},{"name":"MA3442","bigg_id":"MA3442"}],"metabolites":[{"bigg_id":"acser_c","coefficient":1},{"bigg_id":"coa_c","coefficient":1},{"bigg_id":"accoa_c","coefficient":-1},{"bigg_id":"ser_L_c","coefficient":-1}],"segments":{"2107":{"from_node_id":"2221","to_node_id":"2222","b1":null,"b2":null},"2108":{"from_node_id":"2223","to_node_id":"2222","b1":null,"b2":null},"2109":{"from_node_id":"2223","to_node_id":"1945","b1":{"x":9812.291296470663,"y":4681.378061998813},"b2":{"x":9811.737036847962,"y":4635.881437989216}},"2110":{"from_node_id":"2223","to_node_id":"2224","b1":{"x":9812.242570349985,"y":4677.378358789178},"b2":{"x":9833.009563127353,"y":4658.123956409858}},"2111":{"from_node_id":"2221","to_node_id":"2225","b1":{"x":9813.558175608263,"y":4785.370345449321},"b2":{"x":9847.553680958265,"y":4803.648173406708}},"2112":{"from_node_id":"2221","to_node_id":"2226","b1":{"x":9813.60690172894,"y":4789.370048658955},"b2":{"x":9814.538274562596,"y":4829.741527114257}}}},"332":{"name":"GHMT2","bigg_id":"GHMT2","reversibility":true,"label_x":9848.833106604812,"label_y":5029.478490987316,"gene_reaction_rule":"MA3520","genes":[{"name":"MA3520","bigg_id":"MA3520"}],"metabolites":[{"bigg_id":"mlthf_c","coefficient":-1},{"bigg_id":"h2o_c","coefficient":-1},{"bigg_id":"gly_c","coefficient":-1},{"bigg_id":"ser_L_c","coefficient":1},{"bigg_id":"thf_c","coefficient":1}],"segments":{"2113":{"from_node_id":"2227","to_node_id":"2228","b1":null,"b2":null},"2114":{"from_node_id":"2229","to_node_id":"2228","b1":null,"b2":null},"2115":{"from_node_id":"2227","to_node_id":"2230","b1":{"x":9819.466546173613,"y":5071.47463271257},"b2":{"x":9820.020805796314,"y":5116.971256722167}},"2116":{"from_node_id":"2227","to_node_id":"2231","b1":{"x":9819.51527229429,"y":5075.474335922205},"b2":{"x":9840.74516321809,"y":5094.217114034417}},"2117":{"from_node_id":"2227","to_node_id":"2232","b1":{"x":9819.51527229429,"y":5075.474335922205},"b2":{"x":9798.748279516922,"y":5094.728738301525}},"2118":{"from_node_id":"2229","to_node_id":"2226","b1":{"x":9818.199667036013,"y":4967.482349262063},"b2":{"x":9817.645407413313,"y":4921.985725252465}},"2119":{"from_node_id":"2229","to_node_id":"2233","b1":{"x":9818.150940915335,"y":4963.482646052427},"b2":{"x":9838.917933692703,"y":4944.2282436731075}}}},"333":{"name":"PSP_L","bigg_id":"PSP_L","reversibility":false,"label_x":10064.54356389551,"label_y":4914.0932983722805,"gene_reaction_rule":"(MA0678 or MA4428 or MA4429)","genes":[{"name":"MA0678","bigg_id":"MA0678"},{"name":"MA4428","bigg_id":"MA4428"},{"name":"MA4429","bigg_id":"MA4429"}],"metabolites":[{"bigg_id":"pser_L_c","coefficient":-1},{"bigg_id":"h2o_c","coefficient":-1},{"bigg_id":"pi_c","coefficient":1},{"bigg_id":"ser_L_c","coefficient":1}],"segments":{"2120":{"from_node_id":"2234","to_node_id":"2235","b1":null,"b2":null},"2121":{"from_node_id":"2236","to_node_id":"2235","b1":null,"b2":null},"2122":{"from_node_id":"2234","to_node_id":"2237","b1":{"x":10196.411589595918,"y":4869.023634522238},"b2":{"x":10241.911468529088,"y":4868.918672305796}},"2123":{"from_node_id":"2234","to_node_id":"2238","b1":{"x":10200.41157895268,"y":4869.014407074639},"b2":{"x":10219.363084297403,"y":4847.970632575541}},"2124":{"from_node_id":"2236","to_node_id":"2239","b1":{"x":10088.411876963339,"y":4869.272775607422},"b2":{"x":10069.363483418821,"y":4848.316661860517}},"2125":{"from_node_id":"2236","to_node_id":"2226","b1":{"x":10092.4118663201,"y":4869.263548159823},"b2":{"x":9869.505737386931,"y":4869.3685103762655}}}},"334":{"name":"PSERT","bigg_id":"PSERT","reversibility":true,"label_x":10381.900892418807,"label_y":4796.317838371573,"gene_reaction_rule":"MA2304","genes":[{"name":"MA2304","bigg_id":"MA2304"}],"metabolites":[{"bigg_id":"akg_c","coefficient":-1},{"bigg_id":"3php_c","coefficient":1},{"bigg_id":"glu_L_c","coefficient":1},{"bigg_id":"pser_L_c","coefficient":-1}],"segments":{"2126":{"from_node_id":"2240","to_node_id":"2241","b1":null,"b2":null},"2127":{"from_node_id":"2242","to_node_id":"2241","b1":null,"b2":null},"2128":{"from_node_id":"2240","to_node_id":"2243","b1":{"x":10388.407236598114,"y":4867.920450838779},"b2":{"x":10369.212113374373,"y":4847.098653499803}},"2129":{"from_node_id":"2242","to_node_id":"2244","b1":{"x":10500.402360739501,"y":4866.875382154367},"b2":{"x":10558.554472114221,"y":4866.930915537476}},"2130":{"from_node_id":"2242","to_node_id":"2245","b1":{"x":10496.402534877308,"y":4866.912706035953},"b2":{"x":10514.22760972938,"y":4884.136378869389}},"2131":{"from_node_id":"2240","to_node_id":"2237","b1":{"x":10392.407062460306,"y":4867.883126957193},"b2":{"x":10346.909043277867,"y":4868.307686110235}}}},"335":{"name":"PGCD","bigg_id":"PGCD","reversibility":true,"label_x":10683.906959648366,"label_y":4935.835910571125,"gene_reaction_rule":"MA0592","genes":[{"name":"MA0592","bigg_id":"MA0592"}],"metabolites":[{"bigg_id":"3php_c","coefficient":1},{"bigg_id":"nadh_c","coefficient":1},{"bigg_id":"h_c","coefficient":1},{"bigg_id":"nad_c","coefficient":-1},{"bigg_id":"3pg_c","coefficient":-1}],"segments":{"2132":{"from_node_id":"2246","to_node_id":"2247","b1":null,"b2":null},"2133":{"from_node_id":"2248","to_node_id":"2247","b1":null,"b2":null},"2134":{"from_node_id":"2248","to_node_id":"2244","b1":{"x":10696.374067188855,"y":4866.261550611059},"b2":{"x":10650.876048005533,"y":4866.686109669438}},"2135":{"from_node_id":"2248","to_node_id":"2249","b1":{"x":10692.374241326585,"y":4866.298874484323},"b2":{"x":10678.501383771165,"y":4833.05862007416}},"2136":{"from_node_id":"2248","to_node_id":"2250","b1":{"x":10692.374241326585,"y":4866.298874484323},"b2":{"x":10685.988987565439,"y":4896.345854127995}},"2137":{"from_node_id":"2246","to_node_id":"2251","b1":{"x":10804.369365470147,"y":4865.253806032927},"b2":{"x":10823.172587981293,"y":4835.207314670504}},"2138":{"from_node_id":"2246","to_node_id":"2252","b1":{"x":10800.369539607877,"y":4865.291129906192},"b2":{"x":10845.867558791198,"y":4864.866570847812}}}},"336":{"name":"RBPC","bigg_id":"RBPC","reversibility":true,"label_x":10998.358743071534,"label_y":4822.977050075891,"gene_reaction_rule":"MA4555","genes":[{"name":"MA4555","bigg_id":"MA4555"}],"metabolites":[{"bigg_id":"rb15bp_c","coefficient":-1},{"bigg_id":"co2_c","coefficient":-1},{"bigg_id":"h_c","coefficient":2},{"bigg_id":"h2o_c","coefficient":-1},{"bigg_id":"3pg_c","coefficient":2}],"segments":{"2139":{"from_node_id":"2253","to_node_id":"2254","b1":null,"b2":null},"2140":{"from_node_id":"2255","to_node_id":"2254","b1":null,"b2":null},"2141":{"from_node_id":"2253","to_node_id":"2256","b1":{"x":11100.356479282054,"y":4862.491839831643},"b2":{"x":11145.85449846626,"y":4862.067280867927}},"2142":{"from_node_id":"2253","to_node_id":"2257","b1":{"x":11104.356305144402,"y":4862.454515966701},"b2":{"x":11123.159527699609,"y":4841.2781418309005}},"2143":{"from_node_id":"2255","to_node_id":"2258","b1":{"x":10992.361180998665,"y":4863.4995841850805},"b2":{"x":10973.166057861568,"y":4842.67778676623}},"2144":{"from_node_id":"2253","to_node_id":"2259","b1":{"x":11104.356305144402,"y":4862.454515966701},"b2":{"x":11123.5514282815,"y":4883.276313385552}},"2145":{"from_node_id":"2255","to_node_id":"2252","b1":{"x":10996.361006861014,"y":4863.462260320139},"b2":{"x":10950.862987676808,"y":4863.886819283855}}}},"337":{"name":"RBPI","bigg_id":"RBPI","reversibility":true,"label_x":11266.981424935115,"label_y":4820.1777602052325,"gene_reaction_rule":"MA2851","genes":[{"name":"MA2851","bigg_id":"MA2851"}],"metabolites":[{"bigg_id":"rb15bp_c","coefficient":1},{"bigg_id":"r15bp_c","coefficient":-1}],"segments":{"2146":{"from_node_id":"2260","to_node_id":"2261","b1":null,"b2":null},"2147":{"from_node_id":"2262","to_node_id":"2261","b1":null,"b2":null},"2148":{"from_node_id":"2262","to_node_id":"2256","b1":{"x":11296.347946537095,"y":4860.66297044948},"b2":{"x":11250.849927352889,"y":4861.0875294131965}},"2149":{"from_node_id":"2260","to_node_id":"2263","b1":{"x":11400.343418958135,"y":4859.692549960984},"b2":{"x":11445.84143814234,"y":4859.2679909972685}}}},"338":{"name":"PRPPP","bigg_id":"PRPPP","reversibility":false,"label_x":11591.611919298695,"label_y":4915.951712522074,"gene_reaction_rule":"MA2851","genes":[{"name":"MA2851","bigg_id":"MA2851"}],"metabolites":[{"bigg_id":"r15bp_c","coefficient":1},{"bigg_id":"h2o_c","coefficient":-1},{"bigg_id":"pi_c","coefficient":1},{"bigg_id":"h_c","coefficient":1},{"bigg_id":"prpp_c","coefficient":-1}],"segments":{"2150":{"from_node_id":"2264","to_node_id":"2265","b1":null,"b2":null},"2151":{"from_node_id":"2266","to_node_id":"2265","b1":null,"b2":null},"2152":{"from_node_id":"2266","to_node_id":"2263","b1":{"x":11596.334886213175,"y":4857.863680578821},"b2":{"x":11550.83686702897,"y":4858.288239542538}},"2153":{"from_node_id":"2264","to_node_id":"2267","b1":{"x":11704.330184496563,"y":4856.855936225384},"b2":{"x":11723.13340705177,"y":4835.679562089583}},"2154":{"from_node_id":"2266","to_node_id":"2268","b1":{"x":11592.335060350826,"y":4857.901004443763},"b2":{"x":11573.13993721373,"y":4837.079207024913}},"2155":{"from_node_id":"2266","to_node_id":"2269","b1":{"x":11592.335060350826,"y":4857.901004443763},"b2":{"x":11573.531837795621,"y":4879.077378579564}},"2156":{"from_node_id":"2264","to_node_id":"2270","b1":{"x":11700.330358634215,"y":4856.893260090325},"b2":{"x":11745.828377818421,"y":4856.46870112661}}}},"339":{"name":"ATPPRT","bigg_id":"ATPPRT","reversibility":true,"label_x":11828.870343349776,"label_y":4756.331133588915,"gene_reaction_rule":"MA0217","genes":[{"name":"MA0217","bigg_id":"MA0217"}],"metabolites":[{"bigg_id":"ppi_c","coefficient":-1},{"bigg_id":"prpp_c","coefficient":1},{"bigg_id":"atp_c","coefficient":1},{"bigg_id":"prbatp_c","coefficient":-1}],"segments":{"2157":{"from_node_id":"2271","to_node_id":"2272","b1":null,"b2":null},"2158":{"from_node_id":"2273","to_node_id":"2272","b1":null,"b2":null},"2159":{"from_node_id":"2271","to_node_id":"2274","b1":{"x":12004.317124172643,"y":4854.056646354725},"b2":{"x":12023.12034672785,"y":4832.880272218924}},"2160":{"from_node_id":"2273","to_node_id":"2270","b1":{"x":11896.321825889256,"y":4855.064390708162},"b2":{"x":11850.82380670505,"y":4855.488949671879}},"2161":{"from_node_id":"2273","to_node_id":"2275","b1":{"x":11892.322000026907,"y":4855.101714573104},"b2":{"x":11873.12687688981,"y":4834.279917154254}},"2162":{"from_node_id":"2271","to_node_id":"2276","b1":{"x":12000.317298310296,"y":4854.0939702196665},"b2":{"x":12045.815317494502,"y":4853.669411255951}}}},"340":{"name":"PRATPP","bigg_id":"PRATPP","reversibility":false,"label_x":12126.617048650856,"label_y":4950.678816374506,"gene_reaction_rule":"MA1392","genes":[{"name":"MA1392","bigg_id":"MA1392"}],"metabolites":[{"bigg_id":"h2o_c","coefficient":-1},{"bigg_id":"ppi_c","coefficient":1},{"bigg_id":"prbamp_c","coefficient":1},{"bigg_id":"h_c","coefficient":1},{"bigg_id":"prbatp_c","coefficient":-1}],"segments":{"2163":{"from_node_id":"2277","to_node_id":"2278","b1":null,"b2":null},"2164":{"from_node_id":"2279","to_node_id":"2278","b1":null,"b2":null},"2165":{"from_node_id":"2277","to_node_id":"2280","b1":{"x":12192.308939702987,"y":4852.302424702445},"b2":{"x":12173.11381656589,"y":4831.480627283595}},"2166":{"from_node_id":"2279","to_node_id":"2281","b1":{"x":12304.304063848724,"y":4851.257356484066},"b2":{"x":12323.10728640393,"y":4830.080982348265}},"2167":{"from_node_id":"2279","to_node_id":"2282","b1":{"x":12300.304237986376,"y":4851.294680349008},"b2":{"x":12345.802257170582,"y":4850.870121385292}},"2168":{"from_node_id":"2279","to_node_id":"2283","b1":{"x":12304.304063848724,"y":4851.257356484066},"b2":{"x":12323.499186985822,"y":4872.079153902917}},"2169":{"from_node_id":"2277","to_node_id":"2276","b1":{"x":12196.308765565336,"y":4852.265100837503},"b2":{"x":12150.81074638113,"y":4852.68965980122}}}},"341":{"name":"PRAMPC","bigg_id":"PRAMPC","reversibility":true,"label_x":12476.265121139437,"label_y":4936.586557753847,"gene_reaction_rule":"MA0908","genes":[{"name":"MA0908","bigg_id":"MA0908"}],"metabolites":[{"bigg_id":"prfp_c","coefficient":1},{"bigg_id":"h2o_c","coefficient":-1},{"bigg_id":"prbamp_c","coefficient":-1}],"segments":{"2170":{"from_node_id":"2284","to_node_id":"2285","b1":null,"b2":null},"2171":{"from_node_id":"2286","to_node_id":"2285","b1":null,"b2":null},"2172":{"from_node_id":"2286","to_node_id":"2287","b1":{"x":12600.291177662457,"y":4848.495390478349},"b2":{"x":12645.789196846663,"y":4848.070831514633}},"2173":{"from_node_id":"2284","to_node_id":"2288","b1":{"x":12492.295879379068,"y":4849.503134831786},"b2":{"x":12473.10075624197,"y":4828.681337412936}},"2174":{"from_node_id":"2284","to_node_id":"2282","b1":{"x":12496.295705241417,"y":4849.465810966844},"b2":{"x":12450.79768605721,"y":4849.890369930561}}}},"342":{"name":"PRMICIi","bigg_id":"PRMICIi","reversibility":true,"label_x":12798.280381128017,"label_y":4816.825842101938,"gene_reaction_rule":"(MA0218 or MA4435)","genes":[{"name":"MA0218","bigg_id":"MA0218"},{"name":"MA4435","bigg_id":"MA4435"}],"metabolites":[{"bigg_id":"prfp_c","coefficient":-1},{"bigg_id":"prlp_c","coefficient":1}],"segments":{"2175":{"from_node_id":"2289","to_node_id":"2290","b1":null,"b2":null},"2176":{"from_node_id":"2291","to_node_id":"2290","b1":null,"b2":null},"2177":{"from_node_id":"2289","to_node_id":"2287","b1":{"x":12796.282644917497,"y":4846.6665210961855},"b2":{"x":12750.784625733291,"y":4847.091080059902}},"2178":{"from_node_id":"2291","to_node_id":"2292","b1":{"x":12900.278117338537,"y":4845.69610060769},"b2":{"x":12945.776136522743,"y":4845.271541643974}}}},"343":{"name":"IG3PS","bigg_id":"IG3PS","reversibility":false,"label_x":13098.267320804098,"label_y":4803.382020981279,"gene_reaction_rule":"(MA0541 and MA0913)","genes":[{"name":"MA0541","bigg_id":"MA0541"},{"name":"MA0913","bigg_id":"MA0913"}],"metabolites":[{"bigg_id":"gln_L_c","coefficient":-1},{"bigg_id":"glu_L_c","coefficient":1},{"bigg_id":"aicar_c","coefficient":1},{"bigg_id":"eig3p_c","coefficient":1},{"bigg_id":"h_c","coefficient":1},{"bigg_id":"prlp_c","coefficient":-1}],"segments":{"2179":{"from_node_id":"2293","to_node_id":"2294","b1":null,"b2":null},"2180":{"from_node_id":"2295","to_node_id":"2294","b1":null,"b2":null},"2181":{"from_node_id":"2293","to_node_id":"2296","b1":{"x":13092.269758731229,"y":4843.904555090468},"b2":{"x":13073.074635594132,"y":4823.082757671618}},"2182":{"from_node_id":"2295","to_node_id":"2297","b1":{"x":13204.264882876965,"y":4842.859486872089},"b2":{"x":13223.068105432172,"y":4821.683112736288}},"2183":{"from_node_id":"2295","to_node_id":"2298","b1":{"x":13200.265057014618,"y":4842.896810737031},"b2":{"x":13242.970364263416,"y":4876.452314304168}},"2184":{"from_node_id":"2295","to_node_id":"2299","b1":{"x":13204.264882876965,"y":4842.859486872089},"b2":{"x":13267.043247268117,"y":4844.913540574061}},"2185":{"from_node_id":"2295","to_node_id":"2300","b1":{"x":13204.264882876965,"y":4842.859486872089},"b2":{"x":13223.851906595955,"y":4905.679455845591}},"2186":{"from_node_id":"2293","to_node_id":"2292","b1":{"x":13096.269584593578,"y":4843.867231225527},"b2":{"x":13050.771565409372,"y":4844.291790189243}}}},"344":{"name":"IGPDH","bigg_id":"IGPDH","reversibility":false,"label_x":13406.528654568621,"label_y":4798.377079946019,"gene_reaction_rule":"MA0219","genes":[{"name":"MA0219","bigg_id":"MA0219"}],"metabolites":[{"bigg_id":"h2o_c","coefficient":1},{"bigg_id":"imacp_c","coefficient":1},{"bigg_id":"eig3p_c","coefficient":-1}],"segments":{"2187":{"from_node_id":"2301","to_node_id":"2302","b1":null,"b2":null},"2188":{"from_node_id":"2303","to_node_id":"2302","b1":null,"b2":null},"2189":{"from_node_id":"2303","to_node_id":"2304","b1":{"x":13512.526216641489,"y":4837.854545836829},"b2":{"x":13531.329439196696,"y":4816.678171701028}},"2190":{"from_node_id":"2303","to_node_id":"2305","b1":{"x":13508.526390779141,"y":4837.891869701771},"b2":{"x":13554.024409963347,"y":4837.467310738055}},"2191":{"from_node_id":"2301","to_node_id":"2299","b1":{"x":13404.530918358101,"y":4838.862290190266},"b2":{"x":13359.032899173895,"y":4839.286849153983}}}},"345":{"name":"HSTPT","bigg_id":"HSTPT","reversibility":true,"label_x":13706.515594244702,"label_y":4795.57779007536,"gene_reaction_rule":"(MA0118 or MA0942)","genes":[{"name":"MA0118","bigg_id":"MA0118"},{"name":"MA0942","bigg_id":"MA0942"}],"metabolites":[{"bigg_id":"hisp_c","coefficient":-1},{"bigg_id":"akg_c","coefficient":-1},{"bigg_id":"imacp_c","coefficient":1},{"bigg_id":"glu_L_c","coefficient":1}],"segments":{"2192":{"from_node_id":"2306","to_node_id":"2307","b1":null,"b2":null},"2193":{"from_node_id":"2308","to_node_id":"2307","b1":null,"b2":null},"2194":{"from_node_id":"2306","to_node_id":"2309","b1":{"x":13808.513330455222,"y":4835.092579831112},"b2":{"x":13854.011349639428,"y":4834.668020867396}},"2195":{"from_node_id":"2306","to_node_id":"2310","b1":{"x":13812.51315631757,"y":4835.05525596617},"b2":{"x":13831.316378872776,"y":4813.878881830369}},"2196":{"from_node_id":"2308","to_node_id":"2305","b1":{"x":13704.517858034182,"y":4836.063000319607},"b2":{"x":13659.019838849976,"y":4836.487559283324}},"2197":{"from_node_id":"2308","to_node_id":"2311","b1":{"x":13700.518032171833,"y":4836.100324184549},"b2":{"x":13681.322909034736,"y":4815.278526765699}}}},"346":{"name":"HISTP","bigg_id":"HISTP","reversibility":false,"label_x":14006.502533920782,"label_y":4792.778500204701,"gene_reaction_rule":"MA0219","genes":[{"name":"MA0219","bigg_id":"MA0219"}],"metabolites":[{"bigg_id":"hisp_c","coefficient":-1},{"bigg_id":"histd_c","coefficient":1},{"bigg_id":"h2o_c","coefficient":-1},{"bigg_id":"pi_c","coefficient":1}],"segments":{"2198":{"from_node_id":"2312","to_node_id":"2313","b1":null,"b2":null},"2199":{"from_node_id":"2314","to_node_id":"2313","b1":null,"b2":null},"2200":{"from_node_id":"2312","to_node_id":"2309","b1":{"x":14004.504797710262,"y":4833.263710448949},"b2":{"x":13959.006778526056,"y":4833.688269412665}},"2201":{"from_node_id":"2314","to_node_id":"2315","b1":{"x":14108.500270131302,"y":4832.293289960453},"b2":{"x":14153.998289315508,"y":4831.868730996737}},"2202":{"from_node_id":"2312","to_node_id":"2316","b1":{"x":14000.504971847913,"y":4833.30103431389},"b2":{"x":13981.309848710816,"y":4812.47923689504}},"2203":{"from_node_id":"2314","to_node_id":"2317","b1":{"x":14112.50009599365,"y":4832.255966095511},"b2":{"x":14131.303318548857,"y":4811.07959195971}}}},"347":{"name":"HISTD","bigg_id":"HISTD","reversibility":false,"label_x":14306.489473596863,"label_y":4789.979210334042,"gene_reaction_rule":"MA3201","genes":[{"name":"MA3201","bigg_id":"MA3201"}],"metabolites":[{"bigg_id":"his_L_c","coefficient":1},{"bigg_id":"histd_c","coefficient":-1},{"bigg_id":"h2o_c","coefficient":-1},{"bigg_id":"h_c","coefficient":3},{"bigg_id":"nad_c","coefficient":-2},{"bigg_id":"nadh_c","coefficient":2}],"segments":{"2204":{"from_node_id":"2318","to_node_id":"2319","b1":null,"b2":null},"2205":{"from_node_id":"2320","to_node_id":"2319","b1":null,"b2":null},"2206":{"from_node_id":"2320","to_node_id":"2321","b1":{"x":14408.487209807383,"y":4829.494000089794},"b2":{"x":14453.985228991589,"y":4829.069441126078}},"2207":{"from_node_id":"2318","to_node_id":"2315","b1":{"x":14304.491737386343,"y":4830.46442057829},"b2":{"x":14258.993718202137,"y":4830.888979542006}},"2208":{"from_node_id":"2318","to_node_id":"2322","b1":{"x":14300.491911523994,"y":4830.5017444432315},"b2":{"x":14281.296788386897,"y":4809.679947024381}},"2209":{"from_node_id":"2320","to_node_id":"2323","b1":{"x":14412.48703566973,"y":4829.456676224852},"b2":{"x":14431.290258224937,"y":4808.2803020890515}},"2210":{"from_node_id":"2318","to_node_id":"2324","b1":{"x":14300.491911523994,"y":4830.5017444432315},"b2":{"x":14281.688688968788,"y":4851.678118579032}},"2211":{"from_node_id":"2320","to_node_id":"2325","b1":{"x":14412.48703566973,"y":4829.456676224852},"b2":{"x":14431.682158806829,"y":4850.278473643703}}}},"348":{"name":"PYRTHMPPTRX","bigg_id":"PYRTHMPPTRX","reversibility":false,"label_x":9794.003571646388,"label_y":5569.786967356748,"gene_reaction_rule":"(MA1354 or MA1958 or MA3792) and MA3791","genes":[{"name":"MA1354","bigg_id":"MA1354"},{"name":"MA1958","bigg_id":"MA1958"},{"name":"MA3792","bigg_id":"MA3792"},{"name":"MA3791","bigg_id":"MA3791"}],"metabolites":[{"bigg_id":"thmpp_c","coefficient":-1},{"bigg_id":"pyr_c","coefficient":-1},{"bigg_id":"co2_c","coefficient":1},{"bigg_id":"h_c","coefficient":-1},{"bigg_id":"he2thpp_c","coefficient":1}],"segments":{"2212":{"from_node_id":"2326","to_node_id":"2327","b1":null,"b2":null},"2213":{"from_node_id":"2328","to_node_id":"2327","b1":null,"b2":null},"2214":{"from_node_id":"2326","to_node_id":"2024","b1":{"x":9783.800742333457,"y":5606.469195545823},"b2":{"x":9784.065039145578,"y":5651.968427926107}},"2215":{"from_node_id":"2326","to_node_id":"1959","b1":{"x":9783.823977218039,"y":5610.469128062771},"b2":{"x":9386.542600861958,"y":5574.1109361276995}},"2216":{"from_node_id":"2328","to_node_id":"2330","b1":{"x":9783.173400449736,"y":5498.471017588226},"b2":{"x":9811.760566707491,"y":5477.110162120827}},"2217":{"from_node_id":"2326","to_node_id":"2331","b1":{"x":9783.823977218039,"y":5610.469128062771},"b2":{"x":9804.933988633782,"y":5629.346824374217}},"2218":{"from_node_id":"2328","to_node_id":"2332","b1":{"x":9783.19663533432,"y":5502.470950105173},"b2":{"x":9782.932338522196,"y":5456.9717177248895}}}},"349":{"name":"2OBUTHE2THPPTRX","bigg_id":"2OBUTHE2THPPTRX","reversibility":true,"label_x":10146.18469836978,"label_y":5608.2585521385,"gene_reaction_rule":"(MA1354 and MA1958)","genes":[{"name":"MA1354","bigg_id":"MA1354"},{"name":"MA1958","bigg_id":"MA1958"}],"metabolites":[{"bigg_id":"2ahbut_c","coefficient":1},{"bigg_id":"thmpp_c","coefficient":1},{"bigg_id":"2obut_c","coefficient":-1},{"bigg_id":"he2thpp_c","coefficient":-1}],"segments":{"2219":{"from_node_id":"2333","to_node_id":"2334","b1":null,"b2":null},"2220":{"from_node_id":"2335","to_node_id":"2334","b1":null,"b2":null},"2221":{"from_node_id":"2335","to_node_id":"2336","b1":{"x":10125.219322113726,"y":5610.327351199151},"b2":{"x":10124.432544065934,"y":5667.127445674731}},"2222":{"from_node_id":"2335","to_node_id":"2024","b1":{"x":10125.22459173469,"y":5606.327354670264},"b2":{"x":9836.051392454381,"y":5713.5271928362445}},"2223":{"from_node_id":"2333","to_node_id":"2338","b1":{"x":10125.366871500828,"y":5498.327448390356},"b2":{"x":10189.06866964874,"y":5470.763633423462}},"2224":{"from_node_id":"2333","to_node_id":"2332","b1":{"x":10125.361601879864,"y":5502.327444919244},"b2":{"x":9834.315453129153,"y":5413.670057687504}}}},"350":{"name":"KARA2","bigg_id":"KARA2","reversibility":true,"label_x":10157.588528276647,"label_y":5866.907846163523,"gene_reaction_rule":"MA3790","genes":[{"name":"MA3790","bigg_id":"MA3790"}],"metabolites":[{"bigg_id":"23dhmp_c","coefficient":1},{"bigg_id":"2ahbut_c","coefficient":-1},{"bigg_id":"nadp_c","coefficient":1},{"bigg_id":"nadph_c","coefficient":-1},{"bigg_id":"h_c","coefficient":-1}],"segments":{"2225":{"from_node_id":"2339","to_node_id":"2340","b1":null,"b2":null},"2226":{"from_node_id":"2341","to_node_id":"2340","b1":null,"b2":null},"2227":{"from_node_id":"2341","to_node_id":"2342","b1":{"x":10128.084474855788,"y":5908.905481080802},"b2":{"x":10128.518428112537,"y":5954.4034116334215}},"2228":{"from_node_id":"2339","to_node_id":"2336","b1":{"x":10127.092581697505,"y":5804.910211246244},"b2":{"x":10126.658628440755,"y":5759.412280693625}},"2229":{"from_node_id":"2341","to_node_id":"2343","b1":{"x":10128.122624592645,"y":5912.905299151362},"b2":{"x":10149.302880713156,"y":5931.704148868022}},"2230":{"from_node_id":"2339","to_node_id":"2344","b1":{"x":10127.054431960647,"y":5800.910393175684},"b2":{"x":10147.872265581016,"y":5781.710971222024}},"2231":{"from_node_id":"2339","to_node_id":"2345","b1":{"x":10127.054431960647,"y":5800.910393175684},"b2":{"x":10105.874175840137,"y":5782.111543459024}}}},"351":{"name":"DHAD2","bigg_id":"DHAD2","reversibility":false,"label_x":10160.449758540926,"label_y":6166.894201455517,"gene_reaction_rule":"(MA1802 or MA3373)","genes":[{"name":"MA1802","bigg_id":"MA1802"},{"name":"MA3373","bigg_id":"MA3373"}],"metabolites":[{"bigg_id":"23dhmp_c","coefficient":-1},{"bigg_id":"3mop_c","coefficient":1},{"bigg_id":"h2o_c","coefficient":1}],"segments":{"2232":{"from_node_id":"2346","to_node_id":"2347","b1":null,"b2":null},"2233":{"from_node_id":"2348","to_node_id":"2347","b1":null,"b2":null},"2234":{"from_node_id":"2346","to_node_id":"2342","b1":{"x":10129.953811961785,"y":6104.896566538238},"b2":{"x":10129.519858705034,"y":6059.398635985619}},"2235":{"from_node_id":"2348","to_node_id":"2349","b1":{"x":10130.945705120068,"y":6208.891836372796},"b2":{"x":10131.379658376816,"y":6254.389766925416}},"2236":{"from_node_id":"2348","to_node_id":"2350","b1":{"x":10130.983854856924,"y":6212.891654443356},"b2":{"x":10152.164110977435,"y":6231.690504160016}}}},"352":{"name":"ILETA","bigg_id":"ILETA","reversibility":true,"label_x":10163.310988805206,"label_y":6466.880556747511,"gene_reaction_rule":"MA4349","genes":[{"name":"MA4349","bigg_id":"MA4349"}],"metabolites":[{"bigg_id":"ile_L_c","coefficient":-1},{"bigg_id":"3mop_c","coefficient":1},{"bigg_id":"akg_c","coefficient":-1},{"bigg_id":"glu_L_c","coefficient":1}],"segments":{"2237":{"from_node_id":"2351","to_node_id":"2352","b1":null,"b2":null},"2238":{"from_node_id":"2353","to_node_id":"2352","b1":null,"b2":null},"2239":{"from_node_id":"2351","to_node_id":"2354","b1":{"x":10133.806935384348,"y":6508.87819166479},"b2":{"x":10134.240888641096,"y":6554.37612221741}},"2240":{"from_node_id":"2353","to_node_id":"2349","b1":{"x":10132.815042226064,"y":6404.882921830233},"b2":{"x":10132.381088969314,"y":6359.384991277613}},"2241":{"from_node_id":"2351","to_node_id":"2355","b1":{"x":10133.845085121204,"y":6512.87800973535},"b2":{"x":10155.025341241715,"y":6531.67685945201}},"2242":{"from_node_id":"2353","to_node_id":"2356","b1":{"x":10132.776892489206,"y":6400.883103759672},"b2":{"x":10153.594726109575,"y":6381.683681806013}}}},"353":{"name":"ILEt2r","bigg_id":"ILEt2r","reversibility":true,"label_x":10166.172219069485,"label_y":6766.866912039505,"gene_reaction_rule":"(MA3437 and MA3438)","genes":[{"name":"MA3437","bigg_id":"MA3437"},{"name":"MA3438","bigg_id":"MA3438"}],"metabolites":[{"bigg_id":"ile_L_c","coefficient":1},{"bigg_id":"h_e","coefficient":-1},{"bigg_id":"h_c","coefficient":1},{"bigg_id":"ile_L_e","coefficient":-1}],"segments":{"2243":{"from_node_id":"2357","to_node_id":"2358","b1":null,"b2":null},"2244":{"from_node_id":"2359","to_node_id":"2358","b1":null,"b2":null},"2245":{"from_node_id":"2359","to_node_id":"2354","b1":{"x":10135.676272490344,"y":6704.869277122227},"b2":{"x":10135.242319233594,"y":6659.371346569607}},"2246":{"from_node_id":"2357","to_node_id":"2360","b1":{"x":10136.668165648627,"y":6808.864546956785},"b2":{"x":10113.929411281879,"y":6823.126872291659}},"2247":{"from_node_id":"2359","to_node_id":"2361","b1":{"x":10135.638122753486,"y":6700.869459051666},"b2":{"x":10160.000878248855,"y":6686.986931629257}},"2248":{"from_node_id":"2357","to_node_id":"2362","b1":{"x":10136.706315385483,"y":6812.864365027344},"b2":{"x":10136.615583906207,"y":6858.557483655118}}}},"354":{"name":"EX_ile-L[e]","bigg_id":"EX_ile_L_e","reversibility":false,"label_x":10167.886460795793,"label_y":7058.37495644483,"gene_reaction_rule":"","genes":[],"metabolites":[{"bigg_id":"ile_L_e","coefficient":-1}],"segments":{"2249":{"from_node_id":"2363","to_node_id":"2364","b1":null,"b2":null},"2250":{"from_node_id":"2365","to_node_id":"2364","b1":null,"b2":null},"2251":{"from_node_id":"2363","to_node_id":"2362","b1":{"x":10137.390514216651,"y":6996.377321527551},"b2":{"x":10136.956560959901,"y":6950.879390974932}}}},"355":{"name":"POR3","bigg_id":"POR3","reversibility":true,"label_x":10412.519473444772,"label_y":5423.316304506934,"gene_reaction_rule":"( ( MA0032 and (MA0031 or MA2407) and MA0033 and MA0034 ) or (MA2909 and MA2910 and MA2911) )","genes":[{"name":"MA0032","bigg_id":"MA0032"},{"name":"MA0031","bigg_id":"MA0031"},{"name":"MA2407","bigg_id":"MA2407"},{"name":"MA0033","bigg_id":"MA0033"},{"name":"MA0034","bigg_id":"MA0034"},{"name":"MA2909","bigg_id":"MA2909"},{"name":"MA2910","bigg_id":"MA2910"},{"name":"MA2911","bigg_id":"MA2911"}],"metabolites":[{"bigg_id":"fdox_c","coefficient":2},{"bigg_id":"2obut_c","coefficient":1},{"bigg_id":"fdred_c","coefficient":-2},{"bigg_id":"coa_c","coefficient":1},{"bigg_id":"h_c","coefficient":-1},{"bigg_id":"ppcoa_c","coefficient":-1},{"bigg_id":"co2_c","coefficient":-1}],"segments":{"2252":{"from_node_id":"2366","to_node_id":"2367","b1":null,"b2":null},"2253":{"from_node_id":"2368","to_node_id":"2367","b1":null,"b2":null},"2254":{"from_node_id":"2368","to_node_id":"2369","b1":{"x":10399.436391733218,"y":5446.463879594444},"b2":{"x":10380.112349244697,"y":5425.7616724198015}},"2255":{"from_node_id":"2368","to_node_id":"2338","b1":{"x":10403.435908730473,"y":5446.401720213193},"b2":{"x":10272.872066949209,"y":5445.336810518669}},"2256":{"from_node_id":"2366","to_node_id":"2370","b1":{"x":10511.422867656327,"y":5444.723416919425},"b2":{"x":10521.232908516717,"y":5425.202668279151}},"2257":{"from_node_id":"2368","to_node_id":"2371","b1":{"x":10399.436391733218,"y":5446.463879594444},"b2":{"x":10382.536507122828,"y":5473.073495422217}},"2258":{"from_node_id":"2366","to_node_id":"2372","b1":{"x":10511.422867656327,"y":5444.723416919425},"b2":{"x":10537.835777332348,"y":5472.514491281567}},"2259":{"from_node_id":"2366","to_node_id":"2373","b1":{"x":10507.423350659072,"y":5444.7855763006755},"b2":{"x":10588.364145565334,"y":5445.850974276449}},"2260":{"from_node_id":"2366","to_node_id":"2374","b1":{"x":10511.422867656327,"y":5444.723416919425},"b2":{"x":10531.39958364798,"y":5507.420552565232}}}},"356":{"name":"ACCOAL2r","bigg_id":"ACCOAL2r","reversibility":true,"label_x":10808.184420116237,"label_y":5422.19927294416,"gene_reaction_rule":"(MA3168 and MA3602)","genes":[{"name":"MA3168","bigg_id":"MA3168"},{"name":"MA3602","bigg_id":"MA3602"}],"metabolites":[{"bigg_id":"ppcoa_c","coefficient":1},{"bigg_id":"atp_c","coefficient":-1},{"bigg_id":"ppa_c","coefficient":-1},{"bigg_id":"coa_c","coefficient":-1},{"bigg_id":"adp_c","coefficient":1},{"bigg_id":"pi_c","coefficient":1}],"segments":{"2261":{"from_node_id":"2375","to_node_id":"2376","b1":null,"b2":null},"2262":{"from_node_id":"2377","to_node_id":"2376","b1":null,"b2":null},"2263":{"from_node_id":"2377","to_node_id":"2373","b1":{"x":10841.636988213597,"y":5445.28468859633},"b2":{"x":10693.351466744098,"y":5444.219290573229}},"2264":{"from_node_id":"2375","to_node_id":"2378","b1":{"x":10949.623947141195,"y":5443.606385414901},"b2":{"x":10993.516865516622,"y":5428.073183179203}},"2265":{"from_node_id":"2375","to_node_id":"2379","b1":{"x":10945.624430143878,"y":5443.668544791991},"b2":{"x":11069.154066002453,"y":5445.56117896204}},"2266":{"from_node_id":"2375","to_node_id":"2380","b1":{"x":10949.623947141195,"y":5443.6063854
[truncated: 1,371,569 more chars]
