# Supplementary material for: Genome-wide gene expression and RNA half-life measurements allow predictions of regulation and metabolic behavior in Methanosarcina acetivorans
Source: BMC Genomics. 2016 Nov 16;17:924. doi: 10.1186/s12864-016-3219-8 (PMC5112694; doi:10.1186/s12864-016-3219-8)
Supplement: Additional file 2 — Metabolic Model and Maps. A zip file archive containing the iST807 metabolic model in the SBML format, an Excel spreadsheet including descriptions of the metabolic model and the metabolic map in formats compatible with Cytoscape and Escher. (ZIP 1392 KB) [file 12864_2016_3219_MOESM2_ESM.zip › ModelAndMaps/iST807.xls]

## Sheet: iST807 Reactions
Gene	Uniprot ID	Common name (from Uniprot)	Combined - EC	KEGG RXN ID	Model Rxn ID	RXN – BIGG Ids [as given in BIGG or made up]	Enzyme name	Consensus – Made reversible except when unanimously irreversible [except for dupes in KEGG]	GFE (kcal/mol)	Evidence for inclusion	Reference(s) - if applicable	Subsystem (note - most of these were taken from the Barkeri model...)	Notes
UNKNOWN					2PLS	gtp[c] + lac-L[c] --> 2plac-L[c] + gdp[c] + h[c]	2-phospho-L-lactate synthase	I	-14.03	Literature	43, 44	Vitamins Cofactor Biosynthesis	CofB. See "Biosynthesis of the phosphodiester bond in coenzyme F(420) in the methanoarchaea."
UNKNOWN					4ABZt2r	4abz[e] + h[e] <==> 4abz[c] + h[c]	4-Aminobenzoate mitochondrial transport via symport	R	0	Physiological	67	Transport	Barkeri can definitely import this and requires it (or folate) in growth media (see lit) - I presume acetivorans can as well, although it doesn't HAVE to so the evidence is weaker
UNKNOWN					4ASD	4as[c] --> h2o[c] + 4das[c]	4-aminoshikimate dehydratase	I	-11.11	Literature	22	Tetrahydramethanopterin Biosynthesis	See Porat et al, PMID 17010158. Reactions are guesses based on knockout and labeling evidence - more likely than the canonical chorismate --> 4abz pathway in E coli (BLASTing gave genes in anthralate synthesis which is an essential function, and no evidence for repeats). Unlike in Barkeri, 4abz is not an auxotrophy in acetivorans so we presumably need to make it on the way to folate.
UNKNOWN					4DHSD	4adhs[c] + (2) h[c] + nadh[c] --> nad[c] + 4as[c]	4-aminoshikimate dehydrogenase	I	0.49	Literature	22	Tetrahydramethanopterin Biosynthesis	See Porat et al, PMID 17010158. Reactions are guesses based on knockout and labeling evidence - more likely than the canonical chorismate --> 4abz pathway in E coli (BLASTing gave genes in anthralate synthesis which is an essential function, and no evidence for repeats). Unlike in Barkeri, 4abz is not an auxotrophy in acetivorans so we presumably need to make it on the way to folate.
UNKNOWN					4DHSS	4adhq[c] --> 4adhs[c] + h2o[c] + h[c]	4-aminodehydroshikimate synthase	I	-9.72	Literature	22	Tetrahydramethanopterin Biosynthesis	See Porat et al, PMID 17010158. Reactions are guesses based on knockout and labeling evidence - more likely than the canonical chorismate --> 4abz pathway in E coli (BLASTing gave genes in anthralate synthesis which is an essential function, and no evidence for repeats). Unlike in Barkeri, 4abz is not an auxotrophy in acetivorans so we presumably need to make it on the way to folate.
GAPFILL					5HBZIDS	ribflv[c] --> unknown_rbfdeg[c] + 5hbzid[c]	5-hydroxybenzimidazole synthase	I	NaN	Barkeri model		Vitamins Cofactor Biosynthesis	5hbzid needs to be synthesized for growth. Since I tried and (like the previous model builder) could not find a path for its synthesis, I will leave this in. It's a place for improvement.
UNKNOWN					7MHS	7ohp[c] + cys-L[c] + h[c] + nadh[c] --> 7mhp[c] + nad[c] + ser-L[c]	7-mercaptoheptanoate synthase	I	-5.22	Literature	20	Coenzyme B Biosynthesis	One of the last steps in CoB synthesis (See Howell et al, "α-Keto Acid Chain Elongation Reactions Involved in the Biosynthesis of Coenzyme B (7-Mercaptoheptanoyl Threonine Phosphate) in Methanogenic Archaea"). No gene is known yet.
UNKNOWN				R08323	7MHTS	7mhp[c] + atp[c] + thr-L[c] --> 7mht[c] + adp[c] + h[c] + pi[c]	7-mercaptoheptanoylthreonine synthase	I	-6.35	Literature	20	Coenzyme B Biosynthesis	One of the last steps in CoB synthesis (See Howell et al, "α-Keto Acid Chain Elongation Reactions Involved in the Biosynthesis of Coenzyme B (7-Mercaptoheptanoyl Threonine Phosphate) in Methanogenic Archaea"). No gene is known yet.
MA2859	Q8TM11	argD	2.6.1.19	R01648	ABTA	4abut[c] + akg[c] <=> glu-L[c] + sucsal[c]	4-aminobutyrate transaminase	R	-1	KEGG		Glutamate metabolism
MA4042	Q8TIU9		2.3.1.9	R00238	ACACT1	(2) accoa[c] <=> aacoa[c] + coa[c]	acetyl-CoA C-acetyltransferase	R	7.06	KEGG		Lipid Cell Wall Metabolism
MA0938	Q8TS67	cobY	2.7.7.62	R05222	ACBIPGT	adocbip[c] + gtp[c] + h[c] --> agdpcbi[c] + ppi[c]	Adenosyl cobinamide phosphate guanyltransferase	I	NaN	Literature	57, 58, 59 ,70	Vitamins Cofactor Biosynthesis	CobU. Assumed the B12 synthesis pathway was the same as in Barkeri / other anaerobic organisms (early cobalt-incorporation) - see "Comparative genomics of the vitamin B12 metabolism and regulation in prokaryotes."
MA3168	Q8TL72	acdA	6.2.1.13	R00920	ACCOAL2r	atp[c] + coa[c] + ppa[c] <=> adp[c] + pi[c] + ppcoa[c]	acetate-CoA ligase (ADP-forming)	R	-1.06	Literature	38	Coenzyme A Biosynthesis	"Novel Type of ADP-Forming Acetyl Coenzyme A Synthetase in Hyperthermophilic Archaea: Heterologous Expression and Characterization of Isoenzymes from the Sulfate Reducer Archaeoglobus fulgidus and the Methanogen Methanococcus jannaschii" - the acetylcoA synthetase also accepts propionate and butyrate as substrates
MA3602	Q8TK22	acdA	6.2.1.13	R00920	ACCOAL2r	atp[c] + coa[c] + ppa[c] <=> adp[c] + pi[c] + ppcoa[c]	acetate-CoA ligase (ADP-forming)	R	-1.06	Literature	38	Coenzyme A Biosynthesis	"Novel Type of ADP-Forming Acetyl Coenzyme A Synthetase in Hyperthermophilic Archaea: Heterologous Expression and Characterization of Isoenzymes from the Sulfate Reducer Archaeoglobus fulgidus and the Methanogen Methanococcus jannaschii" - the acetylcoA synthetase also accepts propionate and butyrate as substrates
MA4515	Q8THJ9	argB	2.7.2.8	R02649	ACGK	acglu[c] + atp[c] --> acg5p[c] + adp[c]	acetylglutamate kinase	R	-6.9	KEGG		Amino Acid Metabolism	Gene agrees with Barkeri Blast result
MA3564	Q8TK55	argJ	2.3.1.1	R00259	ACGS	accoa[c] + glu-L[c] --> acglu[c] + coa[c] + h[c]	N-acetylglutamate synthase	I	-5.29	KEGG		Amino Acid Metabolism
MA4339	Q8TI18		2.3.1.1	R00259	ACGS	accoa[c] + glu-L[c] --> acglu[c] + coa[c] + h[c]	N-acetylglutamate synthase	I	-5.29	KEGG		Amino Acid Metabolism
MA3606	Q8TK19	ackA	2.7.2.1|2.7.2.15	R00315	ACKr	ac[c] + atp[c] <=> actp[c] + adp[c]	acetate kinase	R	-5.36	Literature	7, 47	Methanogenesis	One of the steps of acetate assimilation - mac is well known to grow on acetate.
MA3744	Q8TJN5	aldC	4.1.1.5	R02948	ACLDC	alac-S[c] + h[c] --> actn-R[c] + co2[c]	acetolactate decarboxylase	I	-1.67	KEGG		Other	Agrees with Barkeri BUT Barkeri suggests MA3746 also to be added
MA1354	Q8TR30		2.2.1.6|4.1.3.18	R00006 | R00226	ACLS	h[c] + (2) pyr[c] --> alac-S[c] + co2[c]	acetolactate synthase	I	-10.53	Literature	111	Valine Leucine and Isoleucine Metabolism	Present in methanococci - "Sulfometuron methyl-sensitive and -resistant acetolactate synthases of the archaebacteria Methanococcus spp." Not sure of the genes - just took the assignment from KEGG
MA1958	Q8TPF5		2.2.1.6|4.1.3.18	R00006 | R00226	ACLS	h[c] + (2) pyr[c] --> alac-S[c] + co2[c]	acetolactate synthase	I	-10.53	Literature	111	Valine Leucine and Isoleucine Metabolism	Present in methanococci - "Sulfometuron methyl-sensitive and -resistant acetolactate synthases of the archaebacteria Methanococcus spp." Not sure of the genes - just took the assignment from KEGG
MA3791	Q8TJJ3		2.2.1.6|4.1.3.18	R00006 | R00226	ACLS	h[c] + (2) pyr[c] --> alac-S[c] + co2[c]	acetolactate synthase	I	-10.53	Literature	111	Valine Leucine and Isoleucine Metabolism	Present in methanococci - "Sulfometuron methyl-sensitive and -resistant acetolactate synthases of the archaebacteria Methanococcus spp." Not sure of the genes - just took the assignment from KEGG
MA3792	Q8TJJ2		2.2.1.6|4.1.3.18	R00006 | R00226	ACLS	h[c] + (2) pyr[c] --> alac-S[c] + co2[c]	acetolactate synthase	I	-10.53	Literature	111	Valine Leucine and Isoleucine Metabolism	Present in methanococci - "Sulfometuron methyl-sensitive and -resistant acetolactate synthases of the archaebacteria Methanococcus spp." Not sure of the genes - just took the assignment from KEGG
MA3854	Q8TJD2		2.2.1.6|4.1.3.18	R00006 | R00226	ACLS	h[c] + (2) pyr[c] --> alac-S[c] + co2[c]	acetolactate synthase	I	-10.53	Literature	111	Valine Leucine and Isoleucine Metabolism	Present in methanococci - "Sulfometuron methyl-sensitive and -resistant acetolactate synthases of the archaebacteria Methanococcus spp." Not sure of the genes - just took the assignment from KEGG
MA3767	Q8TJL5		2.5.1.56	R01804	ACNPLYS	acnam[c] + pi[c] <=> h2o[c] + pep[c] + acmana[c]	N-acetylneuraminate synthase;	R	2.97	SEED		Lipid Cell Wall Metabolism	SEED-suggested rxn for this gene
MA1801	Q8TPV3				ACONMT	amet[c] + acon-T[c] --> ahcys[c] + aconm[c]	Trans-aconitate methyltransferase	I	-5.33	Gapfill		Central Metabolism	Originally from Barkeri model. BLAST against E coli gives the same result as was listed in BIGG from the Barkeri gene.
MA0250	Q8TU24		4.2.1.3|4.2.1.4	R01325	ACONTa	cit[c] <=> acon-C[c] + h2o[c]	aconitase (half-reaction A, Citrate hydro-lyase)	R	1.47	KEGG		Citric Acid Cycle	Fixed to "citrate" instead of "isocitrate", and fixed rxn name (ACONT is a different rxn).
MA0250	Q8TU24		4.2.1.3	R01900	ACONTb	icit[c] <=> acon-C[c] + h2o[c]	aconitase (half-reaction B, Isocitrate hydro-lyase)	R	0.05	KEGG		Citric Acid Cycle	Fixed to "citrate" instead of "isocitrate", and fixed rxn name (ACONT is a different rxn).
MA0119	Q8TUE8	argD	2.6.1.11	R02283	ACOTA	acg5sa[c] + glu-L[c] --> acorn[c] + akg[c]	acetylornithine transaminase	R	1	KEGG		Amino Acid Metabolism
MA2649	Q8TMK8		3.1.3.2	R00548	ACP1(FMN)	fmn[c] + h2o[c] --> pi[c] + ribflv[c]	acid phosphatase (FMN)	I	7.22	Literature (tenuous)	56	Vitamins Cofactor Biosynthesis	Added from the Barkeri model (to make riboflavin) - it has been suggested that hydrolysis enzymes are widely distributed for FAD and FMN, and that the non-specific acid hydrolysis enzyme catalyzes them (so I chose the gene with that annotation). This isn't always true (paper cites an example of a specific hydrolase) but is in some organisms. Not specifically studied in mac - known in E coli and N…
MA4008		aceP [corrected]			ACt3r	ac[e] + hco3[c] <==> ac[c] + hco3[e]	acetate reversible transport via proton symport	R	0	Literature	7, 158	Transport	Assumed the mechanism based on the Thauer paper. The organism can grow on acetate and also produces acetate when grown on CO so the mechanism must be reversible.
UNKNOWN					ACTNt2r	actn-R[e] + h[e] <==> actn-R[c] + h[c]	(R)-acetoin transport via proton symport	R	0	Physiological	104	Transport	Known as a possible byproduct in M. barkeri ("Growth of Methanosarcina barkeri (Fusaro) under nonmethanogenic conditions by the fermentation of pyruvate to acetate: ATP synthesis via the mechanism of substrate level phosphorylation.")
MA3367	Q8TKN4		3.6.1.7	R01515	ACYP	13dpg[c] + h2o[c] --> 3pg[c] + h[c] + pi[c]	acylphosphatase	I	0.09	KEGG		GlycolysisGluconeogenesis
MA3367	Q8TKN4		3.6.1.7	R00317	ACYP_2	actp[c] + h2o[c] --> ac[c] + h[c] + pi[c]	acylphosphatase (2)	I	-1.45	KEGG		Central Metabolism
UNKNOWN					ADCL2	4das[c] --> h2o[c] + 4abz[c] + h[c]	4-aminobenzoic acid synthase	I	-24.75	Literature	22	Vitamins Cofactor Biosynthesis	See Porat et al, PMID 17010158. Reactions are guesses based on knockout and labeling evidence - more likely than the canonical chorismate --> 4abz pathway in E coli (BLASTing gave genes in anthralate synthesis which is an essential function, and no evidence for repeats). Unlike in Barkeri, 4abz is not an auxotrophy in acetivorans so we presumably need to make it on the way to folate.
MA0941	Q8TS64	cobD	6.3.1.10	R07302	ADCPS1	adcobhex[c] + appl[c] + atp[c] --> adocbi[c] + adp[c] + h[c] + pi[c]	adenosylcobinamide-phosphate synthase	I	NaN	KEGG		Other	Not sure if this is in there - rxn was pulled from KEGG
MA0941	Q8TS64	cobD	6.3.1.10	R06529	ADCPS2	adcobhex[c] + applp[c] + atp[c] --> adocbip[c] + adp[c] + h[c] + pi[c]	adenosylcobinamide-phosphate synthase	I	NaN	Literature	57, 58, 59	Vitamins Cofactor Biosynthesis	Assumed the B12 synthesis pathway was the same as in Barkeri / other anaerobic organisms (early cobalt-incorporation) - see "Comparative genomics of the vitamin B12 metabolism and regulation in prokaryotes."
MA3250	Q8TKZ3	cobQ	6.3.5.10	R05225	ADCYRS	adcobdam[c] + (4) atp[c] + (4) gln-L[c] + (4) h2o[c] --> adcobhex[c] + (4) adp[c] + (4) glu-L[c] + (4) h[c] + (4) pi[c]	adenosylcobyric acid synthase (glutamine-hydrolysing)	I	NaN	Literature	57, 58	Vitamins Cofactor Biosynthesis	Assumed the B12 synthesis pathway was the same as in Barkeri / other anaerobic organisms (early cobalt-incorporation) - see "Comparative genomics of the vitamin B12 metabolism and regulation in prokaryotes.
MA2310	Q8TNH5	ade	3.5.4.2	R01244	ADD	ade[c] + h[c] + h2o[c] --> hxan[c] + nh4[c]	adenine deaminase	I	-68.81	KEGG		Nucleotide Metabolism
MA1096	Q8TRS3	adk	2.7.4.3	R00127	ADK1	amp[c] + atp[c] <=> (2) adp[c]	adenylate kinase	R	0	KEGG		Nucleotide Metabolism	Gene agrees with Barkeri Blast result
MA1096	Q8TRS3	adk	2.7.4.3		ADK2	amp[c] + pppi[c] <=> adp[c] + ppi[c]	adenylate kinase (Inorganic triphosphate)	R	NaN	Gapfill		Nucleotide Metabolism	From Barkeri model, needed to remove pppi... MA1096 is a good blast hit with M tuberculosis gene.
MA1096	Q8TRS3	adk	2.7.4.3		ADK3	amp[c] + gtp[c] <=> adp[c] + gdp[c]	adentylate kinase (GTP)	R	0	Gapfill		Nucleotide Metabolism	From Barkeri model, very likely that it performs this function (transphosphatase of AMP and GTP). I assigned the EC number based on similarity to other rxns [the EC is fairly generic]
MA1096	Q8TRS3	adk	2.7.4.3		ADK4	amp[c] + itp[c] <=> adp[c] + idp[c]	adentylate kinase (ITP)	R	0	Gapfill		Nucleotide Metabolism	From Barkeri model, somewhat likely that it performs this function (transphosphatase of AMP and GTP)
MA1096	Q8TRS3	adk	2.7.4.3		ADKd	damp[c] + datp[c] <==> (2) dadp[c]	adenylate kinase (d form)	R	0	Gapfill		Nucleotide Metabolism	From Barkeri model, somewhat likely that it performs this function (transphosphatase of AMP and GTP).
MA4044	Q8TIU7	cyaB	4.6.1.1	R00089	ADNCYC	atp[c] --> camp[c] + ppi[c]	adenylate cyclase	I	1.05	KEGG		Nucleotide Metabolism
MA1373	Q8TR11		2.7.1.20|2.7.1.74	R00185	ADNK1	adn[c] + atp[c] --> adp[c] + amp[c] + h[c]	adenosine kinase	I	-14.03	Literature	85	Nucleotide Metabolism	MJ0406 is a broad-specificity nucleoside kinase (misannotated as a PFK) that can catalyze adenosine phosphorylation but especially is effective at phosphorylating guanosine, cytidine and inosine. The BLAST hit is also annotated as a PFK-family protein - I guess that it's wrong.
MA1623	Q8TQC5		3.5.1.90	R05226	ADOCBIAH	adocbi[c] + h2o[c] --> adcobhex[c] + appl[c]	Adenosyl cobinamide amidohydrolase	I	NaN	Literature	57, 58, 59	Vitamins Cofactor Biosynthesis	Assumed the B12 synthesis pathway was the same as in Barkeri / other anaerobic organisms (early cobalt-incorporation) - see "Comparative genomics of the vitamin B12 metabolism and regulation in prokaryotes." Several enzymes in the pathway are characterized in M mazei - see for this one "Woodson04: Woodson JD, Escalante-Semerena JC (2004). "CbiZ, an amidohydrolase enzyme required for salvaging the…
MA0939	Q8TS66	cobS			ADOCBLS2	agdpcbi[c] + r5hbzi[c] --> adocblhbi[c] + gmp[c] + h[c]	Adenosylcobalamin 5'-phosphate synthase	I	NaN	Literature	57, 58, 59, 72	Vitamins Cofactor Biosynthesis	CobS. Agrees with annotation. Assumed the B12 synthesis pathway was the same as in Barkeri / other anaerobic organisms (early cobalt-incorporation) - see "Comparative genomics of the vitamin B12 metabolism and regulation in prokaryotes."
MA0717	Q8TSS8	hpt	2.4.2.7|2.4.2.8	R00190	ADPT	amp[c] + ppi[c] <=> ade[c] + prpp[c]	adenine phosphoribosyltransferase	R	3.01	KEGG		Nucleotide Metabolism
MA3971	Q8TJ18	purB	4.3.2.2	R01083	ADSL1	dcamp[c] --> amp[c] + fum[c]	adenylosuccinate lyase	R	7.34	KEGG		Alanine and Aspartate Metabolism
MA3971	Q8TJ18	purB	4.3.2.2	R04559	ADSL2	25aics[c] <=> aicar[c] + fum[c]	adenylosuccinate lyase	R	7.34	KEGG		Nucleotide Metabolism
MA1919	Q8TPJ2	purA1	6.3.4.4	R01135	ADSS	asp-L[c] + gtp[c] + imp[c] --> dcamp[c] + gdp[c] + (2) h[c] + pi[c]	adenylosuccinate synthase	I	-2.59	Literature	112	Alanine and Aspartate Metabolism	"Kinetic Characterization of Adenylosuccinate Synthetase from the Thermophilic Archaea Methanocaldococcus jannaschii". From a BLAST search against the sequence in the paper, I am pretty sure it's MJ0561 that is characterized
MA4118	Q8TIM8	purA2	6.3.4.4	R01135	ADSS	asp-L[c] + gtp[c] + imp[c] --> dcamp[c] + gdp[c] + (2) h[c] + pi[c]	adenylosuccinate synthase	I	-2.59	Literature	112	Alanine and Aspartate Metabolism	"Kinetic Characterization of Adenylosuccinate Synthetase from the Thermophilic Archaea Methanocaldococcus jannaschii". From a BLAST search against the sequence in the paper, I am pretty sure it's MJ0561 that is characterized
MA0798	Q8TSJ8		2.4.1.198		AGAIAGT	dpgpi[c] + uacgam[c] --> agdpgpi[c] + h[c] + udp[c]	archaeatidylinositol N-acetylglucosaminyltransferase	I	-11.23	Gapfill – BIGG		Lipid Cell Wall Metabolism	Needed to make lipids. Annotated as "N-acetylglucosaminyl-phosphatidylinositol biosynthetic protein" - like Barkeri model I don't know if it's correct...
MA0990	Q8TS17				AGAID	agdpgpi[c] + h2o[c] --> ac[c] + gdpgpi[c]	N-acetylglucosaminylarchaeatidylinositol deacetylase	I	-2	Gapfill – BIGG		Lipid Cell Wall Metabolism	Needed to make lipids.. annotation is "peptidoglycan GlcNAc deacetylase" … no idea if it's the right gene.
MA3986	Q8TJ04		3.5.3.11	R01157	AGMT	agm[c] + h2o[c] --> ptrc[c] + urea[c]	agmatinase	R	-3.9	KEGG		Arginine and Proline Metabolism
MA3566	Q8TK53	argC	1.2.1.38	R03443	AGPR	acg5p[c] + h[c] + nadph[c] --> acg5sa[c] + nadp[c] + pi[c]	N-acetyl-g-glutamyl-phosphate reductase	R	9.89	KEGG		Amino Acid Metabolism	Gene agrees with Barkeri Blast result
MA1384	Q8TR01		5.3.1.27	R05339	AH6PI	ah6p-D[c] <=> f6p[c]	D-arabino-hex-3-ulose-6-phosphate isomerase	R	-1.75	Literature	63	Central Metabolism	Mac, like M jannaschii, is missing the genes to make the central metabolites e4p, x5p, and s7p in the PPP. M jannaschii does this rxn as a replacement. See "Ribose-5-Phosphate Biosynthesis in Methanocaldococcus jannaschii Occurs in the Absence of a Pentose-Phosphate Pathway "
MA1275	Q8TRA5	ahcY	3.3.1.1	R00192	AHC	ahcys[c] + h2o[c] --> adn[c] + hcys-L[c]	adenosylhomocysteinase	R	5.68	KEGG		Methionine Metabolism
GAPFILL					AHGDx	S2hglut[c] + nad[c] <=> akg[c] + h[c] + nadh[c]	(S)-alpha-hydroxyglutarate dehydrogenase	R	6.22	Literature	43, 95	Vitamins Cofactor Biosynthesis	For H4MPT synthesis - see White review and "Identification of an archaeal 2-hydroxy acid dehydrogenase catalyzing reactions involved in coenzyme biosynthesis in methanoarchaea." MJ0490 does not catalyze this reaction according to the paper - only MJ1425 (which has no this in mac, suggesting that something else is involved in H4SPT synthesis in mac)
MA0261	Q8TU14	thiC			AHMMPS	air[c] + nadh[c] + (2) h[c] --> 4ahmmp[c] + gcald[c] + pi[c] + nad[c]	4-amino-5-hydroxymethyl-2-methylpyrimidine synthetase	I	-12.16	KEGG (annotation)		Vitamins Cofactor Biosynthesis	ThiC (see "Reconstitution of ThiC in thiamine pyrimidine biosynthesis expands the radical SAM superfamily" for relation of this annotation to the rxn). NOTE - I added an nad-nadh pair here because other similar rxns have it and the rxn in the Barkeri model was not charge-balanced although formulas and charges were all seemingly correct.
MA1790	Q8TPW4	thiC1			AHMMPS	air[c] + nadh[c] + (2) h[c] --> 4ahmmp[c] + gcald[c] + pi[c] + nad[c]	4-amino-5-hydroxymethyl-2-methylpyrimidine synthetase	I	-12.16	KEGG (annotation)		Vitamins Cofactor Biosynthesis	ThiC (see "Reconstitution of ThiC in thiamine pyrimidine biosynthesis expands the radical SAM superfamily" for relation of this annotation to the rxn). NOTE - I added an nad-nadh pair here because other similar rxns have it and the rxn in the Barkeri model was not charge-balanced although formulas and charges were all seemingly correct.
MA4329	Q8TI28	thiC2			AHMMPS	air[c] + nadh[c] + (2) h[c] --> 4ahmmp[c] + gcald[c] + pi[c] + nad[c]	4-amino-5-hydroxymethyl-2-methylpyrimidine synthetase	I	-12.16	KEGG (annotation)		Vitamins Cofactor Biosynthesis	ThiC (see "Reconstitution of ThiC in thiamine pyrimidine biosynthesis expands the radical SAM superfamily" for relation of this annotation to the rxn). NOTE - I added an nad-nadh pair here because other similar rxns have it and the rxn in the Barkeri model was not charge-balanced although formulas and charges were all seemingly correct.
MA2715	Q8TME3	metY	2.5.1.49|4.2.99.8	R01287	AHSERL2	achms[c] + h2s[c] --> ac[c] + h[c] + hcys-L[c]	O-acetylhomoserine (thiol)-lyase	I	-12.95	KEGG		Methionine Metabolism	Gene agrees with Barkeri Blast result
MA4012	Q8TIX7	purH	2.1.2.3	R04560	AICART	10fthf[c] + aicar[c] <=> fprica[c] + thf[c]	phosphoribosylaminoimidazolecarboxamide formyltransferase	R	-19.74	KEGG		Nucleotide Metabolism
MA0428	Q8TTK3				AIRC2	air[c] + atp[c] + hco3[c] --> adp[c] + h[c] + pi[c] + 5caiz[c]	phosphoribosylaminoimidazole carboxylase	I	-4.65	KEGG		Nucleotide Metabolism	From the annotation- Note MA4063 is annotated strangely but accoridng to metacyc it's synonymous with AIR carboxylase. Also MA4063 has only very weak (E-10) homology with the Barkeri gene of the same annotation so it might be wrong
MA1376	Q8TR08				AIRC2	air[c] + atp[c] + hco3[c] --> adp[c] + h[c] + pi[c] + 5caiz[c]	phosphoribosylaminoimidazole carboxylase	I	-4.65	KEGG		Nucleotide Metabolism	From the annotation- Note MA4063 is annotated strangely but accoridng to metacyc it's synonymous with AIR carboxylase. Also MA4063 has only very weak (E-10) homology with the Barkeri gene of the same annotation so it might be wrong
MA4063	Q8TIS9	purC			AIRC2	air[c] + atp[c] + hco3[c] --> adp[c] + h[c] + pi[c] + 5caiz[c]	phosphoribosylaminoimidazole carboxylase	I	-4.65	KEGG		Nucleotide Metabolism	From the annotation- Note MA4063 is annotated strangely but accoridng to metacyc it's synonymous with AIR carboxylase. Also MA4063 has only very weak (E-10) homology with the Barkeri gene of the same annotation so it might be wrong
MA0428	Q8TTK3				AIRC3	5aizc[c] <=> 5caiz[c]	phosphoribosylaminoimidazole carboxylase (mutase rxn)	R	0	KEGG		Nucleotide Metabolism	From the annotation- Note MA4063 is annotated strangely but accoridng to metacyc it's synonymous with AIR carboxylase. Also MA4063 has only very weak (E-10) homology with the Barkeri gene of the same annotation so it might be wrong
MA1376	Q8TR08				AIRC3	5aizc[c] <=> 5caiz[c]	phosphoribosylaminoimidazole carboxylase (mutase rxn)	R	0	KEGG		Nucleotide Metabolism	From the annotation- Note MA4063 is annotated strangely but accoridng to metacyc it's synonymous with AIR carboxylase. Also MA4063 has only very weak (E-10) homology with the Barkeri gene of the same annotation so it might be wrong
MA4063	Q8TIS9	purC			AIRC3	5aizc[c] <=> 5caiz[c]	phosphoribosylaminoimidazole carboxylase (mutase rxn)	R	0	KEGG		Nucleotide Metabolism	From the annotation- Note MA4063 is annotated strangely but accoridng to metacyc it's synonymous with AIR carboxylase. Also MA4063 has only very weak (E-10) homology with the Barkeri gene of the same annotation so it might be wrong
MA3342	Q8TKQ6	leuA1	4.1.3.-		AKACAL	accoa[c] + h2o[c] + ohexa[c] --> Rh2cit[c] + coa[c] + h[c]	alpha-ketoadipate:CoA ligase	I	-8.92	Literature	20	Coenzyme B Biosynthesis	First step in CoB synthesis (aksA) - see Howell et al, "α-Keto Acid Chain Elongation Reactions Involved in the Biosynthesis of Coenzyme B (7-Mercaptoheptanoyl Threonine Phosphate) in Methanogenic Archaea". AksA also catalyzes a bunch of other rxns in the pathway: AKACAL. . The AksA gene picked up by BLAST is different from the one in the annotation - I picked the annotated version since both of t…
MA3342	Q8TKQ6	leuA1	4.1.3.-	R08213	AKGCAL	accoa[c] + akg[c] --> coa[c] + h[c] + hacon-T[c]	alpha-ketoglutarate:CoA ligase	I	-7.45	Literature	20	Coenzyme B Biosynthesis	First step in CoB synthesis (aksA) - see Howell et al, "α-Keto Acid Chain Elongation Reactions Involved in the Biosynthesis of Coenzyme B (7-Mercaptoheptanoyl Threonine Phosphate) in Methanogenic Archaea". AksA also catalyzes a bunch of other rxns in the pathway: AKACAL. . The AksA gene picked up by BLAST is different from the one in the annotation - I picked the annotated version since both of t…
MA4354	Q8TI04	phoA	3.1.3.1	R04620	AKP1	ahdt[c] + (3) h2o[c] --> dhnpt[c] + (2) h[c] + (3) pi[c]	alkaline phosphatase (Dihydroneopterin)	I	-6.4	KEGG		Vitamins Cofactor Biosynthesis
MA3342	Q8TKQ6	leuA1	4.1.3.-		AKPCAL	accoa[c] + h2o[c] + ohepa[c] --> Rh3cit[c] + coa[c] + h[c]	alpha-ketopimelate:CoA ligase	I	-8.92	Literature	20	Coenzyme B Biosynthesis	First step in CoB synthesis (aksA) - see Howell et al, "α-Keto Acid Chain Elongation Reactions Involved in the Biosynthesis of Coenzyme B (7-Mercaptoheptanoyl Threonine Phosphate) in Methanogenic Archaea". AksA also catalyzes a bunch of other rxns in the pathway: AKACAL. . The AksA gene picked up by BLAST is different from the one in the annotation - I picked the annotated version since both of t…
GAPFILL					AKSCAL	2ood[c] + accoa[c] + h2o[c] --> glyc-R[c] + pmcoa[c]	alpha-ketosubmerate:CoA ligase	I	9.98	Literature? (tenuous)	43	Biotin synthesis	Proposed reaction on the way to biotin - see White review (p. 14). I keep unsure because the rxn doesn't seem to agree with the paper (where does gly-R come from?) and all the other genes for biotin synthesis seem to be missing... does this organism even make biotin??
UNKNOWN					AKSDC	2ood[c] + h[c] --> 7ohp[c] + co2[c]	alpha-ketosubmerate decarboxylase	I	-4.09	Literature	20	Coenzyme B Biosynthesis	One of the last steps in CoB synthesis (See Howell et al, "α-Keto Acid Chain Elongation Reactions Involved in the Biosynthesis of Coenzyme B (7-Mercaptoheptanoyl Threonine Phosphate) in Methanogenic Archaea"). No gene is known yet.
UNKNOWN					ALACt2r	alac-S[e] + h[e] <==> alac-S[c] + h[c]	acetolactate reversible transport via proton symport	R	0	Physiological	104	Transport	Known as a possible byproduct in M. barkeri ("Growth of Methanosarcina barkeri (Fusaro) under nonmethanogenic conditions by the fermentation of pyruvate to acetate: ATP synthesis via the mechanism of substrate level phosphorylation.")
MA2837	Q8TM33				ALAt4r	ala-L[e] + na1[e] <==> ala-L[c] + na1[c]	Alanine-Sodium symporter	R	NaN	TransportDB		Transport	Gene association from transportDB.
MA0636	Q8TT07	aspC	2.6.1.2	R00258	ALATA_L	akg[c] + ala-L[c] <=> glu-L[c] + pyr[c]	L-alanine transaminase	R	0	Literature	108	Alanine and Aspartate Metabolism	"Ammonia assimilation and synthesis of alanine, aspartate, and glutamate in Methanosarcina barkeri and Methanobacterium thermoautotrophicum. " Gene was taken from BLAST against the Barkeri model (somewhat arbitrary choice) - citation seems pretty solid that this rxn is there though ("glutamate-pyruvate transminase")
MA0194	Q8TU79	alaS	6.1.1.7	R03038	ALATRS	atp[c] + trnaala[c] + ala_L[c] <=> alatrna[c] + amp[c] + ppi[c]	Alanyl-tRNA synthetase	I	NaN	KEGG		Alanine and Aspartate Metabolism
MA2630	Q8TMM6				ALCD19x	glyald[c] + h[c] + nadph[c] --> glyc[c] + nadp[c]	alcohol dehydrogenase (glycerol, NAD)	I	-5.22			Central Metabolism	Generic enzymes... who knows which rxns it actually does?
MA0403	Q8TTM5		1.1.1.2|1.1.1.21|1.1.1.72	R01041	ALCD19y	glyald[c] + h[c] + nadph[c] --> glyc[c] + nadp[c]	alcohol dehydrogenase (glycerol, NADP)	I	-5.22	KEGG		Central Metabolism	Generic enzymes... who knows which rxns it actually does?
MA1901	Q8TPK9	adh	1.1.1.2|1.1.1.21|1.1.1.72	R01041	ALCD19y	glyald[c] + h[c] + nadph[c] --> glyc[c] + nadp[c]	alcohol dehydrogenase (glycerol, NADP)	I	-5.22	KEGG		Central Metabolism	Generic enzymes... who knows which rxns it actually does?
MA2630	Q8TMM6				ALCD20x	nad[c] + 2ppoh[c] <=> h[c] + nadh[c] + acetone[c]	alcohol dehydrogenase (2-propanol) (NAD)	R	0.94	KEGG		Central Metabolism	Generic enzymes... who knows which rxns it actually does?
MA0403	Q8TTM5		1.1.1.80	R01550	ALCD20y	nadp[c] + 2ppoh[c] <=> h[c] + nadph[c] + acetone[c]	alcohol dehydrogenase (2-propanol) (NADP)	R	0.94	KEGG		Central Metabolism	Generic enzymes... who knows which rxns it actually does?
MA1901	Q8TPK9	adh	1.1.1.80	R01550	ALCD20y	nadp[c] + 2ppoh[c] <=> h[c] + nadph[c] + acetone[c]	alcohol dehydrogenase (2-propanol) (NADP)	R	0.94	KEGG		Central Metabolism	Generic enzymes... who knows which rxns it actually does?
UNKNOWN					ALCD22_L_f420_	lald-L[c] + f420-2[c] + h[c] <=> mthgxl[c] + f420-2h2[c]	alcohol dehydrogenase (L-lactaldehyde)	R	-1.75	Literature	42	Central Metabolism	F420-dependent lactaldehyde formation was hypothesized in "Biochemical Origins of Lactaldehyde and Hydroxyacetone in Methanocaldococcus jannaschii". No gene was identified. Not sure if it's the same way in mac or not.
MA2630	Q8TMM6	adh	1.1.1.1|1.1.1.71	R00754	ALCD2x	etoh[c] + nad[c] <=> acald[c] + h[c] + nadh[c]	alcohol dehydrogenase (ethanol)	R	5.78	KEGG		Central Metabolism
MA0403	Q8TTM5		1.1.1.2|1.1.1.71	R00746	ALCD2y	etoh[c] + nadp[c] <=> acald[c] + h[c] + nadph[c]	alcohol dehydrogenase (ethanol, NADP)	R	5.78	KEGG		Central Metabolism
MA1901	Q8TPK9	adh	1.1.1.2|1.1.1.71	R00746	ALCD2y	etoh[c] + nadp[c] <=> acald[c] + h[c] + nadph[c]	alcohol dehydrogenase (ethanol, NADP)	R	5.78	KEGG		Central Metabolism
MA0417	Q8TTL3	fdh	1.2.1.1		ALDD1	fald[c] + h2o[c] + nad[c] --> for[c] + (2) h[c] + nadh[c]	aldehyde dehydrogenase (formaldehyde, NAD)	I	-9.8	KEGG and gapfill		Central Metabolism	Needed to use up formaldehyde in the system. Gene assumed based on annotation (formaldehyde dehydrogenase)
MA2860	Q8TM10	aldH	1.2.1.3	R02678	ALDD20x	h2o[c] + id3acald[c] + nad[c] --> (2) h[c] + ind3ac[c] + nadh[c]	aldehyde dehydrogenase (indole-3-acetaldehyde, NAD)	I	-9.8	KEGG		Tyrosine Tryptophan and Phenylalanine Metabolism
MA2860	Q8TM10	aldH	1.2.1.3|1.2.1.5	R00710	ALDD2x	acald[c] + h2o[c] + nad[c] <=> ac[c] + (2) h[c] + nadh[c]	aldehyde dehydrogenase (acetaldehyde, NAD)	I	-11.99	KEGG		Central Metabolism	Made irreversible based on thermo and BIGG (assuming NAD/NADH of 7 – but OK up to around 5) – irrev agrees with literature
MA4354	Q8TI04	phoA	3.1.3.1|3.1.3.2	R01010	ALKP	dhap[c] + h2o[c] --> dha[c] + pi[c]	alkaline phosphatase	I	7.22	KEGG (annotation)		Vitamins Cofactor Biosynthesis
MA0422	Q8TTK9				ALR2_f420_	mthgxl[c] + f420-2h2[c] --> f420-2[c] + acetol[c] + h[c]	methylgloxal dehydrogenase (F420)	R	0.29	Literature	42	Central Metabolism	This was ~40% identical - not as good as the others but still, a generic annotation and could be right
MA2291	Q8TNJ4				ALR2_f420_	mthgxl[c] + f420-2h2[c] --> f420-2[c] + acetol[c] + h[c]	methylgloxal dehydrogenase (F420)	R	0.29	Literature	42	Central Metabolism	No gene identified in MJ but I blasted against known methylglyoxal reductases in E coli - MA2756 came out 88% homologous to b1781, MA2292 came out 75% homologous (despite the low E-value). There's actually an intermediate (unknown) here, but I just lumped them together since it is suggested in the paper (White 2008) that F420 re-reduces it. Must be reversible for model to work
MA2292	Q8TNJ3				ALR2_f420_	mthgxl[c] + f420-2h2[c] --> f420-2[c] + acetol[c] + h[c]	methylgloxal dehydrogenase (F420)	R	0.29	Literature	42	Central Metabolism	No gene identified in MJ but I blasted against known methylglyoxal reductases in E coli - MA2756 came out 88% homologous to b1781, MA2292 came out 75% homologous (despite the low E-value). There's actually an intermediate (unknown) here, but I just lumped them together since it is suggested in the paper (White 2008) that F420 re-reduces it. Must be reversible for model to work
MA2756	Q8TMA8				ALR2_f420_	mthgxl[c] + f420-2h2[c] --> f420-2[c] + acetol[c] + h[c]	methylgloxal dehydrogenase (F420)	R	0.29	Literature	42	Central Metabolism	No gene identified in MJ but I blasted against known methylglyoxal reductases in E coli - MA2756 came out 88% homologous to b1781, MA2292 came out 75% homologous (despite the low E-value). There's actually an intermediate (unknown) here, but I just lumped them together since it is suggested in the paper (White 2008) that F420 re-reduces it. Must be reversible for model to work
GAPFILL			2.6.1.62	R03231	AMAOTr	amet[c] + 8aonn[c] <=> amob[c] + dann[c]	adenosylmethionine-8-amino-7-oxononanoate transaminase	R	2.46	Gapfill - BIGG		Vitamins Cofactor Biosynthesis	Assumed rxn on the way to biotin synthesis - like all the other biotin synthesis genes, this appears to be missing... note also that it's impossible to make biotin in any of the BIGG models because we have no clue what happens to amob after it's created by this rxn. No rxns in BIGG, KEGG, or Metacyc consume it.
MA1790	Q8TPW4	thiC1			AMPMS2	air[c] + h2o[c] + nad[c] --> 4ampm[c] + (2) for[c] + (3) h[c] + nadh[c]	4-amino-2-methyl-5-phosphomethylpyrimidine synthetase	I	-40.83	Gapfill – BIGG		Vitamins Cofactor Biosynthesis	Significant BLAST hit, seems reasonable [needed to make 4ampm]. Only thing even close in reverse blast score... Not sure if the gene does this or AHMMPS
MA1605	Q8TQD9	pepN	3.4.11.1|3.4.11.2|3.4.11.23|3.4.13.3	R00899	AMPTASECG	cgly[c] + h2o[c] --> cys-L[c] + gly[c]	alanyl aminopeptidase (cys-gly)	I	-0.46	KEGG		Amino Acid Metabolism
MA2653	Q8TMK4		3.4.11.1|3.4.11.2|3.4.11.23|3.4.13.3	R00899	AMPTASECG	cgly[c] + h2o[c] --> cys-L[c] + gly[c]	alanyl aminopeptidase (cys-gly)	I	-0.46	KEGG		Amino Acid Metabolism
MA2989	Q8TLP5	trpD	2.4.2.18	R01073	ANPRT	ppi[c] + pran[c] <=> anth[c] + prpp[c]	anthranilate phosphoribosyltransferase	R	10.47	KEGG		Tyrosine Tryptophan and Phenylalanine Metabolism	Gene agrees with Barkeri Blast result
MA2986	Q8TLP8	trpG	4.1.3.27	R00986	ANS	chor[c] + gln-L[c] --> anth[c] + glu-L[c] + h[c] + pyr[c]	anthranilate synthase	I	-44.16	KEGG		Tyrosine Tryptophan and Phenylalanine Metabolism
MA2987	Q8TLP7	trpE	4.1.3.27	R00986	ANS	chor[c] + gln-L[c] --> anth[c] + glu-L[c] + h[c] + pyr[c]	anthranilate synthase	I	-44.16	KEGG		Tyrosine Tryptophan and Phenylalanine Metabolism
MA2986	Q8TLP8	trpG	4.1.3.27	R00985	ANS2	chor[c] + nh4[c] --> anth[c] + h[c] + h2o[c] + pyr[c]	anthranilate synthase 2	I	20.89	KEGG		Tyrosine Tryptophan and Phenylalanine Metabolism
MA2987	Q8TLP7	trpE	4.1.3.27	R00985	ANS2	chor[c] + nh4[c] --> anth[c] + h[c] + h2o[c] + pyr[c]	anthranilate synthase 2	I	20.89	KEGG		Tyrosine Tryptophan and Phenylalanine Metabolism
GAPFILL			2.3.1.47	R03210	AOXSr	ala-L[c] + h[c] + pmcoa[c] <=> co2[c] + coa[c] + 8aonn[c]	8-amino-7-oxononanoate synthase	R	2.16	Gapfill - BIGG		Vitamins Cofactor Biosynthesis	Assumed rxn on the way to biotin synthesis - like all the other biotin synthesis genes, this appears to be missing...
MA2859	Q8TM11	argD	2.6.1.19|2.6.1.55	R00908	APAT2	akg[c] + ala-B[c] <=> glu-L[c] + msa[c]	beta-alanine:2-oxoglutarate aminotransferase	R	-1	KEGG		Alanine and Aspartate Metabolism
MA0940	Q8TS65				APPLP	appl[c] + atp[c] --> adp[c] + applp[c] + h[c]	aminopropanol phosphorylase	I	-14.03	Literature (tenuous)	59	Vitamins Cofactor Biosynthesis	Literature tentatively assigned CobZ this function - may be a bifunctional enzyme (anotehr function has been characterized for it since then) or maybe they were just wrong.
MA3012	Q8TLM4	pdaD1	4.1.1.19	R00566	ARGDC	arg-L[c] + h[c] --> agm[c] + co2[c]	arginine decarboxylase	I	-3.09	Literature	113	Glutamate metabolism	"Methanococcus jannaschii uses a pyruvoyl-dependent arginine decarboxylase in polyamine biosynthesis." Not a strong blast hit but the annotation is the same
MA3496	Q8TKB4	pdaD2	4.1.1.19	R00566	ARGDC	arg-L[c] + h[c] --> agm[c] + co2[c]	arginine decarboxylase	I	-3.09	Literature	113	Glutamate metabolism	"Methanococcus jannaschii uses a pyruvoyl-dependent arginine decarboxylase in polyamine biosynthesis." Not a strong blast hit but the annotation is the same
MA0792	Q8TSK4	arcA	3.5.3.6	R00552	ARGDr	arg-L[c] + h2o[c] <=> citr-L[c] + nh4[c]	arginine deiminase	R	-72.71	KEGG		Arginine and Proline Metabolism
MA1318	Q8TR65	argH	4.3.2.1	R01086	ARGSL	argsuc[c] <=> arg-L[c] + fum[c]	argininosuccinate lyase	R	7.34	Literature	114	Alanine and Aspartate Metabolism	"Functional conservation between the argininosuccinate lyase of the archaeon Methanococcus maripaludis and the corresponding bacterial and eukaryal genes."
MA2142	Q8TNY5	argG	6.3.4.5	R01954	ARGSS	asp-L[c] + atp[c] + citr-L[c] --> amp[c] + argsuc[c] + h[c] + ppi[c]	argininosuccinate synthase	I	-9.65	KEGG		Alanine and Aspartate Metabolism
MA0043	Q8TUM3	argS	6.1.1.19	R03646	ARGTRS	atp[c] + arg_L[c] + trnaarg[c] <=> amp[c] + ppi[c] + argtrna[c]	Arginyl-tRNA synthetase	I	NaN	KEGG		Arginine and Proline Metabolism
MA0430	Q8TTK1	asd	1.2.1.11	R02291	ASADi	4pasp[c] + h[c] + nadph[c] --> aspsa[c] + nadp[c] + pi[c]	aspartate-semialdehyde dehydrogenase, irreversible	I	9.89	Literature	115	Alanine and Aspartate Metabolism	"A new branch in the family: structure of aspartate-beta-semialdehyde dehydrogenase from Methanococcus jannaschii"
MA0115	Q8TUF2	psd			ASD	dpgps[c] + h[c] --> co2[c] + dpgpe[c]	archaetidylserine decarboxylase	I	-3.09	Literature	97	Lipid Cell Wall Metabolism	Reaction is suggested in lipid review. Not sure if the dehydration occurs before or after decarboxylation - could be before, but here it is assumed to be after. Gene taken from annotation ("phosphatidylserine decarboxylase")
MA1317	Q8TR66		3.5.1.1|3.5.1.38	R00485	ASNN	asn-L[c] + h2o[c] --> asp-L[c] + nh4[c]	L-asparaginase	I	-65.05	MetaCyc		Alanine and Aspartate Metabolism	Note - KEGG and Metacyc disagree on what this gene does so I included both reactions
MA0051	Q8TUL5		6.3.5.4	R00578	ASNS1	asp-L[c] + atp[c] + gln-L[c] + h2o[c] <=> amp[c] + asn-L[c] + glu-L[c] + h[c] + ppi[c]	asparagine synthase (glutamine-hydrolysing)	I	-17.77	KEGG		Alanine and Aspartate Metabolism	Aka asparagine synthase. Not specifically studied in methanogens but the pathway seems to be consistent in other archaea (pyrococcus). However, alternative formation of asparigine-trna synthesis may also exist in M mazei (by homology - see "Asparagine synthesis III " in metacyc)
MA1966	Q8TPE7	asn	6.3.5.4	R00578	ASNS1	asp-L[c] + atp[c] + gln-L[c] + h2o[c] <=> amp[c] + asn-L[c] + glu-L[c] + h[c] + ppi[c]	asparagine synthase (glutamine-hydrolysing)	I	-17.77	KEGG		Alanine and Aspartate Metabolism	Aka asparagine synthase. Not specifically studied in methanogens but the pathway seems to be consistent in other archaea (pyrococcus). However, alternative formation of asparigine-trna synthesis may also exist in M mazei (by homology - see "Asparagine synthesis III " in metacyc)
MA1684	Q8TQ68	aspS	6.1.1.23	R03647	ASNTRS2-1	trnaasn[c] + asp_L[c] + atp[c] <=> amp[c] + asntrna_asp_[c] + ppi[c]	nondiscriminating aspartyl-tRNA synthetase	I	NaN	Literature	61	Other	Thermophila has two practically identical asp-tRNA ligases - nonspecific (TTC1087 - can ligate asnTRNA with asp) and a specific one. Took a guess that the mac asp-TRNA ligase protein is nonspecific (disagrees with annotation, but from homology it's hard to tell). The T thermophilus gene is known to be nonspecific. Metacyc seems to agree with me here. Also seems to make sense since MAC doesn't hav…
MA4522	Q8THJ2	polC	6.3.5.6	R04212	ASNTRS2-2	h2o[c] + gln_L[c] + asntrna_asp_[c] + atp[c] <=> glu_L[c] + pi[c] + asntrna[c] + adp[c] + h[c]	Asparaginyl-tRNA synthetase (from asntrna(asp))	I	NaN	Literature	61	Other	BEWARE: There are two possible ways to form asn-trna, and despite the putative presence of a standalone asparagine synthase, only this version of asn-TRNA synthase is predicted in mac or mba genome. Asp is mistakenly added to the asn-tRNA (hence the trnaasn(asp) and then gluamine donates an NH4.
MA4523	Q8THJ1	gatA	6.3.5.6	R04212	ASNTRS2-2	h2o[c] + gln_L[c] + asntrna_asp_[c] + atp[c] <=> glu_L[c] + pi[c] + asntrna[c] + adp[c] + h[c]	Asparaginyl-tRNA synthetase (from asntrna(asp))	I	NaN	Literature	61	Other	BEWARE: There are two possible ways to form asn-trna, and despite the putative presence of a standalone asparagine synthase, only this version of asn-TRNA synthase is predicted in mac or mba genome. Asp is mistakenly added to the asn-tRNA (hence the trnaasn(asp) and then gluamine donates an NH4.
MA4524	Q8THJ0	gatB	6.3.5.6	R04212	ASNTRS2-2	h2o[c] + gln_L[c] + asntrna_asp_[c] + atp[c] <=> glu_L[c] + pi[c] + asntrna[c] + adp[c] + h[c]	Asparaginyl-tRNA synthetase (from asntrna(asp))	I	NaN	Literature	61	Other	BEWARE: There are two possible ways to form asn-trna, and despite the putative presence of a standalone asparagine synthase, only this version of asn-TRNA synthase is predicted in mac or mba genome. Asp is mistakenly added to the asn-tRNA (hence the trnaasn(asp) and then gluamine donates an NH4.
MA1949	Q8TPG4		4.1.1.11|4.1.1.15	R00489	ASP1DC	asp-L[c] + h[c] --> ala-B[c] + co2[c]	aspartate 1-decarboxylase	I	-3.09	KEGG		Alanine and Aspartate Metabolism
MA0006	Q8TUQ9		4.1.1.11|4.1.1.15	R00489	ASP1DC	asp-L[c] + h[c] --> ala-B[c] + co2[c]	aspartate 1-decarboxylase	I	-3.09	Literature	2	Alanine and Aspartate Metabolism	Added an additional gene that is associated with this reaction (MA0006) whose homolog was shown to be active in M. jannaschii.
MA4501	Q8THL3	pyrI	2.1.3.2	R01397	ASPCT	asp-L[c] + cbp[c] --> cbasp[c] + h[c] + pi[c]	aspartate carbamoyltransferase	I	0.55	Literature	116	Alanine and Aspartate Metabolism	"Characterization of the aspartate transcarbamoylase from Methanococcus jannaschii"
MA4502	Q8THL2	pyrB	2.1.3.2	R01397	ASPCT	asp-L[c] + cbp[c] --> cbasp[c] + h[c] + pi[c]	aspartate carbamoyltransferase	I	0.55	Literature	116	Alanine and Aspartate Metabolism	"Characterization of the aspartate transcarbamoylase from Methanococcus jannaschii"
MA0131	Q8TUD6		2.7.2.4	R00480	ASPKi	asp-L[c] + atp[c] --> 4pasp[c] + adp[c]	aspartate kinase, irreversible	R	-6.9	Literature	117	Alanine and Aspartate Metabolism	I added the I for consistency with barkeri naming but am not convinced it's irreversible. First step in aspartate synthesis. See "The initial step in the archaeal aspartate biosynthetic pathway catalyzed by a monofunctional aspartokinase."
MA0958	Q8TS47	nadX	1.4.1.21	R07410	ASPO2x	asp-L[c] + nad[c] --> h[c] + iasp[c] + nadh[c]	L-aspartate:NAD+ oxidoreductase (deaminating)	I	-13.01	KEGG		Vitamins Cofactor Biosynthesis
MA0958	Q8TS47	nadX	1.4.1.21	R07407	ASPO2y	asp-L[c] + nadp[c] --> h[c] + iasp[c] + nadph[c]	L-aspartate:NAD+ oxidoreductase (deaminating)	I	-13.01	KEGG		Other	Added from KEGG - KEGG download only identified nad but annotation leaves it open
MA0636	Q8TT07	aspC	2.6.1.1	R00355	ASPTA	akg[c] + asp-L[c] <=> glu-L[c] + oaa[c]	aspartate transaminase	R	-2.8422e-014	Literature	108	Alanine and Aspartate Metabolism	None of these genes agrees with barkeri BLAST result (MA1816) - included based on KEGG. Evidence for rxn in Barkeri: See "Ammonia assimilation and synthesis of alanine, aspartate, and glutamate in Methanosarcina barkeri and Methanobacterium thermoautotrophicum. " - it's called "glutamate oxaloacetate transminase" in that paper
MA1385	Q8TR00		2.6.1.1	R00355	ASPTA	akg[c] + asp-L[c] <=> glu-L[c] + oaa[c]	aspartate transaminase	R	-2.8422e-014	Literature	108	Alanine and Aspartate Metabolism	None of these genes agrees with barkeri BLAST result (MA1816) - included based on KEGG. Evidence for rxn in Barkeri: See "Ammonia assimilation and synthesis of alanine, aspartate, and glutamate in Methanosarcina barkeri and Methanobacterium thermoautotrophicum. " - it's called "glutamate oxaloacetate transminase" in that paper
MA1819	Q8TPT6	aspB	2.6.1.1	R00355	ASPTA	akg[c] + asp-L[c] <=> glu-L[c] + oaa[c]	aspartate transaminase	R	-2.8422e-014	Literature	108	Alanine and Aspartate Metabolism	None of these genes agrees with barkeri BLAST result (MA1816) - included based on KEGG. Evidence for rxn in Barkeri: See "Ammonia assimilation and synthesis of alanine, aspartate, and glutamate in Methanosarcina barkeri and Methanobacterium thermoautotrophicum. " - it's called "glutamate oxaloacetate transminase" in that paper
MA1821	Q8TPT4				ASPTL	aspsa[c] + h2s[c] <=> hcys-L[c] + h2o[c]	semialdehyde thiolase	R		Literature	1	Amino Acid Metabolism	ASPTL – semialdehyde thiolase
MA1822	Q8TPT3				ASPTL	aspsa[c] + h2s[c] <=> hcys-L[c] + h2o[c]	semialdehyde thiolase	R		Literature	1	Amino Acid Metabolism	ASPTL – semialdehyde thiolase
MA1684	Q8TQ68	aspS	6.1.1.12|6.1.1.23	R05577	ASPTRS	asp_L[c] + trnaasp[c] + atp[c] <=> asptrna[c] + amp[c] + ppi[c]	Aspartyl-tRNA synthetase	I	NaN	KEGG		Alanine and Aspartate Metabolism
MA0691	Q8TSV4				ATGH	dggpg[c] + (8) h[c] + (8) nadph[c] --> dpgpg[c] + (8) nadp[c]	archaetidylglycerol hydrogenase	I	-140.32	Literature	97, 106, 163	Lipid Cell Wall Metabolism	Needed to make lipids. It is known that the unsaturated tails are made first and then they are saturated(see ref 97) - this lumped rxn does the saturations. Ref also suggests that saturation occurs after attachment of polar head groups as done here... Genes are all annotated as "geranylgeranyl reductase" which could mean this...MA1484 has best homology to the characterized gene in thermoplasma ac…
MA0692	Q8TSV3				ATGH	dggpg[c] + (8) h[c] + (8) nadph[c] --> dpgpg[c] + (8) nadp[c]	archaetidylglycerol hydrogenase	I	-140.32	Literature	97, 106, 163	Lipid Cell Wall Metabolism	Needed to make lipids. It is known that the unsaturated tails are made first and then they are saturated(see ref 97) - this lumped rxn does the saturations. Ref also suggests that saturation occurs after attachment of polar head groups as done here... Genes are all annotated as "geranylgeranyl reductase" which could mean this...MA1484 has best homology to the characterized gene in thermoplasma ac…
MA1484	Q8TQQ6				ATGH	dggpg[c] + (8) h[c] + (8) nadph[c] --> dpgpg[c] + (8) nadp[c]	archaetidylglycerol hydrogenase	I	-140.32	Literature	97, 106, 163	Lipid Cell Wall Metabolism	Needed to make lipids. It is known that the unsaturated tails are made first and then they are saturated(see ref 97) - this lumped rxn does the saturations. Ref also suggests that saturation occurs after attachment of polar head groups as done here... Genes are all annotated as "geranylgeranyl reductase" which could mean this...MA1484 has best homology to the characterized gene in thermoplasma ac…
MA1485	Q8TQQ5				ATGH	dggpg[c] + (8) h[c] + (8) nadph[c] --> dpgpg[c] + (8) nadp[c]	archaetidylglycerol hydrogenase	I	-140.32	Literature	97, 106, 163	Lipid Cell Wall Metabolism	Needed to make lipids. It is known that the unsaturated tails are made first and then they are saturated(see ref 97) - this lumped rxn does the saturations. Ref also suggests that saturation occurs after attachment of polar head groups as done here... Genes are all annotated as "geranylgeranyl reductase" which could mean this...MA1484 has best homology to the characterized gene in thermoplasma ac…
MA0691	Q8TSV4				ATIH	dggpi[c] + (8) h[c] + (8) nadph[c] --> dpgpi[c] + (8) nadp[c]	archaetidylinositol hydrogenase	I	-140.32	Literature	97, 106, 163	Lipid Cell Wall Metabolism	Needed to make lipids. It is known that the unsaturated tails are made first and then they are saturated(see ref 97) - this lumped rxn does the saturations. Ref also suggests that saturation occurs after attachment of polar head groups as done here... Genes are all annotated as "geranylgeranyl reductase" which could mean this...MA1484 has best homology to the characterized gene in thermoplasma ac…
MA0692	Q8TSV3				ATIH	dggpi[c] + (8) h[c] + (8) nadph[c] --> dpgpi[c] + (8) nadp[c]	archaetidylinositol hydrogenase	I	-140.32	Literature	97, 106, 163	Lipid Cell Wall Metabolism	Needed to make lipids. It is known that the unsaturated tails are made first and then they are saturated(see ref 97) - this lumped rxn does the saturations. Ref also suggests that saturation occurs after attachment of polar head groups as done here... Genes are all annotated as "geranylgeranyl reductase" which could mean this...MA1484 has best homology to the characterized gene in thermoplasma ac…
MA1484	Q8TQQ6				ATIH	dggpi[c] + (8) h[c] + (8) nadph[c] --> dpgpi[c] + (8) nadp[c]	archaetidylinositol hydrogenase	I	-140.32	Literature	97, 106, 163	Lipid Cell Wall Metabolism	Needed to make lipids. It is known that the unsaturated tails are made first and then they are saturated(see ref 97) - this lumped rxn does the saturations. Ref also suggests that saturation occurs after attachment of polar head groups as done here... Genes are all annotated as "geranylgeranyl reductase" which could mean this...MA1484 has best homology to the characterized gene in thermoplasma ac…
MA1485	Q8TQQ5				ATIH	dggpi[c] + (8) h[c] + (8) nadph[c] --> dpgpi[c] + (8) nadp[c]	archaetidylinositol hydrogenase	I	-140.32	Literature	97, 106, 163	Lipid Cell Wall Metabolism	Needed to make lipids. It is known that the unsaturated tails are made first and then they are saturated(see ref 97) - this lumped rxn does the saturations. Ref also suggests that saturation occurs after attachment of polar head groups as done here... Genes are all annotated as "geranylgeranyl reductase" which could mean this...MA1484 has best homology to the characterized gene in thermoplasma ac…
SPONT			3.5.4.18	R00088	ATPHs	atp[c] + h[c] + h2o[c] --> itp[c] + nh4[c]	ATP amine hydrolysis (spontaneous)	I	-68.81	Spontaneous		Nucleotide Metabolism	Spontaneous reaction
MA3706	Q8TJS1		3.6.1.3|3.6.1.5|3.6.1.8|3.6.1.15	R00086	ATPM	atp[c] + h2o[c] --> adp[c] + h[c] + pi[c]	ATP maintenance requirement	I	-6.81	KEGG		Other
MA0217	Q8TU56	hisG	2.4.2.17	R01071	ATPPRT	ppi[c] + prbatp[c] <=> atp[c] + prpp[c]	ATP phosphoribosyltransferase	R	7.68	KEGG		Histidine Metabolism
MA1678	Q8TQ74		3.6.3.6		ATPS1	atp[c] + h[c] + h2o[c] --> adp[c] + (2) h[e] + pi[c]	H+-exporting ATPase	I	-6.81	KEGG		Transport	Gene associations from annotation
MA2833	Q8TM37		3.6.3.6		ATPS1	atp[c] + h[c] + h2o[c] --> adp[c] + (2) h[e] + pi[c]	H+-exporting ATPase	I	-6.81	KEGG		Transport	Gene associations from annotation
MA4152	Q8TIJ7	ahaH [corrected]	3.6.3.14		ATPS4r	(4) h[e] + adp[c] + pi[c] <=> (3) h[c] + atp[c] + h2o[c]	ATP synthase (four protons for one ATP)	R	6.81	Literature	89	Methanogenesis	4 H+ is characterized in other methanogens, assumed here. Note – only A0A1 (aha) is proven to have function, F0F1 (atp) was deleted and had no effect on growth on methanol or acetate (Saum et al, the F0F1 ATP Synthase Genes in M. Acetivorans are Dispensable for Growth and ATP Synthesis.) Rohlin et al also detected no ATP operon expression on these subtrates
MA4153	Q8TIJ6	ahaI [corrected]	3.6.3.14		ATPS4r	(4) h[e] + adp[c] + pi[c] <=> (3) h[c] + atp[c] + h2o[c]	ATP synthase (four protons for one ATP)	R	6.81	Literature	89	Methanogenesis	4 H+ is characterized in other methanogens, assumed here. Note – only A0A1 (aha) is proven to have function, F0F1 (atp) was deleted and had no effect on growth on methanol or acetate (Saum et al, the F0F1 ATP Synthase Genes in M. Acetivorans are Dispensable for Growth and ATP Synthesis.) Rohlin et al also detected no ATP operon expression on these subtrates
MA4154	Q8TIJ5	ahaK [corrected]	3.6.3.14		ATPS4r	(4) h[e] + adp[c] + pi[c] <=> (3) h[c] + atp[c] + h2o[c]	ATP synthase (four protons for one ATP)	R	6.81	Literature	89	Methanogenesis	4 H+ is characterized in other methanogens, assumed here. Note – only A0A1 (aha) is proven to have function, F0F1 (atp) was deleted and had no effect on growth on methanol or acetate (Saum et al, the F0F1 ATP Synthase Genes in M. Acetivorans are Dispensable for Growth and ATP Synthesis.) Rohlin et al also detected no ATP operon expression on these subtrates
MA4155	Q8TIJ4	ahaE [corrected]	3.6.3.14		ATPS4r	(4) h[e] + adp[c] + pi[c] <=> (3) h[c] + atp[c] + h2o[c]	ATP synthase (four protons for one ATP)	R	6.81	Literature	89	Methanogenesis	4 H+ is characterized in other methanogens, assumed here. Note – only A0A1 (aha) is proven to have function, F0F1 (atp) was deleted and had no effect on growth on methanol or acetate (Saum et al, the F0F1 ATP Synthase Genes in M. Acetivorans are Dispensable for Growth and ATP Synthesis.) Rohlin et al also detected no ATP operon expression on these subtrates
MA4156	Q8TIJ3	ahaC [corrected]	3.6.3.14		ATPS4r	(4) h[e] + adp[c] + pi[c] <=> (3) h[c] + atp[c] + h2o[c]	ATP synthase (four protons for one ATP)	R	6.81	Literature	89	Methanogenesis	4 H+ is characterized in other methanogens, assumed here. Note – only A0A1 (aha) is proven to have function, F0F1 (atp) was deleted and had no effect on growth on methanol or acetate (Saum et al, the F0F1 ATP Synthase Genes in M. Acetivorans are Dispensable for Growth and ATP Synthesis.) Rohlin et al also detected no ATP operon expression on these subtrates
MA4157	Q8TIJ2	ahaF [corrected]	3.6.3.14		ATPS4r	(4) h[e] + adp[c] + pi[c] <=> (3) h[c] + atp[c] + h2o[c]	ATP synthase (four protons for one ATP)	R	6.81	Literature	89	Methanogenesis	4 H+ is characterized in other methanogens, assumed here. Note – only A0A1 (aha) is proven to have function, F0F1 (atp) was deleted and had no effect on growth on methanol or acetate (Saum et al, the F0F1 ATP Synthase Genes in M. Acetivorans are Dispensable for Growth and ATP Synthesis.) Rohlin et al also detected no ATP operon expression on these subtrates
MA4158	Q8TIJ1	ahaA [corrected]	3.6.3.14		ATPS4r	(4) h[e] + adp[c] + pi[c] <=> (3) h[c] + atp[c] + h2o[c]	ATP synthase (four protons for one ATP)	R	6.81	Literature	89	Methanogenesis	4 H+ is characterized in other methanogens, assumed here. Note – only A0A1 (aha) is proven to have function, F0F1 (atp) was deleted and had no effect on growth on methanol or acetate (Saum et al, the F0F1 ATP Synthase Genes in M. Acetivorans are Dispensable for Growth and ATP Synthesis.) Rohlin et al also detected no ATP operon expression on these subtrates
MA4159	Q8TIJ0	ahaB [corrected]	3.6.3.14		ATPS4r	(4) h[e] + adp[c] + pi[c] <=> (3) h[c] + atp[c] + h2o[c]	ATP synthase (four protons for one ATP)	R	6.81	Literature	89	Methanogenesis	4 H+ is characterized in other methanogens, assumed here. Note – only A0A1 (aha) is proven to have function, F0F1 (atp) was deleted and had no effect on growth on methanol or acetate (Saum et al, the F0F1 ATP Synthase Genes in M. Acetivorans are Dispensable for Growth and ATP Synthesis.) Rohlin et al also detected no ATP operon expression on these subtrates
MA4160	Q8TII9	ahaD [corrected]	3.6.3.14		ATPS4r	(4) h[e] + adp[c] + pi[c] <=> (3) h[c] + atp[c] + h2o[c]	ATP synthase (four protons for one ATP)	R	6.81	Literature	89	Methanogenesis	4 H+ is characterized in other methanogens, assumed here. Note – only A0A1 (aha) is proven to have function, F0F1 (atp) was deleted and had no effect on growth on methanol or acetate (Saum et al, the F0F1 ATP Synthase Genes in M. Acetivorans are Dispensable for Growth and ATP Synthesis.) Rohlin et al also detected no ATP operon expression on these subtrates
MA0691	Q8TSV4				ATSH	dgggps[c] + (8) h[c] + (8) nadph[c] --> dpgps[c] + (8) nadp[c]	archaetidylserine hydrogenase	I	-140.32	Literature	97, 106, 163	Lipid Cell Wall Metabolism	Needed to make lipids. It is known that the unsaturated tails are made first and then they are saturated(see ref 97) - this lumped rxn does the saturations. Ref also suggests that saturation occurs after attachment of polar head groups as done here... Genes are all annotated as "geranylgeranyl reductase" which could mean this...MA1484 has best homology to the characterized gene in thermoplasma ac…
MA0692	Q8TSV3				ATSH	dgggps[c] + (8) h[c] + (8) nadph[c] --> dpgps[c] + (8) nadp[c]	archaetidylserine hydrogenase	I	-140.32	Literature	97, 106, 163	Lipid Cell Wall Metabolism	Needed to make lipids. It is known that the unsaturated tails are made first and then they are saturated(see ref 97) - this lumped rxn does the saturations. Ref also suggests that saturation occurs after attachment of polar head groups as done here... Genes are all annotated as "geranylgeranyl reductase" which could mean this...MA1484 has best homology to the characterized gene in thermoplasma ac…
MA1484	Q8TQQ6				ATSH	dgggps[c] + (8) h[c] + (8) nadph[c] --> dpgps[c] + (8) nadp[c]	archaetidylserine hydrogenase	I	-140.32	Literature	97, 106, 163	Lipid Cell Wall Metabolism	Needed to make lipids. It is known that the unsaturated tails are made first and then they are saturated(see ref 97) - this lumped rxn does the saturations. Ref also suggests that saturation occurs after attachment of polar head groups as done here... Genes are all annotated as "geranylgeranyl reductase" which could mean this...MA1484 has best homology to the characterized gene in thermoplasma ac…
MA1485	Q8TQQ5				ATSH	dgggps[c] + (8) h[c] + (8) nadph[c] --> dpgps[c] + (8) nadp[c]	archaetidylserine hydrogenase	I	-140.32	Literature	97, 106, 163	Lipid Cell Wall Metabolism	Needed to make lipids. It is known that the unsaturated tails are made first and then they are saturated(see ref 97) - this lumped rxn does the saturations. Ref also suggests that saturation occurs after attachment of polar head groups as done here... Genes are all annotated as "geranylgeranyl reductase" which could mean this...MA1484 has best homology to the characterized gene in thermoplasma ac…
MA0676	Q8TSW9	bpl	6.2.1.11|6.3.4.9|6.3.4.10|6.3.4.11|6.3.4.15	R01074	BACCL	atp[c] + btn[c] + h[c] --> btamp[c] + ppi[c]	biotin-[acetyl-CoA-carboxylase] ligase	I	-1.6	KEGG		Vitamins Cofactor Biosynthesis	Gene agrees with Barkeri Blast result
MA2860	Q8TM10	aldH	1.2.1.3|1.2.1.19	R00904	BAMPPALDOX	bamppald[c] + h2o[c] + nad[c] --> ala-B[c] + (2) h[c] + nadh[c]	beta-Aminopropion aldehyde:NAD+ oxidoreductase	I	-9.8	KEGG		Alanine and Aspartate Metabolism
MA3978	Q8TJ12				BLAT	36dahx[c] + accoa[c] --> coa[c] + h[c] + nabl[c]	beta-lysine acetyltransferase	I	-5.29	Literature	100	Threonine and Lysine Metabolism	"lysine-2,3-aminomutase and beta-lysine acetyltransferase genes of methanogenic archaea are salt induced and are essential for the biosynthesis of Nepsilon-acetyl-beta-lysine and growth at high salinity."
SPONT					BMt	biomass_met[c] --> biomass_met[e]	Biomass export	I	NaN	Biomass equation		X	No gene association needed
MA0339	Q8TTT6				BRFAPS	4abz[c] + h[c] + prpp[c] --> Brfap[c] + co2[c] + ppi[c]	beta-ribofuranosylaminobenzene 5'-phosphate synthase	I	-17.01	Literature	43, 99	Tetrahydramethanopterin Biosynthesis	See white review. Reaction in H4MPT synthesis pathway - see also "Purification, overproduction, and partial characterization of beta-RFAP synthase, a key enzyme in the methanopterin biosynthesis pathway." Also see MJ1427, "Mechanism of 4-(β-D-Ribofuranosyl)aminobenzene 5′-Phosphate Synthase, a Key Enzyme in the Methanopterin Biosynthetic Pathway"
MA4006					BRFAPS	4abz[c] + h[c] + prpp[c] --> Brfap[c] + co2[c] + ppi[c]	beta-ribofuranosylaminobenzene 5'-phosphate synthase	I	-17.01	Literature	43, 99	Tetrahydramethanopterin Biosynthesis	See white review. Reaction in H4MPT synthesis pathway - see also "Purification, overproduction, and partial characterization of beta-RFAP synthase, a key enzyme in the methanopterin biosynthesis pathway." Also see MJ1427, "Mechanism of 4-(β-D-Ribofuranosyl)aminobenzene 5′-Phosphate Synthase, a Key Enzyme in the Methanopterin Biosynthetic Pathway"
GAPFILL					BSPRR	(2) h2s[c] + (2) fe2[c] + (2) fdox[c] + btnp[c] --> (2) fdred[c] + (4) h[c] + btnp-s2[c]	Biotin synthase protein regeneration reaction	I	NaN	Gapfill [literature used to edit equation]	68	Vitamins Cofactor Biosynthesis	One Reference suggests that Ilu or Suf system in E coli can regenerate the biotin synthesis protein (if there is enough iron to do so) - both of these systems use cysteine as a sulfur source. HOWEVER, it has been shown that cysteine is NOT the source in M maripaludis,and postulated that it is H2S (sulfide) instead
MA4341	Q8TI16	cbiO			BTNabc	btn[e] + atp[c] + h2o[c] --> btn[c] + adp[c] + pi[c] + h[c]	biotin transport (ABC)	I	-6.81	Literature (tenuous)	53	Transport	BtnMNY is hypothesized to be biotin transporter in E. coli at least (see reference) - took bioY from the annotation (MA4340) and bioMN from their close locations to BioY. Genes are currently annotated as cobalt transporters but ref says cobalt and biotin transporters share a lot of homology. Assumed the h-dependence. MA4341 and MA4342 are both tenative bioM - MA4343 is tentatively BioN. Bio trans…
MA4342	Q8TI15				BTNabc	btn[e] + atp[c] + h2o[c] --> btn[c] + adp[c] + pi[c] + h[c]	biotin transport (ABC)	I	-6.81	Literature (tenuous)	53	Transport	BtnMNY is hypothesized to be biotin transporter in E. coli at least (see reference) - took bioY from the annotation (MA4340) and bioMN from their close locations to BioY. Genes are currently annotated as cobalt transporters but ref says cobalt and biotin transporters share a lot of homology. Assumed the h-dependence. MA4341 and MA4342 are both tenative bioM - MA4343 is tentatively BioN. Bio trans…
MA4343	Q8TI14				BTNabc	btn[e] + atp[c] + h2o[c] --> btn[c] + adp[c] + pi[c] + h[c]	biotin transport (ABC)	I	-6.81	Literature (tenuous)	53	Transport	BtnMNY is hypothesized to be biotin transporter in E. coli at least (see reference) - took bioY from the annotation (MA4340) and bioMN from their close locations to BioY. Genes are currently annotated as cobalt transporters but ref says cobalt and biotin transporters share a lot of homology. Assumed the h-dependence. MA4341 and MA4342 are both tenative bioM - MA4343 is tentatively BioN. Bio trans…
MA4340	Q8TI17				BTNabc	btn[e] + atp[c] + h2o[c] --> btn[c] + adp[c] + pi[c] + h[c]	biotin transport (ABC)	I	-6.81	Literature (tenuous)	53	Transport	BtnMNY is hypothesized to be biotin transporter in E. coli at least (see reference) - took bioY from the annotation (MA4340) and bioMN from their close locations to BioY. Genes are currently annotated as cobalt transporters but ref says cobalt and biotin transporters share a lot of homology. Assumed the h-dependence. MA4341 and MA4342 are both tenative bioM - MA4343 is tentatively BioN. Bio trans…
MA4340	Q8TI17				BTNt2i	btn[e] + h[e] --> btn[c] + h[c]	Biotin uptake	R	0	Literature (tenuous)	53	Transport	BtnMNY is hypothesized to be biotin transporter in E. coli at least (see reference) - took bioY from the annotation (MA4340) and bioMN from their close locations to BioY. Genes are currently annotated as cobalt transporters but ref says cobalt and biotin transporters share a lot of homology. Assumed the h-dependence. MA4341 and MA4342 are both tenative bioM - MA4343 is tentatively BioN. Bio trans…
GAPFILL			2.8.1.6		BTS5	dtbt[c] + btnp-s2[c] + (2) fdox[c] --> btn[c] + (2) fe2[c] + h2s[c] + btnp[c] + (2) fdred[c]	Biotin synthase	I	NaN	Gapfill [literature used to edit equation]	68	Vitamins Cofactor Biosynthesis	No gene known - biotin synthase annotation corresponds with a gene with a known different function. Took mechanism from "Loss of iron-sulfur clusters from biotin synthase as a result of catalysis promotes unfolding and degradation." in E coli - elemental sulfur is NOT the sulfur source, so I added the ferredoxin-like and sulfur regeneration rxns. to make it accurate and still possible to occur wi…
MA4082	Q8TIR0	pacL			CA2abc	atp[c] + ca2[e] + h2o[c] --> adp[c] + ca2[c] + h[c] + pi[c]	calcium transport via ABC system	I	NaN	KEGG (annotation)		Transport	From annotation
MA0972	Q8TS34	katG	1.11.1.6	R00009	CAT	(2) h2o2[c] --> (2) h2o[c] + o2[c]	catalase	I	-45.36	Literature	80, 81	Other	Physiological evidence in M. barkeri (not sure about acetivorans) - "The catalase and superoxide dismutase genes are transcriptionally up-regulated upon oxidative stress in the strictly anaerobic archaeon Methanosarcina barkeri". More direct evidence in Barkeri in "Purification, characterization, and primary structure of a monofunctional catalase from Methanosarcina barkeri "
MA2008	Q8TPA6				CAt6	ca2[c] + na1[e] <==> ca2[e] + na1[c]	calcium / sodium antiporter	R	NaN	TransportDB		Transport	Gene association from transportDB. Caca family
MA2817	Q8TM51				CAt6	ca2[c] + na1[e] <==> ca2[e] + na1[c]	calcium / sodium antiporter	R	NaN	TransportDB		Transport	Gene association from transportDB. Caca family
MA3021	Q8TLL5				CAt6	ca2[c] + na1[e] <==> ca2[e] + na1[c]	calcium / sodium antiporter	R	NaN	TransportDB		Transport	Gene association from transportDB. Caca family. This gene association agrees with metacyc.
MA4604	Q8THB3				CBIabc	atp[c] + cbi[e] + h2o[c] --> adp[c] + cbi[c] + h[c] + pi[c]	Cobinamide transport via ABC system	I	NaN	Literature	103	Transport	"ABC transporter for corrinoids in Halobacterium sp. strain NRC-1." BtuC. Seems that this mac gene set is misannotated as an iron transporter but hard to tell - multiple high BLAST hits to Btu genes from halobacterium. However, the third subunit (BtuF) had only a weak hit. Chose this over the MA2148 cluster
MA4605	Q8THB2				CBIabc	atp[c] + cbi[e] + h2o[c] --> adp[c] + cbi[c] + h[c] + pi[c]	Cobinamide transport via ABC system	I	NaN	Literature	103	Transport	"ABC transporter for corrinoids in Halobacterium sp. strain NRC-1." BtuC. Seems that this mac gene set is misannotated as an iron transporter but hard to tell - multiple high BLAST hits to Btu genes from halobacterium. However, the third subunit (BtuF) had only a weak hit. Chose this over the MA2148 cluster
MA4606	Q8THB1	fecC			CBIabc	atp[c] + cbi[e] + h2o[c] --> adp[c] + cbi[c] + h[c] + pi[c]	Cobinamide transport via ABC system	I	NaN	Literature	103	Transport	"ABC transporter for corrinoids in Halobacterium sp. strain NRC-1." BtuC. Seems that this mac gene set is misannotated as an iron transporter but hard to tell - multiple high BLAST hits to Btu genes from halobacterium. However, the third subunit (BtuF) had only a weak hit. Chose this over the MA2148 cluster
MA2084	Q8TP39		2.5.1.17	R07268	CBIAT	atp[c] + cbi[c] + h[c] --> adocbi[c] + pppi[c]	Cobinamide adenyltransferase	R	NaN	Literature	57, 58, 73	Vitamins Cofactor Biosynthesis	Assumed the B12 synthesis pathway was the same as in Barkeri / other anaerobic organisms (early cobalt-incorporation) - see "Comparative genomics of the vitamin B12 metabolism and regulation in prokaryotes."
MA4604	Q8THB3				CBL1abc	atp[c] + cbl1[e] + h2o[c] --> adp[c] + cbl1[c] + h[c] + pi[c]	Cob(1)alamin transport via ABC system	I	NaN	Literature	103	Transport	PMID: 3597318 proves methanogens take in CBL1 and CBL1HBI forms. Assumed same transporter transports all of the corrinoid forms.
MA4605	Q8THB2				CBL1abc	atp[c] + cbl1[e] + h2o[c] --> adp[c] + cbl1[c] + h[c] + pi[c]	Cob(1)alamin transport via ABC system	I	NaN	Literature	103	Transport	PMID: 3597318 proves methanogens take in CBL1 and CBL1HBI forms. Assumed same transporter transports all of the corrinoid forms.
MA4606	Q8THB1	fecC			CBL1abc	atp[c] + cbl1[e] + h2o[c] --> adp[c] + cbl1[c] + h[c] + pi[c]	Cob(1)alamin transport via ABC system	I	NaN	Literature	103	Transport	PMID: 3597318 proves methanogens take in CBL1 and CBL1HBI forms. Assumed same transporter transports all of the corrinoid forms.
MA4604	Q8THB3				CBL1HBIabc	atp[c] + cbl1hbi[e] + h2o[c] --> adp[c] + cbl1hbi[c] + h[c] + pi[c]	Cob(1)alamin-HBI transport via ABC system	I	NaN	Literature	103	Transport	PMID: 3597318 proves methanogens take in CBL1 and CBL1HBI forms. Assumed same transporter transports all of the corrinoid forms.
MA4605	Q8THB2				CBL1HBIabc	atp[c] + cbl1hbi[e] + h2o[c] --> adp[c] + cbl1hbi[c] + h[c] + pi[c]	Cob(1)alamin-HBI transport via ABC system	I	NaN	Literature	103	Transport	PMID: 3597318 proves methanogens take in CBL1 and CBL1HBI forms. Assumed same transporter transports all of the corrinoid forms.
MA4606	Q8THB1	fecC			CBL1HBIabc	atp[c] + cbl1hbi[e] + h2o[c] --> adp[c] + cbl1hbi[c] + h[c] + pi[c]	Cob(1)alamin-HBI transport via ABC system	I	NaN	Literature	103	Transport	PMID: 3597318 proves methanogens take in CBL1 and CBL1HBI forms. Assumed same transporter transports all of the corrinoid forms.
MA2084	Q8TP39				CBLAT2	atp[c] + cbl1hbi[c] + h[c] --> adocblhbi[c] + pppi[c]	cob(I)alamin-HBI adenosyltransferase	I	NaN	Literature	73	Vitamins Cofactor Biosynthesis	CobA. See Buan NR, Rehfeld K, Escalante-Semerena JC (2006). "Studies of the CobA-type ATP:Co(I)rrinoid adenosyltransferase enzyme of Methanosarcina mazei strain Go1." J Bacteriol 188(10);3543-50. PMID: 16672609
GAPFILL					CBLD	cbl1[c] --> cbi[c] + unknown_cbl1deg[c]	cob(I)alamin degradation	I	NaN	Gapfill – BIGG		Vitamins Cofactor Biosynthesis	Rxn taken from Barkeri model for same purpose as in that model - need to incorporate cbi1 from the medium and no rxn known to do it.
MA2143	Q8TNY4	carB	6.3.5.5	R00575	CBPS	(2) atp[c] + gln-L[c] + h2o[c] + hco3[c] --> (2) adp[c] + cbp[c] + glu-L[c] + (2) h[c] + pi[c]	carbamoyl-phosphate synthase (glutamine-hydrolysing)	I	-20.78	Literature	118	Glutamate metabolism	2-subunit protein in M. jannaschii - "Direct demonstration of carbamoyl phosphate formation on the C-terminal domain of carbamoyl phosphate synthetase" Not sure what gene they used...
MA2144	Q8TNY3	carA	6.3.5.5	R00575	CBPS	(2) atp[c] + gln-L[c] + h2o[c] + hco3[c] --> (2) adp[c] + cbp[c] + glu-L[c] + (2) h[c] + pi[c]	carbamoyl-phosphate synthase (glutamine-hydrolysing)	I	-20.78	Literature	118	Glutamate metabolism	2-subunit protein in M. jannaschii - "Direct demonstration of carbamoyl phosphate formation on the C-terminal domain of carbamoyl phosphate synthetase" Not sure what gene they used...
MA0549	Q8TT88				CD2abc1	atp[c] + cd2[c] + h2o[c] --> adp[c] + cd2[e] + h[c] + pi[c]	cadmium transport out via ABC system	I	NaN	KEGG (annotation)		Transport	Annotated as Cd/Zn/Co efflux family protein
MA3366	Q8TKN5				CD2abc1	atp[c] + cd2[c] + h2o[c] --> adp[c] + cd2[e] + h[c] + pi[c]	cadmium transport out via ABC system	I	NaN	KEGG (annotation)		Transport	Annotated as Cd/Zn/Co efflux family protein
MA3632	Q8TJZ4	cadA			CD2abc1	atp[c] + cd2[c] + h2o[c] --> adp[c] + cd2[e] + h[c] + pi[c]	cadmium transport out via ABC system	I	NaN	KEGG (annotation)		Transport	Annotated as Cd/Zn efflux protein
MA0264	Q8TU11		2.7.8.5		CDGGGPP3	cdgggp[c] + glyc1p[c] --> cmp[c] + dggpgp[c] + h[c]	CDP-alcohol phosphatidyltransferase (glycerol 1-phosphate)	I	-14.03	Literature	97	Lipid Cell Wall Metabolism	Needed to make lipids. Gene association from KEGG - see lipids review for this rxn
MA0525	Q8TTB2		2.7.8.5		CDGGGPP3	cdgggp[c] + glyc1p[c] --> cmp[c] + dggpgp[c] + h[c]	CDP-alcohol phosphatidyltransferase (glycerol 1-phosphate)	I	-14.03	Literature	97	Lipid Cell Wall Metabolism	Needed to make lipids. Gene association from KEGG - see lipids review for this rxn
MA0264	Q8TU11				CDGGGPP4	3hcdgggp[c] + glyc1p[c] --> 3hdggpgp[c] + cmp[c] + h[c]	CDP-alcohol phosphatidyltransferase (glycerol 1-phosphate) (hydroxy)	I	-14.03	Literature	97	Lipid Cell Wall Metabolism	This pathway was created because we know that methanosarcina must create hydroxylipids and we have a good idea of the pathway for synthesis of unsubstituted lipids, so this pathway paralells that. Assumed the genes are the same. See lipid review for rxns for unsaturated lipids.
MA0525	Q8TTB2				CDGGGPP4	3hcdgggp[c] + glyc1p[c] --> 3hdggpgp[c] + cmp[c] + h[c]	CDP-alcohol phosphatidyltransferase (glycerol 1-phosphate) (hydroxy)	I	-14.03	Literature	97	Lipid Cell Wall Metabolism	This pathway was created because we know that methanosarcina must create hydroxylipids and we have a good idea of the pathway for synthesis of unsubstituted lipids, so this pathway paralells that. Assumed the genes are the same. See lipid review for rxns for unsaturated lipids.
MA2010	Q8TPA4		2.7.7.41		CDGGGS	ctp[c] + dgggp[c] + h[c] --> cdgggp[c] + ppi[c]	CDP-2,3-di-O-geranylgeranyl-sn-glycerol synthase	I	10.6	Literature / EFICAZ	97	Lipid Cell Wall Metabolism	Needed to make lipids. Added gene based on near-perfect hits from EFICAZ with BLAST and ChiefC [although EFICAZ itself did not agree]. See lipid review for rxn.
MA2010	Q8TPA4				CDGGGS2	3hdgggp[c] + ctp[c] + h[c] --> 3hcdgggp[c] + ppi[c]	CDP-2-O-(3'-hydroxy)geranyl-3-O-geranyl-sn-glycerol synthase	I	10.6	Literature	97	Lipid Cell Wall Metabolism	This pathway was created because we know that methanosarcina must create hydroxylipids and we have a good idea of the pathway for synthesis of unsubstituted lipids, so this pathway paralells that. Assumed the genes are the same. See lipid review for rxns for unsaturated lipids.
MA0116	Q8TUF1	pss	2.7.8.8		CDGGGSAT	cdgggp[c] + ser-L[c] --> cmp[c] + dgggps[c] + h[c]	CDP-2,3-di-O-geranylgeranyl-sn-glyceroserine O-archaetidyltransferase	I	-14.03	Literature	97	Lipid Cell Wall Metabolism	Needed to make lipids. Gene association from KEGG - see lipids review for this rxn
MA0116	Q8TUF1	pss			CDGGGSAT2	3hcdgggp[c] + ser-L[c] --> 3hdgggps[c] + cmp[c] + h[c]	CDP-2-O-(3'-hydroxy)geranyl-3-O-geranyl-sn-glyceroserine O-archaetidyltransferase	I	-14.03	Literature	97	Lipid Cell Wall Metabolism	This pathway was created because we know that methanosarcina must create hydroxylipids and we have a good idea of the pathway for synthesis of unsubstituted lipids, so this pathway paralells that. Assumed the genes are the same. See lipid review for rxns for unsaturated lipids.
MA0525	Q8TTB2		2.7.8.11		CDGGIPT	cdgggp[c] + inost[c] --> cmp[c] + dggpi[c] + h[c]	CDP-digeranyl-sn-glycero-myo-inositol 3-phosphatidyltransferase	I	-14.03	Literature / EFICAZ	97	Lipid Cell Wall Metabolism	Needed to make lipids. Gene prediction is from EFICAZ. See lipids review for the rxn
MA0525	Q8TTB2				CDGGIPT2	3hcdgggp[c] + inost[c] --> 3hdggpi[c] + cmp[c] + h[c]	CDP-digeranyl-sn-glycero-myo-inositol 3-phosphatidyltransferase (3' hydroxy)	I	-14.03	Literature	97	Lipid Cell Wall Metabolism	This pathway was created because we know that methanosarcina must create hydroxylipids and we have a good idea of the pathway for synthesis of unsubstituted lipids, so this pathway paralells that. Assumed the genes are the same. See lipid review for rxns for unsaturated lipids.
UNKNOWN					CF3Ha	f390a[c] + h2o[c] --> amp[c] + f420-2[c] + (2) h[c]	coenzyme F390 hydrolase (ATP)	I	-24.07	Literature	23	Vitamins Cofactor Biosynthesis	See "Purification and properties of coenzyme F390 hydrolase from Methanobacterium thermoautotrophicum (strain Marburg)" – F390 is created during stress and hydrolyzed when not needed. Enzyme has been isolated but was not sequenced, no gene identified.
UNKNOWN					CF3Hg	f390g[c] + h2o[c] --> f420-2[c] + gmp[c] + h[c]	coenzyme F390 hydrolase (GTP)	I	-14.34	Literature	23	Vitamins Cofactor Biosynthesis	See "Purification and properties of coenzyme F390 hydrolase from Methanobacterium thermoautotrophicum (strain Marburg)" – F390 is created during stress and hydrolyzed when not needed. Enzyme has been isolated but was not sequenced, no gene identified.
MA4074	Q8TIR8				CF3Sa	atp[c] + f420-2[c] + h[c] --> f390a[c] + ppi[c]	coenzyme F390 synthetase (ATP)	I	6.3	Literature	23, 105	Vitamins Cofactor Biosynthesis	Needed for F390a synthesis. MA4073 is annotated as phenylacetate coA ligase but has a almost perfect hit to a known F390 synthase, while MA3853 is annotated as F390 synthase but clusters with phenylacetate coA ligase. I assigned the genes in switched order as a result.]
MA4074	Q8TIR8				CF3Sg	f420-2[c] + gtp[c] --> f390g[c] + ppi[c]	coenzyme F390 synthetase (GTP)	I	-3.43	Literature	23, 105	Vitamins Cofactor Biosynthesis	Needed for F390a synthesis. MA4073 is annotated as phenylacetate coA ligase but has a almost perfect hit to a known F390 synthase, while MA3853 is annotated as F390 synthase but clusters with phenylacetate coA ligase. I assigned the genes in switched order as a result.]
MA3085	Q8TLF1	leuC1	4.2.1.114		CH2ACH	h2acon-C[c] + h2o[c] <=> tih2cit[c]	cis-(homo)2aconitate hydrolase	R	-0.05	Literature	17	Coenzyme B Biosynthesis	The same enzymes AksDE catalyze many rxns in this pathway. See "Methanogen homoaconitase catalyzes both hydrolyase reactions in coenzyme B biosynthesis"
MA3751	Q8TJM9	leuD1	4.2.1.114		CH2ACH	h2acon-C[c] + h2o[c] <=> tih2cit[c]	cis-(homo)2aconitate hydrolase	R	-0.05	Literature	17	Coenzyme B Biosynthesis	The same enzymes AksDE catalyze many rxns in this pathway. See "Methanogen homoaconitase catalyzes both hydrolyase reactions in coenzyme B biosynthesis"
MA3085	Q8TLF1	leuC1			CH3ACH	h2o[c] + h3acon-C[c] <=> tih3cit[c]	cis-(homo)3aconitate hydrolase	R	-0.05	Literature	1, 17	Coenzyme B Biosynthesis	"Identification of enzymes homologous to isocitrate dehydrogenase that are involved in coenzyme B and leucine biosynthesis in methanoarchaea.". AksDE - catalyzes several hydration/dehydration rxns in the coB synthesis pathway
MA3751	Q8TJM9	leuD1			CH3ACH	h2o[c] + h3acon-C[c] <=> tih3cit[c]	cis-(homo)3aconitate hydrolase	R	-0.05	Literature	1, 17	Coenzyme B Biosynthesis	"Identification of enzymes homologous to isocitrate dehydrogenase that are involved in coenzyme B and leucine biosynthesis in methanoarchaea.". AksDE - catalyzes several hydration/dehydration rxns in the coB synthesis pathway
SPONT			SPONTANEOUS		CH4St	ch4s[e] <==> ch4s[c]	Methanethiol Transport	R	0	Spontaneous, physiological		Transport	Definitely produced by mac - possibly diffusion
SPONT			SPONTANEOUS		CH4t	ch4[c] <=> ch4[e]	Methane Transport	R	0	Spontaneous, physiological		Transport	Methane is clearly produced, probably diffusion
					CM5HBCMT	com[c] + m5hbc[c] --> mcom[c] + 5hbc_red[c] + h[c]	Coenzyme M-methylcobalamide methyltransferase	I	NaN			Methanogenesis	Note - 5hbc_red must be regenerated this way in all methyltrophic paths - however, the enzymes involved are different. For the sake of completeteness we split the reactions, but the genes for this portion [MtaA, MtbA, MtsA] are different for different substrates and have been incorporated into the GPR's for the methyltransferrase 1 reaction.
MA3085	Q8TLF1	leuC1	4.2.1.114		CHACH	h2o[c] + hacon-C[c] <=> ihcit-T[c]	cis-homoaconitate hydrolase	R	-0.05	Literature	17	Coenzyme B Biosynthesis	The same enzymes AksDE catalyze many rxns in this pathway. See "Methanogen homoaconitase catalyzes both hydrolyase reactions in coenzyme B biosynthesis"
MA3751	Q8TJM9	leuD1	4.2.1.114		CHACH	h2o[c] + hacon-C[c] <=> ihcit-T[c]	cis-homoaconitate hydrolase	R	-0.05	Literature	17	Coenzyme B Biosynthesis	The same enzymes AksDE catalyze many rxns in this pathway. See "Methanogen homoaconitase catalyzes both hydrolyase reactions in coenzyme B biosynthesis"
MA1377	Q8TR07		5.4.99.5	R01715	CHORM	chor[c] <=> pphn[c]	chorismate mutase	I	-16.68	KEGG		Amino Acid Metabolism	Made irreversible based on thermo and BIGG
MA0550	Q8TT87	aroC	4.2.3.5	R01714	CHORS	3psme[c] --> chor[c] + pi[c]	chorismate synthase	I	-3.89	KEGG		Tyrosine Tryptophan and Phenylalanine Metabolism	Gene agrees with Barkeri Blast result
MA2986	Q8TLP8	trpG			CHRPL	chor[c] --> 4hbz[c] + pyr[c]	Chorismate pyruvate lyase	I	-35.73	Gapfill – BIGG		Tyrosine Tryptophan and Phenylalanine Metabolism	Significant BLAST hit, needed to make 4hbz; chor and 4hbz already in model
MA2987	Q8TLP7	trpE			CHRPL	chor[c] --> 4hbz[c] + pyr[c]	Chorismate pyruvate lyase	I	-35.73	Gapfill – BIGG		Tyrosine Tryptophan and Phenylalanine Metabolism	Significant BLAST hit, needed to make 4hbz; chor and 4hbz already in model
MA3609	Q8TK16				Clt	cl[e] <==> cl[c]	chlorideion transport out via diffusion	R	NaN	TransportDB		Transport	Gene association from transportDB.
MA2469	Q8TN24		4.1.1.44	R03470	CMLDC	2c25dho[c] + h[c] --> co2[c] + 5odhf2a[c]	4-carboxymuconolactone decarboxylase	I	1.17	EFICAZ		Other	EFICAZ suggested it - the annotation currently is "hypothetical protein" - not too strong of hits but a decent hit to PFAM with this EC number.
MA0409	Q8TTM1		4.1.1.44	R03470	CMLDC	2c25dho[c] + h[c] --> co2[c] + 5odhf2a[c]	4-carboxymuconolactone decarboxylase	I	1.17	SEED		Other	SEED suggested this annotation for this reaction... and it agrees with annotation so why not
MA3766	Q8TJL6	neuA	2.7.7.43	R01117	CMPSAS	acnam[c] + ctp[c] <=> cmpacna[c] + ppi[c]	CMP sialic acid synthase	R	-3.43	KEGG		Other
SPONT			SPONTANEOUS		CO2t	co2[c] <=> co2[e]	CO2 transporter via diffusion	R	0	Spontaneous, physiological		Transport	Diffusion across membrane (no gene needed)
MA0393	Q8TTN3	cbiQ			Coabc	atp[c] + cobalt2[e] + h2o[c] --> adp[c] + cobalt2[c] + h[c] + pi[c]	Cobalt transport via ABC system	I	NaN	TransportDB		Transport	Gene associations from transportDB. Only took the most confident ones (labeled as ChiQ). MA3551-3553 is probably most accurate (all three have chi_ designations)
MA0394	Q8TTN2	cbiO			Coabc	atp[c] + cobalt2[e] + h2o[c] --> adp[c] + cobalt2[c] + h[c] + pi[c]	Cobalt transport via ABC system	I	NaN	TransportDB		Transport	Gene associations from transportDB. Only took the most confident ones (labeled as ChiQ). MA3551-3553 is probably most accurate (all three have chi_ designations)
MA0869	Q8TSC9	cbiQ			Coabc	atp[c] + cobalt2[e] + h2o[c] --> adp[c] + cobalt2[c] + h[c] + pi[c]	Cobalt transport via ABC system	I	NaN	TransportDB		Transport	Gene associations from transportDB. Only took the most confident ones (labeled as ChiQ). MA3551-3553 is probably most accurate (all three have chi_ designations)
MA0870	Q8TSC8				Coabc	atp[c] + cobalt2[e] + h2o[c] --> adp[c] + cobalt2[c] + h[c] + pi[c]	Cobalt transport via ABC system	I	NaN	TransportDB		Transport	Gene associations from transportDB. Only took the most confident ones (labeled as ChiQ). MA3551-3553 is probably most accurate (all three have chi_ designations)
MA1747	Q8TQ05				Coabc	atp[c] + cobalt2[e] + h2o[c] --> adp[c] + cobalt2[c] + h[c] + pi[c]	Cobalt transport via ABC system	I	NaN	TransportDB		Transport	Gene associations from transportDB. Only took the most confident ones (labeled as ChiQ). MA3551-3553 is probably most accurate (all three have chi_ designations)
MA1748	Q8TQ04	cbiQ			Coabc	atp[c] + cobalt2[e] + h2o[c] --> adp[c] + cobalt2[c] + h[c] + pi[c]	Cobalt transport via ABC system	I	NaN	TransportDB		Transport	Gene associations from transportDB. Only took the most confident ones (labeled as ChiQ). MA3551-3553 is probably most accurate (all three have chi_ designations)
MA3551	Q8TK65	cbiO			Coabc	atp[c] + cobalt2[e] + h2o[c] --> adp[c] + cobalt2[c] + h[c] + pi[c]	Cobalt transport via ABC system	I	NaN	TransportDB		Transport	Gene associations from transportDB. Only took the most confident ones (labeled as ChiQ). MA3551-3553 is probably most accurate (all three have chi_ designations)
MA3552	Q8TK64	cbiQ			Coabc	atp[c] + cobalt2[e] + h2o[c] --> adp[c] + cobalt2[c] + h[c] + pi[c]	Cobalt transport via ABC system	I	NaN	TransportDB		Transport	Gene associations from transportDB. Only took the most confident ones (labeled as ChiQ). MA3551-3553 is probably most accurate (all three have chi_ designations)
MA3553	Q8TK63	cbiN			Coabc	atp[c] + cobalt2[e] + h2o[c] --> adp[c] + cobalt2[c] + h[c] + pi[c]	Cobalt transport via ABC system	I	NaN	TransportDB		Transport	Gene associations from transportDB. Only took the most confident ones (labeled as ChiQ). MA3551-3553 is probably most accurate (all three have chi_ designations)
MA1721	Q8TQ31	corA			COBALTt5	cobalt2[c] <==> cobalt2[e]	cobalt transport in/out via permease (no H+)	R	NaN	KEGG (annotation)		Transport	Transport by the cobalt/magenesium/[nickel?] permease (MIT transporter)
MA0339	Q8TTT6		2.7.1.-	R08217	COBS	7mht[c] + atp[c] --> adp[c] + cob[c] + h[c]	coenzyme b synthatse	I	-14.03	Literature	20	Coenzyme B Biosynthesis	Last step in CoB synthesis (See Howell et al, "α-Keto Acid Chain Elongation Reactions Involved in the Biosynthesis of Coenzyme B (7-Mercaptoheptanoyl Threonine Phosphate) in Methanogenic Archaea"). No gene is known yet - MTH_830 was a complete guess from the paper
MA0346	Q8TTS9		6.6.1.2	R05227	COCHL	atp[c] + cobalt2[c] + h2o[c] + hgbam[c] --> adp[c] + co2dam[c] + (4) h[c] + pi[c]	cobaltochelatase	I	NaN	KEGG		Vitamins Cofactor Biosynthesis
MA0384	Q8TTP2	cobN	6.6.1.2	R05227	COCHL	atp[c] + cobalt2[c] + h2o[c] + hgbam[c] --> adp[c] + co2dam[c] + (4) h[c] + pi[c]	cobaltochelatase	I	NaN	KEGG		Vitamins Cofactor Biosynthesis
MA0385	Q8TTP1		6.6.1.2	R05227	COCHL	atp[c] + cobalt2[c] + h2o[c] + hgbam[c] --> adp[c] + co2dam[c] + (4) h[c] + pi[c]	cobaltochelatase	I	NaN	KEGG		Vitamins Cofactor Biosynthesis
MA0872	Q8TSC6		6.6.1.2	R05227	COCHL	atp[c] + cobalt2[c] + h2o[c] + hgbam[c] --> adp[c] + co2dam[c] + (4) h[c] + pi[c]	cobaltochelatase	I	NaN	KEGG		Vitamins Cofactor Biosynthesis
MA1011	Q8TH44	cdhE			CODH2	co[c] + (2) fdox[c] + h2o[c] --> co2[c] + (2) fdred[c] + (2) h[c]	carbon monoxide dehydrogenase / acetyl-CoA synthase 2	I	NaN	Literature	3, 7, 8, 127	Methanogenesis	Part of methanogenesis for CO utilization. This portion is catalyzed by cdhAE - the transfer of methyl to h4spt is catalyzed by cdhBD and the cleavage of acetate itself is catalyzed by cdhC (see "CO in Methanogenesis"), however the latter half definitely needs all subunits, and it is unclear if this half does as well. There's some evidence that a side reaction of these enzymes (CdhAE, not CooS) m…
MA1016	Q8TRZ4	cdhA1			CODH2	co[c] + (2) fdox[c] + h2o[c] --> co2[c] + (2) fdred[c] + (2) h[c]	carbon monoxide dehydrogenase / acetyl-CoA synthase 2	I	NaN	Literature	3, 7, 8, 127	Methanogenesis	Part of methanogenesis for CO utilization. This portion is catalyzed by cdhAE - the transfer of methyl to h4spt is catalyzed by cdhBD and the cleavage of acetate itself is catalyzed by cdhC (see "CO in Methanogenesis"), however the latter half definitely needs all subunits, and it is unclear if this half does as well. There's some evidence that a side reaction of these enzymes (CdhAE, not CooS) m…
MA3860	Q8TJC6	cdhA2			CODH2	co[c] + (2) fdox[c] + h2o[c] --> co2[c] + (2) fdred[c] + (2) h[c]	carbon monoxide dehydrogenase / acetyl-CoA synthase 2	I	NaN	Literature	3, 7, 8, 127	Methanogenesis	Part of methanogenesis for CO utilization. This portion is catalyzed by cdhAE - the transfer of methyl to h4spt is catalyzed by cdhBD and the cleavage of acetate itself is catalyzed by cdhC (see "CO in Methanogenesis"), however the latter half definitely needs all subunits, and it is unclear if this half does as well. There's some evidence that a side reaction of these enzymes (CdhAE, not CooS) m…
MA3865	Q8TH44	cdhE2 [corrected]			CODH2	co[c] + (2) fdox[c] + h2o[c] --> co2[c] + (2) fdred[c] + (2) h[c]	carbon monoxide dehydrogenase / acetyl-CoA synthase 2	I	NaN	Literature	3, 7, 8, 127	Methanogenesis	Part of methanogenesis for CO utilization. This portion is catalyzed by cdhAE - the transfer of methyl to h4spt is catalyzed by cdhBD and the cleavage of acetate itself is catalyzed by cdhC (see "CO in Methanogenesis"), however the latter half definitely needs all subunits, and it is unclear if this half does as well. There's some evidence that a side reaction of these enzymes (CdhAE, not CooS) m…
MA4399	Q8THW2	cdhA3			CODH2	co[c] + (2) fdox[c] + h2o[c] --> co2[c] + (2) fdred[c] + (2) h[c]	carbon monoxide dehydrogenase / acetyl-CoA synthase 2	I	NaN	Literature	3, 7, 8, 127	Methanogenesis	Part of methanogenesis for CO utilization. This portion is catalyzed by cdhAE - the transfer of methyl to h4spt is catalyzed by cdhBD and the cleavage of acetate itself is catalyzed by cdhC (see "CO in Methanogenesis"), however the latter half definitely needs all subunits, and it is unclear if this half does as well. There's some evidence that a side reaction of these enzymes (CdhAE, not CooS) m…
MA1309	Q8TR73	cooS2			CODH2	co[c] + (2) fdox[c] + h2o[c] --> co2[c] + (2) fdred[c] + (2) h[c]	carbon monoxide dehydrogenase / acetyl-CoA synthase 2	I	NaN	Literature	3, 7, 8, 127	Methanogenesis	CooFS only catalyzes this half of the CODH/ACS - however there is evidence that both the "appropriate half" of CODH/ACS and CooS are active during growth on CO under certain conditions
MA3282	Q8TKW2	cooS1			CODH2	co[c] + (2) fdox[c] + h2o[c] --> co2[c] + (2) fdred[c] + (2) h[c]	carbon monoxide dehydrogenase / acetyl-CoA synthase 2	I	NaN	Literature	3, 7, 8, 127	Methanogenesis	CooFS only catalyzes this half of the CODH/ACS - however there is evidence that both the "appropriate half" of CODH/ACS and CooS are active during growth on CO under certain conditions
MA3283	Q8TKW1	cooF			CODH2	co[c] + (2) fdox[c] + h2o[c] --> co2[c] + (2) fdred[c] + (2) h[c]	carbon monoxide dehydrogenase / acetyl-CoA synthase 2	I	NaN	Literature	3, 7, 8, 127	Methanogenesis	CooFS only catalyzes this half of the CODH/ACS - however there is evidence that both the "appropriate half" of CODH/ACS and CooS are active during growth on CO under certain conditions
MA1012	Q8TRZ8	cdhD1			CODH3	co[c] + coa[c] + mh4spt[c] --> h4spt[c] + accoa[c]	carbon monoxide dehydrogenase / acetyl-CoA synthase 2	I	-17.45	Literature		Methanogenesis	CdhCD catalyzes this half-reaction - we're pretty certain it does so on CO as well. CdhB is also involved here.
MA1014	Q8TRZ6	cdhC1			CODH3	co[c] + coa[c] + mh4spt[c] --> h4spt[c] + accoa[c]	carbon monoxide dehydrogenase / acetyl-CoA synthase 2	I	-17.45	Literature		Methanogenesis	CdhCD catalyzes this half-reaction - we're pretty certain it does so on CO as well. CdhB is also involved here.
MA3862	Q8TJC4	cdhC2			CODH3	co[c] + coa[c] + mh4spt[c] --> h4spt[c] + accoa[c]	carbon monoxide dehydrogenase / acetyl-CoA synthase 2	I	-17.45	Literature		Methanogenesis	CdhCD catalyzes this half-reaction - we're pretty certain it does so on CO as well. CdhB is also involved here.
MA3864	Q8TJC2	cdhD2			CODH3	co[c] + coa[c] + mh4spt[c] --> h4spt[c] + accoa[c]	carbon monoxide dehydrogenase / acetyl-CoA synthase 2	I	-17.45	Literature		Methanogenesis	CdhCD catalyzes this half-reaction - we're pretty certain it does so on CO as well. CdhB is also involved here.
MA1015	Q8TRZ5	cdhB1			CODH3	co[c] + coa[c] + mh4spt[c] --> h4spt[c] + accoa[c]	carbon monoxide dehydrogenase / acetyl-CoA synthase 2	I	-17.45	Literature		Methanogenesis	CdhCD catalyzes this half-reaction - we're pretty certain it does so on CO as well. CdhB is also involved here.
MA3861	Q8TJC5	cdhB2			CODH3	co[c] + coa[c] + mh4spt[c] --> h4spt[c] + accoa[c]	carbon monoxide dehydrogenase / acetyl-CoA synthase 2	I	-17.45	Literature		Methanogenesis	CdhCD catalyzes this half-reaction - we're pretty certain it does so on CO as well. CdhB is also involved here.
MA1011	Q8TH44	cdhE	1.2.99.2		CODHr	accoa[c] + (2) fdox[c] + h2o[c] + h4spt[c] <=> co2[c] + coa[c] + (2) fdred[c] + (2) h[c] + mh4spt[c]	carbon monoxide dehydrogenase / acetyl-CoA synthase	R	NaN	Literature	3,6,7	Methanogenesis	ACDS complex. The acetivorans genome seems to have many copies of this gene. Evidence for this activity is that acetivorans can grow on acetate and on carbon monoxide (see references). NOTE this reaction should be turned off when growing on CO...
MA1012	Q8TRZ8	cdhD1	1.2.99.2		CODHr	accoa[c] + (2) fdox[c] + h2o[c] + h4spt[c] <=> co2[c] + coa[c] + (2) fdred[c] + (2) h[c] + mh4spt[c]	carbon monoxide dehydrogenase / acetyl-CoA synthase	R	NaN	Literature	3,6,7	Methanogenesis	ACDS complex. The acetivorans genome seems to have many copies of this gene. Evidence for this activity is that acetivorans can grow on acetate and on carbon monoxide (see references). NOTE this reaction should be turned off when growing on CO...
MA1013	Q8TRZ7	cooC	1.2.99.2		CODHr	accoa[c] + (2) fdox[c] + h2o[c] + h4spt[c] <=> co2[c] + coa[c] + (2) fdred[c] + (2) h[c] + mh4spt[c]	carbon monoxide dehydrogenase / acetyl-CoA synthase	R	NaN	Literature	3,6,7	Methanogenesis	ACDS complex. The acetivorans genome seems to have many copies of this gene. Evidence for this activity is that acetivorans can grow on acetate and on carbon monoxide (see references). NOTE this reaction should be turned off when growing on CO...
MA1014	Q8TRZ6	cdhC1	1.2.99.2		CODHr	accoa[c] + (2) fdox[c] + h2o[c] + h4spt[c] <=> co2[c] + coa[c] + (2) fdred[c] + (2) h[c] + mh4spt[c]	carbon monoxide dehydrogenase / acetyl-CoA synthase	R	NaN	Literature	3,6,7	Methanogenesis	ACDS complex. The acetivorans genome seems to have many copies of this gene. Evidence for this activity is that acetivorans can grow on acetate and on carbon monoxide (see references). NOTE this reaction should be turned off when growing on CO...
MA1015	Q8TRZ5	cdhB1	1.2.99.2		CODHr	accoa[c] + (2) fdox[c] + h2o[c] + h4spt[c] <=> co2[c] + coa[c] + (2) fdred[c] + (2) h[c] + mh4spt[c]	carbon monoxide dehydrogenase / acetyl-CoA synthase	R	NaN	Literature	3,6,7	Methanogenesis	ACDS complex. The acetivorans genome seems to have many copies of this gene. Evidence for this activity is that acetivorans can grow on acetate and on carbon monoxide (see references). NOTE this reaction should be turned off when growing on CO...
MA1016	Q8TRZ4	cdhA1	1.2.99.2		CODHr	accoa[c] + (2) fdox[c] + h2o[c] + h4spt[c] <=> co2[c] + coa[c] + (2) fdred[c] + (2) h[c] + mh4spt[c]	carbon monoxide dehydrogenase / acetyl-CoA synthase	R	NaN	Literature	3,6,7	Methanogenesis	ACDS complex. The acetivorans genome seems to have many copies of this gene. Evidence for this activity is that acetivorans can grow on acetate and on carbon monoxide (see references). NOTE this reaction should be turned off when growing on CO...
MA3860	Q8TJC6	cdhA2	1.2.99.2		CODHr	accoa[c] + (2) fdox[c] + h2o[c] + h4spt[c] <=> co2[c] + coa[c] + (2) fdred[c] + (2) h[c] + mh4spt[c]	carbon monoxide dehydrogenase / acetyl-CoA synthase	R	NaN	Literature	3,6,7	Methanogenesis	ACDS complex. The acetivorans genome seems to have many copies of this gene. Evidence for this activity is that acetivorans can grow on acetate and on carbon monoxide (see references). NOTE this reaction should be turned off when growing on CO...
MA3861	Q8TJC5	cdhB2	1.2.99.2		CODHr	accoa[c] + (2) fdox[c] + h2o[c] + h4spt[c] <=> co2[c] + coa[c] + (2) fdred[c] + (2) h[c] + mh4spt[c]	carbon monoxide dehydrogenase / acetyl-CoA synthase	R	NaN	Literature	3,6,7	Methanogenesis	ACDS complex. The acetivorans genome seems to have many copies of this gene. Evidence for this activity is that acetivorans can grow on acetate and on carbon monoxide (see references). NOTE this reaction should be turned off when growing on CO...
MA3862	Q8TJC4	cdhC2	1.2.99.2		CODHr	accoa[c] + (2) fdox[c] + h2o[c] + h4spt[c] <=> co2[c] + coa[c] + (2) fdred[c] + (2) h[c] + mh4spt[c]	carbon monoxide dehydrogenase / acetyl-CoA synthase	R	NaN	Literature	3,6,7	Methanogenesis	ACDS complex. The acetivorans genome seems to have many copies of this gene. Evidence for this activity is that acetivorans can grow on acetate and on carbon monoxide (see references). NOTE this reaction should be turned off when growing on CO...
MA3863	Q8TJC3	cooC	1.2.99.2		CODHr	accoa[c] + (2) fdox[c] + h2o[c] + h4spt[c] <=> co2[c] + coa[c] + (2) fdred[c] + (2) h[c] + mh4spt[c]	carbon monoxide dehydrogenase / acetyl-CoA synthase	R	NaN	Literature	3,6,7	Methanogenesis	ACDS complex. The acetivorans genome seems to have many copies of this gene. Evidence for this activity is that acetivorans can grow on acetate and on carbon monoxide (see references). NOTE this reaction should be turned off when growing on CO...
MA3864	Q8TJC2	cdhD2	1.2.99.2		CODHr	accoa[c] + (2) fdox[c] + h2o[c] + h4spt[c] <=> co2[c] + coa[c] + (2) fdred[c] + (2) h[c] + mh4spt[c]	carbon monoxide dehydrogenase / acetyl-CoA synthase	R	NaN	Literature	3,6,7	Methanogenesis	ACDS complex. The acetivorans genome seems to have many copies of this gene. Evidence for this activity is that acetivorans can grow on acetate and on carbon monoxide (see references). NOTE this reaction should be turned off when growing on CO...
MA3865	Q8TH44	cdhE2 [corrected]	1.2.99.2		CODHr	accoa[c] + (2) fdox[c] + h2o[c] + h4spt[c] <=> co2[c] + coa[c] + (2) fdred[c] + (2) h[c] + mh4spt[c]	carbon monoxide dehydrogenase / acetyl-CoA synthase	R	NaN	Literature	3,6,7	Methanogenesis	ACDS complex. The acetivorans genome seems to have many copies of this gene. Evidence for this activity is that acetivorans can grow on acetate and on carbon monoxide (see references). NOTE this reaction should be turned off when growing on CO...
MA4399	Q8THW2	cdhA3	1.2.99.2		CODHr	accoa[c] + (2) fdox[c] + h2o[c] + h4spt[c] <=> co2[c] + coa[c] + (2) fdred[c] + (2) h[c] + mh4spt[c]	carbon monoxide dehydrogenase / acetyl-CoA synthase	R	NaN	Literature	3,6,7	Methanogenesis	ACDS complex. The acetivorans genome seems to have many copies of this gene. Evidence for this activity is that acetivorans can grow on acetate and on carbon monoxide (see references). NOTE this reaction should be turned off when growing on CO...
UNKNOWN					COMS	h2o[c] + sec[c] --> com[c] + nh4[c] + pyr[c]	coenzyme M synthase	I	-62.17	Literature	19	Coenzyme M Biosynthesis	Needed to make CoM. No gene identified yet – but see coenzyme M synthesis paper for the hypothesized rxn. "Convergent evolution of coenzyme M biosynthesis in the Methanosarcinales: cysteate synthase evolved from an ancestral threonine synthase"
SPONT			SPONTANEOUS		COt	co[c] <=> co[e]	CO transporter via diffusion	R	0	Spontaneous, physiological		Transport	Diffusion across membrane (no gene needed)
MA4262	Q8TI94	cbiL	2.1.1.130	R03948	CPC2MT	amet[c] + copre2[c] --> ahcys[c] + copre3[c] + h[c]	precorrin-2 C20-methyltransferase	I	NaN	Literature	57, 58	Vitamins Cofactor Biosynthesis	Assumed the B12 synthesis pathway was the same as in Barkeri / other anaerobic organisms (early cobalt-incorporation) - see "Comparative genomics of the vitamin B12 metabolism and regulation in prokaryotes." No gene known. Note - KEGG originally had late Co-incorporation pathway, but since its' an anaerobe it probably does the early one (see refs). KEGG (R05805) seems to think that this reaction …
MA4259	Q8TI96	cbiH	2.1.1.131	R05809	CPC3MT	amet[c] + copre3[c] --> ahcys[c] + copre4[c]	precorrin-3B C17-methyltransferase	I	NaN	Literature	57, 58	Vitamins Cofactor Biosynthesis	Assumed the B12 synthesis pathway was the same as in Barkeri / other anaerobic organisms (early cobalt-incorporation) - see "Comparative genomics of the vitamin B12 metabolism and regulation in prokaryotes." No gene known. Note - KEGG originally had late Co-incorporation pathway, but since its' an anaerobe it probably does the early one (see refs)
MA4261	Q8TI95	cbiF	2.1.1.133	R05810	CPC4MT	amet[c] + copre4[c] --> ahcys[c] + copre5[c] + h[c]	precorrin-4 C11-methyltransferase	I	NaN	Literature	57, 58	Vitamins Cofactor Biosynthesis	Assumed the B12 synthesis pathway was the same as in Barkeri / other anaerobic organisms (early cobalt-incorporation) - see "Comparative genomics of the vitamin B12 metabolism and regulation in prokaryotes." No gene known. Note - KEGG originally had late Co-incorporation pathway, but since its' an anaerobe it probably does the early one (see refs)
MA0521	Q8TTB6	cbiD	2.1.1.-	R05811	CPC5MT	amet[c] + copre5[c] + h2o[c] --> acald[c] + ahcys[c] + copre6[c] + (2) h[c]	precorrin-5 C1-methyltransferase	I	NaN	Literature	57, 58	Vitamins Cofactor Biosynthesis	Assumed the B12 synthesis pathway was the same as in Barkeri / other anaerobic organisms (early cobalt-incorporation) - see "Comparative genomics of the vitamin B12 metabolism and regulation in prokaryotes." No gene known. Note - KEGG originally had late Co-incorporation pathway, but since its' an anaerobe it probably does the early one (see refs)
MA0520	Q8TTB7	cbiE	2.1.1.132	R05813	CPC6MT	(2) amet[c] + codhpre6[c] --> (2) ahcys[c] + co2[c] + copre8[c] + (2) h[c]	precorrin-6Y C5,15-methyltransferase (decarboxylating)	I	NaN	Literature	57, 58	Vitamins Cofactor Biosynthesis	Assumed the B12 synthesis pathway was the same as in Barkeri / other anaerobic organisms (early cobalt-incorporation) - see "Comparative genomics of the vitamin B12 metabolism and regulation in prokaryotes." No gene known. Note - KEGG originally had late Co-incorporation pathway, but since its' an anaerobe it probably does the early one (see refs)
			1.3.1.54	R05812	CPC6R	copre6[c] + nadph[c] + (2) h[c] --> codhpre6[c] + nadp[c]	precorrin-6A reductase	I	NaN	Literature	57, 58	Vitamins Cofactor Biosynthesis	Assumed the B12 synthesis pathway was the same as in Barkeri / other anaerobic organisms (early cobalt-incorporation) - see "Comparative genomics of the vitamin B12 metabolism and regulation in prokaryotes." No gene known. Note - KEGG originally had late Co-incorporation pathway, but since its' an anaerobe it probably does the early one (see refs)
MA4258	Q8TI97	cbiC	5.4.1.2	R05814	CPC8MM	copre8[c] + h[c] --> cobya[c]	precorrin-8X methylmutase	R	NaN	Literature	57, 58	Vitamins Cofactor Biosynthesis	Assumed the B12 synthesis pathway was the same as in Barkeri / other anaerobic organisms (early cobalt-incorporation) - see "Comparative genomics of the vitamin B12 metabolism and regulation in prokaryotes." No gene known
MA0249	Q8TU25		2.3.3.1|2.3.3.3	R00351	CS	cit[c] + coa[c] + h[c] <=> accoa[c] + h2o[c] + oaa[c]	citrate synthase	R	8.92	KEGG		Citric Acid Cycle
MA3279	Q8TKW5	pyrG	6.3.4.2	R00571	CTPS1	atp[c] + nh4[c] + utp[c] --> adp[c] + ctp[c] + (2) h[c] + pi[c]	CTP synthase (NH3)	I	58.66	KEGG		Nucleotide Metabolism	I made it irreversible to avoid futile cycles and in agreement with databases
MA3279	Q8TKW5	pyrG	6.3.4.2	R00573	CTPS2	atp[c] + gln-L[c] + h2o[c] + utp[c] --> adp[c] + ctp[c] + glu-L[c] + (2) h[c] + pi[c]	CTP synthase (glutamine)	I	-6.39	KEGG		Nucleotide Metabolism
MA1342	Q8TR42				Cuabc	atp[c] + cu2[e] + h2o[c] --> adp[c] + cu2[c] + h[c] + pi[c]	Copper transport via ABC system	I	NaN	KEGG (annotation)		Transport	Metacyc thinks this enzyme does this but KEGG thinks it is another exporter. Not sure which is right.
MA0166	Q8TUA7				Cut1	atp[c] + cu2[c] + h2o[c] --> adp[c] + cu2[e] + h[c] + pi[c]	Copper export via ATPase	I	NaN	KEGG		Transport	Gene association from KEGG annotation.
MA1342	Q8TR42				Cut1	atp[c] + cu2[c] + h2o[c] --> adp[c] + cu2[e] + h[c] + pi[c]	Copper export via ATPase	I	NaN	Metacyc		Transport	Gene association from KEGG and metacyc. Metacyc and KEGG differ on their opinion of the direction of Cu transport for this enzyme.
MA2084	Q8TP39		2.5.1.17	R05220	CYRDAAT	atp[c] + co1dam[c] + h[c] --> adcobdam[c] + pppi[c]	cob(I)yrinic acid a,c-diamide adenosyltransferase	I	NaN	Literature	57, 58	Vitamins Cofactor Biosynthesis	Assumed the B12 synthesis pathway was the same as in Barkeri / other anaerobic organisms (early cobalt-incorporation) - see "Comparative genomics of the vitamin B12 metabolism and regulation in prokaryotes."
UNKNOWN					CYRDAR	(2) co2dam[c] + nadh[c] --> (2) co1dam[c] + h[c] + nad[c]	cob(II)yrinic acid a,c-diamide reductase	I	NaN	Literature	57, 58	Vitamins Cofactor Biosynthesis	Assumed the B12 synthesis pathway was the same as in Barkeri / other anaerobic organisms (early cobalt-incorporation) - see "Comparative genomics of the vitamin B12 metabolism and regulation in prokaryotes." No gene known
MA0106	Q8TUG1	cbiA1	6.3.1.-	R05815	CYRDAS	(2) atp[c] + cobya[c] + (2) gln-L[c] + h2o[c] --> (2) adp[c] + co2dam[c] + (2) glu-L[c] + h[c] + ppi[c]	Cob(II)yrinate a,c-diamide synthase (glutamine-hydrolysing)	I	NaN	Literature	57, 58	Vitamins Cofactor Biosynthesis	Assumed the B12 synthesis pathway was the same as in Barkeri / other anaerobic organisms (early cobalt-incorporation) - see "Comparative genomics of the vitamin B12 metabolism and regulation in prokaryotes."
MA3626	Q8TK00	cbiA2	6.3.1.-	R05815	CYRDAS	(2) atp[c] + cobya[c] + (2) gln-L[c] + h2o[c] --> (2) adp[c] + co2dam[c] + (2) glu-L[c] + h[c] + ppi[c]	Cob(II)yrinate a,c-diamide synthase (glutamine-hydrolysing)	I	NaN	Literature	57, 58	Vitamins Cofactor Biosynthesis	Assumed the B12 synthesis pathway was the same as in Barkeri / other anaerobic organisms (early cobalt-incorporation) - see "Comparative genomics of the vitamin B12 metabolism and regulation in prokaryotes."
MA2532	Q8TMW7	mgl	4.1.99.1|4.4.1.1|4.4.1.8	R00782	CYSDS	cys-L[c] + h2o[c] --> h2s[c] + nh4[c] + pyr[c]	Cysteine Desulfhydrase	I	-58.57	Literature	149	Cysteine Metabolism	Not sure of the gene, but I took it from a blast against E coli (see E coli model for details)... it's fairly sure this activity is in Barkeri (see ref), no evidence in Acetivorans but it is quite possibly there too.
MA2720	Q8TMD8	cysK	2.5.1.47|2.5.1.65	R00897	CYSSr	acser[c] + h2s[c] --> ac[c] + cys-L[c] + h[c]	cysteine synthase	R	-12.95	Literature	101	Cysteine Metabolism	M. barkeri gene complemented a cysK mutant in E coli - see "Cysteine Biosynthesis Pathway in the Archaeon Methanosarcina barkeri Encoded by Acquired Bacterial Genes?" Not sure which gene they put in, they just said the "cysK" gene but I presume they meant Mbar_A2422
UNKNOWN					CYSt2r	cys-L[e] + h[e] <==> cys-L[c] + h[c]	L-cysteine reversible transport via proton symport	R	0	Physiological		Transport	M barkeri can grow with only cysteine as the sulfur source, don't know about mac but probably (the only component with sulfur in it in the minimal media) - so it needs to be transported somehow
MA0749	Q8TSP6	cysS	6.1.1.16	R03650	CYSTRS	atp[c] + trnacys[c] + cys_L[c] <=> amp[c] + cystrna[c] + ppi[c]	Cysteinyl-tRNA synthetase	I	NaN	KEGG		Cysteine Metabolism
MA1373	Q8TR11				CYTDK1	atp[c] + cytd[c] --> adp[c] + cmp[c] + h[c]	cytidine kinase (ATP)	I	-14.03	Literature	85	Nucleotide Metabolism	MJ0406 is a broad-specificity nucleoside kinase (misannotated as a PFK) that can catalyze adenosine phosphorylation but especially is effective at phosphorylating guanosine, cytidine and inosine. The BLAST hit is also annotated as a PFK-family protein - I guess that it's wrong.
MA1104	Q8TRR6			R00962	CYTDK3	itp[c] + cytd[c] --> idp[c] + cmp[c] + h[c]	cytidine kinase (ITP)	I	-14.03	SEED		Nucleotide Metabolism	Suggested from the SEED
MA1104	Q8TRR6	cmk	2.7.4.14	R00512	CYTK1	atp[c] + cmp[c] <=> adp[c] + cdp[c]	cytidylate kinase (CMP)	R	0	KEGG		Nucleotide Metabolism
MA1104	Q8TRR6	cmk	2.7.4.14	R01665	CYTK2	atp[c] + dcmp[c] --> adp[c] + dcdp[c]	cytidylate kinase (dCMP)	R	0	KEGG		Nucleotide Metabolism
MA1104	Q8TRR6	cmk	2.7.4.14		CYTK5	ctp[c] + dcmp[c] <=> cdp[c] + dcdp[c]	cytidylate kinase (dCMP)	R	0	EFICAZ		Nucleotide Metabolism	Added gene association on assumption that the same enzyme that catalyzes CYTK1/2 also catalyzes this one.
MA1096	Q8TRS3	adk	2.7.4.3|2.7.4.11	R01547	DADK	atp[c] + damp[c] <=> adp[c] + dadp[c]	deoxyadenylate kinase	R	0	KEGG		Nucleotide Metabolism	Gene agrees with Barkeri Blast result
MA0726	Q8TSR9	lysA	4.1.1.20	R00451	DAPDC	26dap-M[c] + h[c] --> co2[c] + lys-L[c]	diaminopimelate decarboxylase	I	-3.09	KEGG		Threonine and Lysine Metabolism
GAPFILL			5.1.1.7	R02735	DAPE	26dap-LL[c] <==> 26dap-M[c]	diaminopimelate epimerase	R	0	Literature (tenuous)	79	Threonine and Lysine Metabolism	M. jannaschii and almost all other organisms use this as the last step in lysine synthesis. Barkeri model suggested a different path (DAPDH) to directly make 26dap-M but that path had no gene evidence, whereas this path has one solid gene hit against the annotated Jannaschii gene
MA1712	Q8TQ40				DAPNH4T	glu-L[c] + thdp[c] + h2o[c] --> akg[c] + 26dap-LL[c]	diaminopimelate synthase	I	7.01	Literature	79	Threonine and Lysine Metabolism	Suggested from characterization of jannaschii gene. Barkeri model suggested a different path (DAPDH) to directly make 26dap-M but that path had no gene evidence, whereas this path has one solid gene hit against the verified Jannaschii gene. The blast hit agrees with the annotation.
SPONT			SPONTANEOUS		DATPHs	datp[c] + h[c] + h2o[c] --> ditp[c] + nh4[c]	dATP amine hydrolysis (spontaneous)	I	-68.81	Spontaneous		Nucleotide Metabolism	Spontaneous reaction
MA0548	Q8TT89	ribB	4.1.99.12	R07281	DB4PS	ru5p-D[c] --> db4p[c] + for[c] + h[c]	3,4-Dihydroxy-2-butanone-4-phosphate synthase	I	-20.78	KEGG		Vitamins Cofactor Biosynthesis
GAPFILL			6.3.3.3	R03182	DBTSr	atp[c] + co2[c] + dann[c] <=> adp[c] + dtbt[c] + (3) h[c] + pi[c]	dethiobiotin synthase	I	-24.62	Gapfill - BIGG		Vitamins Cofactor Biosynthesis	Needed for biotin synthesis. Very likely irreversible. There's probably an alternative pathway for biotin synthesis / we're not sure if methanosarcina can even synthesize it! All of the genes in the pathway are apparently missing...
MA0136	Q8TUD2		3.5.4.12	R01663	DCMPDA	dcmp[c] + h[c] + h2o[c] --> dump[c] + nh4[c]	dCMP deaminase	R	-65.47	KEGG		Nucleotide Metabolism	Both of these are possible (high) hits with the Barkeri gene for this rxn
MA0137	Q8TUD1		3.5.4.12	R01663	DCMPDA	dcmp[c] + h[c] + h2o[c] --> dump[c] + nh4[c]	dCMP deaminase	R	-65.47	KEGG		Nucleotide Metabolism	Both of these are possible (high) hits with the Barkeri gene for this rxn
MA0440	Q8TGX9	dut	3.5.4.13	R02325	DCTPD	dctp[c] + h[c] + h2o[c] --> dutp[c] + nh4[c]	dCTP deaminase	I	-65.47	Literature	102, 134	Nucleotide Metabolism	Cf. "A bifunctional dCTP deaminase-dUTP nucleotidohydrolase from the hyperthermophilic archaeon Methanocaldococcus jannaschii." MJ0430 is also the same function but it is homologous to the same gene in MAC - see "The Methanococcus jannaschii dCTP deaminase is a bifunctional deaminase and diphosphatase."
MA0961	Q8TS44		2.5.1.42	R04520	DGGGPS	ggdp[c] + gggp[c] --> dgggp[c] + ppi[c]	digeranylgeranylglyceryl phosphate synthase	I	-0.63	Literature / SEED	97	Lipid Cell Wall Metabolism	Gene association from SEED. See lipid review for rxn.
MA0961	Q8TS44				DGGGPS2	3hggdp[c] + gggp[c] --> 3hdgggp[c] + ppi[c]	2-O-(3┐-hydroxy)geranyl-3-O-geranyl-sn-glycerol synthase	I	-0.63	Literature	97	Lipid Cell Wall Metabolism	This pathway was created because we know that methanosarcina must create hydroxylipids and we have a good idea of the pathway for synthesis of unsubstituted lipids, so this pathway paralells that. Assumed the genes are the same. See lipid review for rxns for unsaturated lipids.
MA1569	Q8TQH4				DGGPGP	dggpgp[c] + h2o[c] --> dggpg[c] + pi[c]	digeranyl-sn-glycerol-1-phospho-3'-sn-glycerol phosphatase	I	7.22	Literature	97	Lipid Cell Wall Metabolism	Note - doesn't completely agree with the literature, which says the lipid loses a ppi, not a pi. Barkeri model assumed this was the "PAP2 superfamily protein" - I did the same...
MA1569	Q8TQH4				DGGPGP2	3hdggpgp[c] + h2o[c] --> 3hdggpg[c] + pi[c]	digeranyl-sn-glycerol-1-phospho-3'-sn-glycerol phosphatase (hydroxy)	I	7.22	Literature	97	Lipid Cell Wall Metabolism	This pathway was created because we know that methanosarcina must create hydroxylipids and we have a good idea of the pathway for synthesis of unsubstituted lipids, so this pathway paralells that. Assumed the genes are the same. See lipid review for rxns for unsaturated lipids.
MA1714	Q8TQ38		1.2.7.5|1.2.7.6	R07159	DGLY3POX	(2) fdox[c] + g3p[c] + h2o[c] --> 3pg[c] + (2) fdred[c] + (3) h[c]	D-glyceraldehyde-3-phosphate:ferredoxin oxidoreductase	I	NaN	Literature	136	Central Metabolism	Changed fdxrd to fdred – no match in BIGG. Name made up to match Barkeri. Generic annotation ("aldehyde-ferredoxin oxioreductase") - KEGG suggests three genes for this reaction but only this one has any hit to the M. maripaludis gene characterized for this function (see reference)
MA1802	Q8TPV2	ilvD1	4.2.1.9	R04441	DHAD1	23dhmb[c] --> 3mob[c] + h2o[c]	dihydroxy-acid dehydratase (2,3-dihydroxy-3-methylbutanoate)	I	-6.75	KEGG		Valine Leucine and Isoleucine Metabolism
MA3373	Q8TKM8	ilvD2	4.2.1.9	R04441	DHAD1	23dhmb[c] --> 3mob[c] + h2o[c]	dihydroxy-acid dehydratase (2,3-dihydroxy-3-methylbutanoate)	I	-6.75	KEGG		Valine Leucine and Isoleucine Metabolism
MA1802	Q8TPV2	ilvD1	4.2.1.9	R05070	DHAD2	23dhmp[c] --> 3mop[c] + h2o[c]	Dihydroxy-acid dehydratase (2,3-dihydroxy-3-methylpentanoate)	I	-6.75	KEGG		Valine Leucine and Isoleucine Metabolism
MA3373	Q8TKM8	ilvD2	4.2.1.9	R05070	DHAD2	23dhmp[c] --> 3mop[c] + h2o[c]	Dihydroxy-acid dehydratase (2,3-dihydroxy-3-methylpentanoate)	I	-6.75	KEGG		Valine Leucine and Isoleucine Metabolism
MA4474	Q8THP0	dapB	1.3.1.26	R04199	DHDPRy	nadp[c] + thdp[c] <=> 23dhdp[c] + h[c] + nadph[c]	dihydrodipicolinate reductase (NADPH)	R	1.01	KEGG		Threonine and Lysine Metabolism
MA4473	Q8THP1	dapA	4.2.1.52	R02292	DHDPS	aspsa[c] + pyr[c] --> 23dhdp[c] + (2) h2o[c]	dihydrodipicolinate synthase	I	-21.14	Literature	119	Threonine and Lysine Metabolism	"Structure of dihydrodipicolinate synthase from Methanocaldococcus jannaschii." - GI 15668419 (MJ0244)
GAPFILL			1.5.1.3	R00939	DHFR	dhf[c] + h[c] + nadph[c] <=> nadp[c] + thf[c]	dihydrofolate reductase	R	-0.59	Gapfill – BIGG		Vitamins Cofactor Biosynthesis	One of the apparently missing folate synthesis reactions -added to fill a gap with lack of other evidence, since we know folates are there [at least in mba, in mac by inference]
GAPFILL			6.3.2.12|6.3.2.17	R02237	DHFS	atp[c] + dhpt[c] + glu-L[c] --> adp[c] + dhf[c] + h[c] + pi[c]	dihydrofolate synthase	I	-6.35	Gapfill – BIGG		Vitamins Cofactor Biosynthesis	One of the apparently missing folate synthesis reactions -added to fill a gap with lack of other evidence, since we know folates are there [at least in mba, in mac by inference]
UNKNOWN					DHNPA2	dhnpt[c] --> 6hmhpt[c] + gcald[c] + h[c]	dihydroneopterin aldolase	I	-6.97	Literature	43	Tetrahydramethanopterin Biosynthesis	One of the reactions of H4MPT synthesis - see White review
MA0583	Q8TT55	pyrD	1.3.3.1		DHORD7	dhor-S[c] + f420-2[c] + h[c] <=> f420-2h2[c] + orot[c]	dihydroorotic acid dehydrogenase (f420)	R	-3.19	Gapfill/BLAST		Nucleotide Metabolism	Strong BLASt hit with corresponding Barkeri gene and the conventional enzyme. Like Barkeri model I used F420.
MA0584	P58886		1.3.3.1		DHORD7	dhor-S[c] + f420-2[c] + h[c] <=> f420-2h2[c] + orot[c]	dihydroorotic acid dehydrogenase (f420)	R	-3.19	KEGG		Nucleotide Metabolism	From annotation and blast against Barkeri
MA0892	Q8TSA6	pyrC	3.5.2.3	R01993	DHORTS	dhor-S[c] + h2o[c] <=> cbasp[c] + h[c]	dihydroorotase	R	-5.28	KEGG		Nucleotide Metabolism
GAPFILL					DHPCPH	dhp23cp[c] + h2o[c] --> dhpmp[c] + h[c]	7,8-dihydronepterin 2' :3'-cyclicphosphate hydrolase	I	-23.06	Literature	120	Tetrahydramethanopterin Biosynthesis	One of the reactions of H4MPT synthesis - see "An Fe2+-dependent cyclic phosphodiesterase catalyzes the hydrolysis of 7,8-dihydro-D-neopterin 2',3'-cyclic phosphate in methanopterin biosynthesis" for the gene (MJ0837). That this gene isn't there [in mac or in M barkeri] may be more evidence that there's an alternative pathway to H4MPT in methanosarcina
MA3516	Q8TK98		2.5.1.15		DHPS2	4abz[c] + 6hmhptpp[c] + h[c] --> dhpt[c] + ppi[c]	dihydropteroate synthase	I	-0.94	Literature	43	Vitamins Cofactor Biosynthesis	One of the reactions of folate synthesis - see White review. Genes from annotation (removed 1946 because it is close homology to DHPS3 gene in MJ)
MA1946	Q8TPG6	dhpS	2.5.1.15	R03067	DHPS3	6hmhptpp[c] + Brfap[c] + h[c] --> dhrfap[c] + ppi[c]	7,8 dihydropteroate synthase (methanopterin)	I	-0.94	Literature	43, 137	Tetrahydramethanopterin Biosynthesis	One of the reactions of H4MPT synthesis - see White review. Genes from "Identifying two ancient enzymes in Archaea using predicted secondary structure alignment"
MA3419	Q8TKI6	dhpS	2.5.1.15	R03067	DHPS3	6hmhptpp[c] + Brfap[c] + h[c] --> dhrfap[c] + ppi[c]	7,8 dihydropteroate synthase (methanopterin)	I	-0.94	Literature	43, 137	Tetrahydramethanopterin Biosynthesis	One of the reactions of H4MPT synthesis - see White review. Genes from "Identifying two ancient enzymes in Archaea using predicted secondary structure alignment"
UNKNOWN					DHQAT	3dhq[c] + nh4[c] --> 4adhq[c] + h2o[c]	3-dehydroquinate aminotransferase	I	57.86	Literature	22	Tetrahydramethanopterin Biosynthesis	See Porat et al, PMID 17010158. Reactions are guesses based on knockout and labeling evidence - more likely than the canonical chorismate --> 4abz pathway in E coli (BLASTing gave genes in anthralate synthesis which is an essential function, and no evidence for repeats). Unlike in Barkeri, 4abz is not an auxotrophy in acetivorans so we presumably need to make it on the way to folate.
MA4593	Q8THC4	aroD	4.2.1.10	R03084	DHQD	3dhq[c] <=> 3dhsk[c] + h2o[c]	3-dehydroquinate dehydratase	I	-8.48	Literature	40	Tyrosine Tryptophan and Phenylalanine Metabolism	Made irreversible based on thermo. Gene association from KEGG - rxn suggested in White 2004 "l-Aspartate Semialdehyde and a 6-Deoxy-5-ketohexose 1-Phosphate Are the Precursors to the Aromatic Amino Acids in Methanocaldococcus jannaschii"
MA4592	Q8THC5				DHQS2	dohdu[c] --> 3dhq[c]	3-dehydroquinate synthase	I	-2.18	Literature	40	Tyrosine Tryptophan and Phenylalanine Metabolism	Involved in aromatic AA synthesis - see White 2004. Differs from the standard pathway.
MA1370	Q8TR14	dphB	2.1.1.98	R04481	DIPS	amet[c] + caphis[c] --> ahcys[c] + cmaphis[c] + h[c]	diphthine synthase	I	-10.46	KEGG		Amino Acid Metabolism
MA4591	Q8THC6	deoC			DKFPASPL	aspsa[c] + dkfp[c] + nadh[c] + h[c] --> dohau[c] + g3p[c] + nad[c]	6-deoxy-5-ketomannitol 1-phosphate:L-aspartate semialdehyde ligase	I	-3.76	Literature	40	Tyrosine Tryptophan and Phenylalanine Metabolism	Involved in aromatic AA synthesis - see White 2004. Differs from the standard pathway. Note that MJ0400 is promiscuous so it's no surprise that other rxns are also catalyzed by the same mac gene. Also, the rxn in the Barkeri model was off (DKMPASPL) - it should be reacting with DKFP according to the reference, not DKMP. The White paper from 2004 omits NADH in the diagram but mentions it in the te…
UNKNOWN					DKFPR	dkfp[c] + h[c] + nadh[c] <=> dkmp[c] + nad[c]	6-deoxy-5-ketofructose 1-phosphate reductase	R	-3.76	Literature	40	Tyrosine Tryptophan and Phenylalanine Metabolism	Involved in aromatic AA synthesis - see White 2004. Differs from the standard pathway. No gene associated - may not be a good rxn
MA2666	Q8TMJ1				DKFPS2	mthgxl[c] + fdp[c] <=> dkfp[c] + g3p[c]	DKFP synthase (from fructose diphosphate)	R	-0.71	Literature	39	Central Metabolism	MJ1585 characterized in White et al, "Methylglyoxal Is an Intermediate in the Biosynthesis of 6-Deoxy-5-ketofructose-1-phosphate: A Precursor for Aromatic Amino Acid Biosynthesis in Methanocaldococcus jannaschii". Gene catalyzes a couple possible rxns - one involving methylglyoxal and fdp, and one involving the former and f1p. Neither rxn is in BIGG. Current annotation for mac gene is generic "al…
MA3889	Q8TJ99				DKFPS2	mthgxl[c] + fdp[c] <=> dkfp[c] + g3p[c]	DKFP synthase (from fructose diphosphate)	R	-0.71	Literature	39	Central Metabolism	MJ1585 characterized in White et al, "Methylglyoxal Is an Intermediate in the Biosynthesis of 6-Deoxy-5-ketofructose-1-phosphate: A Precursor for Aromatic Amino Acid Biosynthesis in Methanocaldococcus jannaschii". Gene catalyzes a couple possible rxns - one involving methylglyoxal and fdp, and one involving the former and f1p. Neither rxn is in BIGG. Current annotation for mac gene is generic "al…
MA2666	Q8TMJ1				DKFPS3	f1p[c] + mthgxl[c] <=> dkfp[c] + gald[c]	DKFP synthase (from fructose-1-phosphate)	R	-0.71	Literature	39	Central Metabolism	MJ1585 characterized in White et al, "Methylglyoxal Is an Intermediate in the Biosynthesis of 6-Deoxy-5-ketofructose-1-phosphate: A Precursor for Aromatic Amino Acid Biosynthesis in Methanocaldococcus jannaschii". Gene catalyzes a couple possible rxns - one involving methylglyoxal and fdp, and one involving the former and f1p. Neither rxn is in BIGG. Current annotation for mac gene is generic "al…
MA3889	Q8TJ99				DKFPS3	f1p[c] + mthgxl[c] <=> dkfp[c] + gald[c]	DKFP synthase (from fructose-1-phosphate)	R	-0.71	Literature	39	Central Metabolism	MJ1585 characterized in White et al, "Methylglyoxal Is an Intermediate in the Biosynthesis of 6-Deoxy-5-ketofructose-1-phosphate: A Precursor for Aromatic Amino Acid Biosynthesis in Methanocaldococcus jannaschii". Gene catalyzes a couple possible rxns - one involving methylglyoxal and fdp, and one involving the former and f1p. Neither rxn is in BIGG. Current annotation for mac gene is generic "al…
MA0146	P58869	mtbA			DMAMT	dma[c] + h[c] + 5hbc_red[c] --> mma[c] + m5hbc[c]	Dimethylamine methyltransferase	I	NaN	Literature	121	Methanogenesis	MtbA (MA0146) is the only methyltransferase 2 for MMA and DMA utilization in mac - see "Genetic Analysis of the Methanol- and Methylamine-Specific Methyltransferase 2 Genes of Methanosarcina acetivorans C2A". MtbBC is the Mt1 for this substrate and has at least two copies in mac (taken from the genome paper)
MA0150	Q8TUC3	ramA			DMAMT	dma[c] + h[c] + 5hbc_red[c] --> mma[c] + m5hbc[c]	Dimethylamine methyltransferase	I	NaN	Literature	121	Methanogenesis	MtbA (MA0146) is the only methyltransferase 2 for MMA and DMA utilization in mac - see "Genetic Analysis of the Methanol- and Methylamine-Specific Methyltransferase 2 Genes of Methanosarcina acetivorans C2A". MtbBC is the Mt1 for this substrate and has at least two copies in mac (taken from the genome paper)
MA0527	Q8TTB0	mtbC			DMAMT	dma[c] + h[c] + 5hbc_red[c] --> mma[c] + m5hbc[c]	Dimethylamine methyltransferase	I	NaN	Literature	121	Methanogenesis	MtbA (MA0146) is the only methyltransferase 2 for MMA and DMA utilization in mac - see "Genetic Analysis of the Methanol- and Methylamine-Specific Methyltransferase 2 Genes of Methanosarcina acetivorans C2A". MtbBC is the Mt1 for this substrate and has at least two copies in mac (taken from the genome paper)
MA0532	Q8TTA5	mtbB			DMAMT	dma[c] + h[c] + 5hbc_red[c] --> mma[c] + m5hbc[c]	Dimethylamine methyltransferase	I	NaN	Literature	121	Methanogenesis	MtbA (MA0146) is the only methyltransferase 2 for MMA and DMA utilization in mac - see "Genetic Analysis of the Methanol- and Methylamine-Specific Methyltransferase 2 Genes of Methanosarcina acetivorans C2A". MtbBC is the Mt1 for this substrate and has at least two copies in mac (taken from the genome paper)
MA0849	Q8TSE9	ramA [corrected]			DMAMT	dma[c] + h[c] + 5hbc_red[c] --> mma[c] + m5hbc[c]	Dimethylamine methyltransferase	I	NaN	Literature	121	Methanogenesis	MtbA (MA0146) is the only methyltransferase 2 for MMA and DMA utilization in mac - see "Genetic Analysis of the Methanol- and Methylamine-Specific Methyltransferase 2 Genes of Methanosarcina acetivorans C2A". MtbBC is the Mt1 for this substrate and has at least two copies in mac (taken from the genome paper)
MA0933	Q8TS72	mtbB			DMAMT	dma[c] + h[c] + 5hbc_red[c] --> mma[c] + m5hbc[c]	Dimethylamine methyltransferase	I	NaN	Literature	121	Methanogenesis	MtbA (MA0146) is the only methyltransferase 2 for MMA and DMA utilization in mac - see "Genetic Analysis of the Methanol- and Methylamine-Specific Methyltransferase 2 Genes of Methanosarcina acetivorans C2A". MtbBC is the Mt1 for this substrate and has at least two copies in mac (taken from the genome paper)
MA0934	Q8TS71	mtbC			DMAMT	dma[c] + h[c] + 5hbc_red[c] --> mma[c] + m5hbc[c]	Dimethylamine methyltransferase	I	NaN	Literature	121	Methanogenesis	MtbA (MA0146) is the only methyltransferase 2 for MMA and DMA utilization in mac - see "Genetic Analysis of the Methanol- and Methylamine-Specific Methyltransferase 2 Genes of Methanosarcina acetivorans C2A". MtbBC is the Mt1 for this substrate and has at least two copies in mac (taken from the genome paper)
MA2424	Q8TN69	mtbC			DMAMT	dma[c] + h[c] + 5hbc_red[c] --> mma[c] + m5hbc[c]	Dimethylamine methyltransferase	I	NaN	Literature	121	Methanogenesis	MtbA (MA0146) is the only methyltransferase 2 for MMA and DMA utilization in mac - see "Genetic Analysis of the Methanol- and Methylamine-Specific Methyltransferase 2 Genes of Methanosarcina acetivorans C2A". MtbBC is the Mt1 for this substrate and has at least two copies in mac (taken from the genome paper)
MA2425	Q8TN68	mtbB			DMAMT	dma[c] + h[c] + 5hbc_red[c] --> mma[c] + m5hbc[c]	Dimethylamine methyltransferase	I	NaN	Literature	121	Methanogenesis	MtbA (MA0146) is the only methyltransferase 2 for MMA and DMA utilization in mac - see "Genetic Analysis of the Methanol- and Methylamine-Specific Methyltransferase 2 Genes of Methanosarcina acetivorans C2A". MtbBC is the Mt1 for this substrate and has at least two copies in mac (taken from the genome paper)
MA4360	Q8THZ8	ramA [corrected]			DMAMT	dma[c] + h[c] + 5hbc_red[c] --> mma[c] + m5hbc[c]	Dimethylamine methyltransferase	I	NaN	Literature	121	Methanogenesis	MtbA (MA0146) is the only methyltransferase 2 for MMA and DMA utilization in mac - see "Genetic Analysis of the Methanol- and Methylamine-Specific Methyltransferase 2 Genes of Methanosarcina acetivorans C2A". MtbBC is the Mt1 for this substrate and has at least two copies in mac (taken from the genome paper)
MA0143	Q8TUC6				DMAt	h[e] + dma[e] <==> h[c] + dma[c]	Dimethylamine symport	R	0	Physiological	3	Transport	It is known mac can grow on methylamines so it must be able to import them. Assumed h-symport
MA0606	Q8TT33	idsA	2.5.1.1	R01658	DMATT	dmpp[c] + ipdp[c] --> grdp[c] + ppi[c]	dimethylallyltranstransferase	I	-13	KEGG		Lipid Cell Wall Metabolism
MA0606	Q8TT33				DMATT2	ipdp[c] + m3hdp[c] --> 3hgrdp[c] + ppi[c]	dimethylallyltranstransferase (3-hydroxy)	I	-13	Gapfill – BIGG		Lipid Cell Wall Metabolism	Needed to make lipids. Used the same gene because of the annotation in Barkeri and because the mac annotation says it's "bifunctional" but doesn't specify the functions - could be the combination of the two DMATT reactions
MA1489	Q8TQQ1	cofH2	2.5.1.77		DMHDRFS	34hpp[c] + 4r5au[c] + h2o[c] + (2) nadp[c] --> ddhrb[c] + (3) h[c] + (2) nadph[c] + nh4[c] + oxa[c]	7,8-didemethyl-8-hydroxy-5-deazariboflavin synthetase	I	-48.08	Literature	24	Vitamins Cofactor Biosynthesis	Involved in F420 synthesis MJ0446 and MJ1431 (cofGH) are both required- see "Identification of the 7,8-didemethyl-8-hydroxy-5-deazariboflavin synthase required for coenzyme F(420) biosynthesis." The electron acceptor is a guess. WARNING: Rxn in metacyc / uniprot is incomplete! BLAST result agrees with annotation.
MA1490	Q8TQQ0	cofH1	2.5.1.77		DMHDRFS	34hpp[c] + 4r5au[c] + h2o[c] + (2) nadp[c] --> ddhrb[c] + (3) h[c] + (2) nadph[c] + nh4[c] + oxa[c]	7,8-didemethyl-8-hydroxy-5-deazariboflavin synthetase	I	-48.08	Literature	24	Vitamins Cofactor Biosynthesis	Involved in F420 synthesis MJ0446 and MJ1431 (cofGH) are both required- see "Identification of the 7,8-didemethyl-8-hydroxy-5-deazariboflavin synthase required for coenzyme F(420) biosynthesis." THe electron acceptor is a guess. WARNING: Rxn in metacyc / uniprot is incomplete! BLAST result agrees with annotation.
MA1491	Q8TQP9	cofG	2.5.1.77		DMHDRFS	34hpp[c] + 4r5au[c] + h2o[c] + (2) nadp[c] --> ddhrb[c] + (3) h[c] + (2) nadph[c] + nh4[c] + oxa[c]	7,8-didemethyl-8-hydroxy-5-deazariboflavin synthetase	I	-48.08	Literature	24	Vitamins Cofactor Biosynthesis	Involved in F420 synthesis MJ0446 and MJ1431 (cofGH) are both required- see "Identification of the 7,8-didemethyl-8-hydroxy-5-deazariboflavin synthase required for coenzyme F(420) biosynthesis." THe electron acceptor is a guess. WARNING: Rxn in metacyc / uniprot is incomplete! BLAST result agrees with annotation.
SPONT					DMSt	dms[e] <==> dms[c]	Dimethyl sulfide Transport	R	0	Physiological	48	Transport	It is known mac can secrete dms when grown on CO
SPONT					dna_met	(0.58) datp[c] + (0.44) dctp[c] + (0.44) dgtp[c] + (0.59) dttp[c] <=> (2.05) ppi[c] + dna_met[c]	Biomass rxn – DNA component	I	NaN	Biomass equation		X	See biomass tab for details on calculation. No gene association.
MA1439	Q8TQV0		3.6.1.9|3.6.1.22	R03004	DNADDP	dnad[c] + h2o[c] --> amp[c] + (2) h[c] + nicrnt[c]	Deaminido NAD diphosphatase	I	-28.37	KEGG		Nucleotide Metabolism
UNKNOWN			3.6.1.-	R04621	DNMPPA	dhpmp[c] + h2o[c] --> dhnpt[c] + pi[c]	Dihydroneopterin monophosphate dephosphorylase	I	7.22	Literature	43	Tetrahydramethanopterin Biosynthesis	No BLAST hit to genes in other organisms but none of those gene associations seems to agree with the annotations... White proposes that this rxn is part of H4MPT synthesis (see review)
MA4592	Q8THC5		4.2.3.-	R03083	DOHDUS	dohau[c] + h2o[c] + nad[c] --> dohdu[c] + h[c] + nadh[c] + nh4[c]	3,7-dideoxy-D-threo-hepto-2,6-diulosonate synthase	I	-51.64	Literature	40	Tyrosine Tryptophan and Phenylalanine Metabolism	Involved in aromatic AA synthesis - see White 2004. Differs from the standard pathway.
GAPFILL			2.7.1.24	R00130	DPCOAK	atp[c] + dpcoa[c] --> adp[c] + coa[c] + h[c]	dephospho-CoA kinase	I	-14.03	Gapfill – BIGG		Coenzyme A Biosynthesis	No gene association (maybe a non-homologous enzyme?) but its the last step in CoA synthesis. Several other rxns in the pathway are different from the standard one so maybe this one is too.
GAPFILL			1.1.1.169	R02472	DPR	h[c] + nadph[c] + 2dhp[c] --> nadp[c] + pant-R[c]	2-dehydropantoate 2-reductase	I	-6.22	Gapfill - BIGG		Coenzyme A Biosynthesis	Needed to make pantoate - the path from 3-mob to (R)-pantoate seems to be missing from the genome, so it's likely that an alternate path exists there. An alternate path exists from (R)-pantoate to 4-phosphopantoate and has been implemented (see N10)
MA4092	Q8TIQ0	ribD			DROPPRx	25dhpp[c] + h[c] + nadh[c] --> 25dthpp[c] + nad[c]	2,5-diamino-6-ribosylamino-4(3H)-pyrimidinone 5'-phosphate reductase	I	-3.14	Literature	76	Vitamins Cofactor Biosynthesis	Involved in riboflavin synthesis - paper says it can use either NAD or NADP see "An iron(II) dependent formamide hydrolase catalyzes the second step in the archaeal biosynthetic pathway to riboflavin and 7,8-didemethyl-8-hydroxy-5-deazariboflavin."
MA4092	Q8TIQ0	ribD			DROPPRy	25dhpp[c] + h[c] + nadph[c] --> 25dthpp[c] + nadp[c]	2,5-diamino-6-ribosylamino-4(3H)-pyrimidinone 5'-phosphate reductase (nadph)	I	-3.14	Literature	76	Vitamins Cofactor Biosynthesis	Involved in riboflavin synthesis - paper says it can use either NAD or NADP see "An iron(II) dependent formamide hydrolase catalyzes the second step in the archaeal biosynthetic pathway to riboflavin and 7,8-didemethyl-8-hydroxy-5-deazariboflavin."
UNKNOWN					DRTPPD	25dthpp[c] + h[c] + h2o[c] --> 5aprbu[c] + nh4[c]	2,5-diamino-6-ribitylamino-4(3H)-pyrimidinone 5'-phosphate deaminase	I	-69.21	Literature	101	Vitamins Cofactor Biosynthesis	Rxn is part of archaeal synthesis of riboflavin (see citation) - however, the gene for this rxn is unknown as of that paper. MJ0430 and MJ1102 are known NOT to do this (ref 101)
MA4433	Q8THS9	tmk	2.7.4.9|2.7.4.12	R02094	DTMPK	atp[c] + dtmp[c] <=> adp[c] + dtdp[c]	dTMP kinase	R	0	KEGG		Nucleotide Metabolism
MA3242	Q8TL01		2.4.2.1|2.4.2.4|2.4.2.23	R02484	DURIPP	duri[c] + pi[c] --> 2dr1p[c] + ura[c]	deoxyuridine phosphorylase	R	-7.95	KEGG		Nucleotide Metabolism
MA0440	Q8TGX9	dut	3.6.1.19|3.6.1.23	R02100	DUTPDP	dutp[c] + h2o[c] --> dump[c] + h[c] + ppi[c]	dUTP diphosphatase	I	-17.77	Literature	102	Nucleotide Metabolism	MJ1101 encodes a bifunctional gene - assumed MAC is the same. See "A bifunctional dCTP deaminase-dUTP nucleotidohydrolase from the hyperthermophilic archaeon Methanocaldococcus jannaschii."
MA1672	Q8TQ79	eno	4.2.1.11	R00658	ENO	2pg[c] <=> h2o[c] + pep[c]	enolase	R	-0.87	KEGG		GlycolysisGluconeogenesis
MA0143	Q8TUC6	mttP			ETHAt6	etha[e] + h[e] <==> etha[c] + h[c]	ethanolamine transport in/out via proton symport	R	0	Metacyc		Transport	Metacyc agrees with Barkeri model on the mechanism of this transporter. mttP. Same transporter as monoethanolamine
MA0877	Q8TSC1				F430S1	(2) atp[c] + dscl[c] + (2) gln-L[c] + (2) h2o[c] + ni2[c] --> (2) adp[c] + f430p1[c] + (2) glu-L[c] + (4) h[c] + (2) pi[c]	coenzyme F430 precursor synthase 1 (aminase)	I	NaN	Literature	41	Vitamins Cofactor Biosynthesis	Relatively little known about F430 synthesis - see "Biosynthesis of coenzyme F430 in methanogenic bacteria" and "Biochemistry of coenzyme F430, a nickel porphinoid involved in methanogenesis " No genes identified in the lit but other ref identifies that the gene annotated as Mg-ppp9 chelatase could really be Ni-chelatase involved in this pathway. I assigned them as such but assignments must be tr…
MA0882	Q8TSB6				F430S1	(2) atp[c] + dscl[c] + (2) gln-L[c] + (2) h2o[c] + ni2[c] --> (2) adp[c] + f430p1[c] + (2) glu-L[c] + (4) h[c] + (2) pi[c]	coenzyme F430 precursor synthase 1 (aminase)	I	NaN	Literature	41	Vitamins Cofactor Biosynthesis	Relatively little known about F430 synthesis - see "Biosynthesis of coenzyme F430 in methanogenic bacteria" and "Biochemistry of coenzyme F430, a nickel porphinoid involved in methanogenesis " No genes identified in the lit but other ref identifies that the gene annotated as Mg-ppp9 chelatase could really be Ni-chelatase involved in this pathway. I assigned them as such but assignments must be tr…
UNKNOWN					F430S2	f430p1[c] + h[c] + nadh[c] --> f430p2[c] + nad[c]	coenzyme F430 precursor synthase 2 (reduction)	I	NaN	Literature	41	Vitamins Cofactor Biosynthesis	Relatively little known about F430 synthesis - see "Biosynthesis of coenzyme F430 in methanogenic bacteria" and "Biochemistry of coenzyme F430, a nickel porphinoid involved in methanogenesis " No genes identified.
UNKNOWN					F430S3	f430p2[c] + h[c] + nadh[c] --> f430p3[c] + nad[c]	coenzyme F430 precursor synthase 3 (reduction)	I	NaN	Literature	41	Vitamins Cofactor Biosynthesis	Relatively little known about F430 synthesis - see "Biosynthesis of coenzyme F430 in methanogenic bacteria" and "Biochemistry of coenzyme F430, a nickel porphinoid involved in methanogenesis " No genes identified.
UNKNOWN					F430S4	f430p3[c] --> sf430a[c]	coenzyme F430 precursor synthase 4 (cyclization)	I	NaN	Literature	41	Vitamins Cofactor Biosynthesis	Relatively little known about F430 synthesis - see "Biosynthesis of coenzyme F430 in methanogenic bacteria" and "Biochemistry of coenzyme F430, a nickel porphinoid involved in methanogenesis " No genes identified.
UNKNOWN					F430S5	h[c] + sf430a[c] --> f430[c] + h2o[c]	coenzyme F430 precursor synthase 5 (cyclization)	I	NaN	Literature	41	Vitamins Cofactor Biosynthesis	Relatively little known about F430 synthesis - see "Biosynthesis of coenzyme F430 in methanogenic bacteria" and "Biochemistry of coenzyme F430, a nickel porphinoid involved in methanogenesis " No genes identified.
MA1494	Q8TQP6	fpoP			F4D	f420-2h2[c] + h[c] + mphen[c] --> f420-2[c] + (2) h[e] + mphenh2[c]	F420 Deydrogenase	R	18.2	Literature	8, 25, 47	Methanogenesis	See "The unique biochemistry of methanogenesis" (Fpo operon). See Rohlin and Gunsalus, Carbon-dependent control … for gene assignments. This particular gene (MA1494) is unique to acetivorans but is hypothesized to be important in CO metabolism.
MA1495	Q8TQP5	fpoA			F4D	f420-2h2[c] + h[c] + mphen[c] --> f420-2[c] + (2) h[e] + mphenh2[c]	F420 Deydrogenase	R	18.2	Literature	8, 25, 47	Methanogenesis	See "The unique biochemistry of methanogenesis" (Fpo operon). See Rohlin and Gunsalus, Carbon-dependent control … for gene assignments
MA1496	Q8TQP4	fpoB			F4D	f420-2h2[c] + h[c] + mphen[c] --> f420-2[c] + (2) h[e] + mphenh2[c]	F420 Deydrogenase	R	18.2	Literature	8, 25, 47	Methanogenesis	See "The unique biochemistry of methanogenesis" (Fpo operon). See Rohlin and Gunsalus, Carbon-dependent control … for gene assignments
MA1497	Q8TQP3	fpoC			F4D	f420-2h2[c] + h[c] + mphen[c] --> f420-2[c] + (2) h[e] + mphenh2[c]	F420 Deydrogenase	R	18.2	Literature	8, 25, 47	Methanogenesis	See "The unique biochemistry of methanogenesis" (Fpo operon). See Rohlin and Gunsalus, Carbon-dependent control … for gene assignments
MA1498	Q8TQP2	fpoD			F4D	f420-2h2[c] + h[c] + mphen[c] --> f420-2[c] + (2) h[e] + mphenh2[c]	F420 Deydrogenase	R	18.2	Literature	8, 25, 47	Methanogenesis	See "The unique biochemistry of methanogenesis" (Fpo operon). See Rohlin and Gunsalus, Carbon-dependent control … for gene assignments
MA1499	Q8TQP1	fpoH			F4D	f420-2h2[c] + h[c] + mphen[c] --> f420-2[c] + (2) h[e] + mphenh2[c]	F420 Deydrogenase	R	18.2	Literature	8, 25, 47	Methanogenesis	See "The unique biochemistry of methanogenesis" (Fpo operon). See Rohlin and Gunsalus, Carbon-dependent control … for gene assignments
MA1500	Q8TQP0	fpoI			F4D	f420-2h2[c] + h[c] + mphen[c] --> f420-2[c] + (2) h[e] + mphenh2[c]	F420 Deydrogenase	R	18.2	Literature	8, 25, 47	Methanogenesis	See "The unique biochemistry of methanogenesis" (Fpo operon). See Rohlin and Gunsalus, Carbon-dependent control … for gene assignments
MA1501	Q8TQN9	fpoJ			F4D	f420-2h2[c] + h[c] + mphen[c] --> f420-2[c] + (2) h[e] + mphenh2[c]	F420 Deydrogenase	R	18.2	Literature	8, 25, 47	Methanogenesis	See "The unique biochemistry of methanogenesis" (Fpo operon). See Rohlin and Gunsalus, Carbon-dependent control … for gene assignments
MA1502	Q8TQN8	fpoJ			F4D	f420-2h2[c] + h[c] + mphen[c] --> f420-2[c] + (2) h[e] + mphenh2[c]	F420 Deydrogenase	R	18.2	Literature	8, 25, 47	Methanogenesis	See "The unique biochemistry of methanogenesis" (Fpo operon). See Rohlin and Gunsalus, Carbon-dependent control … for gene assignments
MA1503	Q8TQN7	fpoK			F4D	f420-2h2[c] + h[c] + mphen[c] --> f420-2[c] + (2) h[e] + mphenh2[c]	F420 Deydrogenase	R	18.2	Literature	8, 25, 47	Methanogenesis	See "The unique biochemistry of methanogenesis" (Fpo operon). See Rohlin and Gunsalus, Carbon-dependent control … for gene assignments
MA1504	Q8TQN6	fpoL			F4D	f420-2h2[c] + h[c] + mphen[c] --> f420-2[c] + (2) h[e] + mphenh2[c]	F420 Deydrogenase	R	18.2	Literature	8, 25, 47	Methanogenesis	See "The unique biochemistry of methanogenesis" (Fpo operon). See Rohlin and Gunsalus, Carbon-dependent control … for gene assignments
MA1505	Q8TQN5	fpoM			F4D	f420-2h2[c] + h[c] + mphen[c] --> f420-2[c] + (2) h[e] + mphenh2[c]	F420 Deydrogenase	R	18.2	Literature	8, 25, 47	Methanogenesis	See "The unique biochemistry of methanogenesis" (Fpo operon). See Rohlin and Gunsalus, Carbon-dependent control … for gene assignments
MA1506	Q8TQN4	fpoN			F4D	f420-2h2[c] + h[c] + mphen[c] --> f420-2[c] + (2) h[e] + mphenh2[c]	F420 Deydrogenase	R	18.2	Literature	8, 25, 47	Methanogenesis	See "The unique biochemistry of methanogenesis" (Fpo operon). See Rohlin and Gunsalus, Carbon-dependent control … for gene assignments
MA1507	Q8TQN3	fpoO1			F4D	f420-2h2[c] + h[c] + mphen[c] --> f420-2[c] + (2) h[e] + mphenh2[c]	F420 Deydrogenase	R	18.2	Literature	8, 25, 47	Methanogenesis	See "The unique biochemistry of methanogenesis" (Fpo operon). See Rohlin and Gunsalus, Carbon-dependent control … for gene assignments
MA1509	Q8TQN1	fpoO2			F4D	f420-2h2[c] + h[c] + mphen[c] --> f420-2[c] + (2) h[e] + mphenh2[c]	F420 Deydrogenase	R	18.2	Literature	8, 25, 47	Methanogenesis	See "The unique biochemistry of methanogenesis" (Fpo operon). See Rohlin and Gunsalus, Carbon-dependent control … for gene assignments. See "Hydrogen is a preferred intermediate in the energy-conserving electron transport chain of Methanosarcina barkeri" for this one in particular!
MA3732	Q8TJP8	fpoF			F4D	f420-2h2[c] + h[c] + mphen[c] --> f420-2[c] + (2) h[e] + mphenh2[c]	F420 Deydrogenase	R	18.2	Literature	122	Methanogenesis	This gene assignment is not a mistake - fpoF is located in a different operon from the other fpo's - see "Hydrogen is a preferred intermediate in the energy-conserving electron transport chain of Methanosarcina barkeri" supplemental material for gene
MA3381	Q8TKM2	fprA			F4H2O	(2) f420-2h2[c] + o2[c] <=> (2) f420-2[c] + (2) h2o[c] + (2) h[c]	F420H2 oxidase	I	-92.84	Literature	26	Other	"F 420 H 2 oxidase (FprA) from Methanobrevibacter arboriphilus, a coenzyme F 420-dependent enzyme involved in O 2 detoxification" – not sure what gene (I don't think its been sequenced yet). Also protein is crystallized – see "Structure of coenzyme F420H2 oxidase (FprA), a di-iron flavoprotein from methanogenic Archaea catalyzing the reduction of O2 to H2O" (in M. marburgensis,. which also has no…
MA4430	Q8THT2	mtd	1.5.99.9		F4MTSPD	f420-2h2[c] + menylh4spt[c] <=> f420-2[c] + (2) h[c] + mleneh4spt[c]	coenzyme F420-dependent N(5) N(10)-methenyltetrahydrosarcinapterin dehydrogenase	R	6.05	Literature	10	Methanogenesis	Gene association (mtd) from e.g. Li et al – Proteome of M acetivorans part I – and expanded view of the biology of the cell
MA3733	Q8TJP7	mer	1.5.99.11		F4MTSPR	f420-2h2[c] + mleneh4spt[c] <=> f420-2[c] + mh4spt[c] + h[c]	coenzyme F420-dependent N(5) N(10)-methenyltetrahydrosarcinapterin reductase	R	5.98	Literature	10	Methanogenesis	Gene association (mer) from e.g. Li et al – Proteome of M acetivorans part I – and expanded view of the biology of the cell. Still a putative function unless someone has published something and I don't know it.
GAPFILL					FAPH	fapy[c] + h2o[c] --> for[c] + 25dhpp[c] + h[c]	FAPy hydrolase	I	-0.5	Literature	76	Vitamins Cofactor Biosynthesis	For ribovlavin synthesis. Seems unlikely this enzyme is there - probably is an alternate path it MAC but need to keep for now to be able to make riboflavin. WARNING - NOT the same as the "GTPCIII" rxn in BIGG which is incorrectly called GTP cyclohydrolase III- that reaction is really catalyzed by MptA (see ref. 77)
MA0439	Q8TTJ2		4.1.2.13	R01070	FBA	fdp[c] <=> dhap[c] + g3p[c]	fructose-bisphosphate aldolase	R	4.31	Literature	78	GlycolysisGluconeogenesis	Removed MA2666 from this reaction - homology with MJ suggest it has another function
MA4591	Q8THC6	deoC	4.1.2.13	R01070	FBA	fdp[c] <=> dhap[c] + g3p[c]	fructose-bisphosphate aldolase	R	4.31	Literature	78	GlycolysisGluconeogenesis	Note - MJ0400 is a bifunctional enzyme (see paper)
MA0439	Q8TTJ2		4.1.2.13	R02568	FBA2	f1p[c] <=> dhap[c] + glyald[c]	D-Fructose 1-phosphate D-glyceraldehyde-3-phosphate-lyase	R	4.31	KEGG		Central Metabolism	Removed MA2666 from this reaction - homology with MJ suggest it has another function
MA4591	Q8THC6	deoC	4.1.2.13	R02568	FBA2	f1p[c] <=> dhap[c] + glyald[c]	D-Fructose 1-phosphate D-glyceraldehyde-3-phosphate-lyase	R	4.31	KEGG		Central Metabolism
MA1152	Q8TRM3	fbp	3.1.3.11	R04780	FBP	fdp[c] + h2o[c] --> f6p[c] + pi[c]	fructose-bisphosphatase (f6p-forming)	I	7.22	KEGG		GlycolysisGluconeogenesis
UNKNOWN					FBP2	fdp[c] + h2o[c] --> pi[c] + f1p[c]	fructose-bisphosphatase (f1p-forming)	I	7.22	Literature	39	Central Metabolism	White et al, "Methylglyoxal Is an Intermediate in the Biosynthesis of 6-Deoxy-5-ketofructose-1-phosphate: A Precursor for Aromatic Amino Acid Biosynthesis in Methanocaldococcus jannaschii". No gene identified - maybe incorrect. Rxn not in BIGG.
MA0263	Q8TU12		4.1.2.17	R02262	FCLPA	fc1p[c] --> dhap[c] + lald-L[c]	L-fuculose 1-phosphate aldolase	R	2.56	Literature	36	Central Metabolism	MJ1418 is known to carry this function. See "Identification of lactaldehyde dehydrogenase in Methanocaldococcus jannaschii and its involvement in production of lactate for F420 biosynthesis"
MA3477	Q8TKD1	feoB			FE2abc	atp[c] + fe2[e] + h2o[c] --> adp[c] + fe2[c] + h[c] + pi[c]	iron (II) transport via ABC system	I	-6.81	Metacyc		Transport	Associations from metacyc. Function agrees with annotation – not annotated as ABC protein but has a GTP (or ATP) binding site according to uniprot.
MA3478	Q8TKD0				FE2abc	atp[c] + fe2[e] + h2o[c] --> adp[c] + fe2[c] + h[c] + pi[c]	iron (II) transport via ABC system	I	-6.81	KEGG		Transport
MA3479	Q8TKC9				FE2abc	atp[c] + fe2[e] + h2o[c] --> adp[c] + fe2[c] + h[c] + pi[c]	iron (II) transport via ABC system	I	-6.81	Metacyc		Transport	Associations from metacyc. Function agrees with annotation – not annotated as ABC protein but has a GTP (or ATP) binding site according to uniprot.
MA1230	Q8TRF0				FE3abc	atp[c] + fe3[e] + h2o[c] --> adp[c] + fe3[c] + h[c] + pi[c]	iron (III) transport via ABC system	I	-6.81	TransportDB		Transport	Gene associations from transportDB. There are a large number of iron transporters in MAC. MMA3357-8-9 is annotated specifically for Fe(III), as is MA1230-1-2-3-4. I didn't include the other ones since it isn't known or inferred if it would be Fe2, Fe3, Heme, or something else
MA1231	Q8TRE9				FE3abc	atp[c] + fe3[e] + h2o[c] --> adp[c] + fe3[c] + h[c] + pi[c]	iron (III) transport via ABC system	I	-6.81	TransportDB		Transport	Gene associations from transportDB. There are a large number of iron transporters in MAC. MMA3357-8-9 is annotated specifically for Fe(III), as is MA1230-1-2-3-4. I didn't include the other ones since it isn't known or inferred if it would be Fe2, Fe3, Heme, or something else
MA1232	Q8TRE8				FE3abc	atp[c] + fe3[e] + h2o[c] --> adp[c] + fe3[c] + h[c] + pi[c]	iron (III) transport via ABC system	I	-6.81	TransportDB		Transport	Gene associations from transportDB. There are a large number of iron transporters in MAC. MMA3357-8-9 is annotated specifically for Fe(III), as is MA1230-1-2-3-4. I didn't include the other ones since it isn't known or inferred if it would be Fe2, Fe3, Heme, or something else
MA1233	Q8TRE7				FE3abc	atp[c] + fe3[e] + h2o[c] --> adp[c] + fe3[c] + h[c] + pi[c]	iron (III) transport via ABC system	I	-6.81	TransportDB		Transport	Gene associations from transportDB. There are a large number of iron transporters in MAC. MMA3357-8-9 is annotated specifically for Fe(III), as is MA1230-1-2-3-4. I didn't include the other ones since it isn't known or inferred if it would be Fe2, Fe3, Heme, or something else
MA1234	Q8TRE6				FE3abc	atp[c] + fe3[e] + h2o[c] --> adp[c] + fe3[c] + h[c] + pi[c]	iron (III) transport via ABC system	I	-6.81	TransportDB		Transport	Gene associations from transportDB. There are a large number of iron transporters in MAC. MMA3357-8-9 is annotated specifically for Fe(III), as is MA1230-1-2-3-4. I didn't include the other ones since it isn't known or inferred if it would be Fe2, Fe3, Heme, or something else
MA3357	Q8TKP3	fecE			FE3abc	atp[c] + fe3[e] + h2o[c] --> adp[c] + fe3[c] + h[c] + pi[c]	iron (III) transport via ABC system	I	-6.81	TransportDB		Transport	Gene associations from transportDB. There are a large number of iron transporters in MAC. MMA3357-8-9 is annotated specifically for Fe(III), as is MA1230-1-2-3-4. I didn't include the other ones since it isn't known or inferred if it would be Fe2, Fe3, Heme, or something else
MA3358	Q8TKP2				FE3abc	atp[c] + fe3[e] + h2o[c] --> adp[c] + fe3[c] + h[c] + pi[c]	iron (III) transport via ABC system	I	-6.81	TransportDB		Transport	Gene associations from transportDB. There are a large number of iron transporters in MAC. MMA3357-8-9 is annotated specifically for Fe(III), as is MA1230-1-2-3-4. I didn't include the other ones since it isn't known or inferred if it would be Fe2, Fe3, Heme, or something else
MA3359	Q8TKP1				FE3abc	atp[c] + fe3[e] + h2o[c] --> adp[c] + fe3[c] + h[c] + pi[c]	iron (III) transport via ABC system	I	-6.81	TransportDB		Transport	Gene associations from transportDB. There are a large number of iron transporters in MAC. MMA3357-8-9 is annotated specifically for Fe(III), as is MA1230-1-2-3-4. I didn't include the other ones since it isn't known or inferred if it would be Fe2, Fe3, Heme, or something else
MA0950	Q8TS55				FEDCabc	atp[c] + (2) cit[e] + fe3[e] + h2o[c] --> adp[c] + (2) cit[c] + fe3[c] + h[c] + pi[c]	iron (III) dicitrate transport via ABC system	I	-6.81	TransportDB		Transport
MA0951	Q8TS54	hemU			FEDCabc	atp[c] + (2) cit[e] + fe3[e] + h2o[c] --> adp[c] + (2) cit[c] + fe3[c] + h[c] + pi[c]	iron (III) dicitrate transport via ABC system	I	-6.81	TransportDB		Transport
MA0952	Q8TS53				FEDCabc	atp[c] + (2) cit[e] + fe3[e] + h2o[c] --> adp[c] + (2) cit[c] + fe3[c] + h[c] + pi[c]	iron (III) dicitrate transport via ABC system	I	-6.81	TransportDB		Transport
MA2148	Q8TNX9				FEDCabc	atp[c] + (2) cit[e] + fe3[e] + h2o[c] --> adp[c] + (2) cit[c] + fe3[c] + h[c] + pi[c]	iron (III) dicitrate transport via ABC system	I	-6.81	KEGG		Transport	From annotation
MA2149	Q8TNX8				FEDCabc	atp[c] + (2) cit[e] + fe3[e] + h2o[c] --> adp[c] + (2) cit[c] + fe3[c] + h[c] + pi[c]	iron (III) dicitrate transport via ABC system	I	-6.81	KEGG		Transport	From annotation
MA2150	Q8TNX7				FEDCabc	atp[c] + (2) cit[e] + fe3[e] + h2o[c] --> adp[c] + (2) cit[c] + fe3[c] + h[c] + pi[c]	iron (III) dicitrate transport via ABC system	I	-6.81	KEGG		Transport	From annotation
MA0304	Q8TTX1	fmdE	1.2.99.5		FMFD_b_	co2[c] + (2) fdred[c] + h[c] + mfr(b)[c] <=> (2) fdox[c] + formmfr(b)[c] + h2o[c]	formylmethylfuran dehydrogenase	R	NaN	Literature	8, 47	Methanogenesis	Part of methanogenesis. Gene associations from Rohlin and Gunsalus. At least 4 operons (proposed 2 contain W and two Mo). Fmd, Fmf, Fwd operons
MA0305	Q8TTX0	fmdF	1.2.99.5		FMFD_b_	co2[c] + (2) fdred[c] + h[c] + mfr(b)[c] <=> (2) fdox[c] + formmfr(b)[c] + h2o[c]	formylmethylfuran dehydrogenase	R	NaN	Literature	8, 47	Methanogenesis	Part of methanogenesis. Gene associations from Rohlin and Gunsalus. At least 4 operons (proposed 2 contain W and two Mo). Fmd, Fmf, Fwd operons
MA0306	Q8TTW9	fmdA	1.2.99.5		FMFD_b_	co2[c] + (2) fdred[c] + h[c] + mfr(b)[c] <=> (2) fdox[c] + formmfr(b)[c] + h2o[c]	formylmethylfuran dehydrogenase	R	NaN	Literature	8, 47	Methanogenesis	Part of methanogenesis. Gene associations from Rohlin and Gunsalus. At least 4 operons (proposed 2 contain W and two Mo). Fmd, Fmf, Fwd operons
MA0307	Q8TTW8	fmdC	1.2.99.5		FMFD_b_	co2[c] + (2) fdred[c] + h[c] + mfr(b)[c] <=> (2) fdox[c] + formmfr(b)[c] + h2o[c]	formylmethylfuran dehydrogenase	R	NaN	Literature	8, 47	Methanogenesis	Part of methanogenesis. Gene associations from Rohlin and Gunsalus. At least 4 operons (proposed 2 contain W and two Mo). Fmd, Fmf, Fwd operons
MA0308	Q8TTW7	fmdD	1.2.99.5		FMFD_b_	co2[c] + (2) fdred[c] + h[c] + mfr(b)[c] <=> (2) fdox[c] + formmfr(b)[c] + h2o[c]	formylmethylfuran dehydrogenase	R	NaN	Literature	8, 47	Methanogenesis	Part of methanogenesis. Gene associations from Rohlin and Gunsalus. At least 4 operons (proposed 2 contain W and two Mo). Fmd, Fmf, Fwd operons
MA0309	Q8TTW6	fmdB	1.2.99.5		FMFD_b_	co2[c] + (2) fdred[c] + h[c] + mfr(b)[c] <=> (2) fdox[c] + formmfr(b)[c] + h2o[c]	formylmethylfuran dehydrogenase	R	NaN	Literature	8, 47	Methanogenesis	Part of methanogenesis. Gene associations from Rohlin and Gunsalus. At least 4 operons (proposed 2 contain W and two Mo). Fmd, Fmf, Fwd operons
MA0381	Q8TTP5	fwdE	1.2.99.5		FMFD_b_	co2[c] + (2) fdred[c] + h[c] + mfr(b)[c] <=> (2) fdox[c] + formmfr(b)[c] + h2o[c]	formylmethylfuran dehydrogenase	R	NaN	Literature	8, 47	Methanogenesis	Part of methanogenesis. Gene associations from Rohlin and Gunsalus. At least 4 operons (proposed 2 contain W and two Mo). Fmd, Fmf, Fwd operons
MA0382	Q8TTP4		1.2.99.5		FMFD_b_	co2[c] + (2) fdred[c] + h[c] + mfr(b)[c] <=> (2) fdox[c] + formmfr(b)[c] + h2o[c]	formylmethylfuran dehydrogenase	R	NaN	Literature	8, 47	Methanogenesis	Part of methanogenesis. Gene associations from Rohlin and Gunsalus. At least 4 operons (proposed 2 contain W and two Mo). Fmd, Fmf, Fwd operons
MA0671	Q8TSX4	fwdG	1.2.99.5		FMFD_b_	co2[c] + (2) fdred[c] + h[c] + mfr(b)[c] <=> (2) fdox[c] + formmfr(b)[c] + h2o[c]	formylmethylfuran dehydrogenase	R	NaN	Literature	8, 47	Methanogenesis	Part of methanogenesis. Gene associations from Rohlin and Gunsalus. At least 4 operons (proposed 2 contain W and two Mo). Fmd, Fmf, Fwd operons
MA0832	Q8TSG4	fwdC	1.2.99.5		FMFD_b_	co2[c] + (2) fdred[c] + h[c] + mfr(b)[c] <=> (2) fdox[c] + formmfr(b)[c] + h2o[c]	formylmethylfuran dehydrogenase	R	NaN	Literature	8, 47	Methanogenesis	Part of methanogenesis. Gene associations from Rohlin and Gunsalus. At least 4 operons (proposed 2 contain W and two Mo). Fmd, Fmf, Fwd operons
MA0833	Q8TSG3	fwdA	1.2.99.5		FMFD_b_	co2[c] + (2) fdred[c] + h[c] + mfr(b)[c] <=> (2) fdox[c] + formmfr(b)[c] + h2o[c]	formylmethylfuran dehydrogenase	R	NaN	Literature	8, 47	Methanogenesis	Part of methanogenesis. Gene associations from Rohlin and Gunsalus. At least 4 operons (proposed 2 contain W and two Mo). Fmd, Fmf, Fwd operons
MA0834	Q8TSG2	fwdB	1.2.99.5		FMFD_b_	co2[c] + (2) fdred[c] + h[c] + mfr(b)[c] <=> (2) fdox[c] + formmfr(b)[c] + h2o[c]	formylmethylfuran dehydrogenase	R	NaN	Literature	8, 47	Methanogenesis	Part of methanogenesis. Gene associations from Rohlin and Gunsalus. At least 4 operons (proposed 2 contain W and two Mo). Fmd, Fmf, Fwd operons
MA0835	Q8TSG1	fwuD	1.2.99.5		FMFD_b_	co2[c] + (2) fdred[c] + h[c] + mfr(b)[c] <=> (2) fdox[c] + formmfr(b)[c] + h2o[c]	formylmethylfuran dehydrogenase	R	NaN	Literature	8, 47	Methanogenesis	Part of methanogenesis. Gene associations from Rohlin and Gunsalus. At least 4 operons (proposed 2 contain W and two Mo). Fmd, Fmf, Fwd operons
MA1241	Q8TRD9	fmdB	1.2.99.5		FMFD_b_	co2[c] + (2) fdred[c] + h[c] + mfr(b)[c] <=> (2) fdox[c] + formmfr(b)[c] + h2o[c]	formylmethylfuran dehydrogenase	R	NaN	Literature	8, 47	Methanogenesis	Part of methanogenesis. Gene associations from Rohlin and Gunsalus. At least 4 operons (proposed 2 contain W and two Mo). Fmd, Fmf, Fwd operons
MA2877	Q8TLZ5	fwdG	1.2.99.5		FMFD_b_	co2[c] + (2) fdred[c] + h[c] + mfr(b)[c] <=> (2) fdox[c] + formmfr(b)[c] + h2o[c]	formylmethylfuran dehydrogenase	R	NaN	Literature	8, 47	Methanogenesis	Part of methanogenesis. Gene associations from Rohlin and Gunsalus. At least 4 operons (proposed 2 contain W and two Mo). Fmd, Fmf, Fwd operons
MA2878	Q8TLZ4	fwdB	1.2.99.5		FMFD_b_	co2[c] + (2) fdred[c] + h[c] + mfr(b)[c] <=> (2) fdox[c] + formmfr(b)[c] + h2o[c]	formylmethylfuran dehydrogenase	R	NaN	Literature	8, 47	Methanogenesis	Part of methanogenesis. Gene associations from Rohlin and Gunsalus. At least 4 operons (proposed 2 contain W and two Mo). Fmd, Fmf, Fwd operons
MA2879	Q8TLZ3	fwdD	1.2.99.5		FMFD_b_	co2[c] + (2) fdred[c] + h[c] + mfr(b)[c] <=> (2) fdox[c] + formmfr(b)[c] + h2o[c]	formylmethylfuran dehydrogenase	R	NaN	Literature	8, 47	Methanogenesis	Part of methanogenesis. Gene associations from Rohlin and Gunsalus. At least 4 operons (proposed 2 contain W and two Mo). Fmd, Fmf, Fwd operons
MA2880	Q8TLZ2		1.2.99.5		FMFD_b_	co2[c] + (2) fdred[c] + h[c] + mfr(b)[c] <=> (2) fdox[c] + formmfr(b)[c] + h2o[c]	formylmethylfuran dehydrogenase	R	NaN	Literature	8, 47	Methanogenesis	Part of methanogenesis. Gene associations from Rohlin and Gunsalus. At least 4 operons (proposed 2 contain W and two Mo). Fmd, Fmf, Fwd operons
MA2881	Q8TLZ1		1.2.99.5		FMFD_b_	co2[c] + (2) fdred[c] + h[c] + mfr(b)[c] <=> (2) fdox[c] + formmfr(b)[c] + h2o[c]	formylmethylfuran dehydrogenase	R	NaN	Literature	8, 47	Methanogenesis	Part of methanogenesis. Gene associations from Rohlin and Gunsalus. At least 4 operons (proposed 2 contain W and two Mo). Fmd, Fmf, Fwd operons
MA2882	Q8TLZ0		1.2.99.5		FMFD_b_	co2[c] + (2) fdred[c] + h[c] + mfr(b)[c] <=> (2) fdox[c] + formmfr(b)[c] + h2o[c]	formylmethylfuran dehydrogenase	R	NaN	Literature	8, 47	Methanogenesis	Part of methanogenesis. Gene associations from Rohlin and Gunsalus. At least 4 operons (proposed 2 contain W and two Mo). Fmd, Fmf, Fwd operons
MA4174	Q8TIH5	fmdF	1.2.99.5		FMFD_b_	co2[c] + (2) fdred[c] + h[c] + mfr(b)[c] <=> (2) fdox[c] + formmfr(b)[c] + h2o[c]	formylmethylfuran dehydrogenase	R	NaN	Literature	8, 47	Methanogenesis	Part of methanogenesis. Gene associations from Rohlin and Gunsalus. At least 4 operons (proposed 2 contain W and two Mo). Fmd, Fmf, Fwd operons
MA4175	Q8TIH4	fmdA	1.2.99.5		FMFD_b_	co2[c] + (2) fdred[c] + h[c] + mfr(b)[c] <=> (2) fdox[c] + formmfr(b)[c] + h2o[c]	formylmethylfuran dehydrogenase	R	NaN	Literature	8, 47	Methanogenesis	Part of methanogenesis. Gene associations from Rohlin and Gunsalus. At least 4 operons (proposed 2 contain W and two Mo). Fmd, Fmf, Fwd operons
MA4176	Q8TIH3	fmdC	1.2.99.5		FMFD_b_	co2[c] + (2) fdred[c] + h[c] + mfr(b)[c] <=> (2) fdox[c] + formmfr(b)[c] + h2o[c]	formylmethylfuran dehydrogenase	R	NaN	Literature	8, 47	Methanogenesis	Part of methanogenesis. Gene associations from Rohlin and Gunsalus. At least 4 operons (proposed 2 contain W and two Mo). Fmd, Fmf, Fwd operons
MA4177	Q8TIH2	fmdD	1.2.99.5		FMFD_b_	co2[c] + (2) fdred[c] + h[c] + mfr(b)[c] <=> (2) fdox[c] + formmfr(b)[c] + h2o[c]	formylmethylfuran dehydrogenase	R	NaN	Literature	8, 47	Methanogenesis	Part of methanogenesis. Gene associations from Rohlin and Gunsalus. At least 4 operons (proposed 2 contain W and two Mo). Fmd, Fmf, Fwd operons
MA4178	Q8TIH1	fmdB	1.2.99.5		FMFD_b_	co2[c] + (2) fdred[c] + h[c] + mfr(b)[c] <=> (2) fdox[c] + formmfr(b)[c] + h2o[c]	formylmethylfuran dehydrogenase	R	NaN	Literature	8, 47	Methanogenesis	Part of methanogenesis. Gene associations from Rohlin and Gunsalus. At least 4 operons (proposed 2 contain W and two Mo). Fmd, Fmf, Fwd operons
MA0010	Q8TUQ5	ftr			FMFTSPFT_b_	formmfr(b)[c] + h[c] + h4spt[c] <=> formh4spt[c] + mfr(b)[c]	formylmethanofuran:H4SPT N-formyltransferase (b)	R	8.7	Literature	8, 25	Methanogenesis	Part of methanogenesis.
MA1820	Q8TPT5	ribL [corrected]	2.7.7.2	R00161	FMNAT	atp[c] + fmn[c] + h[c] --> fad[c] + ppi[c]	FMN adenylyltransferase	I	10.6	Literature	123	Vitamins Cofactor Biosynthesis	Literature says MJ1179 is FAD synthase and unlike most FAD synthases, it is irreversible, and the current annotation for MJ1179 (glycerol-3-phosphate cytidylyltransferase). The Mac annotation is probably also wrong - I assumed so and removed the previous annotation (to a dead-end, although FAD is also a dead-end). See "Archaeal RibL: A New FAD Synthetase that is Air Sensitive."
MA1820	Q8TPT5	ribL [corrected]			FMNAT_CTP_	ctp[c] + fmn[c] + h[c] --> fcd[c] + ppi[c]	FCD synthase	I	10.6	Literature	123	Vitamins Cofactor Biosynthesis	Cited as alternative reactions for the FAD synthetase in M. jannaschii
MA1820	Q8TPT5	ribL [corrected]			FMNAT_GTP_	gtp[c] + fmn[c] + h[c] --> fgd[c] + ppi[c]	FGD synthase	I	10.6	Literature	123	Vitamins Cofactor Biosynthesis	Cited as alternative reactions for the FAD synthetase in M. jannaschii
GAPFILL			1.5.1.3	R02236	FOLR2	fol[c] + nadph[c] + (2) h[c] --> dhf[c] + nadp[c]	folate reductase	I	12.67	Gapfill – BIGG		Vitamins Cofactor Biosynthesis	Assumed rxn for folate synthesis - no gene known in methanosarcina but it's known folates are made (see Thauer paper on 4abz dependence)
UNKNOWN					FOLt	fol[e] + h[e] <==> fol[c] + h[c]	folate transport via proton simport	R	0	Physiological		Transport	M. barkeri can import folates (requires folates or p-abz) - mechanism is assumed, no gene known.
UNKNOWN					FORt	for[c] + h[c] <=> for[e] + h[e]	formate transport via diffusion	R	0	Literature (physiology)	6	Transport	Assumed mechanism - it is known the organism releases formate when grown on CO. Assumed proton symport as a transport mechanism (has precedence in E. coli) - it is possible that this helps mitigate the problem with making formate on CO
MA1831	Q8TPS4	uppS	2.5.1.29	R02061	FRTT	frdp[c] + ipdp[c] --> ggdp[c] + ppi[c]	farnesyltranstransferase	I	-13	SEED		Lipid Cell Wall Metabolism	Note - genes are annotated as "undecaprenyl phosphate synthase" - not sure about the assignment to this rxn. The Barkeri model and literature seem to disagree with KEGG on the order of reactions in lipid synthesis in archaea.
MA3723	Q8TJQ7	uppS	2.5.1.29	R02061	FRTT	frdp[c] + ipdp[c] --> ggdp[c] + ppi[c]	farnesyltranstransferase	I	-13	SEED		Lipid Cell Wall Metabolism	Note - genes are annotated as "undecaprenyl phosphate synthase" - not sure about the assignment to this rxn. The Barkeri model and literature seem to disagree with KEGG on the order of reactions in lipid synthesis in archaea.
MA4150	Q8TIJ9		2.5.1.29	R02061	FRTT	frdp[c] + ipdp[c] --> ggdp[c] + ppi[c]	farnesyltranstransferase	I	-13	SEED		Lipid Cell Wall Metabolism	Note - genes are annotated as "undecaprenyl phosphate synthase" - not sure about the assignment to this rxn. The Barkeri model and literature seem to disagree with KEGG on the order of reactions in lipid synthesis in archaea.
MA4402	Q8THV9		2.5.1.29	R02061	FRTT	frdp[c] + ipdp[c] --> ggdp[c] + ppi[c]	farnesyltranstransferase	I	-13	SEED		Lipid Cell Wall Metabolism	Note - genes are annotated as "undecaprenyl phosphate synthase" - not sure about the assignment to this rxn. The Barkeri model and literature seem to disagree with KEGG on the order of reactions in lipid synthesis in archaea.
MA1831	Q8TPS4	uppS			FRTT2	3hfrdp[c] + ipdp[c] --> 3hggdp[c] + ppi[c]	farnesyltranstransferase (3-hyroxy)	I	-13	KEGG		Lipid Cell Wall Metabolism	Note - genes are annotated as "undecaprenyl phosphate synthase" - not sure about the assignment to this rxn. The Barkeri model and literature seem to disagree with KEGG on the order of reactions in lipid synthesis in archaea.
MA3723	Q8TJQ7	uppS			FRTT2	3hfrdp[c] + ipdp[c] --> 3hggdp[c] + ppi[c]	farnesyltranstransferase (3-hyroxy)	I	-13	KEGG		Lipid Cell Wall Metabolism	Note - genes are annotated as "undecaprenyl phosphate synthase" - not sure about the assignment to this rxn. The Barkeri model and literature seem to disagree with KEGG on the order of reactions in lipid synthesis in archaea.
MA4150	Q8TIJ9				FRTT2	3hfrdp[c] + ipdp[c] --> 3hggdp[c] + ppi[c]	farnesyltranstransferase (3-hyroxy)	I	-13	KEGG		Lipid Cell Wall Metabolism	Note - genes are annotated as "undecaprenyl phosphate synthase" - not sure about the assignment to this rxn. The Barkeri model and literature seem to disagree with KEGG on the order of reactions in lipid synthesis in archaea.
MA4402	Q8THV9				FRTT2	3hfrdp[c] + ipdp[c] --> 3hggdp[c] + ppi[c]	farnesyltranstransferase (3-hyroxy)	I	-13	KEGG		Lipid Cell Wall Metabolism	Note - genes are annotated as "undecaprenyl phosphate synthase" - not sure about the assignment to this rxn. The Barkeri model and literature seem to disagree with KEGG on the order of reactions in lipid synthesis in archaea.
MA1001	Q8TS07	fumC	4.2.1.2	R01082	FUM	mal-L[c] <=> fum[c] + h2o[c]	fumarase	R	0.61	KEGG		Citric Acid Cycle
MA2497	Q8TMZ7	fumA	4.2.1.2	R01082	FUM	mal-L[c] <=> fum[c] + h2o[c]	fumarase	R	0.61	KEGG		Citric Acid Cycle
MA2498	Q8TMZ6	fumB	4.2.1.2	R01082	FUM	mal-L[c] <=> fum[c] + h2o[c]	fumarase	R	0.61	KEGG		Citric Acid Cycle
MA3025	Q8TLL1	rfbA	2.3.1.157	R05332	G1PACT	accoa[c] + gam1p[c] --> acgam1p[c] + coa[c] + h[c]	glucosamine-1-phosphate N-acetyltransferase	I	-5.29	Literature	62	Lipid Cell Wall Metabolism	Bifunctional enzyme - same gene catalyzes G1PACT and UAGDP in M. maripaludis. The gene associations from KEGG agree with this.
MA3686	Q8TJU1	egsA	1.1.1.261	R05679	G1PDH	glyc1p[c] + nad[c] --> dhap[c] + h[c] + nadh[c]	glycerol-1-phosphate dehydrogenase (NAD)	R	3.76	Literature	2	Lipid Cell Wall Metabolism	"Origins and evolution of isoprenoid lipid biosynthesis in archaea.". Barkeri model only had NADH version but in some methanogens NADH/NADPH were both roughly equally used so I'm not sure. I kept both.
MA2183	Q8TNU5	rbfA	2.7.7.24	R02328	G1PTT	dttp[c] + g1p[c] + h[c] --> dtdpglu[c] + ppi[c]	glucose-1-phosphate thymidylyltransferase	R	10.6	KEGG		Lipid Cell Wall Metabolism
MA3022	Q8TLL4	rfbA	2.7.7.24	R02328	G1PTT	dttp[c] + g1p[c] + h[c] --> dtdpglu[c] + ppi[c]	glucose-1-phosphate thymidylyltransferase	R	10.6	KEGG		Lipid Cell Wall Metabolism
MA3777	Q8TJK7	rfbA	2.7.7.24	R02328	G1PTT	dttp[c] + g1p[c] + h[c] --> dtdpglu[c] + ppi[c]	glucose-1-phosphate thymidylyltransferase	R	10.6	KEGG		Lipid Cell Wall Metabolism
MA0581	Q8TT57	hemL	5.4.3.8	R02272	G1SATi	glu1sa[c] --> 5aop[c] + h[c]	glutamate-1-semialdehyde aminotransferase	R	-10.99	KEGG		Vitamins Cofactor Biosynthesis	Needed to make f430 and the polyphorins
SPONT			SPONTANEOUS	R03314	G5SADr	glu5sa[c] <=> 1pyr5c[c] + h[c] + h2o[c]	L-glutamate 5-semialdehyde dehydratase, reversible	I	-14.06	Spontaneous		Proline Biosynthesis	Spontaneous reaction. Made irreversible based on thermo.
MA4100	Q9HHA1	proA	1.2.1.41	R03313	G5SD2	glu5p[c] + h[c] + nadh[c] --> glu5sa[c] + nad[c] + pi[c]	glutamate-5-semialdehyde dehydrogenase	I	9.89	Literature	83	Proline Biosynthesis	KEGG wrongly said the rxn was dependent on NADPH - actually dependent on NAD. See "Methanococcus jannaschii Generates l-Proline by Cyclization of l-Ornithine" - also tested M. barkeri
MA4459	Q8THQ3		2.7.7.9	R00289	GALUi	g1p[c] + h[c] + utp[c] <=> ppi[c] + udpg[c]	UTP-glucose-1-phosphate uridylyltransferase (irreversible)	R	10.6	KEGG		Central Metabolism
MA1018	P58837	gapA	1.2.1.12|1.2.1.59	R01061	GAPD	g3p[c] + nad[c] + pi[c] <=> 13dpg[c] + h[c] + nadh[c]	glyceraldehyde-3-phosphate dehydrogenase	R	-9.89	Literature	133	GlycolysisGluconeogenesis	I don't agree about the NADPH dependence from the Barkeri model - NAD is 100x preferred over NADP, at least in Pyrococcus. See "Glyceraldehyde-3-phosphate dehydrogenase from the hyperthermophilic archaebacterium Pyrococcus woesei: characterization of the enzyme, cloning and sequencing of the gene, and expression in Escherichia coli. "
MA3345	P58838	gapB	1.2.1.12|1.2.1.59	R01061	GAPD	g3p[c] + nad[c] + pi[c] <=> 13dpg[c] + h[c] + nadh[c]	glyceraldehyde-3-phosphate dehydrogenase	R	-9.89	Literature	133	GlycolysisGluconeogenesis	I don't agree about the NADPH dependence from the Barkeri model - NAD is 100x preferred over NADP, at least in Pyrococcus. See "Glyceraldehyde-3-phosphate dehydrogenase from the hyperthermophilic archaebacterium Pyrococcus woesei: characterization of the enzyme, cloning and sequencing of the gene, and expression in Escherichia coli. "
MA0316	Q8TTV9		2.1.2.2	R04325	GARFT	10fthf[c] + gar[c] <=> fgam[c] + h[c] + thf[c]	phosphoribosylglycinamide formyltransferase	I	-20.98	KEGG		Nucleotide Metabolism	Made irreversble based on thermo
MA3522	Q8TK92	purN	2.1.2.2	R04325	GARFT	10fthf[c] + gar[c] <=> fgam[c] + h[c] + thf[c]	phosphoribosylglycinamide formyltransferase	I	-20.98	KEGG		Nucleotide Metabolism	Made irreversible based on thermo and to avoid cycling
MA2860	Q8TM10	aldH	1.2.1.21	R01333	GCALDDr	gcald[c] + h2o[c] + nad[c] <=> glyclt[c] + (2) h[c] + nadh[c]	Glycolaldehyde dehydrogenase	I	-9.8	Gapfill – BIGG		Central Metabolism	Very good BLAST hit, aldehyde dehydrogenases tend to be promiscuous, this one seems to actually make sense in the model. However, reverse BLAST didn't hit.
GAPFILL					GCALDt	gcald[e] <==> gcald[c]	Glycoaldehydye reversible transport	R	0	Gapfill - BIGG		Transport	Gapfill rxn needed to remove a byproduct...
MA1652	Q8TQ99		1.8.1.4	R03815	GCC	dhlpro[c] + nad[c] --> h[c] + lpro[c] + nadh[c]	dihydrolipoylprotein:NAD+ oxidoreductase	I	NaN	KEGG		Other
MA0135	Q8TUD3	cofE			GF4GL_0	f420-0[c] + glu-L[c] + gtp[c] --> f420-1[c] + gdp[c] + h[c] + pi[c]	gamma-F420-0:gamma-L-glutamate ligase	I	-6.35	Literature	28	Vitamins Cofactor Biosynthesis	See White et al, "CofE catalyzes the addition of two glutamates to F420-0 in F420 coenzyme biosynthesis in Methanococcus jannaschii.". This gene only catalayzes the addition of two glutamates, maybe theres two genes in mac because one catalyzes the others, but not known for sure... MJ0768.
MA3512	Q8TKA2				GF4GL_0	f420-0[c] + glu-L[c] + gtp[c] --> f420-1[c] + gdp[c] + h[c] + pi[c]	gamma-F420-0:gamma-L-glutamate ligase	I	-6.35	Literature	28	Vitamins Cofactor Biosynthesis	See White et al, "CofE catalyzes the addition of two glutamates to F420-0 in F420 coenzyme biosynthesis in Methanococcus jannaschii.". This gene only catalayzes the addition of two glutamates, maybe theres two genes in mac because one catalyzes the others, but not known for sure... MJ0768.
MA0135	Q8TUD3	cofE			GF4GL_1	f420-1[c] + glu-L[c] + gtp[c] --> f420-2[c] + gdp[c] + h[c] + pi[c]	gamma-F420-1:gamma-L-glutamate ligase	I	-6.35	Literature	28	Vitamins Cofactor Biosynthesis	See White et al, "CofE catalyzes the addition of two glutamates to F420-0 in F420 coenzyme biosynthesis in Methanococcus jannaschii.". This gene only catalayzes the addition of two glutamates, something else must catalyse the otehrs. MJ0768.
MA3512	Q8TKA2				GF4GL_1	f420-1[c] + glu-L[c] + gtp[c] --> f420-2[c] + gdp[c] + h[c] + pi[c]	gamma-F420-1:gamma-L-glutamate ligase	I	-6.35	Literature	28	Vitamins Cofactor Biosynthesis	See White et al, "CofE catalyzes the addition of two glutamates to F420-0 in F420 coenzyme biosynthesis in Methanococcus jannaschii.". This gene only catalayzes the addition of two glutamates, something else must catalyse the otehrs. MJ0768.
MA0135	Q8TUD3	cofE			GF4GL_2	f420-2[c] + glu-L[c] + gtp[c] --> f420-3[c] + gdp[c] + h[c] + pi[c]	gamma-F420-2:gamma-L-glutamate ligase	I	-6.35	Literature	28	Vitamins Cofactor Biosynthesis	See White et al, "CofE catalyzes the addition of two glutamates to F420-0 in F420 coenzyme biosynthesis in Methanococcus jannaschii.". This gene only catalayzes the addition of two glutamates, something else must catalyse the otehrs. MJ0768. NOTE - MJ1001 only adds the FINAL glutamate to F420 - since barkeri can clearly include many other glutamates beyond the first two (at least 5), it is unlike…
MA3512	Q8TKA2				GF4GL_2	f420-2[c] + glu-L[c] + gtp[c] --> f420-3[c] + gdp[c] + h[c] + pi[c]	gamma-F420-2:gamma-L-glutamate ligase	I	-6.35	Literature	28	Vitamins Cofactor Biosynthesis	See White et al, "CofE catalyzes the addition of two glutamates to F420-0 in F420 coenzyme biosynthesis in Methanococcus jannaschii.". This gene only catalayzes the addition of two glutamates, something else must catalyse the otehrs. MJ0768. NOTE - MJ1001 only adds the FINAL glutamate to F420 - since barkeri can clearly include many other glutamates beyond the first two (at least 5), it is unlike…
MA0135	Q8TUD3	cofE			GF4GL_3	f420-3[c] + glu-L[c] + gtp[c] --> f420-4[c] + gdp[c] + h[c] + pi[c]	gamma-F420-3:gamma-L-glutamate ligase	I	-6.35	Literature	28	Vitamins Cofactor Biosynthesis	"Glutathione synthetase homologs encode alpha-L-glutamate ligases for methanogenic coenzyme F420 and tetrahydrosarcinapterin biosyntheses" for MJ gene. Assumed the same protein catalyzes all of these elongation rxns. Barkeri goes up to at least 5 glutamates (the Barkeri model went up to 7) on F420
MA3512	Q8TKA2				GF4GL_3	f420-3[c] + glu-L[c] + gtp[c] --> f420-4[c] + gdp[c] + h[c] + pi[c]	gamma-F420-3:gamma-L-glutamate ligase	I	-6.35	Literature	28	Vitamins Cofactor Biosynthesis	"Glutathione synthetase homologs encode alpha-L-glutamate ligases for methanogenic coenzyme F420 and tetrahydrosarcinapterin biosyntheses" for MJ gene. Assumed the same protein catalyzes all of these elongation rxns. Barkeri goes up to at least 5 glutamates (the Barkeri model went up to 7) on F420
MA0135	Q8TUD3	cofE			GF4GL_4	f420-4[c] + glu-L[c] + gtp[c] --> f420-5[c] + gdp[c] + h[c] + pi[c]	gamma-F420-4:gamma-L-glutamate ligase	I	-6.35	Literature	28	Vitamins Cofactor Biosynthesis	"Glutathione synthetase homologs encode alpha-L-glutamate ligases for methanogenic coenzyme F420 and tetrahydrosarcinapterin biosyntheses" for MJ gene. Assumed the same protein catalyzes all of these elongation rxns. Barkeri goes up to at least 5 glutamates (the Barkeri model went up to 7) on F420
MA3512	Q8TKA2				GF4GL_4	f420-4[c] + glu-L[c] + gtp[c] --> f420-5[c] + gdp[c] + h[c] + pi[c]	gamma-F420-4:gamma-L-glutamate ligase	I	-6.35	Literature	28	Vitamins Cofactor Biosynthesis	"Glutathione synthetase homologs encode alpha-L-glutamate ligases for methanogenic coenzyme F420 and tetrahydrosarcinapterin biosyntheses" for MJ gene. Assumed the same protein catalyzes all of these elongation rxns. Barkeri goes up to at least 5 glutamates (the Barkeri model went up to 7) on F420
MA0135	Q8TUD3	cofE			GF4GL_5	f420-5[c] + glu-L[c] + gtp[c] --> f420-6[c] + gdp[c] + h[c] + pi[c]	gamma-F420-5:gamma-L-glutamate ligase	I	-6.35	Literature	28	Vitamins Cofactor Biosynthesis	"Glutathione synthetase homologs encode alpha-L-glutamate ligases for methanogenic coenzyme F420 and tetrahydrosarcinapterin biosyntheses" for MJ gene. Assumed the same protein catalyzes all of these elongation rxns. Barkeri goes up to at least 5 glutamates (the Barkeri model went up to 7) on F420
MA3512	Q8TKA2				GF4GL_5	f420-5[c] + glu-L[c] + gtp[c] --> f420-6[c] + gdp[c] + h[c] + pi[c]	gamma-F420-5:gamma-L-glutamate ligase	I	-6.35	Literature	28	Vitamins Cofactor Biosynthesis	"Glutathione synthetase homologs encode alpha-L-glutamate ligases for methanogenic coenzyme F420 and tetrahydrosarcinapterin biosyntheses" for MJ gene. Assumed the same protein catalyzes all of these elongation rxns. Barkeri goes up to at least 5 glutamates (the Barkeri model went up to 7) on F420
MA0135	Q8TUD3	cofE			GF4GL_6	f420-6[c] + glu-L[c] + gtp[c] --> f420-7[c] + gdp[c] + h[c] + pi[c]	gamma-F420-6:gamma-L-glutamate ligase	I	-6.35	Literature	28	Vitamins Cofactor Biosynthesis	"Glutathione synthetase homologs encode alpha-L-glutamate ligases for methanogenic coenzyme F420 and tetrahydrosarcinapterin biosyntheses" for MJ gene. Assumed the same protein catalyzes all of these elongation rxns. Barkeri goes up to at least 5 glutamates (the Barkeri model went up to 7) on F420
MA3512	Q8TKA2				GF4GL_6	f420-6[c] + glu-L[c] + gtp[c] --> f420-7[c] + gdp[c] + h[c] + pi[c]	gamma-F420-6:gamma-L-glutamate ligase	I	-6.35	Literature	28	Vitamins Cofactor Biosynthesis	"Glutathione synthetase homologs encode alpha-L-glutamate ligases for methanogenic coenzyme F420 and tetrahydrosarcinapterin biosyntheses" for MJ gene. Assumed the same protein catalyzes all of these elongation rxns. Barkeri goes up to at least 5 glutamates (the Barkeri model went up to 7) on F420
MA3023	Q8TLL3	glmS	2.6.1.16	R00768	GF6PTA	f6p[c] + gln-L[c] --> gam6p[c] + glu-L[c]	glutamine-fructose-6-phosphate transaminase	R	-6.3	Literature	62	Glutamate metabolism	"Acetamido sugar biosynthesis in the Euryarchaea."
MA3969	Q8TJ20		2.5.1.41	R04158	GGGPS	ggdp[c] + glyc1p[c] --> gggp[c] + ppi[c]	geranylgeranylglyceryl phosphate synthase	I	-0.63	SEED		Lipid Cell Wall Metabolism
MA3520	Q8TK94	glyA	2.1.2.1	R00945	GHMT2	gly[c] + h2o[c] + mlthf[c] <=> ser-L[c] + thf[c]	glycine hydroxymethyltransferase	R	-0.05	KEGG		Glycine and Serine Metabolism	Gene agrees with Barkeri Blast result
MA3562	Q8TK56	glkA	2.7.1.147	R05804	GK__adp_	adp[c] + glc-D[c] --> amp[c] + g6p[c] + h[c]	ADP-dependent glucokinase	I	-14.03	KEGG		GlycolysisGluconeogenesis	Genes from annotation.
MA3563	P58847	pfkC	2.7.1.147	R05804	GK__adp_	adp[c] + glc-D[c] --> amp[c] + g6p[c] + h[c]	ADP-dependent glucokinase	I	-14.03	KEGG		GlycolysisGluconeogenesis	Genes from annotation.
GAPFILL			2.7.4.8	R00332	GK1	atp[c] + gmp[c] <=> adp[c] + gdp[c]	guanylate kinase (GMP:ATP)	R	0	Gapfill – BIGG		Nucleotide Metabolism	Essential part of nucleotide synthesis but (like IMP dehydrogenase) no gene known - maybe alternate path exists?
MA1190	Q8TRI6		3.2.1.3		GLCGSD	h2o[c] + glycogen[c] --> glc-D[c]	glucan 1,4-alpha-glucosidase	I	NaN	KEGG (annotation)		Central Metabolism	Took gene from annotation - rxn originally from Barkeri model. Barkeri model had one of the "glycogen debranching enzymes" assigned to this - probably because pfam annotated as "amylase" but I don't think it's that strong.
MA4050	Q8TIU1		3.2.1.3		GLCGSD	h2o[c] + glycogen[c] --> glc-D[c]	glucan 1,4-alpha-glucosidase	I	NaN	KEGG (annotation)		Central Metabolism	Took gene from annotation - rxn originally from Barkeri model. Barkeri model had one of the "glycogen debranching enzymes" assigned to this - probably because pfam annotated as "amylase" but I don't think it's that strong.
MA0021	Q8TUP4				GLCNt2r	glcn[e] + h[e] <==> glcn[c] + h[c]	D-gluconate transport via proton symport, reversible	R	0	TransportDB / annotation		Transport	Gene association from transportDB. Gene is annotated consistently but Barkeri version isn't.
MA0905	Q8TS98		2.4.1.1		GLCP	pi[c] + glycogen[c] --> g1p[c]	glycogen phosphorylase	I	NaN	KEGG / Barkeri model		Central Metabolism	Barkeri model assumed that "glycogen debranching enzyme" meant this... no idea why. MA1874 is the only one that clustered with starch phosphorylyase. Barkeri model has 4 genes assigned to this - acetivorans only have three homologues to them, here they are.
MA1874	Q8TPN2	malP	2.4.1.1		GLCP	pi[c] + glycogen[c] --> g1p[c]	glycogen phosphorylase	I	NaN	KEGG / Barkeri model		Central Metabolism	Barkeri model assumed that "glycogen debranching enzyme" meant this... no idea why. MA1874 is the only one that clustered with starch phosphorylyase. Barkeri model has 4 genes assigned to this - acetivorans only have three homologues to them, here they are.
MA2628	Q8TMM8		2.4.1.1		GLCP	pi[c] + glycogen[c] --> g1p[c]	glycogen phosphorylase	I	NaN	KEGG / Barkeri model		Central Metabolism	Barkeri model assumed that "glycogen debranching enzyme" meant this... no idea why. MA1874 is the only one that clustered with starch phosphorylyase. Barkeri model has 4 genes assigned to this - acetivorans only have three homologues to them, here they are.
MA3679	Q8TJU8		2.4.1.11		GLCS2	udpg[c] --> h[c] + udp[c] + glycogen[c]	glycogen synthase (UDPGlc)	I	NaN	Barkeri model		Central Metabolism	Gene-rxn assignment based on PRIAM
MA4216	Q8TID7	glnA	6.3.1.2	R00253	GLNS	atp[c] + glu-L[c] + nh4[c] --> adp[c] + gln-L[c] + h[c] + pi[c]	glutamine synthetase	I	58.24	Literature	108	Glutamine Metabolism	Cited paper found activity for this enzyme in Barkeri. No gene association. "Ammonia assimilation and synthesis of alanine, aspartate, and glutamate in Methanosarcina barkeri and Methanobacterium thermoautotrophicum. "
MA1317	Q8TR66	gatD	6.3.5.7	R03905	GLNTRAT	atp[c] + gln-L[c] + h2o[c] + glutrna(gln)[c] --> adp[c] + glu-L[c] + h[c] + pi[c] + glntrna[c]	glutamyl-tRNA(Gln) amidotransferase	I	NaN	KEGG		Glutamine Metabolism
MA2862	Q8TM08	gatE	6.3.5.7	R03905	GLNTRAT	atp[c] + gln-L[c] + h2o[c] + glutrna(gln)[c] --> adp[c] + glu-L[c] + h[c] + pi[c] + glntrna[c]	glutamyl-tRNA(Gln) amidotransferase	I	NaN	KEGG		Glutamine Metabolism
MA4522	Q8THJ2	gatC	6.3.5.7	R03905	GLNTRAT	atp[c] + gln-L[c] + h2o[c] + glutrna(gln)[c] --> adp[c] + glu-L[c] + h[c] + pi[c] + glntrna[c]	glutamyl-tRNA(Gln) amidotransferase	I	NaN	KEGG		Glutamine Metabolism
MA4523	Q8THJ1	gatA	6.3.5.7	R03905	GLNTRAT	atp[c] + gln-L[c] + h2o[c] + glutrna(gln)[c] --> adp[c] + glu-L[c] + h[c] + pi[c] + glntrna[c]	glutamyl-tRNA(Gln) amidotransferase	I	NaN	KEGG		Glutamine Metabolism
MA4524	Q8THJ0	gatB	6.3.5.7	R03905	GLNTRAT	atp[c] + gln-L[c] + h2o[c] + glutrna(gln)[c] --> adp[c] + glu-L[c] + h[c] + pi[c] + glntrna[c]	glutamyl-tRNA(Gln) amidotransferase	I	NaN	KEGG		Glutamine Metabolism
MA4101	Q9HHA0	proB	2.7.2.11	R00239	GLU5K	atp[c] + glu-L[c] --> adp[c] + glu5p[c]	glutamate 5-kinase	R	-6.9	KEGG		Amino Acid Metabolism
MA1949	Q8TPG4		4.1.1.15	R00261	GLUDC	glu-L[c] + h[c] --> 4abut[c] + co2[c]	Glutamate Decarboxylase	I	-3.09	KEGG		Glutamate metabolism
MA3193	Q8TL49	purF	2.4.2.14	R01072	GLUPRT	gln-L[c] + h2o[c] + prpp[c] --> glu-L[c] + ppi[c] + pram[c]	glutamine phosphoribosyldiphosphate amidotransferase	I	-10.93	KEGG		Glutamate metabolism
MA3787	Q8TJJ7	gltD			GLUS_F420_	akg[c] + f420-2h2[c] + gln-L[c] --> f420-2[c] + (2) glu-L[c] + h[c]	F420-dependent glutamate synthase	I	-5.44	Literature	98	Glutamate metabolism	"Ammonia assimilation and glutamate incorporation in coenzyme F420 derivatives of Methanosarcina barkeri." Annotation is generic but I took clustering result. Mba should be able to grow with glutamate as the only nitrogen source, not sure about mac. Assumed mac's cofactor specificity was same as barkeri (F420, not nad or nadp), KEGG was wrong about it.
MA4216	Q8TID7	glnA			GLUS_F420_	akg[c] + f420-2h2[c] + gln-L[c] --> f420-2[c] + (2) glu-L[c] + h[c]	F420-dependent glutamate synthase	I	-5.44	Literature	98	Glutamate metabolism	"Ammonia assimilation and glutamate incorporation in coenzyme F420 derivatives of Methanosarcina barkeri." Annotation is generic but I took clustering result. Mba should be able to grow with glutamate as the only nitrogen source, not sure about mac. Assumed mac's cofactor specificity was same as barkeri (F420, not nad or nadp), KEGG was wrong about it.
MA4217	Q8TID6				GLUS_F420_	akg[c] + f420-2h2[c] + gln-L[c] --> f420-2[c] + (2) glu-L[c] + h[c]	F420-dependent glutamate synthase	I	-5.44	Literature	98	Glutamate metabolism	"Ammonia assimilation and glutamate incorporation in coenzyme F420 derivatives of Methanosarcina barkeri." Annotation is generic but I took clustering result. Mba should be able to grow with glutamate as the only nitrogen source, not sure about mac. Assumed mac's cofactor specificity was same as barkeri (F420, not nad or nadp), KEGG was wrong about it.
MA4218	Q8TID5				GLUS_F420_	akg[c] + f420-2h2[c] + gln-L[c] --> f420-2[c] + (2) glu-L[c] + h[c]	F420-dependent glutamate synthase	I	-5.44	Literature	98	Glutamate metabolism	"Ammonia assimilation and glutamate incorporation in coenzyme F420 derivatives of Methanosarcina barkeri." Annotation is generic but I took clustering result. Mba should be able to grow with glutamate as the only nitrogen source, not sure about mac. Assumed mac's cofactor specificity was same as barkeri (F420, not nad or nadp), KEGG was wrong about it.
MA2961	Q8TLS0				GLUt2r	glu-L[e] + h[e] --> glu-L[c] + h[c]	L-glutamate transport via proton symport, reversible	I	0	TransportDB		Transport	Gene association from transportDB/SEED. Unknown if it's H or Na. Made irreversible to avoid an H+/Na+ loop, glutamate is not known to be exported
MA2961	Q8TLS0				GLUt4	glu-L[e] + na1[e] --> glu-L[c] + na1[c]	Na+/glutamate symport	I	NaN	SEED		Transport	Gene association from transportDB/SEED. Unknown if it's H or Na. Made irreversible to avoid an H+/Na+ loop, glutamate is not known to be exported
MA0577	Q8TT60	hemA	1.2.1.70	R04109	GLUTRR	glutrna[c] + (2) h[c] + nadph[c] --> glu1sa[c] + nadp[c] + trnaglu[c]	glutamyl-tRNA reductase	I	NaN	KEGG (annotation)		Vitamins Cofactor Biosynthesis	Needed to make f430. Gene from annotation.
MA0587	Q8TT52	gltX	6.1.1.17	R05578	GLUTRS	trnaglu[c] + atp[c] + glu_L[c] <=> amp[c] + glutrna[c] + ppi[c]	Glutamyl-tRNA synthetase	I	NaN	Literature	64	Glutamate metabolism	Essential reaction (along with GLUTRR)- also agrees with the nonspecific ligation thing mechanism
MA0587	Q8TT52	gltX	6.1.1.24	R03651	GLUTRS_Gln_	glu_L[c] + trnagln[c] + atp[c] <=> ppi[c] + glutrna_gln_[c] + amp[c]	Nonspecific glutamyl-tRNA synthase (glutrna(gln) forming)	I	NaN	Literature	64	Glutamate metabolism	Mechanism similar to asparigine tRNA synthase - see reference
MA2145	Q8TNY2	proV			GLYBabc	atp[c] + glyb[e] + h2o[c] --> adp[c] + glyb[c] + h[c] + pi[c]	Glycine betaine transport via ABC system	I	-6.81	KEGG (annotation)		Transport	Proline/glycine betaine ABC transporter
MA2146	Q8TNY1	proW			GLYBabc	atp[c] + glyb[e] + h2o[c] --> adp[c] + glyb[c] + h[c] + pi[c]	Glycine betaine transport via ABC system	I	-6.81	KEGG (annotation)		Transport	Proline/glycine betaine ABC transporter
MA2147	Q8TNY0	proX			GLYBabc	atp[c] + glyb[e] + h2o[c] --> adp[c] + glyb[c] + h[c] + pi[c]	Glycine betaine transport via ABC system	I	-6.81	KEGG (annotation)		Transport	Proline/glycine betaine ABC transporter
MA2837	Q8TM33				GLYt4r	gly[e] + na1[e] --> gly[c] + na1[c]	glycine reversible transport via sodium symport	R	NaN	Barkeri model transporters		Transport	Not sure but I kept it - in MBA the homologous gene (E-value = 0) is annotated as transporting both glycine and alanine, in MAC it's annotated as transprting alanine only. No idea which one is right.
MA0097	Q8TUH0	glyS	6.1.1.14	R03654	GLYTRS	atp[c] + trnagly[c] + gly[c] <=> ppi[c] + amp[c] + glytrna[c]	Glycyl-tRNA synthetase	I	NaN	KEGG		Glycine and Serine Metabolism
MA1173	Q8TRK2	gmd	4.2.1.47	R00888	GMAND	gdpmann[c] <=> gdpddman[c] + h2o[c]	GDP-D-mannose dehydratase	I	-13.9	KEGG		Central Metabolism	Both of these are possible (high) hits with the Barkeri gene for this rxn
MA1174	Q8TRK1	gmd	4.2.1.47	R00888	GMAND	gdpmann[c] <=> gdpddman[c] + h2o[c]	GDP-D-mannose dehydratase	I	-13.9	KEGG		Central Metabolism	Both of these are possible (high) hits with the Barkeri gene for this rxn
MA4511	Q8THK3	guaAB	6.3.4.1|6.3.5.2	R01230	GMPS	atp[c] + nh4[c] + xmp[c] --> amp[c] + gmp[c] + (2) h[c] + ppi[c]	GMP synthase	R	51.44	KEGG		Nucleotide Metabolism
MA4590	Q8THC7	guaAA	6.3.4.1|6.3.5.2	R01230	GMPS	atp[c] + nh4[c] + xmp[c] --> amp[c] + gmp[c] + (2) h[c] + ppi[c]	GMP synthase	R	51.44	KEGG		Nucleotide Metabolism
MA4511	Q8THK3	guaAB	6.3.5.2	R01231	GMPS2	atp[c] + gln-L[c] + h2o[c] + xmp[c] --> amp[c] + glu-L[c] + gmp[c] + (2) h[c] + ppi[c]	GMP synthase	I	-13.61	KEGG		Glutamine Metabolism
MA4590	Q8THC7	guaAA	6.3.5.2	R01231	GMPS2	atp[c] + gln-L[c] + h2o[c] + xmp[c] --> amp[c] + glu-L[c] + gmp[c] + (2) h[c] + ppi[c]	GMP synthase	I	-13.61	KEGG		Glutamine Metabolism
MA0606	Q8TT33	idsA	2.5.1.10	R02003	GRTT	grdp[c] + ipdp[c] --> frdp[c] + ppi[c]	geranyltranstransferase	I	-13	KEGG		Lipid Cell Wall Metabolism	Note - idsA is specifically assigned to this reaction (not FRTT) while the "prenyl synthase" have unsure specificity so I assigned them to both this and FRTT
MA1831	Q8TPS4	uppS	2.5.1.10	R02003	GRTT	grdp[c] + ipdp[c] --> frdp[c] + ppi[c]	geranyltranstransferase	I	-13	KEGG		Lipid Cell Wall Metabolism	Note - idsA is specifically assigned to this reaction (not FRTT) while the "prenyl synthase" have unsure specificity so I assigned them to both this and FRTT
MA3723	Q8TJQ7	uppS	2.5.1.10	R02003	GRTT	grdp[c] + ipdp[c] --> frdp[c] + ppi[c]	geranyltranstransferase	I	-13	KEGG		Lipid Cell Wall Metabolism	Note - idsA is specifically assigned to this reaction (not FRTT) while the "prenyl synthase" have unsure specificity so I assigned them to both this and FRTT
MA4150	Q8TIJ9		2.5.1.10	R02003	GRTT	grdp[c] + ipdp[c] --> frdp[c] + ppi[c]	geranyltranstransferase	I	-13	KEGG		Lipid Cell Wall Metabolism	Note - idsA is specifically assigned to this reaction (not FRTT) while the "prenyl synthase" have unsure specificity so I assigned them to both this and FRTT
MA4402	Q8THV9		2.5.1.10	R02003	GRTT	grdp[c] + ipdp[c] --> frdp[c] + ppi[c]	geranyltranstransferase	I	-13	KEGG		Lipid Cell Wall Metabolism	Note - idsA is specifically assigned to this reaction (not FRTT) while the "prenyl synthase" have unsure specificity so I assigned them to both this and FRTT
MA0606	Q8TT33	idsA			GRTT2	3hgrdp[c] + ipdp[c] --> 3hfrdp[c] + ppi[c]	geranyltranstransferase (3-hydroxy)	I	-13	Gapfill – BIGG		Lipid Cell Wall Metabolism	Assigned to the same gene as GRTT - hydroxy version of reaction
MA1831	Q8TPS4	uppS			GRTT2	3hgrdp[c] + ipdp[c] --> 3hfrdp[c] + ppi[c]	geranyltranstransferase (3-hydroxy)	I	-13	Gapfill – BIGG		Lipid Cell Wall Metabolism	Assigned to the same gene as GRTT - hydroxy version of reaction
MA3723	Q8TJQ7	uppS			GRTT2	3hgrdp[c] + ipdp[c] --> 3hfrdp[c] + ppi[c]	geranyltranstransferase (3-hydroxy)	I	-13	Gapfill – BIGG		Lipid Cell Wall Metabolism	Assigned to the same gene as GRTT - hydroxy version of reaction
MA4150	Q8TIJ9				GRTT2	3hgrdp[c] + ipdp[c] --> 3hfrdp[c] + ppi[c]	geranyltranstransferase (3-hydroxy)	I	-13	Gapfill – BIGG		Lipid Cell Wall Metabolism	Assigned to the same gene as GRTT - hydroxy version of reaction
MA4402	Q8THV9				GRTT2	3hgrdp[c] + ipdp[c] --> 3hfrdp[c] + ppi[c]	geranyltranstransferase (3-hydroxy)	I	-13	Gapfill – BIGG		Lipid Cell Wall Metabolism	Assigned to the same gene as GRTT - hydroxy version of reaction
MA1373	Q8TR11				GSNK	atp[c] + gsn[c] --> adp[c] + gmp[c] + h[c]	guanosine kinase	I	-14.03	Literature	85	Nucleotide Metabolism	MJ0406 is a broad-specificity nucleoside kinase (misannotated as a PFK) that can catalyze adenosine phosphorylation but especially is effective at phosphorylating guanosine, cytidine and inosine. The BLAST hit is also annotated as a PFK-family protein - I guess that it's wrong.
MA1019	Q8TRZ2		1.8.1.7	R00115	GTHOr	gthox[c] + h[c] + nadph[c] --> (2) gthrd[c] + nadp[c]	glutathione oxidoreductase	R	-2.91	KEGG		Glutamate metabolism
MA4013	Q8TIX6	gor	1.8.1.7	R00115	GTHOr	gthox[c] + h[c] + nadph[c] --> (2) gthrd[c] + nadp[c]	glutathione oxidoreductase	R	-2.91	KEGG		Glutamate metabolism
GAPFILL					GTPCHIII	gtp[c] + (3) h2o[c] --> fapy[c] + (2) pi[c] + (2) h[c]	GTP cyclohydrolase III	I	-23.41	Literature	76	Nucleotide Metabolism	For ribovlavin synthesis. Lit wrote 2 H2O but to get the oxygens to balance it needs three (unless it actually releases ppi instead of pi) Seems unlikely this enzyme is there - probably is an alternate path it MAC but need to keep for now to be able to make riboflavin. WARNING - NOT the same as the "GTPCIII" rxn in BIGG which is incorrectly called GTP cyclohydrolase III- that reaction is really c…
MA4517	Q8THJ7	mptA			GTPCHIV	gtp[c] + h2o[c] --> for[c] + ppi[c] + dhp23cp[c]	GTP cyclohydrolase IV	I	-1.87	Literature	77	Nucleotide Metabolism	For H4SPT synthesis - MptA. Same gene catalyzes multiple reaction steps - I lumped them together here. Note this is distinct from the cyclohydrolase III in M. jannaschii, which unlike this one has no homologues in MAC.
SPONT			SPONTANEOUS		GTPHs	gtp[c] + h[c] + h2o[c] --> nh4[c] + xtp[c]	GTP amine hydrolysis (spontaneous)	I	-69.21	Spontaneous		Nucleotide Metabolism	Spontaneous reaction
MA4044	Q8TIU7	cyaB	4.6.1.1|4.6.1.2	R00434	GUACYC	gtp[c] --> 35cgmp[c] + ppi[c]	guanylate cyclase	I	1.05	KEGG		Nucleotide Metabolism
MA3407	Q8TKJ8		3.5.4.3	R01676	GUAD	gua[c] + h[c] + h2o[c] --> nh4[c] + xan[c]	guanine deaminase	I	-69.21	KEGG		Nucleotide Metabolism
MA0717	Q8TSS8	hpt	2.4.2.7|2.4.2.8|2.4.2.22	R01229	GUAPRT	gmp[c] + ppi[c] <=> gua[c] + prpp[c]	guanine phosphoribosyltransferase	R	3.01	KEGG		Nucleotide Metabolism
UNKNOWN					H2MPTR	f420-2h2[c] + h2mpt[c] --> f420-2[c] + h4mpt[c] + h[c]	dihydromethanoterin reductase	I	7.38	Literature	43	Tetrahydramethanopterin Biosynthesis	One of the H4MPT synthesis reactions (actually, the last one)
SPONT					H2Ot	h2o[e] <=> h2o[c]	H2O transport via diffusion	R	0	Spontaneous		Transport	Water can get through to some degree even without a protein - no genes are known or annotated for water transport in mac.
SPONT					H2St	h2s[e] <==> h2s[c]	h2s transport (diffusion)	R	0	Spontaneous		Transport	Mba and (I assume) mac can use H2S as a sulfur source - assumed it is small and nonpolar enough to diffuse across the membrane.
SPONT					H2td	h2[c] <=> h2[e]	hydrogen transport	R	0	Spontaneous		Transport	Diffusion across membrane (no gene needed). Mac cannot grow with H2/CO2 but could still possibly release H2 as a byproduct for other rxns [eg. nitrogen fixation]
MA3268	Q8TKX5	mptN			H4MPTGL_atp_	atp[c] + glu-L[c] + h4mpt[c] --> adp[c] + h[c] + h4spt[c] + pi[c]	tetrahydromethanopterin glutamate lyase (ATP)	I	-6.35	Literature	29	Tetrahydramethanopterin Biosynthesis	MJ0620 – involved in H4MPT synthesis. See Li et al, Glutathione synthetase homologs encode α-l-glutamate ligases for methanogenic coenzyme F420 and tetrahydrosarcinapterin biosyntheses. KEGG annotation for MJ0620 is wrong.
MA3268	Q8TKX5	mptN			H4MPTGL_gtp_	glu-L[c] + gtp[c] + h4mpt[c] --> gdp[c] + h[c] + h4spt[c] + pi[c]	tetrahydromethanopterin glutamate lyase (GTP)	I	-6.35	Literature	29	Tetrahydramethanopterin Biosynthesis	MJ0620 – involved in H4MPT synthesis. See Li et al, Glutathione synthetase homologs encode α-l-glutamate ligases for methanogenic coenzyme F420 and tetrahydrosarcinapterin biosyntheses. KEGG annotation for MJ0620 is wrong.
UNKNOWN					H4MPTS10	dhadrp[c] + h2o[c] --> dhadr[c] + pi[c]	tetrahydromethanopterin synthesis reaction 10	I	-197.88	Literature	43	Tetrahydramethanopterin Biosynthesis	See White review ("biosynthesis of methanogenic cofactors"). Hypothetical pathway
UNKNOWN					H4MPTS11	dhadr[c] + prpp[c] --> dhadrpr[c] + ppi[c]	tetrahydromethanopterin synthesis reaction 11	I	204.47	Literature	43	Tetrahydramethanopterin Biosynthesis	See White review ("biosynthesis of methanogenic cofactors"). Hypothetical pathway
UNKNOWN					H4MPTS12	atp[c] + dhadrpr[c] --> adp[c] + dhadrdpr[c]	tetrahydromethanopterin synthesis reaction 12	I	0	Literature	43	Tetrahydramethanopterin Biosynthesis	See White review ("biosynthesis of methanogenic cofactors"). Hypothetical pathway
UNKNOWN					H4MPTS13	atp[c] + dhadrdpr[c] --> adp[c] + dhadrtpr[c]	tetrahydromethanopterin synthesis reaction 13	I	0	Literature	43	Tetrahydramethanopterin Biosynthesis	See White review ("biosynthesis of methanogenic cofactors"). Hypothetical pathway
UNKNOWN					H4MPTS14	S2hglut[c] + dhadrtpr[c] --> dmh2mpt[c] + ppi[c]	tetrahydromethanopterin synthesis reaction 14	I	-3.43	Literature	43	Tetrahydramethanopterin Biosynthesis	See White review ("biosynthesis of methanogenic cofactors"). Hypothetical pathway
UNKNOWN					H4MPTS15	amet[c] + dmh2mpt[c] --> ahcys[c] + h[c] + mmh2mpt[c]	tetrahydromethanopterin synthesis reaction 15	I	-19.2	Literature	43	Tetrahydramethanopterin Biosynthesis	See White review ("biosynthesis of methanogenic cofactors"). Hypothetical pathway
UNKNOWN					H4MPTS16	amet[c] + mmh2mpt[c] --> ahcys[c] + h[c] + h2mpt[c]	tetrahydromethanopterin synthesis reaction 16	I	-21	Literature	43	Tetrahydramethanopterin Biosynthesis	See White review ("biosynthesis of methanogenic cofactors"). Hypothetical pathway
UNKNOWN					H4MPTS9	dhrfap[c] + f420-2h2[c] --> dhadrp[c] + f420-2[c] + h[c]	tetrahydromethanopterin synthesis reaction 9	I	4.83	Literature	43	Tetrahydramethanopterin Biosynthesis	See White review ("biosynthesis of methanogenic cofactors"). Hypothetical pathway
MA0115	Q8TUF2	psd			HASD	3hdpgps[c] + h[c] --> 3hdpgpe[c] + co2[c]	hydroxyarchaetidylserine decarboxylase	I	-3.09	Literature	97	Lipid Cell Wall Metabolism	Reaction is suggested in lipid review. Not sure if the dehydration occurs before or after decarboxylation - could be before, but here it is assumed to be after. Gene taken from annotation ("phosphatidylserine decarboxylase")
MA0691	Q8TSV4				HATGH	3hdggpg[c] + (7) h[c] + (7) nadph[c] --> 3hdpgpg[c] + (7) nadp[c]	hydroxyarchaetidylglycerol hydrogenase	I	-122.78	Literature	97, 106, 163	Lipid Cell Wall Metabolism	Needed to make lipids. It is known that the unsaturated tails are made first and then they are saturated(see ref 97) - this lumped rxn does the saturations. Ref also suggests that saturation occurs after attachment of polar head groups as done here... Genes are all annotated as "geranylgeranyl reductase" which could mean this...MA1484 has best homology to the characterized gene in thermoplasma ac…
MA0692	Q8TSV3				HATGH	3hdggpg[c] + (7) h[c] + (7) nadph[c] --> 3hdpgpg[c] + (7) nadp[c]	hydroxyarchaetidylglycerol hydrogenase	I	-122.78	Literature	97, 106, 163	Lipid Cell Wall Metabolism	Needed to make lipids. It is known that the unsaturated tails are made first and then they are saturated(see ref 97) - this lumped rxn does the saturations. Ref also suggests that saturation occurs after attachment of polar head groups as done here... Genes are all annotated as "geranylgeranyl reductase" which could mean this...MA1484 has best homology to the characterized gene in thermoplasma ac…
MA1484	Q8TQQ6				HATGH	3hdggpg[c] + (7) h[c] + (7) nadph[c] --> 3hdpgpg[c] + (7) nadp[c]	hydroxyarchaetidylglycerol hydrogenase	I	-122.78	Literature	97, 106, 163	Lipid Cell Wall Metabolism	Needed to make lipids. It is known that the unsaturated tails are made first and then they are saturated(see ref 97) - this lumped rxn does the saturations. Ref also suggests that saturation occurs after attachment of polar head groups as done here... Genes are all annotated as "geranylgeranyl reductase" which could mean this...MA1484 has best homology to the characterized gene in thermoplasma ac…
MA1485	Q8TQQ5				HATGH	3hdggpg[c] + (7) h[c] + (7) nadph[c] --> 3hdpgpg[c] + (7) nadp[c]	hydroxyarchaetidylglycerol hydrogenase	I	-122.78	Literature	97, 106, 163	Lipid Cell Wall Metabolism	Needed to make lipids. It is known that the unsaturated tails are made first and then they are saturated(see ref 97) - this lumped rxn does the saturations. Ref also suggests that saturation occurs after attachment of polar head groups as done here... Genes are all annotated as "geranylgeranyl reductase" which could mean this...MA1484 has best homology to the characterized gene in thermoplasma ac…
MA0691	Q8TSV4				HATIH	3hdggpi[c] + (7) h[c] + (7) nadph[c] --> 3hdpgpi[c] + (7) nadp[c]	hydroxyarchaetidylinositol hydrogenase	I	-122.78	Literature	97, 106, 163	Lipid Cell Wall Metabolism	Needed to make lipids. It is known that the unsaturated tails are made first and then they are saturated(see ref 97) - this lumped rxn does the saturations. Ref also suggests that saturation occurs after attachment of polar head groups as done here... Genes are all annotated as "geranylgeranyl reductase" which could mean this...MA1484 has best homology to the characterized gene in thermoplasma ac…
MA0692	Q8TSV3				HATIH	3hdggpi[c] + (7) h[c] + (7) nadph[c] --> 3hdpgpi[c] + (7) nadp[c]	hydroxyarchaetidylinositol hydrogenase	I	-122.78	Literature	97, 106, 163	Lipid Cell Wall Metabolism	Needed to make lipids. It is known that the unsaturated tails are made first and then they are saturated(see ref 97) - this lumped rxn does the saturations. Ref also suggests that saturation occurs after attachment of polar head groups as done here... Genes are all annotated as "geranylgeranyl reductase" which could mean this...MA1484 has best homology to the characterized gene in thermoplasma ac…
MA1484	Q8TQQ6				HATIH	3hdggpi[c] + (7) h[c] + (7) nadph[c] --> 3hdpgpi[c] + (7) nadp[c]	hydroxyarchaetidylinositol hydrogenase	I	-122.78	Literature	97, 106, 163	Lipid Cell Wall Metabolism	Needed to make lipids. It is known that the unsaturated tails are made first and then they are saturated(see ref 97) - this lumped rxn does the saturations. Ref also suggests that saturation occurs after attachment of polar head groups as done here... Genes are all annotated as "geranylgeranyl reductase" which could mean this...MA1484 has best homology to the characterized gene in thermoplasma ac…
MA1485	Q8TQQ5				HATIH	3hdggpi[c] + (7) h[c] + (7) nadph[c] --> 3hdpgpi[c] + (7) nadp[c]	hydroxyarchaetidylinositol hydrogenase	I	-122.78	Literature	97, 106, 163	Lipid Cell Wall Metabolism	Needed to make lipids. It is known that the unsaturated tails are made first and then they are saturated(see ref 97) - this lumped rxn does the saturations. Ref also suggests that saturation occurs after attachment of polar head groups as done here... Genes are all annotated as "geranylgeranyl reductase" which could mean this...MA1484 has best homology to the characterized gene in thermoplasma ac…
MA0691	Q8TSV4				HATSH	3hdgggps[c] + (7) h[c] + (7) nadph[c] --> 3hdpgps[c] + (7) nadp[c]	hydroxyarchaetidylserine hydrogenase	I	-122.78	Literature	97, 106, 163	Lipid Cell Wall Metabolism	Needed to make lipids. It is known that the unsaturated tails are made first and then they are saturated(see ref 97) - this lumped rxn does the saturations. Ref also suggests that saturation occurs after attachment of polar head groups as done here... Genes are all annotated as "geranylgeranyl reductase" which could mean this...MA1484 has best homology to the characterized gene in thermoplasma ac…
MA0692	Q8TSV3				HATSH	3hdgggps[c] + (7) h[c] + (7) nadph[c] --> 3hdpgps[c] + (7) nadp[c]	hydroxyarchaetidylserine hydrogenase	I	-122.78	Literature	97, 106, 163	Lipid Cell Wall Metabolism	Needed to make lipids. It is known that the unsaturated tails are made first and then they are saturated(see ref 97) - this lumped rxn does the saturations. Ref also suggests that saturation occurs after attachment of polar head groups as done here... Genes are all annotated as "geranylgeranyl reductase" which could mean this...MA1484 has best homology to the characterized gene in thermoplasma ac…
MA1484	Q8TQQ6				HATSH	3hdgggps[c] + (7) h[c] + (7) nadph[c] --> 3hdpgps[c] + (7) nadp[c]	hydroxyarchaetidylserine hydrogenase	I	-122.78	Literature	97, 106, 163	Lipid Cell Wall Metabolism	Needed to make lipids. It is known that the unsaturated tails are made first and then they are saturated(see ref 97) - this lumped rxn does the saturations. Ref also suggests that saturation occurs after attachment of polar head groups as done here... Genes are all annotated as "geranylgeranyl reductase" which could mean this...MA1484 has best homology to the characterized gene in thermoplasma ac…
MA1485	Q8TQQ5				HATSH	3hdgggps[c] + (7) h[c] + (7) nadph[c] --> 3hdpgps[c] + (7) nadp[c]	hydroxyarchaetidylserine hydrogenase	I	-122.78	Literature	97, 106, 163	Lipid Cell Wall Metabolism	Needed to make lipids. It is known that the unsaturated tails are made first and then they are saturated(see ref 97) - this lumped rxn does the saturations. Ref also suggests that saturation occurs after attachment of polar head groups as done here... Genes are all annotated as "geranylgeranyl reductase" which could mean this...MA1484 has best homology to the characterized gene in thermoplasma ac…
MA0961	Q8TS44	ubiA	2.5.1.-	R05615	HBZOPT	4hbz[c] + octdp[c] <=> 3ophb[c] + ppi[c]	Hydroxybenzoate octaprenyltransferase	I	-16.91	KEGG		Lipid Cell Wall Metabolism	Made irreversible based on thermo and BIGG
MA3342	Q8TKQ6	leuA1	2.3.3.14|4.1.3.21	R00271	HCITS	accoa[c] + akg[c] + h2o[c] --> coa[c] + h[c] + hcit[c]	homocitrate synthase	I	-8.92	Literature	20	Threonine and Lysine Metabolism	In the reference, they suggest that the same enzyme AksA catalyzes both this and the formation of cis-homoaconitate and other rxns in coB synthesis pathway.
MA2536	Q8TMW3	cam	4.2.1.1	R00132	HCO3E	co2[c] + h2o[c] <=> h[c] + hco3[c]	HCO3 equilibration reaction	R	-0.84	Literature	69	Other	Reference compares the M thermophila and the M acetivorans cam genes... note that ref 11 indicates this rxn as occuring outside the cell but it needs to be inside for model to grow since hco3 is essential in several rxns...
MA2536	Q8TMW3	cam	4.2.1.1	R00132	HCO3E_e	co2[e] + h2o[e] <=> h[e] + hco3[e]	HCO3 equilibration reaction	R	-0.84	Literature	69	Other	Reference compares the M thermophila and the M acetivorans cam genes... note that ref 11 indicates this rxn as occuring outside the cell but it needs to be inside for model to grow since hco3 is essential in several rxns...maybe it's both?
MA0526	Q8TTB1	hdrD			HDR	(2) h[c] + hsfd[c] + mphenh2[c] --> cob[c] + com[c] + (2) h[e] + mphen[c]	Heterodisulphide reductase	I	-13.15	Literature	8, 9	Methanogenesis	HDR(DE) – See "Methanogenesis by Methanosarcina acetivorans involves two structurally and functionally distict classes of heterodisulfide reductase." Different from HDRabc, which has another (not well known yet) function
MA0687	Q8TSV8	hdrE			HDR	(2) h[c] + hsfd[c] + mphenh2[c] --> cob[c] + com[c] + (2) h[e] + mphen[c]	Heterodisulphide reductase	I	-13.15	Literature	8, 9	Methanogenesis	HDR(DE) – See "Methanogenesis by Methanosarcina acetivorans involves two structurally and functionally distict classes of heterodisulfide reductase." Different from HDRabc, which has another (not well known yet) function
MA0688	Q8TSV7	hdrD			HDR	(2) h[c] + hsfd[c] + mphenh2[c] --> cob[c] + com[c] + (2) h[e] + mphen[c]	Heterodisulphide reductase	I	-13.15	Literature	8, 9	Methanogenesis	HDR(DE) – See "Methanogenesis by Methanosarcina acetivorans involves two structurally and functionally distict classes of heterodisulfide reductase." Different from HDRabc, which has another (not well known yet) function
MA2867	Q8TM03				HDR-2	(4) fdred[c] + f420-2[c] + hsfd[c] + (5) h[c] --> (4) fdox[c] + com[c] + cob[c] + f420-2h2[c]	Heterodisulfide reductase II	I	NaN	Literature	8, 9	Methanogenesis	HDR(ABC) = MA2868, MA3126-3138, and MA4236-4237. MA2867 is a polyferredoxin predicted to interact with the hdr subunits... Unlike HdeDE, HdrABC is located inside the cell and doesn't pump out hydrogens. See references. Fdred is guessed to be electron donor in the literature, while Baun and Metcalf propose the ferredoxins split their electrons between heterodisulfide and F420. IF the latter is to …
MA2868	Q8TM02	hdrA2			HDR-2	(4) fdred[c] + f420-2[c] + hsfd[c] + (5) h[c] --> (4) fdox[c] + com[c] + cob[c] + f420-2h2[c]	Heterodisulfide reductase II	I	NaN	Literature	8, 9	Methanogenesis	HDR(ABC) = MA2868, MA3126-3138, and MA4236-4237. MA2867 is a polyferredoxin predicted to interact with the hdr subunits... Unlike HdeDE, HdrABC is located inside the cell and doesn't pump out hydrogens. See references. Fdred is guessed to be electron donor in the literature, while Baun and Metcalf propose the ferredoxins split their electrons between heterodisulfide and F420. IF the latter is to …
MA3126	Q8TLB2	hdrB1			HDR-2	(4) fdred[c] + f420-2[c] + hsfd[c] + (5) h[c] --> (4) fdox[c] + com[c] + cob[c] + f420-2h2[c]	Heterodisulfide reductase II	I	NaN	Literature	8, 9	Methanogenesis	HDR(ABC) = MA2868, MA3126-3138, and MA4236-4237. MA2867 is a polyferredoxin predicted to interact with the hdr subunits... Unlike HdeDE, HdrABC is located inside the cell and doesn't pump out hydrogens. See references. Fdred is guessed to be electron donor in the literature, while Baun and Metcalf propose the ferredoxins split their electrons between heterodisulfide and F420. IF the latter is to …
MA3127	Q8TLB1	hdrC1			HDR-2	(4) fdred[c] + f420-2[c] + hsfd[c] + (5) h[c] --> (4) fdox[c] + com[c] + cob[c] + f420-2h2[c]	Heterodisulfide reductase II	I	NaN	Literature	8, 9	Methanogenesis	HDR(ABC) = MA2868, MA3126-3138, and MA4236-4237. MA2867 is a polyferredoxin predicted to interact with the hdr subunits... Unlike HdeDE, HdrABC is located inside the cell and doesn't pump out hydrogens. See references. Fdred is guessed to be electron donor in the literature, while Baun and Metcalf propose the ferredoxins split their electrons between heterodisulfide and F420. IF the latter is to …
MA3128	Q8TLB0	hdrA1			HDR-2	(4) fdred[c] + f420-2[c] + hsfd[c] + (5) h[c] --> (4) fdox[c] + com[c] + cob[c] + f420-2h2[c]	Heterodisulfide reductase II	I	NaN	Literature	8, 9	Methanogenesis	HDR(ABC) = MA2868, MA3126-3138, and MA4236-4237. MA2867 is a polyferredoxin predicted to interact with the hdr subunits... Unlike HdeDE, HdrABC is located inside the cell and doesn't pump out hydrogens. See references. Fdred is guessed to be electron donor in the literature, while Baun and Metcalf propose the ferredoxins split their electrons between heterodisulfide and F420. IF the latter is to …
MA4236	Q8TIB9	hdrC2			HDR-2	(4) fdred[c] + f420-2[c] + hsfd[c] + (5) h[c] --> (4) fdox[c] + com[c] + cob[c] + f420-2h2[c]	Heterodisulfide reductase II	I	NaN	Literature	8, 9	Methanogenesis	HDR(ABC) = MA2868, MA3126-3138, and MA4236-4237. MA2867 is a polyferredoxin predicted to interact with the hdr subunits... Unlike HdeDE, HdrABC is located inside the cell and doesn't pump out hydrogens. See references. Fdred is guessed to be electron donor in the literature, while Baun and Metcalf propose the ferredoxins split their electrons between heterodisulfide and F420. IF the latter is to …
MA4237	Q8TIB8	hdrB2			HDR-2	(4) fdred[c] + f420-2[c] + hsfd[c] + (5) h[c] --> (4) fdox[c] + com[c] + cob[c] + f420-2h2[c]	Heterodisulfide reductase II	I	NaN	Literature	8, 9	Methanogenesis	HDR(ABC) = MA2868, MA3126-3138, and MA4236-4237. MA2867 is a polyferredoxin predicted to interact with the hdr subunits... Unlike HdeDE, HdrABC is located inside the cell and doesn't pump out hydrogens. See references. Fdred is guessed to be electron donor in the literature, while Baun and Metcalf propose the ferredoxins split their electrons between heterodisulfide and F420. IF the latter is to …
MA2723	Q8TMD5	thiM	2.7.1.50	R04448	HETZK	4mhetz[c] + atp[c] --> 4mpetz[c] + adp[c] + h[c]	hydroxyethylthiazole kinase	I	-14.03	KEGG		Vitamins Cofactor Biosynthesis
MA1840	Q8TPR6		2.7.1.1|2.7.1.4	R00867	HEX7	atp[c] + fru[c] --> adp[c] + f6p[c] + h[c]	hexokinase (D-fructose:ATP)	I	-14.03	KEGG		Central Metabolism
MA0614	Q8TT25		1.1.1.31|1.1.1.35	R05066	HIBD	3hmp[c] + nad[c] <=> 2mop[c] + h[c] + nadh[c]	3-Hydroxy-2-methylpropanoate:NAD+ oxidoreductase	R	5.22	KEGG		Valine Leucine and Isoleucine Metabolism
MA3201	Q8TL41	hisD	1.1.1.23	R01158	HISTD	h2o[c] + histd[c] + (2) nad[c] --> (3) h[c] + his-L[c] + (2) nadh[c]	histidinol dehydrogenase	I	-4.58	KEGG (annotation)		Histidine Metabolism
MA0219	P58878	hisB	3.1.3.15	R03013	HISTP	h2o[c] + hisp[c] --> histd[c] + pi[c]	histidinol-phosphatase	I	7.22	Gapfill – BIGG		Histidine Metabolism	Strong hit (10^-50) with E coli gene - kept gene to fill gap. E coli gene b2022 performs both the function annotated in MAC and the function of this reaction so that seems very reasonable.
MA0943	Q8TS62	hisS	6.1.1.21	R03655	HISTRS	atp[c] + trnahis[c] + his_L[c] <=> amp[c] + histrna[c] + ppi[c]	Histidyl-tRNA synthetase	I	NaN	KEGG		Histidine Metabolism
MA3999	Q8TIZ0		3.6.3.10		HKt	atp[c] + h2o[c] + k[e] --> adp[c] + h[e] + k[c] + pi[c]	H+/K+ gastric/non-gastric P-ATPase and ABC ATPase	I	NaN	BLAST		Transport	Gene assigned based on homology with Barkeri "potassium ATPase" gene - annotated as "hypothetical protein".
MA0582	Q8TT56	hemC	2.5.1.61|4.3.1.8	R00084	HMBS	h2o[c] + (4) ppbng[c] --> hmbil[c] + (4) nh4[c]	hydroxymethylbilane synthase	I	-267.29	KEGG		Vitamins Cofactor Biosynthesis	Gene agrees with Barkeri Blast result. EC number in BIGG is correct but outdated.
MA3073	Q8TLG3	hmgA	1.1.1.34	R02082	HMGCOARi	(2) h[c] + hmgcoa[c] + (2) nadph[c] --> coa[c] + mev-R[c] + (2) nadp[c]	Hydroxymethylglutaryl CoA reductase (ir)	R	-1.17	KEGG		Lipid Cell Wall Metabolism
MA4041	Q8TIV0		2.3.3.10|4.1.3.5	R01978	HMGCOASi	coa[c] + h[c] + hmgcoa[c] --> aacoa[c] + accoa[c] + h2o[c]	Hydroxymethylglutaryl CoA synthase (ir)	B	-6.46	SEED/Gapfill		Lipid Cell Wall Metabolism	BIGG EC num is outdated. This it the same rxn as listed as irreversible versions in other organisms [in reverse direction] – see BRENDA. Gene found from an EC number search...
MA3197	Q8TL45	thiD	2.7.1.49	R03471	HMPK1	4ahmmp[c] + atp[c] --> 4ampm[c] + adp[c] + (2) h[c]	hydroxymethylpyrimidine kinase (ATP)	I	-23.76	KEGG		Vitamins Cofactor Biosynthesis	Gene agrees with Barkeri Blast result
UNKNOWN					HPACt2r	4hphac[e] + h[e] <==> 4hphac[c] + h[c]	ydroxyphenylacetate transport in via proton symporter	R	0	Literature	91	Transport	Source states that methanococcus can use exogenous aryl acids (like this one) to make aromatic AA's - since the other rxns in the pathway are in mac, seems like mac can too.
UNKNOWN					HPPK2	6hmhpt[c] + atp[c] --> 6hmhptpp[c] + amp[c] + h[c]	6-hydroxymethyl-dihydropterin pyrophosphokinase	I	-14.03	Literature	43	Tetrahydramethanopterin Biosynthesis	Part of proposed pathway of H4MPT synthesis
MA1334	Q8TR50	hprA	1.1.1.26|1.1.1.29|1.1.1.81	R01388	HPYRRx	h[c] + hpyr[c] + nadh[c] --> glyc-R[c] + nad[c]	Hydroxypyruvate reductase (NADH)	I	-6.22	KEGG (annotation)		Tyrosine Tryptophan and Phenylalanine Metabolism	This rxn agrees with the annotation (the annotated rxna nd this one are the same rxn) - not sure what hypoxypyruvate does in the system though
MA1334	Q8TR50	hprA	1.1.1.79|1.1.1.81	R01392	HPYRRy	h[c] + hpyr[c] + nadph[c] --> glyc-R[c] + nadp[c]	Hydroxypyruvate reductase (NADPH)	I	-6.22	KEGG (annotation)		Tyrosine Tryptophan and Phenylalanine Metabolism	This rxn agrees with the annotation (the annotated rxna nd this one are the same rxn) - not sure what hypoxypyruvate does in the system though
MA2572	Q8TMT0		1.1.1.3	R01773	HSDx	hom-L[c] + nad[c] <=> aspsa[c] + h[c] + nadh[c]	homoserine dehydrogenase (NADH)	R	5.22	KEGG		Amino Acid Metabolism
MA2572	Q8TMT0		1.1.1.3	R01775	HSDy	hom-L[c] + nadp[c] <=> aspsa[c] + h[c] + nadph[c]	homoserine dehydrogenase (NADPH)	R	5.22	KEGG		Alanine and Aspartate Metabolism	Gene agrees with Barkeri Blast result
MA2714	Q8TME4	metA	2.3.1.31	R01776	HSERTA	accoa[c] + hom-L[c] --> achms[c] + coa[c]	homoserine O-trans-acetylase	R	-3.61	KEGG		Methionine Metabolism	Gene agrees with Barkeri Blast result
GAPFILL			2.7.1.39	R01771	HSK	atp[c] + hom-L[c] --> adp[c] + h[c] + phom[c]	homoserine kinase	I	-14.03	Gapfill – BIGG		Threonine and Lysine Metabolism	No Blast hits but no other way known that threonine is made in methanogens [from barkeri model]
MA1636	Q8TQB2		2.5.1.44	R00018	HSPMS	(2) ptrc[c] --> hspmd[c] + nh4[c]	homospermidine synthase	I	-60.85	KEGG (annotation)		Central Metabolism	Strong BLAST hit with corresponding Barkeri gene, agrees with annotation of both.
MA0118	Q8TUE9	hisC	2.6.1.9	R03243	HSTPT	akg[c] + hisp[c] <=> glu-L[c] + imacp[c]	histidinol-phosphate transaminase	R	-2.46	KEGG		Histidine Metabolism	MA0118 agrees with Barkeri Blast; MA0942 is 2nd choice but much weaker BLAST score. Both agree with annotation.
MA0942	Q8TS63	hisC	2.6.1.9	R03243	HSTPT	akg[c] + hisp[c] <=> glu-L[c] + imacp[c]	histidinol-phosphate transaminase	R	-2.46	KEGG		Histidine Metabolism	MA0118 agrees with Barkeri Blast; MA0942 is 2nd choice but much weaker BLAST score. Both agree with annotation.
MA1687	Q8TQ65	gptA	2.4.2.8		HXPRT	hxan[c] + prpp[c] --> imp[c] + ppi[c]	hypoxanthine phosphoribosyltransferase (Hypoxanthine)	I	-3.01	Gapfill – BIGG		Nucleotide Metabolism	Weak reverse BLAST for some reason... not the strognest forward either. MAC gene annotation agrees, so conflicting evidence here. prpp should definitely be there but I can't make rib-D so hopefully something there will come up
MA4265	Q8TI91		1.1.1.42	R00268	OSUCCL	h[c] + osuc[c] --> akg[c] + co2[c]	oxalosuccinate decarboxylase (step 2)	I	-3.09	KEGG		Citric Acid Cycle	Was originally ICDHyr but there is evidence that the reaction occurs in two steps as shown here...
MA4265	Q8TI91		1.1.1.42	R01899	ICITRED	icit[c] + nadp[c] <=> h[c] + nadph[c] + osuc[c]	isocitrate dehydrogenase	R	6.22	KEGG		Citric Acid Cycle	Was originally ICDHyr but there is evidence that the reaction occurs in two steps as shown here...
MA0541	Q8TT96	hisF	2.4.2.-|4.1.3.-	R04558	IG3PS	gln-L[c] + prlp[c] <=> aicar[c] + eig3p[c] + glu-L[c] + h[c]	Imidazole-glycerol-3-phosphate synthase	I	-25.53	KEGG		Histidine Metabolism
MA0913	Q8TS91	hisH	2.4.2.-|4.1.3.-	R04558	IG3PS	gln-L[c] + prlp[c] <=> aicar[c] + eig3p[c] + glu-L[c] + h[c]	Imidazole-glycerol-3-phosphate synthase	I	-25.53	KEGG		Histidine Metabolism
MA0219	P58878	hisB	4.2.1.19	R03457	IGPDH	eig3p[c] --> h2o[c] + imacp[c]	imidazoleglycerol-phosphate dehydratase	I	-10.63	KEGG		Histidine Metabolism	Gene agrees with Barkeri Blast result
MA2992	Q8TLP2	trpC	4.1.1.48	R03508	IGPS	2cpr5p[c] + h[c] <=> 3ig3p[c] + co2[c] + h2o[c]	indole-3-glycerol-phosphate synthase	R	-14.46	KEGG		Tyrosine Tryptophan and Phenylalanine Metabolism	Gene agrees with Barkeri Blast result
MA3437	Q8TKH0				ILEt2r	h[e] + ile-L[e] <==> h[c] + ile-L[c]	L-isoleucine reversible transport via proton symport	R	0	KEGG (annotation)		Transport	Isoleucine is considered a branched-chain amino acid so it fits the annotation.
MA3438	Q8TKG9				ILEt2r	h[e] + ile-L[e] <==> h[c] + ile-L[c]	L-isoleucine reversible transport via proton symport	R	0	KEGG (annotation)		Transport	Isoleucine is considered a branched-chain amino acid so it fits the annotation.
MA4349	Q8TI08	ilvE	2.6.1.42	R02199	ILETA	akg[c] + ile-L[c] <=> 3mop[c] + glu-L[c]	isoleucine transaminase	R	0	KEGG		Valine Leucine and Isoleucine Metabolism
MA2431	Q8TN62	ileS	6.1.1.5	R03656	ILETRS	atp[c] + ile_L[c] + trnaile[c] <=> amp[c] + ppi[c] + iletrna[c]	Isoleucyl-tRNA synthetase	I	NaN	KEGG		Valine Leucine and Isoleucine Metabolism
MA4012	Q8TIX7	purH	2.1.2.3|3.5.4.10	R01127	IMPC	h2o[c] + imp[c] <=> fprica[c]	IMP cyclohydrolase	R	-2.58	KEGG		Nucleotide Metabolism	KEGG lists two ECs for this rxn, and the one BIGG lists as well is the right one.
GAPFILL			1.1.1.205	R01130	IMPD	h2o[c] + imp[c] + nad[c] --> h[c] + nadh[c] + xmp[c]	IMP dehydrogenase	I	1.58	Gapfill/blast		Nucleotide Metabolism	Is essential part of nucleotide synthesis, assumed its presence for lack of better evidence to the contrary. Barkeri had weak evidence for it as well. No homology to the MJ gene (MJ1616) (~25% homology to a gene with a different annotation) - better hit to MA4093 from the pyrococcus gene O58045 (E~10^-15) but reverse blast has a better hit to a hypothetical protein. So I don't know...
UNKNOWN					IND3ACt2r	h[c] + ind3ac[c] <==> h[e] + ind3ac[e]	indole-3-acetate transport via proton symport	R	0	Barkeri model transporters		Transport	Rxn is in there due to an alternate AA synthesis path that exists in barkeri but there's no rxns known to make the precursor in that organism, or in mac.
MA0594	Q8TT45	ipdC	4.1.1.43|4.1.1.74	R01974	INDPYRD	h[c] + indpyr[c] --> co2[c] + id3acald[c]	Indole-3-pyruvate decarboxylase	R	-4.09	KEGG		Tyrosine Tryptophan and Phenylalanine Metabolism
MA4448	Q8THR4	idh	1.1.1.18	R01183	INS2D	inost[c] + nad[c] --> h[c] + nadh[c] + 2ins[c]	inositol 2-dehydrogenase	I	2.3	KEGG (annotation)		Central Metabolism	Despite what the Feist model says MA DOES have a gene annotated for this function with a good hit to Mba. It just didn't cluster with them in KEGG.
MA1373	Q8TR11		2.7.1.73	R01131	INSK	atp[c] + ins[c] --> adp[c] + h[c] + imp[c]	insosine kinase	I	-14.03	Literature	85	Nucleotide Metabolism	MJ0406 is a broad-specificity nucleoside kinase (misannotated as a PFK) that can catalyze adenosine phosphorylation but especially is effective at phosphorylating guanosine, cytidine and inosine. The BLAST hit is also annotated as a PFK-family protein - I guess that it's wrong.
MA1022	Q8TRY9	iorA [corrected]	1.2.7.8		IOR	coa[c] + (2) fdox[c] + indpyr[c] <=> co2[c] + (2) fdred[c] + h[c] + indaccoa[c]	indolepyruvate ferredoxin oxidoreductase	R	NaN	Literature	91	Tyrosine Tryptophan and Phenylalanine Metabolism	Originally taken from Barkeri model. Part of alternate pathway for Tryptophan synthesis (see reference). 316 and 713 - alpha; 315 and 714 - beta. All of these agree with the annotations.
MA1023	Q8TRY8	iorB [corrected]	1.2.7.8		IOR	coa[c] + (2) fdox[c] + indpyr[c] <=> co2[c] + (2) fdred[c] + h[c] + indaccoa[c]	indolepyruvate ferredoxin oxidoreductase	R	NaN	Literature	91	Tyrosine Tryptophan and Phenylalanine Metabolism	Originally taken from Barkeri model. Part of alternate pathway for Tryptophan synthesis (see reference). 316 and 713 - alpha; 315 and 714 - beta. All of these agree with the annotations.
MA1726	Q8TQ26	iorB	1.2.7.8		IOR	coa[c] + (2) fdox[c] + indpyr[c] <=> co2[c] + (2) fdred[c] + h[c] + indaccoa[c]	indolepyruvate ferredoxin oxidoreductase	R	NaN	Literature	91	Tyrosine Tryptophan and Phenylalanine Metabolism	Originally taken from Barkeri model. Part of alternate pathway for Tryptophan synthesis (see reference). 316 and 713 - alpha; 315 and 714 - beta. All of these agree with the annotations.
MA1727	Q8TQ25	iorA	1.2.7.8		IOR	coa[c] + (2) fdox[c] + indpyr[c] <=> co2[c] + (2) fdred[c] + h[c] + indaccoa[c]	indolepyruvate ferredoxin oxidoreductase	R	NaN	Literature	91	Tyrosine Tryptophan and Phenylalanine Metabolism	Originally taken from Barkeri model. Part of alternate pathway for Tryptophan synthesis (see reference). 316 and 713 - alpha; 315 and 714 - beta. All of these agree with the annotations.
MA1982	Q8TPD1	iorA [corrected]	1.2.7.8		IOR	coa[c] + (2) fdox[c] + indpyr[c] <=> co2[c] + (2) fdred[c] + h[c] + indaccoa[c]	indolepyruvate ferredoxin oxidoreductase	R	NaN	Literature	91	Tyrosine Tryptophan and Phenylalanine Metabolism	Originally taken from Barkeri model. Part of alternate pathway for Tryptophan synthesis (see reference). 316 and 713 - alpha; 315 and 714 - beta. All of these agree with the annotations.
MA1022	Q8TRY9	iorA [corrected]			IOR2	coa[c] + (2) fdox[c] + phpyr[c] <=> co2[c] + (2) fdred[c] + h[c] + phaccoa[c]	indolepyruvate ferredoxin oxidoreductase (phenylpyvurate)	R	NaN	Literature	91, 124	Tyrosine Tryptophan and Phenylalanine Metabolism	Originally taken from Barkeri model. Part of alternate pathway for Tryptophan synthesis (see reference). Citation lists these other two compounds as alternative substrates for IOR in M maripaludis and (124) also in thermoautotrophicum. Note IOR2 is also catalyzed by VOR in thermoautotrophicum
MA1023	Q8TRY8	iorB [corrected]			IOR2	coa[c] + (2) fdox[c] + phpyr[c] <=> co2[c] + (2) fdred[c] + h[c] + phaccoa[c]	indolepyruvate ferredoxin oxidoreductase (phenylpyvurate)	R	NaN	Literature	91, 124	Tyrosine Tryptophan and Phenylalanine Metabolism	Originally taken from Barkeri model. Part of alternate pathway for Tryptophan synthesis (see reference). Citation lists these other two compounds as alternative substrates for IOR in M maripaludis
MA1726	Q8TQ26	iorB			IOR2	coa[c] + (2) fdox[c] + phpyr[c] <=> co2[c] + (2) fdred[c] + h[c] + phaccoa[c]	indolepyruvate ferredoxin oxidoreductase (phenylpyvurate)	R	NaN	Literature	91, 124	Tyrosine Tryptophan and Phenylalanine Metabolism	Originally taken from Barkeri model. Part of alternate pathway for Tryptophan synthesis (see reference). Citation lists these other two compounds as alternative substrates for IOR in M maripaludis
MA1727	Q8TQ25	iorA			IOR2	coa[c] + (2) fdox[c] + phpyr[c] <=> co2[c] + (2) fdred[c] + h[c] + phaccoa[c]	indolepyruvate ferredoxin oxidoreductase (phenylpyvurate)	R	NaN	Literature	91, 124	Tyrosine Tryptophan and Phenylalanine Metabolism	Originally taken from Barkeri model. Part of alternate pathway for Tryptophan synthesis (see reference). Citation lists these other two compounds as alternative substrates for IOR in M maripaludis
MA1982	Q8TPD1	ior			IOR2	coa[c] + (2) fdox[c] + phpyr[c] <=> co2[c] + (2) fdred[c] + h[c] + phaccoa[c]	indolepyruvate ferredoxin oxidoreductase (phenylpyvurate)	R	NaN	Literature	91, 124	Tyrosine Tryptophan and Phenylalanine Metabolism	Originally taken from Barkeri model. Part of alternate pathway for Tryptophan synthesis (see reference). Citation lists these other two compounds as alternative substrates for IOR in M maripaludis
MA2909	Q8TLW4	vorA			IOR2	coa[c] + (2) fdox[c] + phpyr[c] <=> co2[c] + (2) fdred[c] + h[c] + phaccoa[c]	indolepyruvate ferredoxin oxidoreductase (phenylpyvurate)	R	NaN	Literature	91, 124	Tyrosine Tryptophan and Phenylalanine Metabolism	Originally taken from Barkeri model. Part of alternate pathway for Tryptophan synthesis (see reference). Citation lists these other two compounds as alternative substrates for IOR in M maripaludis
MA2910	Q8TLW3	vorB			IOR2	coa[c] + (2) fdox[c] + phpyr[c] <=> co2[c] + (2) fdred[c] + h[c] + phaccoa[c]	indolepyruvate ferredoxin oxidoreductase (phenylpyvurate)	R	NaN	Literature	91, 124	Tyrosine Tryptophan and Phenylalanine Metabolism	Originally taken from Barkeri model. Part of alternate pathway for Tryptophan synthesis (see reference). Citation lists these other two compounds as alternative substrates for IOR in M maripaludis
MA2911	Q8TLW2	vorC			IOR2	coa[c] + (2) fdox[c] + phpyr[c] <=> co2[c] + (2) fdred[c] + h[c] + phaccoa[c]	indolepyruvate ferredoxin oxidoreductase (phenylpyvurate)	R	NaN	Literature	91, 124	Tyrosine Tryptophan and Phenylalanine Metabolism	Originally taken from Barkeri model. Part of alternate pathway for Tryptophan synthesis (see reference). Citation lists these other two compounds as alternative substrates for IOR in M maripaludis
MA1022	Q8TRY9	iorA [corrected]			IOR3	34hpp[c] + coa[c] + (2) fdox[c] <=> co2[c] + (2) fdred[c] + h[c] + hphaccoa[c]	indolepyruvate ferredoxin oxidoreductase (hydroxyphenylpyvurate)	R	NaN	Literature	91	Tyrosine Tryptophan and Phenylalanine Metabolism	Originally taken from Barkeri model. Part of alternate pathway for Tryptophan synthesis (see reference). Citation lists these other two compounds as alternative substrates for IOR in M maripaludis
MA1023	Q8TRY8	iorB [corrected]			IOR3	34hpp[c] + coa[c] + (2) fdox[c] <=> co2[c] + (2) fdred[c] + h[c] + hphaccoa[c]	indolepyruvate ferredoxin oxidoreductase (hydroxyphenylpyvurate)	R	NaN	Literature	91	Tyrosine Tryptophan and Phenylalanine Metabolism	Originally taken from Barkeri model. Part of alternate pathway for Tryptophan synthesis (see reference). Citation lists these other two compounds as alternative substrates for IOR in M maripaludis
MA1726	Q8TQ26	iorB			IOR3	34hpp[c] + coa[c] + (2) fdox[c] <=> co2[c] + (2) fdred[c] + h[c] + hphaccoa[c]	indolepyruvate ferredoxin oxidoreductase (hydroxyphenylpyvurate)	R	NaN	Literature	91	Tyrosine Tryptophan and Phenylalanine Metabolism	Originally taken from Barkeri model. Part of alternate pathway for Tryptophan synthesis (see reference). Citation lists these other two compounds as alternative substrates for IOR in M maripaludis
MA1727	Q8TQ25	iorA			IOR3	34hpp[c] + coa[c] + (2) fdox[c] <=> co2[c] + (2) fdred[c] + h[c] + hphaccoa[c]	indolepyruvate ferredoxin oxidoreductase (hydroxyphenylpyvurate)	R	NaN	Literature	91	Tyrosine Tryptophan and Phenylalanine Metabolism	Originally taken from Barkeri model. Part of alternate pathway for Tryptophan synthesis (see reference). Citation lists these other two compounds as alternative substrates for IOR in M maripaludis
MA1982	Q8TPD1	iorA [corrected]			IOR3	34hpp[c] + coa[c] + (2) fdox[c] <=> co2[c] + (2) fdred[c] + h[c] + hphaccoa[c]	indolepyruvate ferredoxin oxidoreductase (hydroxyphenylpyvurate)	R	NaN	Literature	91	Tyrosine Tryptophan and Phenylalanine Metabolism	Originally taken from Barkeri model. Part of alternate pathway for Tryptophan synthesis (see reference). Citation lists these other two compounds as alternative substrates for IOR in M maripaludis
MA0604	Q8TT35	fni			IPDDI3y	f420-2[c] + (2) h[c] + ipdp[c] + nadph[c] --> dmpp[c] + f420-2h2[c] + nadp[c]	isopentenyl diphosphate isomerase (type3)	I	-7.31	Literature	96	Vitamins Cofactor Biosynthesis	See paper - not characterized in a methanogen so the mechanism could be different.
MA0604	Q8TT35	fni			IPDDI3x	f420-2[c] + (2) h[c] + ipdp[c] + nadh[c] --> dmpp[c] + f420-2h2[c] + nad[c]	isopentenyl diphosphate isomerase (type3)	I	-7.31	Literature	96	Vitamins Cofactor Biosynthesis	See paper - not characterized in a methanogen so the mechanism could be different.
MA0127	Q8TUE0				IPDPH	ipdp[c] + h2o[c] <=> m3hdp[c]	IPDP hydrolase	R	-3.91	Literature	161	Lipid Cell Wall Metabolism	The gene was added to this reaction as it was shown to be required for hydroxyarchaeol biosynthesis, however the reaction itself was not verified.
MA0201	Q8TU72	leuB	1.1.1.85	R04426	IPMD	3c2hmp[c] + nad[c] <=> 3c4mop[c] + h[c] + nadh[c]	3-isopropylmalate dehydrogenase	R	6.22	KEGG		Valine Leucine and Isoleucine Metabolism
MA3748	Q8TJN2	leuB	1.1.1.85	R04426	IPMD	3c2hmp[c] + nad[c] <=> 3c4mop[c] + h[c] + nadh[c]	3-isopropylmalate dehydrogenase	R	6.22	KEGG		Valine Leucine and Isoleucine Metabolism
MA0603	Q8TT36				IPPK	ipp[c] + atp[c] --> adp[c] + ipdp[c]	IP kinase	I	0	Literature	94, 97	Lipid Cell Wall Metabolism	"Methanocaldococcus jannaschii Uses a Modified Mevalonate Pathway for Biosynthesis of Isopentenyl Diphosphate ". The MJ0403 gene association for PMVD is a guess - MJ0044 for IPPK is biochemically verified, and IPDPH is made up as a replacement for DPMVD2, which was used to make hydroxylipids (both the former and new rxns are made up based on physiological evidence of existence of such lipids)
MA0202	Q8TU71	leuD2	4.2.1.33	R04001	IPPMIa	3c2hmp[c] <=> 2ippm[c] + h2o[c]	3-isopropylmalate dehydratase	R	0.05	KEGG		Valine Leucine and Isoleucine Metabolism	Fixed name to "a". Note that MA3085 and MA3751 probably do NOT catalyze this reaction (so I removed them) . Instead, they catalyze reactions in CoB synthesis. Evidence: multiple analogues to isporpopylmalate hydrogenase exist in M. jannaschii and only one pair of genes (MJ0499 amd MJ1277) catalyzes this reaction. See "Enzymology and Evolution of the Pyruvate Pathway to 2-Oxobutyrate in Methanocal…
MA1223	Q8TRF7	leuD3	4.2.1.33	R04001	IPPMIa	3c2hmp[c] <=> 2ippm[c] + h2o[c]	3-isopropylmalate dehydratase	R	0.05	KEGG		Valine Leucine and Isoleucine Metabolism	Fixed name to "a". Note that MA3085 and MA3751 probably do NOT catalyze this reaction (so I removed them) . Instead, they catalyze reactions in CoB synthesis. Evidence: multiple analogues to isporpopylmalate hydrogenase exist in M. jannaschii and only one pair of genes (MJ0499 amd MJ1277) catalyzes this reaction. See "Enzymology and Evolution of the Pyruvate Pathway to 2-Oxobutyrate in Methanocal…
MA1393	Q8TQZ3	leuC2	4.2.1.33	R04001	IPPMIa	3c2hmp[c] <=> 2ippm[c] + h2o[c]	3-isopropylmalate dehydratase	R	0.05	KEGG		Valine Leucine and Isoleucine Metabolism	Fixed name to "a". Note that MA3085 and MA3751 probably do NOT catalyze this reaction (so I removed them) . Instead, they catalyze reactions in CoB synthesis. Evidence: multiple analogues to isporpopylmalate hydrogenase exist in M. jannaschii and only one pair of genes (MJ0499 amd MJ1277) catalyzes this reaction. See "Enzymology and Evolution of the Pyruvate Pathway to 2-Oxobutyrate in Methanocal…
MA0642	Q8TT01		4.2.1.33	R04001	IPPMIa	3c2hmp[c] <=> 2ippm[c] + h2o[c]	3-isopropylmalate dehydratase	R	0.05	KEGG		Valine Leucine and Isoleucine Metabolism
MA4415	Q8THU6		4.2.1.33	R04001	IPPMIa	3c2hmp[c] <=> 2ippm[c] + h2o[c]	3-isopropylmalate dehydratase	R	0.05	KEGG		Valine Leucine and Isoleucine Metabolism
MA0202	Q8TU71	leuD2	4.2.1.33	R03968	IPPMIb	2ippm[c] + h2o[c] <=> 3c3hmp[c]	2-isopropylmalate hydratase	R	-1.47	KEGG		Valine Leucine and Isoleucine Metabolism	Fixed name to "b". Note that MA3085 and MA3751 probably do NOT catalyze this reaction (so I removed them) . Instead, they catalyze reactions in CoB synthesis. Evidence: multiple analogues to isporpopylmalate hydrogenase exist in M. jannaschii and only one pair of genes (MJ0499 amd MJ1277) catalyzes this reaction. See "Enzymology and Evolution of the Pyruvate Pathway to 2-Oxobutyrate in Methanocal…
MA1223	Q8TRF7	leuD3	4.2.1.33	R03968	IPPMIb	2ippm[c] + h2o[c] <=> 3c3hmp[c]	2-isopropylmalate hydratase	R	-1.47	KEGG		Valine Leucine and Isoleucine Metabolism	Fixed name to "b". Note that MA3085 and MA3751 probably do NOT catalyze this reaction (so I removed them) . Instead, they catalyze reactions in CoB synthesis. Evidence: multiple analogues to isporpopylmalate hydrogenase exist in M. jannaschii and only one pair of genes (MJ0499 amd MJ1277) catalyzes this reaction. See "Enzymology and Evolution of the Pyruvate Pathway to 2-Oxobutyrate in Methanocal…
MA1393	Q8TQZ3	leuC2	4.2.1.33	R03968	IPPMIb	2ippm[c] + h2o[c] <=> 3c3hmp[c]	2-isopropylmalate hydratase	R	-1.47	KEGG		Valine Leucine and Isoleucine Metabolism	Fixed name to "b". Note that MA3085 and MA3751 probably do NOT catalyze this reaction (so I removed them) . Instead, they catalyze reactions in CoB synthesis. Evidence: multiple analogues to isporpopylmalate hydrogenase exist in M. jannaschii and only one pair of genes (MJ0499 amd MJ1277) catalyzes this reaction. See "Enzymology and Evolution of the Pyruvate Pathway to 2-Oxobutyrate in Methanocal…
MA0642	Q8TT01		4.2.1.33	R03968	IPPMIb	2ippm[c] + h2o[c] <=> 3c3hmp[c]	2-isopropylmalate hydratase	R	-1.47	KEGG		Valine Leucine and Isoleucine Metabolism
MA4415	Q8THU6		4.2.1.33	R03968	IPPMIb	2ippm[c] + h2o[c] <=> 3c3hmp[c]	2-isopropylmalate hydratase	R	-1.47	KEGG		Valine Leucine and Isoleucine Metabolism
MA4615	Q8THA5	leuA2	2.3.3.13	R01213	IPPS	3mob[c] + accoa[c] + h2o[c] --> 3c3hmp[c] + coa[c] + h[c]	2-isopropylmalate synthase	I	-8.92	KEGG		Valine Leucine and Isoleucine Metabolism
MA3790	Q8TJJ4	ilvC	1.1.1.86	R03051|R04439	KARA1	23dhmb[c] + nadp[c] <=> alac-S[c] + h[c] + nadph[c]	ketol-acid reductoisomerase (2,3-dihydroxy-3-methylbutanoate)	R	3.76	Gapfill – BIGG		Valine Leucine and Isoleucine Metabolism	Strong BLAST hit but non-mitochondrial version. Rxn doesn't agree with KEGG.
MA3790	Q8TJJ4	ilvC	1.1.1.86		KARA2	2ahbut[c] + h[c] + nadph[c] <=> 23dhmp[c] + nadp[c]	ketol-acid reductoisomerase (2-Acetolactate)	R	-3.76	Gapfill - BIGG		Valine Leucine and Isoleucine Metabolism	Not sure which rxn this does so I included both (like NADS). Note this is equal to R05068 + R05069
MA4506	Q8THK8				KCCt	cl[c] + k[c] --> cl[e] + k[e]	K+-Cl- cotransport	I	NaN	Literature	13	Transport	MA4506 encodes for a cation-chloride transporter, which uses the gradient of Na or K to pump Cl out of the cell. See "X-ray Structure of the C-Terminal Domain of a Prokaryotic Cation-Chloride Cotransporter". Guessed the stoichiometry
MA1527	Q8TQL3				Kt2r	h[e] + k[e] <==> h[c] + k[c]	potassium reversible transport via proton symport	R	NaN	TransportDB		Transport	Not sure about the H-symport but all the other models use that. Genes from transportDB and KEGG. Did not include genes with no transmembrane motifs. "VIC family" transporter
MA1550	Q8TQJ3				Kt2r	h[e] + k[e] <==> h[c] + k[c]	potassium reversible transport via proton symport	R	NaN	TransportDB		Transport	Not sure about the H-symport but all the other models use that. Genes from transportDB and KEGG. Did not include genes with no transmembrane motifs. "VIC family" transporter
MA2034	Q8TP82				Kt2r	h[e] + k[e] <==> h[c] + k[c]	potassium reversible transport via proton symport	R	NaN	TransportDB		Transport	Not sure about the H-symport but all the other models use that. Genes from transportDB and KEGG. Did not include genes with no transmembrane motifs. "VIC family" transporter
MA2218	Q8TNR4				Kt2r	h[e] + k[e] <==> h[c] + k[c]	potassium reversible transport via proton symport	R	NaN	TransportDB		Transport	Not sure about the H-symport but all the other models use that. Genes from transportDB and KEGG. Did not include genes with no transmembrane motifs. "VIC family" transporter
MA2448	Q8TN45				Kt2r	h[e] + k[e] <==> h[c] + k[c]	potassium reversible transport via proton symport	R	NaN	TransportDB		Transport	Not sure about the H-symport but all the other models use that. Genes from transportDB and KEGG. Did not include genes with no transmembrane motifs. "VIC family" transporter
MA3398	Q8TKK7	kefA			Kt2r	h[e] + k[e] <==> h[c] + k[c]	potassium reversible transport via proton symport	R	NaN	SEED		Transport	Took this annotation from SEED - SEED suggests it's a voltage-gated channel, not sure if it's right (seed rxn is slightly different - no proton driving force)
MA2860	Q8TM10	aldH	1.2.1.21|1.2.1.22	R01446	LCAD	h2o[c] + lald-L[c] + nad[c] --> (2) h[c] + lac-L[c] + nadh[c]	lactaldehyde dehydrogenase	I	-9.8	Literature	4	Vitamins Cofactor Biosynthesis	This rxn is not in barkeri model but was identified (in 2006) to generate lac-L (S)-lactate for F420 synthesis, see "Identification of lactaldehyde dehydrogenase in Methanocaldococcus jannaschii and its involvement in production of lactate for F420 biosynthesis." MJ1411 (is the generic aldehyde dehydrogenase) catalyzes it
MA4086	Q8TIQ6	aldH6	1.2.1.21|1.2.1.22	R01446	LCAD	h2o[c] + lald-L[c] + nad[c] --> (2) h[c] + lac-L[c] + nadh[c]	lactaldehyde dehydrogenase	I	-9.8	Literature	4	Vitamins Cofactor Biosynthesis	This rxn is not in barkeri model but was identified (in 2006) to generate lac-L (S)-lactate for F420 synthesis, see "Identification of lactaldehyde dehydrogenase in Methanocaldococcus jannaschii and its involvement in production of lactate for F420 biosynthesis." MJ1411 (is the generic aldehyde dehydrogenase) catalyzes it
MA0636	Q8TT07	aspC	2.6.1.1	R02433	LCYSTAT	Lcyst[c] + akg[c] <==> 3spyr[c] + glu-L[c]	L-Cysteate:2-oxoglutarate aminotransferase	R	0	Literature	19	Coenzyme M Biosynthesis	Catalyzed by aspartate transaminase. Direction, reaction, and gene taken from Graham et al, Convergent Evolution of Coenzyme M Biosynthesis in the Methanosarcinales: Cysteate Synthase Evolved from an Ancestral Threonine Synthase.
MA1385	Q8TR00		2.6.1.1	R02433	LCYSTAT	Lcyst[c] + akg[c] <==> 3spyr[c] + glu-L[c]	L-Cysteate:2-oxoglutarate aminotransferase	R	0	Literature	19	Coenzyme M Biosynthesis	Catalyzed by aspartate transaminase. Direction, reaction, and gene taken from Graham et al, Convergent Evolution of Coenzyme M Biosynthesis in the Methanosarcinales: Cysteate Synthase Evolved from an Ancestral Threonine Synthase.
MA1819	Q8TPT6	aspB	2.6.1.1	R02433	LCYSTAT	Lcyst[c] + akg[c] <==> 3spyr[c] + glu-L[c]	L-Cysteate:2-oxoglutarate aminotransferase	R	0	Literature	19	Coenzyme M Biosynthesis	Catalyzed by aspartate transaminase. Direction, reaction, and gene taken from Graham et al, Convergent Evolution of Coenzyme M Biosynthesis in the Methanosarcinales: Cysteate Synthase Evolved from an Ancestral Threonine Synthase.
MA3297	Q8TKU7				LCYSTS	pser-L[c] + so3[c] + h[c] --> Lcyst[c] + pi[c]	selanocystathionine beta-synthase	I	3.96	Literature	19	Coenzyme M Biosynthesis	Direction, reaction, and gene taken from Graham et al, Convergent Evolution of Coenzyme M Biosynthesis in the Methanosarcinales: Cysteate Synthase Evolved from an Ancestral Threonine Synthase.
MA3437	Q8TKH0				LEUt2r	h[e] + leu-L[e] <==> h[c] + leu-L[c]	L-leucine reversible transport via proton symport	R	0	KEGG (annotation)		Transport	Leucine is considered a branched chain amino acid
MA3438	Q8TKG9				LEUt2r	h[e] + leu-L[e] <==> h[c] + leu-L[c]	L-leucine reversible transport via proton symport	R	0	KEGG (annotation)		Transport	Leucine is considered a branched chain amino acid
MA4349	Q8TI08	ilvE	2.6.1.6|2.6.1.42|2.6.1.67	R01090	LEUTA	akg[c] + leu-L[c] <=> 4mop[c] + glu-L[c]	leucine transaminase	R	0	KEGG		Valine Leucine and Isoleucine Metabolism
MA1611	Q8TQD3	leuS	6.1.1.4	R03657	LEUTRS	trnaleu[c] + atp[c] + leu_L[c] <=> amp[c] + leutrna[c] + ppi[c]	Leucyl-tRNA synthetase	I	NaN	KEGG		Valine Leucine and Isoleucine Metabolism
SPONT					lipid_met	(0.005) dpgpg[c] + (0.214) 3hdpgpg[c] + (0.027) dpgpi[c] + (0.287) 3hdpgpi[c] + (0.005) dpgpe[c] + (0.057) 3hdpgpe[c] + (0.011) dpgps[c] + (0.244) 3hdpgps[c] + (0.148) gdpgpi[c] <=> lipid_met[c]	Biomass rxn – lipid component	I	NaN	Biomass equation		X	See biomass tab for details on calculation. No gene association.
MA0714	Q8TST1	cofD	2.7.8.28		LPFPLT	ddhrb[c] + lppg[c] --> f420-0[c] + gmp[c] + h[c]	LPPG:Fo 2-phospho-L-lactate transferase	I	-14.03	Literature	30	Vitamins Cofactor Biosynthesis	CofD. One of final steps in F420 production. Enzyme has been crystallized in M. mazei, see Forouhar et al, moleular insights into the biosynthesis of the F420 coenzyme. Requires Mg2+. EC number from metacyc. Also catalyzed by MJ1256
MA1488	Q8TQQ2		2.7.7.68		LPPGS	2plac-L[c] + gtp[c] + h[c] --> lppg[c] + ppi[c]	LPPG synthetase	I	10.6	Literature	31, 43, 44	Vitamins Cofactor Biosynthesis	EC number from Metacyc. Early step in F420 synthesis. Characterized in a couple papers – see BIGG and also the more recent "Identification and characterization of the 2-phospho-L-lactate guanylyltransferase involved in coenzyme F420 biosynthesis" (2008) The protein annotation is "hypothetical" in both Janaschii and Acetivorans (and Barkeri)
MA3979	Q8TJ11		5.4.3.2	R00461	LYSAM	lys-L[c] --> 36dahx[c]	lysine 2,3-aminomutase	R	0	Literature	100	Threonine and Lysine Metabolism	See "lysine-2,3-aminomutase and beta-lysine acetyltransferase genes of methanogenic archaea are salt induced and are essential for the biosynthesis of Nepsilon-acetyl-beta-lysine and growth at high salinity."
MA2108	Q8TP18				LYSt3r	h[e] + lys-L[c] <==> h[c] + lys-L[e]	L-lysine transport out via proton antiport reversible	R	0	KEGG (annotation)		Transport	Annotated as "LysE-type transporter" which is a lysine efflux protein
MA0534	Q8TTA3	lysK [corrected]	6.1.1.6	R03658	LYSTRS	trnalys[c] + lys_L[c] + atp[c] <=> lystrna[c] + amp[c] + ppi[c]	Lysyl-tRNA synthetase	I	NaN	Literature	153	Threonine and Lysine Metabolism	Two different classes of lys-tRNA synthetase are present and active in Methanosarcina - lysS and lysK (see reference). Both can function independently of the other.
MA0760	Q8TSN5	lysS [corrected]	6.1.1.6	R03658	LYSTRS	trnalys[c] + lys_L[c] + atp[c] <=> lystrna[c] + amp[c] + ppi[c]	Lysyl-tRNA synthetase	I	NaN	Literature	153	Threonine and Lysine Metabolism	Two different classes of lys-tRNA synthetase are present and active in Methanosarcina - lysS and lysK (see reference). Both can function independently of the other.
MA3140	Q8TL99	rfbM	2.7.7.13	R00885	MAN1PT	gtp[c] + h[c] + man1p[c] <=> gdpmann[c] + ppi[c]	mannose-1-phosphate guanylyltransferase	I	10.6	KEGG		Central Metabolism
MA3781	Q8TJK3	rfbM	2.7.7.22	R00883	MAN1PT2r	gdp[c] + h[c] + man1p[c] <=> gdpmann[c] + pi[c]	mannose-1-phosphate guanylyltransferase (GDP) reversible	I	21.56	KEGG		Central Metabolism
MA3781	Q8TJK3	rfbM	5.3.1.8	R01819	MAN6PI	man6p[c] <=> f6p[c]	mannose-6-phosphate isomerase	R	-0.89	KEGG		Central Metabolism
MA0150	Q8TUC3	ramA	2.1.1.90	R04384	MCMMT	meoh[c] + 5hbc_red[c] + h[c] --> h2o[c] + m5hbc[c]	Methanol: coenzyme M methyltransferase	I	NaN	Literature	35	Methanogenesis	MA0150, 4360, and 0849 are suggested to be RamA proteins involved in regeneration of the active corronoid form (co(I)) after it spontaneously forms co(II). The regeneration costs an ATP, see "RamA - A protein required for reductive activation of corrinoid-dependent methylamine methyltransferase reactions in methanogenic archaea". RamA is required for all methyltransferrase reactions.
MA0455	Q9C4S1	mtaB1 [corrected]	2.1.1.90	R04384	MCMMT	meoh[c] + 5hbc_red[c] + h[c] --> h2o[c] + m5hbc[c]	Methanol: coenzyme M methyltransferase	I	NaN	Literature	12, 90	Methanogenesis	Methanol-coM methyltransferase (MCMMT in BIGG) actually occurs in two steps – first methyl from methanol is transferred to 5-hydroxybenzimidazolylcobamide, then the methyl is transferred to coenzyme m. First one is MtaB/C (2.1.1.90) and second is MtaA.
MA0456	Q9C4S2	mtaC	2.1.1.90	R04384	MCMMT	meoh[c] + 5hbc_red[c] + h[c] --> h2o[c] + m5hbc[c]	Methanol: coenzyme M methyltransferase	I	NaN	Literature	12, 90	Methanogenesis	See Meijden et al, Purification and properties of methanol:5-hydroxybenzimidazolylcobamide methyltransferase from Methanosarcina barkeri for evidence the two rxns are separate
MA0849	Q8TSE9	ramA [corrected]	2.1.1.90	R04384	MCMMT	meoh[c] + 5hbc_red[c] + h[c] --> h2o[c] + m5hbc[c]	Methanol: coenzyme M methyltransferase	I	NaN	Literature	35	Methanogenesis	MA0150, 4360, and 0849 are suggested to be RamA proteins involved in regeneration of the active corronoid form (co(I)) after it spontaneously forms co(II). The regeneration costs an ATP, see "RamA - A protein required for reductive activation of corrinoid-dependent methylamine methyltransferase reactions in methanogenic archaea". RamA is required for all methyltransferrase reactions.
MA1616	Q8TQC8	mtaB3	2.1.1.90	R04384	MCMMT	meoh[c] + 5hbc_red[c] + h[c] --> h2o[c] + m5hbc[c]	Methanol: coenzyme M methyltransferase	I	NaN	Literature	12, 90	Methanogenesis	See "Physiology and Posttranscriptional Regulation of Methanol:Coenzyme M Methyltransferase Isozymes in Methanosarcina acetivorans C2A" for characterization in mac
MA1617	Q9C4R5	mtaC3 [corrected]	2.1.1.90	R04384	MCMMT	meoh[c] + 5hbc_red[c] + h[c] --> h2o[c] + m5hbc[c]	Methanol: coenzyme M methyltransferase	I	NaN	Literature	12, 90	Methanogenesis	See "Physiology and Posttranscriptional Regulation of Methanol:Coenzyme M Methyltransferase Isozymes in Methanosarcina acetivorans C2A" for characterization in mac
MA4360	Q8THZ8	ramA [corrected]	2.1.1.90	R04384	MCMMT	meoh[c] + 5hbc_red[c] + h[c] --> h2o[c] + m5hbc[c]	Methanol: coenzyme M methyltransferase	I	NaN	Literature	35	Methanogenesis	MA0150, 4360, and 0849 are suggested to be RamA proteins involved in regeneration of the active corronoid form (co(I)) after it spontaneously forms co(II). The regeneration costs an ATP, see "RamA - A protein required for reductive activation of corrinoid-dependent methylamine methyltransferase reactions in methanogenic archaea". RamA is required for all methyltransferrase reactions.
MA4379	Q8THX9	mtaA1	2.1.1.90	R04384	MCMMT	meoh[c] + 5hbc_red[c] + h[c] --> h2o[c] + m5hbc[c]	Methanol: coenzyme M methyltransferase	I	NaN	Literature	12, 90	Methanogenesis	See "Physiology and Posttranscriptional Regulation of Methanol:Coenzyme M Methyltransferase Isozymes in Methanosarcina acetivorans C2A" for characterization in mac. Note - only MtaA1 is required for growth on methanol, MtaA2 (MA0855) had no effect on phenotype so I excluded it from the list of genes for this reaction
MA4391	Q9C4R9	mtaC2 [corrected]	2.1.1.90	R04384	MCMMT	meoh[c] + 5hbc_red[c] + h[c] --> h2o[c] + m5hbc[c]	Methanol: coenzyme M methyltransferase	I	NaN	Literature	12, 90	Methanogenesis	See "Physiology and Posttranscriptional Regulation of Methanol:Coenzyme M Methyltransferase Isozymes in Methanosarcina acetivorans C2A" for characterization in mac
MA4392	Q9C4R8	mtaB2 [corrected]	2.1.1.90	R04384	MCMMT	meoh[c] + 5hbc_red[c] + h[c] --> h2o[c] + m5hbc[c]	Methanol: coenzyme M methyltransferase	I	NaN	Literature	12, 90	Methanogenesis	See "Physiology and Posttranscriptional Regulation of Methanol:Coenzyme M Methyltransferase Isozymes in Methanosarcina acetivorans C2A" for characterization in mac
MA4546	Q8THH1	mcrA	2.8.4.1	R04541	MCR	cob[c] + mcom[c] --> ch4[c] + hsfd[c]	Methyl-coenzyme M reductase	I	-6.9	Literature	82	Methanogenesis	Essential in M. acetivorans. McrBDCGA. See "Methanol-Dependent Gene Expression Demonstrates that Methyl-Coenzyme M Reductase Is Essential in Methanosarcina acetivorans C2A and Allows Isolation of Mutants with Defects in Regulation of the Methanol Utilization Pathway "
MA4547	Q8THH0	mcrG	2.8.4.1	R04541	MCR	cob[c] + mcom[c] --> ch4[c] + hsfd[c]	Methyl-coenzyme M reductase	I	-6.9	Literature	82	Methanogenesis	Essential in M. acetivorans. McrBDCGA. See "Methanol-Dependent Gene Expression Demonstrates that Methyl-Coenzyme M Reductase Is Essential in Methanosarcina acetivorans C2A and Allows Isolation of Mutants with Defects in Regulation of the Methanol Utilization Pathway "
MA4548	Q8THG9	mcrC	2.8.4.1	R04541	MCR	cob[c] + mcom[c] --> ch4[c] + hsfd[c]	Methyl-coenzyme M reductase	I	-6.9	Literature	82	Methanogenesis	Essential in M. acetivorans. McrBDCGA. See "Methanol-Dependent Gene Expression Demonstrates that Methyl-Coenzyme M Reductase Is Essential in Methanosarcina acetivorans C2A and Allows Isolation of Mutants with Defects in Regulation of the Methanol Utilization Pathway "
MA4549	Q8THG8	mcrD	2.8.4.1	R04541	MCR	cob[c] + mcom[c] --> ch4[c] + hsfd[c]	Methyl-coenzyme M reductase	I	-6.9	Literature	82	Methanogenesis	Essential in M. acetivorans. McrBDCGA. See "Methanol-Dependent Gene Expression Demonstrates that Methyl-Coenzyme M Reductase Is Essential in Methanosarcina acetivorans C2A and Allows Isolation of Mutants with Defects in Regulation of the Methanol Utilization Pathway "
MA4550	Q8THG7	mcrB	2.8.4.1	R04541	MCR	cob[c] + mcom[c] --> ch4[c] + hsfd[c]	Methyl-coenzyme M reductase	I	-6.9	Literature	82	Methanogenesis	Essential in M. acetivorans. McrBDCGA. See "Methanol-Dependent Gene Expression Demonstrates that Methyl-Coenzyme M Reductase Is Essential in Methanosarcina acetivorans C2A and Allows Isolation of Mutants with Defects in Regulation of the Methanol Utilization Pathway "
MA0819	Q8TSH7	mdh	1.1.1.37	R00342	MDH	mal-L[c] + nad[c] <=> h[c] + nadh[c] + oaa[c]	malate dehydrogenase	R	6.22	Literature	95	Citric Acid Cycle	"Identification of an archaeal 2-hydroxy acid dehydrogenase catalyzing reactions involved in coenzyme biosynthesis in methanoarchaea." - the MJ enzyme MJ1425 can use NAD or NADP but is especially strong at NADP. MJ0490 also has (weaker) activity towards both. Gene agrees with KEGG. - no hit with MJ1425
MA0819	Q8TSH7	mdh	1.1.1.82	R00343	MDHy	mal-L[c] + nadp[c] <=> h[c] + nadph[c] + oaa[c]	malate dehydrogenase (NADP+)	R	6.22	Literature	95	Vitamins Cofactor Biosynthesis	"Identification of an archaeal 2-hydroxy acid dehydrogenase catalyzing reactions involved in coenzyme biosynthesis in methanoarchaea." - the MJ enzyme MJ1425 can use NAD or NADP but is especially strong at NADP. MJ0490 also has (weaker) activity towards both. Gene agrees with KEGG.
MA1735	Q8TQ17		1.1.1.38|1.1.1.39	R00214	ME1_rev	mal-L[c] + nad[c] <=> co2[c] + nadh[c] + pyr[c]	malic enzyme	R	1.32	KEGG		Central Metabolism	Changed name from ME1 to ME1_rev for consistency
MA1735	Q8TQ17		1.1.1.40	R00216	ME2	mal-L[c] + nadp[c] --> co2[c] + nadph[c] + pyr[c]	malic enzyme (NADP)	R	1.32	Gapfill – BIGG		Central Metabolism	Good BLAST hit. Agrees with annotation. Made reversible to agree with ME1. Unsure if NAD or NADP but NADP seems more common.
SPONT					MEOHt2	meoh[e] <==> meoh[c]	Methanol diffusion	R	0	Literature (physiology)	8	Transport	Well known that methanosarcina can grow with methanol as a substrate - transporter is unknown (see ref)
MA0216	Q8TU57	mat	2.5.1.6	R00177	METAT	atp[c] + h2o[c] + met-L[c] --> amet[c] + pi[c] + ppi[c]	methionine adenosyltransferase	I	-3.08	KEGG		Methionine Metabolism	In addition to the possibility that these genes do it, the barkeri phe-tRNA synthase is also known to activate methionine [see reference 110] but does not charge phetRNA with methionine
MA0962	Q8TS43	mat	2.5.1.6	R00177	METAT	atp[c] + h2o[c] + met-L[c] --> amet[c] + pi[c] + ppi[c]	methionine adenosyltransferase	I	-3.08	KEGG		Methionine Metabolism	In addition to the possibility that these genes do it, the barkeri phe-tRNA synthase is also known to activate methionine [see reference 110] but does not charge phetRNA with methionine
MA2532	Q8TMW7	mgl	4.4.1.11	R00654	METGL	h2o[c] + met-L[c] --> 2obut[c] + ch4s[c] + nh4[c]	methionine g-lyase	I	-62.16	KEGG		Methionine Metabolism	Gene agrees with Barkeri Blast result
MA0053	Q8TUL3		2.1.1.13	R00946	METS	5mthf[c] + hcys-L[c] --> met-L[c] + thf[c]	methionine synthase	I	-6.41	Gapfill - BIGG		Methionine Metabolism	Needed to make met-L and thf... the genes are annotated for MHPGLUT but this is a similar rxn and seems more likely, since thf is actually produced.
MA0054	Q8TUL2		2.1.1.13	R00946	METS	5mthf[c] + hcys-L[c] --> met-L[c] + thf[c]	methionine synthase	I	-6.41	Gapfill - BIGG		Methionine Metabolism	Needed to make thf (the rxn is a bit of a misnomer I think). No strong gene hit... I really think there's another way to make thf, as another gene in the pathway is also missing / very weak (MTHFR3)
MA3549	Q8TK67		2.1.1.13	R00946	METS	5mthf[c] + hcys-L[c] --> met-L[c] + thf[c]	methionine synthase	I	-6.41	Gapfill - BIGG		Methionine Metabolism	Needed to make thf (the rxn is a bit of a misnomer I think). No strong gene hit... I really think there's another way to make thf, as another gene in the pathway is also missing / very weak (MTHFR3)
MA4046	Q8TIU5	metG	6.1.1.10	R03659	METTRS	atp[c] + trnamet[c] + met_L[c] <=> amp[c] + mettrna[c] + ppi[c]	Methionyl-tRNA synthetase	I	NaN	KEGG		Methionine Metabolism
MA0602	Q8TT37	mvk	2.7.1.36	R02245	MEVK1	atp[c] + mev-R[c] --> 5pmev[c] + adp[c] + h[c]	mevalonate kinase (atp)	I	-14.03	KEGG		Lipid Cell Wall Metabolism
MA4607	Q8THB0	tpiA			MGSA2	g3p[c] --> mthgxl[c] + pi[c]	methyglyoxylate synthase 2 (from g3p)	I	-2.76	Literature	39	Central Metabolism	MJ1528 characterzed in White et al, BLAST suggested the MAC gene. [rxn is in BIGG] (catalyzes both this and TPI) Rxn can also occur spontaneously. The EC number in BIGG contradicts KEGG (which says 4.2.3.3 CANNOT do this reaction)
MA1721	Q8TQ31	corA			MGt5	mg2[c] <==> mg2[e]	magnesium transport in/out via permease (no H+)	R	NaN	TransportDB		Transport	Gene association from transportDB.
MA0053	Q8TUL3		2.1.1.14	R04405	MHPGLUT	hcys-L[c] + mhpglu[c] --> hpglu[c] + met-L[c]	5-methyltetrahydropteroyltriglutamate-homocysteine S-methyltransferase	I	-6.41	KEGG		Other	Note - double dead end but the clustering agrees with the annotation so I'll keep it around...
MA0054	Q8TUL2		2.1.1.14	R04405	MHPGLUT	hcys-L[c] + mhpglu[c] --> hpglu[c] + met-L[c]	5-methyltetrahydropteroyltriglutamate-homocysteine S-methyltransferase	I	-6.41	KEGG		Other	Note - double dead end but the clustering agrees with the annotation so I'll keep it around...
MA3549	Q8TK67	metE	2.1.1.14	R04405	MHPGLUT	hcys-L[c] + mhpglu[c] --> hpglu[c] + met-L[c]	5-methyltetrahydropteroyltriglutamate-homocysteine S-methyltransferase	I	-6.41	KEGG		Other	Note - double dead end but the clustering agrees with the annotation so I'll keep it around...
MA0053	Q8TUL3		2.1.1.-		MHPGLUT2	ahcys[c] + h[c] + mhpglu[c] --> amet[c] + hpglu[c]	5-Methyltetrahydropteroyltri-L-glutamate:SAM methyltransferrase	I	6.74	SEED		Other	Note - double dead end but the clustering agrees with the annotation so I'll keep it around... this is very similar to the other rxn but with a differnet methyl donor. Taken from SEED.
MA0054	Q8TUL2		2.1.1.-		MHPGLUT2	ahcys[c] + h[c] + mhpglu[c] --> amet[c] + hpglu[c]	5-Methyltetrahydropteroyltri-L-glutamate:SAM methyltransferrase	I	6.74	SEED		Other	Note - double dead end but the clustering agrees with the annotation so I'll keep it around... this is very similar to the other rxn but with a differnet methyl donor. Taken from SEED.
MA3549	Q8TK67	metE	2.1.1.-		MHPGLUT2	ahcys[c] + h[c] + mhpglu[c] --> amet[c] + hpglu[c]	5-Methyltetrahydropteroyltri-L-glutamate:SAM methyltransferrase	I	6.74	SEED		Other	Note - double dead end but the clustering agrees with the annotation so I'll keep it around... this is very similar to the other rxn but with a differnet methyl donor. Taken from SEED.
MA3344	Q8TKQ4		3.1.3.25	R01187	MI3PP	h2o[c] + mi3p-D[c] --> inost[c] + pi[c]	myo-inositol 3-phosphatase	I	7.22	KEGG		Central Metabolism	Note - MI1PD is incorrect - at least the canonical pathway (which is assumed) involves 1L-myoinositol-1-phosphate (same as 1D-myoinositol-3-phosphate), not 1D-myoinositol-1-phosphate.
MA0075	Q8TUJ2		5.5.1.4	R07324	MI3PS	g6p[c] --> mi3p-D[c]	1D-myo-inositol-3-phosphate lyase (isomerizing)	I	-1.68	KEGG		Other	Note - MI1PS is incorrect - myoinositol1phosphate synthase makes 1L-myoinositol-1-phosphate (same as 1D-myoinositol-3-phosphate), not 1D-myoinositol-1-phosphate
MA2253	Q8TNN1		5.5.1.4	R07324	MI3PS	g6p[c] --> mi3p-D[c]	1D-myo-inositol-3-phosphate lyase (isomerizing)	I	-1.68	KEGG		Other
MA0144	P58865	mtmB1			MMAMT	h[c] + mma[c] + 5hbc_red[c] --> nh4[c] + m5hbc[c]	Monomethylamine methyltransferase	I	NaN	Literature	25	Methanogenesis	mtmB1 [both mac copies are homologous to all 3 mba copies]
MA0145	P58867	mtmC1			MMAMT	h[c] + mma[c] + 5hbc_red[c] --> nh4[c] + m5hbc[c]	Monomethylamine methyltransferase	I	NaN	Literature	25	Methanogenesis	mtmC1
MA0146	P58869	mtbA			MMAMT	h[c] + mma[c] + 5hbc_red[c] --> nh4[c] + m5hbc[c]	Monomethylamine methyltransferase	I	NaN	Literature	25	Methanogenesis	mtbA
MA0150	Q8TUC3	ramA			MMAMT	h[c] + mma[c] + 5hbc_red[c] --> nh4[c] + m5hbc[c]	Monomethylamine methyltransferase	I	NaN	Literature	25, 35	Methanogenesis	MA0150, 4360, and 0849 are suggested to be RamA proteins involved in regeneration of the active corronoid form (co(I)) after it spontaneously forms co(II). The regeneration costs an ATP, see "RamA - A protein required for reductive activation of corrinoid-dependent methylamine methyltransferase reactions in methanogenic archaea". RamA is required for all methyltransferrase reactions.
MA0849	Q8TSE9	ramA [corrected]			MMAMT	h[c] + mma[c] + 5hbc_red[c] --> nh4[c] + m5hbc[c]	Monomethylamine methyltransferase	I	NaN	Literature	25, 35	Methanogenesis	MA0150, 4360, and 0849 are suggested to be RamA proteins involved in regeneration of the active corronoid form (co(I)) after it spontaneously forms co(II). The regeneration costs an ATP, see "RamA - A protein required for reductive activation of corrinoid-dependent methylamine methyltransferase reactions in methanogenic archaea". RamA is required for all methyltransferrase reactions.
MA2971	P58868	mtmC2			MMAMT	h[c] + mma[c] + 5hbc_red[c] --> nh4[c] + m5hbc[c]	Monomethylamine methyltransferase	I	NaN	Literature	25	Methanogenesis	mtmC1 [other blast hit shown - both MA0145 and MA2971 had high hits to all three mbar copies of this gene]
MA2972	P58866	mtmB2			MMAMT	h[c] + mma[c] + 5hbc_red[c] --> nh4[c] + m5hbc[c]	Monomethylamine methyltransferase	I	NaN	Literature	25	Methanogenesis	mtmB1
MA4360	Q8THZ8	ramA [corrected]			MMAMT	h[c] + mma[c] + 5hbc_red[c] --> nh4[c] + m5hbc[c]	Monomethylamine methyltransferase	I	NaN	Literature	25, 35	Methanogenesis	MA0150, 4360, and 0849 are suggested to be RamA proteins involved in regeneration of the active corronoid form (co(I)) after it spontaneously forms co(II). The regeneration costs an ATP, see "RamA - A protein required for reductive activation of corrinoid-dependent methylamine methyltransferase reactions in methanogenic archaea". RamA is required for all methyltransferrase reactions.
MA0143	Q8TUC6	mttP			MMAt	h[e] + mma[e] <==> h[c] + mma[c]	Monomethylamine symport	R	0	KEGG and physiology		Transport	Gene from annotation. It is known that mac can grow on mma so it must import it somehow. Assumed H/translocation
MA4164	Q8TII5	mtpCAP			MMPAMT	mmpa[c] + h[c] + 5hbc_red[c] <=> m5hbc[c] + mpa[c]	multifunctional methyltransferase	R	NaN	Literature	160	Methanogenesis	Allows for metabolism of methyl-3-mercaptopropionate (mmpa).
MA4166	Q8TII3	mtpCAP			MMPAMT	mmpa[c] + h[c] + 5hbc_red[c] <=> m5hbc[c] + mpa[c]	multifunctional methyltransferase	R	NaN	Literature	160	Methanogenesis	Allows for metabolism of methyl-3-mercaptopropionate (mmpa).
MA0859	Q8TSD9	mtsD			MMPAMT	mmpa[c] + h[c] + 5hbc_red[c] <=> m5hbc[c] + mpa[c]	multifunctional methyltransferase	R	NaN	Literature	160	Methanogenesis	Allows for metabolism of methyl-3-mercaptopropionate (mmpa).
MA4384	Q8THX4	mtsF			MMPAMT	mmpa[c] + h[c] + 5hbc_red[c] <=> m5hbc[c] + mpa[c]	multifunctional methyltransferase	R	NaN	Literature	160	Methanogenesis	Allows for metabolism of methyl-3-mercaptopropionate (mmpa).
MA4558	Q8THF9	mtsH			MMPAMT	mmpa[c] + h[c] + 5hbc_red[c] <=> m5hbc[c] + mpa[c]	multifunctional methyltransferase	R	NaN	Literature	160	Methanogenesis	Allows for metabolism of methyl-3-mercaptopropionate (mmpa).
UNKNOWN					MMPAt	mmpa[e] <=> mmpa[c]	Methyl-3-mercaptopropionate transporter	R	NaN			Methanogenesis	Transport reaction to bring in mmpa. Unsure if transporter exists or just diffusion.
UNKNOWN					MPAt	mpa[c] <=> mpa[e]	mercaptopropionate transporter	R	NaN			Methanogenesis	Transport reaction to export mpa. Unsure if transporter exists or just diffusion
MA0023	Q8TUP2	znuA			MNabc	atp[c] + h2o[c] + mn2[e] --> adp[c] + h[c] + mn2[c] + pi[c]	manganese transport via ABC system	I	NaN	Barkeri model transporters		Transport	Zn and Mn ABC transporters are often the same transporter - took the genes from M barkeri model
MA0024	Q8TUP1	znuC			MNabc	atp[c] + h2o[c] + mn2[e] --> adp[c] + h[c] + mn2[c] + pi[c]	manganese transport via ABC system	I	NaN	Barkeri model transporters		Transport	Zn and Mn ABC transporters are often the same transporter - took the genes from M barkeri model
MA0025	Q8TUP0	znuB			MNabc	atp[c] + h2o[c] + mn2[e] --> adp[c] + h[c] + mn2[c] + pi[c]	manganese transport via ABC system	I	NaN	Barkeri model transporters		Transport	Zn and Mn ABC transporters are often the same transporter - took the genes from M barkeri model
MA0280	Q8TTZ5				MOBDabc	atp[c] + h2o[c] + mobd[e] --> adp[c] + h[c] + mobd[c] + pi[c]	molybdate transport via ABC system	I	NaN	Literature	14	Transport	MobC. See Gerber et al, "Structural Basis of Trans-Inhibition in a Molybdate/Tungstate ABC Transporter". Did not state the gene locus (just "MobBC"). Predicted to transport tungstenate as well
MA0281	Q8TTZ4				MOBDabc	atp[c] + h2o[c] + mobd[e] --> adp[c] + h[c] + mobd[c] + pi[c]	molybdate transport via ABC system	I	NaN	Literature	14	Transport	MobB. See Gerber et al, "Structural Basis of Trans-Inhibition in a Molybdate/Tungstate ABC Transporter". Did not state the gene locus (just "MobBC").Predicted to transport tungstenate as well
MA0282	Q8TTZ3				MOBDabc	atp[c] + h2o[c] + mobd[e] --> adp[c] + h[c] + mobd[c] + pi[c]	molybdate transport via ABC system	I	NaN	Literature	14	Transport	MobA – See Chan et al, "Lipo and ligand-bound structures of modA from the archaeon Methanosarcina acetivorans". Has been crystallized. Predicted to transport tungstenate as well
MA0323	Q8TTV2	modC			MOBDabc	atp[c] + h2o[c] + mobd[e] --> adp[c] + h[c] + mobd[c] + pi[c]	molybdate transport via ABC system	I	NaN	TransportDB		Transport	Gene associations from transportDB/KEGG. Large number of separate mbd transporters annotated in MAC...most likely some are not real, but are involved in molybdate incorporation into proteins or something. Only took complete sets
MA0324	Q8TTV1	modB			MOBDabc	atp[c] + h2o[c] + mobd[e] --> adp[c] + h[c] + mobd[c] + pi[c]	molybdate transport via ABC system	I	NaN	TransportDB		Transport	Gene associations from transportDB/KEGG. Large number of separate mbd transporters annotated in MAC...most likely some are not real, but are involved in molybdate incorporation into proteins or something. Only took complete sets
MA0325	Q8TTV0	modA			MOBDabc	atp[c] + h2o[c] + mobd[e] --> adp[c] + h[c] + mobd[c] + pi[c]	molybdate transport via ABC system	I	NaN	TransportDB		Transport	Gene associations from transportDB/KEGG. Large number of separate mbd transporters annotated in MAC...most likely some are not real, but are involved in molybdate incorporation into proteins or something. Only took complete sets
MA1235	Q8TRE5	modC			MOBDabc	atp[c] + h2o[c] + mobd[e] --> adp[c] + h[c] + mobd[c] + pi[c]	molybdate transport via ABC system	I	NaN	TransportDB		Transport	Gene associations from transportDB/KEGG. Large number of separate mbd transporters annotated in MAC...most likely some are not real, but are involved in molybdate incorporation into proteins or something. Only took complete sets
MA1236	Q8TRE4	modB			MOBDabc	atp[c] + h2o[c] + mobd[e] --> adp[c] + h[c] + mobd[c] + pi[c]	molybdate transport via ABC system	I	NaN	TransportDB		Transport	Gene associations from transportDB/KEGG. Large number of separate mbd transporters annotated in MAC...most likely some are not real, but are involved in molybdate incorporation into proteins or something. Only took complete sets
MA1237	Q8TRE3	modA			MOBDabc	atp[c] + h2o[c] + mobd[e] --> adp[c] + h[c] + mobd[c] + pi[c]	molybdate transport via ABC system	I	NaN	TransportDB		Transport	Gene associations from transportDB/KEGG. Large number of separate mbd transporters annotated in MAC...most likely some are not real, but are involved in molybdate incorporation into proteins or something. Only took complete sets
MA2280	Q8TNK5	modA			MOBDabc	atp[c] + h2o[c] + mobd[e] --> adp[c] + h[c] + mobd[c] + pi[c]	molybdate transport via ABC system	I	NaN	TransportDB		Transport	Gene associations from transportDB/KEGG. Large number of separate mbd transporters annotated in MAC...most likely some are not real, but are involved in molybdate incorporation into proteins or something. Only took complete sets
MA2281	Q8TNK4	modB			MOBDabc	atp[c] + h2o[c] + mobd[e] --> adp[c] + h[c] + mobd[c] + pi[c]	molybdate transport via ABC system	I	NaN	TransportDB		Transport	Gene associations from transportDB/KEGG. Large number of separate mbd transporters annotated in MAC...most likely some are not real, but are involved in molybdate incorporation into proteins or something. Only took complete sets
MA2282	Q8TNK3	modC			MOBDabc	atp[c] + h2o[c] + mobd[e] --> adp[c] + h[c] + mobd[c] + pi[c]	molybdate transport via ABC system	I	NaN	TransportDB		Transport	Gene associations from transportDB/KEGG. Large number of separate mbd transporters annotated in MAC...most likely some are not real, but are involved in molybdate incorporation into proteins or something. Only took complete sets
GAPFILL			2.1.2.11	R01226	MOHMT	3mob[c] + h2o[c] + mlthf[c] --> thf[c] + 2dhp[c]	3-methyl-2-oxobutanoate hydroxymethyltransferase	I	-1.47	Gapfill - BIGG		Coenzyme A Biosynthesis	Present to make pantoate. The standard genes for pantoate synthesis are all missing (although all the genes from pantoate to CoA - except for the final step - are present, if we include the modified pathway from M jannaschii) Probable that there's another pathway here.
MA4384	Q8THX4				MSS	h2s[c] + m5hbc[c] <=> ch4s[c] + 5hbc_red[c] + h[c]	methylsulfide synthase (Mts?)	I	NaN	Literature	48, 160	Methanogenesis	Conflicting studies?? Reminds me of statistics in politics … [OLD: Reaction suggested for Methanosarcina acetivorans in "Methyl sulfide production by a Novel Carbon Monoxide Metabolism in Methanosarcnia acetivorans". On CO, mac should make ~ equal methane and DMS. Authors found that DMS is produced when M. acetivorans is grown on carbon monoxide and suggest that it is an energy-conservation mecha…
MA1409	Q8TQX8		2.4.2.28	R01402	MTAP	5mta[c] + pi[c] --> 5mdr1p[c] + ade[c]	5'-methylthioadenosine phosphorylase	I	-7.95	KEGG		Nucleotide Metabolism	Gene agrees with Barkeri Blast result
MA0150	Q8TUC3	ramA			MTCMMT	dms[c] + h[c] + 5hbc_red[c] <=> ch4s[c] + m5hbc[c]	Methylthiol: coenzyme M methyltransferase	R	NaN	Literature	35	Methanogenesis	MA0150, 4360, and 0849 are suggested to be RamA proteins involved in regeneration of the active corronoid form (co(I)) after it spontaneously forms co(II). The regeneration costs an ATP, see "RamA - A protein required for reductive activation of corrinoid-dependent methylamine methyltransferase reactions in methanogenic archaea". RamA is required for all methyltransferrase reactions.
MA0849	Q8TSE9	ramA [corrected]			MTCMMT	dms[c] + h[c] + 5hbc_red[c] <=> ch4s[c] + m5hbc[c]	Methylthiol: coenzyme M methyltransferase	R	NaN	Literature	35	Methanogenesis	MA0150, 4360, and 0849 are suggested to be RamA proteins involved in regeneration of the active corronoid form (co(I)) after it spontaneously forms co(II). The regeneration costs an ATP, see "RamA - A protein required for reductive activation of corrinoid-dependent methylamine methyltransferase reactions in methanogenic archaea". RamA is required for all methyltransferrase reactions.
MA0859	Q8TSD9	mtsD [corrected]			MTCMMT	dms[c] + h[c] + 5hbc_red[c] <=> ch4s[c] + m5hbc[c]	Methylthiol: coenzyme M methyltransferase	R	NaN	Literature	45, 46, 48	Methanogenesis	"In vivo role of three fused corrinoid/methyl transfer proteins in Methanosarcina acetivorans." proves MtsDFH are involved - mtsAB also involved at least in M. barkeri but no homologous genes are in mac. Gene Functions determined by a knockout study. Knockout of all 3 of these genes cannot grow on dms but can grow on CO - knockout of any one only hinders it (OR relationship). Rxn not directly tes…
MA4360	Q8THZ8	ramA [corrected]			MTCMMT	dms[c] + h[c] + 5hbc_red[c] <=> ch4s[c] + m5hbc[c]	Methylthiol: coenzyme M methyltransferase	R	NaN	Literature	35	Methanogenesis	MA0150, 4360, and 0849 are suggested to be RamA proteins involved in regeneration of the active corronoid form (co(I)) after it spontaneously forms co(II). The regeneration costs an ATP, see "RamA - A protein required for reductive activation of corrinoid-dependent methylamine methyltransferase reactions in methanogenic archaea". RamA is required for all methyltransferrase reactions.
MA4384	Q8THX4	mtsF [corrected]			MTCMMT	dms[c] + h[c] + 5hbc_red[c] <=> ch4s[c] + m5hbc[c]	Methylthiol: coenzyme M methyltransferase	R	NaN	Literature	45, 46, 48	Methanogenesis	"In vivo role of three fused corrinoid/methyl transfer proteins in Methanosarcina acetivorans." proves MtsDFH are involved - mtsAB also involved at least in M. barkeri but no homologous genes are in mac. Gene Functions determined by a knockout study. Knockout of all 3 of these genes cannot grow on dms but can grow on CO - knockout of any one only hinders it (OR relationship). Rxn not directly tes…
MA4558	Q8THF9	mtsH [corrected]			MTCMMT	dms[c] + h[c] + 5hbc_red[c] <=> ch4s[c] + m5hbc[c]	Methylthiol: coenzyme M methyltransferase	R	NaN	Literature	45, 46, 48	Methanogenesis	"In vivo role of three fused corrinoid/methyl transfer proteins in Methanosarcina acetivorans." proves MtsDFH are involved - mtsAB also involved at least in M. barkeri but no homologous genes are in mac. Gene Functions determined by a knockout study. Knockout of all 3 of these genes cannot grow on dms but can grow on CO - knockout of any one only hinders it (OR relationship). Rxn not directly tes…
MA3519	Q8TK95	folD	3.5.4.9	R01655	MTHFC	h2o[c] + methf[c] <=> 10fthf[c]	methenyltetrahydrofolate cyclohydrolase	R	23.42	KEGG		Vitamins Cofactor Biosynthesis	Note the annotation for MA3519 suggests it's a bifunctional enzyme
MA3519	Q8TK95	folD	1.5.1.15	R01218	MTHFD2i	mlthf[c] + nad[c] --> methf[c] + nadh[c] + h[c]	methylenetetrahydrofolate dehydrogenase (NAD)	R	-7.81	Literature	67	Vitamins Cofactor Biosynthesis	"Tetrahydrofolate-specific enzymes in Methanosarcina barkeri and growth dependence of this methanogenic archaeon on folic acid or p-aminobenzoic acid." Prefers NAD over NADH most. Took gene from the annotation - annotations uggests it's a bifunctional enzyme.
MA3514	Q8TKA0	metF	1.5.1.20	R07168	MTHFR2	h[c] + mlthf[c] + nadh[c] --> 5mthf[c] + nad[c]	5,10-methylenetetrahydrofolate reductase (NADH)	I	-3.79	SEED		Vitamins Cofactor Biosynthesis	Needed to make thf. Took genes from BLAST and verified with SEED. Weak BLAST hit but agrees with annotation. May want to look for references on this - alternate path is quite possible... some of the earlier rxns in the path have been proven to have alternate routes (see ref 22 and associated rxns)
MA3514	Q8TKA0	metF	1.5.1.20	R01224	MTHFR3	h[c] + mlthf[c] + nadph[c] --> 5mthf[c] + nadp[c]	5,10-methylenetetrahydrofolatereductase (NADPH)	I	-3.79	SEED		Vitamins Cofactor Biosynthesis	Needed to make thf. Took genes from BLAST and verified with SEED. Weak BLAST hit but agrees with annotation. May want to look for references on this - alternate path is quite possible... some of the earlier rxns in the path have been proven to have alternate routes (see ref 22 and associated rxns)
MA1710	Q8TQ42	mch	3.5.4.27		MTSPC	formh4spt[c] + h[c] <=> h2o[c] + menylh4spt[c]	Methenyl-H4SPt cyclohydrolase	R	-3.21	Literature	3, 10	Methanogenesis	mch. See Li et al, Proteome of Methanosarcina acetivorans
MA0150	Q8TUC3	ramA	2.1.1.86		MTSPCMMT	h[c] + mh4spt[c] + (2) na1[c] + 5hbc_red[c] <=> h4spt[c] + (2) na1[e] + m5hbc[c]	Methyl-H4SPT: coenzyme M methyltransferase	R	NaN	Literature	35	Methanogenesis	See reference - ramA is required for any methyltransferase because cobalt spontaneously becomes deactivated and ramA reactivates it.
MA0269	Q8TU06	mtrH	2.1.1.86		MTSPCMMT	h[c] + mh4spt[c] + (2) na1[c] + 5hbc_red[c] <=> h4spt[c] + (2) na1[e] + m5hbc[c]	Methyl-H4SPT: coenzyme M methyltransferase	R	NaN	Literature	11	Methanogenesis	Major reaction in methanogenesis...see e.g. Li et al, Electron Transprot in the Pathway of Acetate Conversion to Methane in the Marine Archaeon M. acetivorans. mtr operon. Ref25 says the ratio was calculated to be 1.7, not 2, in M mazei, may be the same in mac.
MA0270	Q8TU05	mtrG	2.1.1.86		MTSPCMMT	h[c] + mh4spt[c] + (2) na1[c] + 5hbc_red[c] <=> h4spt[c] + (2) na1[e] + m5hbc[c]	Methyl-H4SPT: coenzyme M methyltransferase	R	NaN	Literature	11	Methanogenesis	Major reaction in methanogenesis...see e.g. Li et al, Electron Transprot in the Pathway of Acetate Conversion to Methane in the Marine Archaeon M. acetivorans. mtr operon. Ref25 says the ratio was calculated to be 1.7, not 2, in M mazei, may be the same in mac.
MA0271	Q8TU04	mtrF	2.1.1.86		MTSPCMMT	h[c] + mh4spt[c] + (2) na1[c] + 5hbc_red[c] <=> h4spt[c] + (2) na1[e] + m5hbc[c]	Methyl-H4SPT: coenzyme M methyltransferase	R	NaN	Literature	11	Methanogenesis	Major reaction in methanogenesis...see e.g. Li et al, Electron Transprot in the Pathway of Acetate Conversion to Methane in the Marine Archaeon M. acetivorans. mtr operon. Ref25 says the ratio was calculated to be 1.7, not 2, in M mazei, may be the same in mac.
MA0272	Q8TU03	mtrA	2.1.1.86		MTSPCMMT	h[c] + mh4spt[c] + (2) na1[c] + 5hbc_red[c] <=> h4spt[c] + (2) na1[e] + m5hbc[c]	Methyl-H4SPT: coenzyme M methyltransferase	R	NaN	Literature	11	Methanogenesis	Major reaction in methanogenesis...see e.g. Li et al, Electron Transprot in the Pathway of Acetate Conversion to Methane in the Marine Archaeon M. acetivorans. mtr operon. Ref25 says the ratio was calculated to be 1.7, not 2, in M mazei, may be the same in mac.
MA0273	Q8TU02	mtrB	2.1.1.86		MTSPCMMT	h[c] + mh4spt[c] + (2) na1[c] + 5hbc_red[c] <=> h4spt[c] + (2) na1[e] + m5hbc[c]	Methyl-H4SPT: coenzyme M methyltransferase	R	NaN	Literature	11	Methanogenesis	Major reaction in methanogenesis...see e.g. Li et al, Electron Transprot in the Pathway of Acetate Conversion to Methane in the Marine Archaeon M. acetivorans. mtr operon. Ref25 says the ratio was calculated to be 1.7, not 2, in M mazei, may be the same in mac.
MA0274	Q8TU01	mtrC	2.1.1.86		MTSPCMMT	h[c] + mh4spt[c] + (2) na1[c] + 5hbc_red[c] <=> h4spt[c] + (2) na1[e] + m5hbc[c]	Methyl-H4SPT: coenzyme M methyltransferase	R	NaN	Literature	11	Methanogenesis	Major reaction in methanogenesis...see e.g. Li et al, Electron Transprot in the Pathway of Acetate Conversion to Methane in the Marine Archaeon M. acetivorans. mtr operon. Ref25 says the ratio was calculated to be 1.7, not 2, in M mazei, may be the same in mac.
MA0275	Q8TU00	mtrD	2.1.1.86		MTSPCMMT	h[c] + mh4spt[c] + (2) na1[c] + 5hbc_red[c] <=> h4spt[c] + (2) na1[e] + m5hbc[c]	Methyl-H4SPT: coenzyme M methyltransferase	R	NaN	Literature	11	Methanogenesis	Major reaction in methanogenesis...see e.g. Li et al, Electron Transprot in the Pathway of Acetate Conversion to Methane in the Marine Archaeon M. acetivorans. mtr operon. Ref25 says the ratio was calculated to be 1.7, not 2, in M mazei, may be the same in mac.
MA0276	Q8TTZ9	mtrE	2.1.1.86		MTSPCMMT	h[c] + mh4spt[c] + (2) na1[c] + 5hbc_red[c] <=> h4spt[c] + (2) na1[e] + m5hbc[c]	Methyl-H4SPT: coenzyme M methyltransferase	R	NaN	Literature	11	Methanogenesis	Major reaction in methanogenesis...see e.g. Li et al, Electron Transprot in the Pathway of Acetate Conversion to Methane in the Marine Archaeon M. acetivorans. mtr operon. Ref25 says the ratio was calculated to be 1.7, not 2, in M mazei, may be the same in mac.
MA0849	Q8TSE9	ramA [corrected]	2.1.1.86		MTSPCMMT	h[c] + mh4spt[c] + (2) na1[c] + 5hbc_red[c] <=> h4spt[c] + (2) na1[e] + m5hbc[c]	Methyl-H4SPT: coenzyme M methyltransferase	R	NaN	Literature	35	Methanogenesis	See reference - ramA is required for any methyltransferase because cobalt spontaneously becomes deactivated and ramA reactivates it.
MA4360	Q8THZ8	ramA [corrected]	2.1.1.86		MTSPCMMT	h[c] + mh4spt[c] + (2) na1[c] + 5hbc_red[c] <=> h4spt[c] + (2) na1[e] + m5hbc[c]	Methyl-H4SPT: coenzyme M methyltransferase	R	NaN	Literature	35	Methanogenesis	See reference - ramA is required for any methyltransferase because cobalt spontaneously becomes deactivated and ramA reactivates it.
SPONT			SPONTANEOUS		N2tr	n2[e] <==> n2[c]	Nitrogen exchange, diffusion	R	0	Spontaneous		Transport	Diffusion across membrane (no gene needed)
MA2433	Q8TN60	atpG			Naabc	atp[c] + h2o[c] + na1[c] --> adp[c] + h[c] + pi[c] + na1[e]	Na-exporting ATPase	I	NaN	Literature	32	Transport	Putative function for the N-type ATPase complex in M acetivorans. See Dibrova et al, "Characterization of the N-ATPase..." Note the annotation suggests that this one uses H+ but there's a separate operon (MA4152-4160) for that 6-7-10 – fixed rxn (added h2o to balance)
MA2434	Q8TN59	atpA			Naabc	atp[c] + h2o[c] + na1[c] --> adp[c] + h[c] + pi[c] + na1[e]	Na-exporting ATPase	I	NaN	Literature	32	Transport	Putative function for the N-type ATPase complex in M acetivorans. See Dibrova et al, "Characterization of the N-ATPase..." Note the annotation suggests that this one uses H+ but there's a separate operon (MA4152-4160) for that 6-7-10 – fixed rxn (added h2o to balance)
MA2435	Q8TN58	atpF			Naabc	atp[c] + h2o[c] + na1[c] --> adp[c] + h[c] + pi[c] + na1[e]	Na-exporting ATPase	I	NaN	Literature	32	Transport	Putative function for the N-type ATPase complex in M acetivorans. See Dibrova et al, "Characterization of the N-ATPase..." Note the annotation suggests that this one uses H+ but there's a separate operon (MA4152-4160) for that 6-7-10 – fixed rxn (added h2o to balance)
MA2436	Q8TN57	atpE			Naabc	atp[c] + h2o[c] + na1[c] --> adp[c] + h[c] + pi[c] + na1[e]	Na-exporting ATPase	I	NaN	Literature	32	Transport	Putative function for the N-type ATPase complex in M acetivorans. See Dibrova et al, "Characterization of the N-ATPase..." Note the annotation suggests that this one uses H+ but there's a separate operon (MA4152-4160) for that 6-7-10 – fixed rxn (added h2o to balance)
MA2437	Q8TN56	atpB			Naabc	atp[c] + h2o[c] + na1[c] --> adp[c] + h[c] + pi[c] + na1[e]	Na-exporting ATPase	I	NaN	Literature	32	Transport	Putative function for the N-type ATPase complex in M acetivorans. See Dibrova et al, "Characterization of the N-ATPase..." Note the annotation suggests that this one uses H+ but there's a separate operon (MA4152-4160) for that 6-7-10 – fixed rxn (added h2o to balance)
MA2438	Q8TN55	atpX			Naabc	atp[c] + h2o[c] + na1[c] --> adp[c] + h[c] + pi[c] + na1[e]	Na-exporting ATPase	I	NaN	Literature	32	Transport	Putative function for the N-type ATPase complex in M acetivorans. See Dibrova et al, "Characterization of the N-ATPase..." Note the annotation suggests that this one uses H+ but there's a separate operon (MA4152-4160) for that 6-7-10 – fixed rxn (added h2o to balance)
MA2439	Q8TN54	atpI			Naabc	atp[c] + h2o[c] + na1[c] --> adp[c] + h[c] + pi[c] + na1[e]	Na-exporting ATPase	I	NaN	Literature	32	Transport	Putative function for the N-type ATPase complex in M acetivorans. See Dibrova et al, "Characterization of the N-ATPase..." Note the annotation suggests that this one uses H+ but there's a separate operon (MA4152-4160) for that 6-7-10 – fixed rxn (added h2o to balance)
MA2440	Q8TN53	atpC			Naabc	atp[c] + h2o[c] + na1[c] --> adp[c] + h[c] + pi[c] + na1[e]	Na-exporting ATPase	I	NaN	Literature	32	Transport	Putative function for the N-type ATPase complex in M acetivorans. See Dibrova et al, "Characterization of the N-ATPase..." Note the annotation suggests that this one uses H+ but there's a separate operon (MA4152-4160) for that 6-7-10 – fixed rxn (added h2o to balance)
MA2441	Q8TN52	atpD			Naabc	atp[c] + h2o[c] + na1[c] --> adp[c] + h[c] + pi[c] + na1[e]	Na-exporting ATPase	I	NaN	Literature	32	Transport	Putative function for the N-type ATPase complex in M acetivorans. See Dibrova et al, "Characterization of the N-ATPase..." Note the annotation suggests that this one uses H+ but there's a separate operon (MA4152-4160) for that 6-7-10 – fixed rxn (added h2o to balance)
SPONT			SPONTANEOUS		NACUP	nac[e] --> nac[c]	Nicotinic acid uptake	I	0	Spontaneous		Transport	Most models have assumed it can diffuse through the membrane... but its made irreversible for modelling reasons [otherwise it can spit it out and grow on weird stuff like alanine]
MA1439	Q8TQV0		3.6.1.9|3.6.1.22	R00103	NADDP	h2o[c] + nad[c] --> amp[c] + (2) h[c] + nmn[c]	NAD diphosphatase	I	-28.37	KEGG		Vitamins Cofactor Biosynthesis
MA3343	Q8TKQ5	ppnK	2.7.1.23	R00104	NADK	atp[c] + nad[c] --> adp[c] + h[c] + nadp[c]	NAD kinase	I	-14.03	Literature	49	Vitamins Cofactor Biosynthesis	See citation "MJ0917 in Archaeon Methanococcus jannaschii Is a Novel NADP Phosphatase/NAD Kinase". MA3344 is currently annotated as "hypothetical protein".
MA1030	Q8TRY1		6.3.1.5|6.3.5.1	R00189	NADS1	atp[c] + dnad[c] + nh4[c] --> amp[c] + h[c] + nad[c] + ppi[c]	NAD synthase (nh3)	I	47.28	KEGG		Glutamine Metabolism
MA3526	Q8TK88	nadE	6.3.1.5|6.3.5.1	R00189	NADS1	atp[c] + dnad[c] + nh4[c] --> amp[c] + h[c] + nad[c] + ppi[c]	NAD synthase (nh3)	I	47.28	KEGG		Glutamine Metabolism
MA3715	Q8TJR4		6.3.1.5|6.3.5.1	R00189	NADS1	atp[c] + dnad[c] + nh4[c] --> amp[c] + h[c] + nad[c] + ppi[c]	NAD synthase (nh3)	I	47.28	KEGG		Glutamine Metabolism
MA1030	Q8TRY1		6.3.5.1	R00257	NADS2	atp[c] + dnad[c] + gln-L[c] + h2o[c] --> amp[c] + glu-L[c] + h[c] + nad[c] + ppi[c]	NAD synthase (glutamine-hydrolysing)	I	-17.77	Barkeri model		Glutamine Metabolism	Was added to Barkeri model because he wasn't sure if it was glutamine (less common) or NH3 (more common) path. It is very unlikely both are present but we dont know which.
MA3526	Q8TK88	nadE	6.3.5.1	R00257	NADS2	atp[c] + dnad[c] + gln-L[c] + h2o[c] --> amp[c] + glu-L[c] + h[c] + nad[c] + ppi[c]	NAD synthase (glutamine-hydrolysing)	I	-17.77	Barkeri model		Glutamine Metabolism	Was added to Barkeri model because he wasn't sure if it was glutamine (less common) or NH3 (more common) path. It is very unlikely both are present but we dont know which.
MA3715	Q8TJR4		6.3.5.1	R00257	NADS2	atp[c] + dnad[c] + gln-L[c] + h2o[c] --> amp[c] + glu-L[c] + h[c] + nad[c] + ppi[c]	NAD synthase (glutamine-hydrolysing)	I	-17.77	Barkeri model		Glutamine Metabolism	Was added to Barkeri model because he wasn't sure if it was glutamine (less common) or NH3 (more common) path. It is very unlikely both are present but we dont know which.
MA4378	Q8THY0		3.6.3.9		NaKt_1	atp[c] + h2o[c] + k[e] + na1[c] --> adp[c] + h[c] + k[c] + na1[e] + pi[c]	Na+/K+ exchanging ATPase _ 1	I	NaN	TransportDB		Transport	Gene from KEGG. Don't know what gene encodes the beta-subunit
MA2533	Q8TMW6	pncB	2.4.2.11	R01724	NAPRTr	nicrnt[c] + ppi[c] <=> h[c] + nac[c] + prpp[c]	NAPRTase (rev)	R	0.07	KEGG		Vitamins Cofactor Biosynthesis
MA4566	Q8THF1	mrpG			NAt3_1	h[e] + na1[c] <==> h[c] + na1[e]	sodium proton antiporter (H:NA is 1:1)	R	NaN	Literature	33	Transport	mrpABCDEFG. Different sources disagree on the number of H's exchanged - see Thauer review from 2009 for a hypothesized 2 H's and a bunch of other papers hypothesizing 1. There are other Na/H antiporters but this is the only one that has a complete set of genes. Its probably characterized elsewhere. Rxn is presdumed by Thauer to go in the reverse direction
MA4567	Q8THF0	mrpF			NAt3_1	h[e] + na1[c] <==> h[c] + na1[e]	sodium proton antiporter (H:NA is 1:1)	R	NaN	Literature	33	Transport	mrpABCDEFG. Different sources disagree on the number of H's exchanged - see Thauer review from 2009 for a hypothesized 2 H's and a bunch of other papers hypothesizing 1. There are other Na/H antiporters but this is the only one that has a complete set of genes. Its probably characterized elsewhere. Rxn is presdumed by Thauer to go in the reverse direction
MA4568	Q8THE9	mrpE			NAt3_1	h[e] + na1[c] <==> h[c] + na1[e]	sodium proton antiporter (H:NA is 1:1)	R	NaN	Literature	33	Transport	mrpABCDEFG. Different sources disagree on the number of H's exchanged - see Thauer review from 2009 for a hypothesized 2 H's and a bunch of other papers hypothesizing 1. There are other Na/H antiporters but this is the only one that has a complete set of genes. Its probably characterized elsewhere. Rxn is presdumed by Thauer to go in the reverse direction
MA4569	Q8THE8	mrpD			NAt3_1	h[e] + na1[c] <==> h[c] + na1[e]	sodium proton antiporter (H:NA is 1:1)	R	NaN	Literature	33	Transport	mrpABCDEFG. Different sources disagree on the number of H's exchanged - see Thauer review from 2009 for a hypothesized 2 H's and a bunch of other papers hypothesizing 1. There are other Na/H antiporters but this is the only one that has a complete set of genes. Its probably characterized elsewhere. Rxn is presdumed by Thauer to go in the reverse direction
MA4570	Q8THE7	mrpC			NAt3_1	h[e] + na1[c] <==> h[c] + na1[e]	sodium proton antiporter (H:NA is 1:1)	R	NaN	Literature	33	Transport	mrpABCDEFG. Different sources disagree on the number of H's exchanged - see Thauer review from 2009 for a hypothesized 2 H's and a bunch of other papers hypothesizing 1. There are other Na/H antiporters but this is the only one that has a complete set of genes. Its probably characterized elsewhere. Rxn is presdumed by Thauer to go in the reverse direction
MA4572	Q8THE5	mrpA			NAt3_1	h[e] + na1[c] <==> h[c] + na1[e]	sodium proton antiporter (H:NA is 1:1)	R	NaN	Literature	33	Transport	mrpABCDEFG. Different sources disagree on the number of H's exchanged - see Thauer review from 2009 for a hypothesized 2 H's and a bunch of other papers hypothesizing 1. There are other Na/H antiporters but this is the only one that has a complete set of genes. Its probably characterized elsewhere. Rxn is presdumed by Thauer to go in the reverse direction
MA4665	Q8THE6	mrpB			NAt3_1	h[e] + na1[c] <==> h[c] + na1[e]	sodium proton antiporter (H:NA is 1:1)	R	NaN	Literature	33	Transport	mrpABCDEFG. Different sources disagree on the number of H's exchanged - see Thauer review from 2009 for a hypothesized 2 H's and a bunch of other papers hypothesizing 1. There are other Na/H antiporters as well... shown below
MA2633	Q8TMM3				NAt3_1	h[e] + na1[c] <==> h[c] + na1[e]	sodium proton antiporter (H:NA is 1:1)	R	NaN	SEED		Transport	Alternate Na/H transporter annotated by the seed and also from annotation
MA2653	Q8TMK4		3.4.13.3|3.4.13.20	R01166	NBAHH	carn[c] + h2o[c] --> ala-B[c] + his-L[c] + h[c]	Nalpha-(beta-alanyl)-L-histidine hydrolase	R	-10.19	KEGG		Histidine Metabolism	Gene agrees with Barkeri Blast result
MA4506	Q8THK8				NCCt	na1[e] + cl[c] --> na1[c] + cl[e]	Na+-Cl- cotransport	I	NaN	Literature	13	Transport	MA4506 encodes for a cation-chloride transporter, which uses the gradient of Na or K to pump Cl out of the cell. See "X-ray Structure of the C-Terminal Domain of a Prokaryotic Cation-Chloride Cotransporter". Guessed the stoichiometry
MA1524	Q8TQL6	ndk	2.7.4.6	R00330	NDPK1	atp[c] + gdp[c] <=> adp[c] + gtp[c]	nucleoside-diphosphate kinase (ATP:GDP)	R	0	KEGG		Nucleotide Metabolism
MA1524	Q8TQL6	ndk	2.7.4.6	R03530	NDPK10	atp[c] + didp[c] <=> adp[c] + ditp[c]	nucleoside-diphosphate kinase (ATP:dIDP)	R	0	KEGG		Nucleotide Metabolism
MA1524	Q8TQL6	ndk	2.7.4.6	R00156	NDPK2	atp[c] + udp[c] <=> adp[c] + utp[c]	nucleoside-diphosphate kinase (ATP:UDP)	R	0	KEGG		Nucleotide Metabolism	Gene agrees with Barkeri Blast result
MA1524	Q8TQL6	ndk	2.7.4.6	R00570	NDPK3	atp[c] + cdp[c] <=> adp[c] + ctp[c]	nucleoside-diphosphate kinase (ATP:CDP)	R	0	KEGG		Nucleotide Metabolism	Gene agrees with Barkeri Blast result
MA1524	Q8TQL6	ndk	2.7.4.6	R02093	NDPK4	atp[c] + dtdp[c] <=> adp[c] + dttp[c]	nucleoside-diphosphate kinase (ATP:dTDP)	R	0	KEGG		Nucleotide Metabolism	Gene agrees with Barkeri Blast result
MA1524	Q8TQL6	ndk	2.7.4.6	R01857	NDPK5	atp[c] + dgdp[c] <=> adp[c] + dgtp[c]	nucleoside-diphosphate kinase (ATP:dGDP)	R	0	KEGG		Nucleotide Metabolism
MA1524	Q8TQL6	ndk	2.7.4.6	R02331	NDPK6	atp[c] + dudp[c] <=> adp[c] + dutp[c]	nucleoside-diphosphate kinase (ATP:dUDP)	R	0	KEGG		Nucleotide Metabolism	Gene agrees with Barkeri Blast result
MA1524	Q8TQL6	ndk	2.7.4.6	R02326	NDPK7	atp[c] + dcdp[c] <=> adp[c] + dctp[c]	nucleoside-diphosphate kinase (ATP:dCDP)	R	0	KEGG		Nucleotide Metabolism	Gene agrees with Barkeri Blast result
MA1524	Q8TQL6	ndk	2.7.4.6	R01137	NDPK8	atp[c] + dadp[c] <=> adp[c] + datp[c]	nucleoside-diphosphate kinase (ATP:dADP)	R	0	KEGG		Nucleotide Metabolism
MA1524	Q8TQL6	ndk	2.7.4.6	R00722	NDPK9	atp[c] + idp[c] <=> adp[c] + itp[c]	nucleoside-diphosphate kinase (ATP:IDP)	R	0	KEGG		Nucleotide Metabolism
MA3917	Q8TJ71	amtB			NH4t	nh4[e] <=> nh4[c]	ammonia reversible transport	R	0	TransportDB		Transport	Gene associations from transportDB.
MA3918	Q8TJ70	amtB			NH4t	nh4[e] <=> nh4[c]	ammonia reversible transport	R	0	TransportDB		Transport	Gene associations from transportDB.
MA4207	Q8TIE5	amt			NH4t	nh4[e] <=> nh4[c]	ammonia reversible transport	R	0	TransportDB		Transport	Gene associations from transportDB.
MA3455	Q8TKF2	nikA			NIabc	atp[c] + h2o[c] + ni2[e] --> adp[c] + h[c] + ni2[c] + pi[c]	nickel transport via ABC system	I	NaN	TransportDB		Transport
MA3456	Q8TKF1	nikE			NIabc	atp[c] + h2o[c] + ni2[e] --> adp[c] + h[c] + ni2[c] + pi[c]	nickel transport via ABC system	I	NaN	TransportDB		Transport
MA3457	Q8TKF0	nikD			NIabc	atp[c] + h2o[c] + ni2[e] --> adp[c] + h[c] + ni2[c] + pi[c]	nickel transport via ABC system	I	NaN	TransportDB		Transport
MA3458	Q8TKE9	nikC			NIabc	atp[c] + h2o[c] + ni2[e] --> adp[c] + h[c] + ni2[c] + pi[c]	nickel transport via ABC system	I	NaN	TransportDB		Transport
MA4673	Q8TKE8	nikB			NIabc	atp[c] + h2o[c] + ni2[e] --> adp[c] + h[c] + ni2[c] + pi[c]	nickel transport via ABC system	I	NaN	TransportDB		Transport
MA1205	Q8TH41	nifH	1.18.6.1	R05185	NIT_n1p4	(16) atp[c] + (8) fdred[c] + (16) h2o[c] + n2[c] --> (16) adp[c] + (8) fdox[c] + (6) h[c] + h2[c] + (2) nh4[c] + (16) pi[c]	nitrogenase	I	NaN	Literature (physiological()	3	Other	I changed it to fdred/fdox to be consistent with BIGG. It is suspected that mac has multiple different nitrogenases (different metals but unknown if they're the same rxn). See Galagan et al, "The genome of Methanosarcina acetivorans reveals extensive …". Assumed stoichiometry for lack of better evidence. It is known methanosarcina acetivorans grows on N2 - this is necessary for that.
MA1208	Q8TRH1	anfK	1.18.6.1	R05185	NIT_n1p4	(16) atp[c] + (8) fdred[c] + (16) h2o[c] + n2[c] --> (16) adp[c] + (8) fdox[c] + (6) h[c] + h2[c] + (2) nh4[c] + (16) pi[c]	nitrogenase	I	NaN	Literature (physiological()	3	Other	I changed it to fdred/fdox to be consistent with BIGG. It is suspected that mac has multiple different nitrogenases (different metals but unknown if they're the same rxn). See Galagan et al, "The genome of Methanosarcina acetivorans reveals extensive …". Assumed stoichiometry for lack of better evidence. It is known methanosarcina acetivorans grows on N2 - this is necessary for that.
MA1209	Q8TRH0	anfG	1.18.6.1	R05185	NIT_n1p4	(16) atp[c] + (8) fdred[c] + (16) h2o[c] + n2[c] --> (16) adp[c] + (8) fdox[c] + (6) h[c] + h2[c] + (2) nh4[c] + (16) pi[c]	nitrogenase	I	NaN	Literature (physiological()	3	Other	I changed it to fdred/fdox to be consistent with BIGG. It is suspected that mac has multiple different nitrogenases (different metals but unknown if they're the same rxn). See Galagan et al, "The genome of Methanosarcina acetivorans reveals extensive …". Assumed stoichiometry for lack of better evidence. It is known methanosarcina acetivorans grows on N2 - this is necessary for that.
MA1210	Q8TRG9	anfD	1.18.6.1	R05185	NIT_n1p4	(16) atp[c] + (8) fdred[c] + (16) h2o[c] + n2[c] --> (16) adp[c] + (8) fdox[c] + (6) h[c] + h2[c] + (2) nh4[c] + (16) pi[c]	nitrogenase	I	NaN	Literature (physiological()	3	Other	I changed it to fdred/fdox to be consistent with BIGG. It is suspected that mac has multiple different nitrogenases (different metals but unknown if they're the same rxn). See Galagan et al, "The genome of Methanosarcina acetivorans reveals extensive …". Assumed stoichiometry for lack of better evidence. It is known methanosarcina acetivorans grows on N2 - this is necessary for that.
MA1211	Q8TRG8	nifI2	1.18.6.1	R05185	NIT_n1p4	(16) atp[c] + (8) fdred[c] + (16) h2o[c] + n2[c] --> (16) adp[c] + (8) fdox[c] + (6) h[c] + h2[c] + (2) nh4[c] + (16) pi[c]	nitrogenase	I	NaN	Literature (physiological()	3	Other	I changed it to fdred/fdox to be consistent with BIGG. It is suspected that mac has multiple different nitrogenases (different metals but unknown if they're the same rxn). See Galagan et al, "The genome of Methanosarcina acetivorans reveals extensive …". Assumed stoichiometry for lack of better evidence. It is known methanosarcina acetivorans grows on N2 - this is necessary for that.
MA1212	Q8TRG7	nifI1	1.18.6.1	R05185	NIT_n1p4	(16) atp[c] + (8) fdred[c] + (16) h2o[c] + n2[c] --> (16) adp[c] + (8) fdox[c] + (6) h[c] + h2[c] + (2) nh4[c] + (16) pi[c]	nitrogenase	I	NaN	Literature (physiological()	3	Other	I changed it to fdred/fdox to be consistent with BIGG. It is suspected that mac has multiple different nitrogenases (different metals but unknown if they're the same rxn). See Galagan et al, "The genome of Methanosarcina acetivorans reveals extensive …". Assumed stoichiometry for lack of better evidence. It is known methanosarcina acetivorans grows on N2 - this is necessary for that.
MA1213	Q8TH41	nifH	1.18.6.1	R05185	NIT_n1p4	(16) atp[c] + (8) fdred[c] + (16) h2o[c] + n2[c] --> (16) adp[c] + (8) fdox[c] + (6) h[c] + h2[c] + (2) nh4[c] + (16) pi[c]	nitrogenase	I	NaN	Literature (physiological()	3	Other	I changed it to fdred/fdox to be consistent with BIGG. It is suspected that mac has multiple different nitrogenases (different metals but unknown if they're the same rxn). See Galagan et al, "The genome of Methanosarcina acetivorans reveals extensive …". Assumed stoichiometry for lack of better evidence. It is known methanosarcina acetivorans grows on N2 - this is necessary for that.
MA1214	Q8TRG6	nifI1	1.18.6.1	R05185	NIT_n1p4	(16) atp[c] + (8) fdred[c] + (16) h2o[c] + n2[c] --> (16) adp[c] + (8) fdox[c] + (6) h[c] + h2[c] + (2) nh4[c] + (16) pi[c]	nitrogenase	I	NaN	Literature (physiological()	3	Other	I changed it to fdred/fdox to be consistent with BIGG. It is suspected that mac has multiple different nitrogenases (different metals but unknown if they're the same rxn). See Galagan et al, "The genome of Methanosarcina acetivorans reveals extensive …". Assumed stoichiometry for lack of better evidence. It is known methanosarcina acetivorans grows on N2 - this is necessary for that.
MA1215	Q8TRG5	nifI2	1.18.6.1	R05185	NIT_n1p4	(16) atp[c] + (8) fdred[c] + (16) h2o[c] + n2[c] --> (16) adp[c] + (8) fdox[c] + (6) h[c] + h2[c] + (2) nh4[c] + (16) pi[c]	nitrogenase	I	NaN	Literature (physiological()	3	Other	I changed it to fdred/fdox to be consistent with BIGG. It is suspected that mac has multiple different nitrogenases (different metals but unknown if they're the same rxn). See Galagan et al, "The genome of Methanosarcina acetivorans reveals extensive …". Assumed stoichiometry for lack of better evidence. It is known methanosarcina acetivorans grows on N2 - this is necessary for that.
MA1216	Q8TRG4	vnfD	1.18.6.1	R05185	NIT_n1p4	(16) atp[c] + (8) fdred[c] + (16) h2o[c] + n2[c] --> (16) adp[c] + (8) fdox[c] + (6) h[c] + h2[c] + (2) nh4[c] + (16) pi[c]	nitrogenase	I	NaN	Literature (physiological()	3	Other	I changed it to fdred/fdox to be consistent with BIGG. It is suspected that mac has multiple different nitrogenases (different metals but unknown if they're the same rxn). See Galagan et al, "The genome of Methanosarcina acetivorans reveals extensive …". Assumed stoichiometry for lack of better evidence. It is known methanosarcina acetivorans grows on N2 - this is necessary for that.
MA1217	Q8TRG3	vnfG	1.18.6.1	R05185	NIT_n1p4	(16) atp[c] + (8) fdred[c] + (16) h2o[c] + n2[c] --> (16) adp[c] + (8) fdox[c] + (6) h[c] + h2[c] + (2) nh4[c] + (16) pi[c]	nitrogenase	I	NaN	Literature (physiological()	3	Other	I changed it to fdred/fdox to be consistent with BIGG. It is suspected that mac has multiple different nitrogenases (different metals but unknown if they're the same rxn). See Galagan et al, "The genome of Methanosarcina acetivorans reveals extensive …". It is known methanosarcina acetivorans grows on N2 - this is necessary for that.
MA1218	Q8TRG2	vnfK	1.18.6.1	R05185	NIT_n1p4	(16) atp[c] + (8) fdred[c] + (16) h2o[c] + n2[c] --> (16) adp[c] + (8) fdox[c] + (6) h[c] + h2[c] + (2) nh4[c] + (16) pi[c]	nitrogenase	I	NaN	Literature (physiological()	3	Other	I changed it to fdred/fdox to be consistent with BIGG. It is suspected that mac has multiple different nitrogenases (different metals but unknown if they're the same rxn). See Galagan et al, "The genome of Methanosarcina acetivorans reveals extensive …". Assumed stoichiometry for lack of better evidence. It is known methanosarcina acetivorans grows on N2 - this is necessary for that.
MA1219	Q8TRG1	vnfE	1.18.6.1	R05185	NIT_n1p4	(16) atp[c] + (8) fdred[c] + (16) h2o[c] + n2[c] --> (16) adp[c] + (8) fdox[c] + (6) h[c] + h2[c] + (2) nh4[c] + (16) pi[c]	nitrogenase	I	NaN	Literature (physiological()	3	Other	I changed it to fdred/fdox to be consistent with BIGG. It is suspected that mac has multiple different nitrogenases (different metals but unknown if they're the same rxn). See Galagan et al, "The genome of Methanosarcina acetivorans reveals extensive …". Assumed stoichiometry for lack of better evidence. It is known methanosarcina acetivorans grows on N2 - this is necessary for that.
MA1220	Q8TRG0	vnfN	1.18.6.1	R05185	NIT_n1p4	(16) atp[c] + (8) fdred[c] + (16) h2o[c] + n2[c] --> (16) adp[c] + (8) fdox[c] + (6) h[c] + h2[c] + (2) nh4[c] + (16) pi[c]	nitrogenase	I	NaN	Literature (physiological()	3	Other	I changed it to fdred/fdox to be consistent with BIGG. It is suspected that mac has multiple different nitrogenases (different metals but unknown if they're the same rxn). See Galagan et al, "The genome of Methanosarcina acetivorans reveals extensive …". Assumed stoichiometry for lack of better evidence. It is known methanosarcina acetivorans grows on N2 - this is necessary for that.
MA1631	Q8TQB7	vnfE	1.18.6.1	R05185	NIT_n1p4	(16) atp[c] + (8) fdred[c] + (16) h2o[c] + n2[c] --> (16) adp[c] + (8) fdox[c] + (6) h[c] + h2[c] + (2) nh4[c] + (16) pi[c]	nitrogenase	I	NaN	Literature (physiological()	3	Other	I changed it to fdred/fdox to be consistent with BIGG. It is suspected that mac has multiple different nitrogenases (different metals but unknown if they're the same rxn). See Galagan et al, "The genome of Methanosarcina acetivorans reveals extensive …". Assumed stoichiometry for lack of better evidence. It is known methanosarcina acetivorans grows on N2 - this is necessary for that.
MA1632	Q8TQB6	vnfN	1.18.6.1	R05185	NIT_n1p4	(16) atp[c] + (8) fdred[c] + (16) h2o[c] + n2[c] --> (16) adp[c] + (8) fdox[c] + (6) h[c] + h2[c] + (2) nh4[c] + (16) pi[c]	nitrogenase	I	NaN	Literature (physiological()	3	Other	I changed it to fdred/fdox to be consistent with BIGG. It is suspected that mac has multiple different nitrogenases (different metals but unknown if they're the same rxn). See Galagan et al, "The genome of Methanosarcina acetivorans reveals extensive …". Assumed stoichiometry for lack of better evidence. It is known methanosarcina acetivorans grows on N2 - this is necessary for that.
MA1633	Q8TQB5	nifH	1.18.6.1	R05185	NIT_n1p4	(16) atp[c] + (8) fdred[c] + (16) h2o[c] + n2[c] --> (16) adp[c] + (8) fdox[c] + (6) h[c] + h2[c] + (2) nh4[c] + (16) pi[c]	nitrogenase	I	NaN	Literature (physiological()	3	Other	I changed it to fdred/fdox to be consistent with BIGG. It is suspected that mac has multiple different nitrogenases (different metals but unknown if they're the same rxn). See Galagan et al, "The genome of Methanosarcina acetivorans reveals extensive …". Assumed stoichiometry for lack of better evidence. It is known methanosarcina acetivorans grows on N2 - this is necessary for that.
MA2032	Q8TP84	nifH	1.18.6.1	R05185	NIT_n1p4	(16) atp[c] + (8) fdred[c] + (16) h2o[c] + n2[c] --> (16) adp[c] + (8) fdox[c] + (6) h[c] + h2[c] + (2) nh4[c] + (16) pi[c]	nitrogenase	I	NaN	Literature (physiological()	3	Other	I changed it to fdred/fdox to be consistent with BIGG. It is suspected that mac has multiple different nitrogenases (different metals but unknown if they're the same rxn). See Galagan et al, "The genome of Methanosarcina acetivorans reveals extensive …". Assumed stoichiometry for lack of better evidence. It is known methanosarcina acetivorans grows on N2 - this is necessary for that.
MA2717	Q8TME1	nifU	1.18.6.1	R05185	NIT_n1p4	(16) atp[c] + (8) fdred[c] + (16) h2o[c] + n2[c] --> (16) adp[c] + (8) fdox[c] + (6) h[c] + h2[c] + (2) nh4[c] + (16) pi[c]	nitrogenase	I	NaN	Literature (physiological()	3	Other	I changed it to fdred/fdox to be consistent with BIGG. It is suspected that mac has multiple different nitrogenases (different metals but unknown if they're the same rxn). See Galagan et al, "The genome of Methanosarcina acetivorans reveals extensive …". Assumed stoichiometry for lack of better evidence. It is known methanosarcina acetivorans grows on N2 - this is necessary for that.
MA3265	Q8TKX8	nifU	1.18.6.1	R05185	NIT_n1p4	(16) atp[c] + (8) fdred[c] + (16) h2o[c] + n2[c] --> (16) adp[c] + (8) fdox[c] + (6) h[c] + h2[c] + (2) nh4[c] + (16) pi[c]	nitrogenase	I	NaN	Literature (physiological()	3	Other	I changed it to fdred/fdox to be consistent with BIGG. It is suspected that mac has multiple different nitrogenases (different metals but unknown if they're the same rxn). See Galagan et al, "The genome of Methanosarcina acetivorans reveals extensive …". Assumed stoichiometry for lack of better evidence. It is known methanosarcina acetivorans grows on N2 - this is necessary for that.
MA3627	Q8TJZ9	nifH	1.18.6.1	R05185	NIT_n1p4	(16) atp[c] + (8) fdred[c] + (16) h2o[c] + n2[c] --> (16) adp[c] + (8) fdox[c] + (6) h[c] + h2[c] + (2) nh4[c] + (16) pi[c]	nitrogenase	I	NaN	Literature (physiological()	3	Other	I changed it to fdred/fdox to be consistent with BIGG. It is suspected that mac has multiple different nitrogenases (different metals but unknown if they're the same rxn). See Galagan et al, "The genome of Methanosarcina acetivorans reveals extensive …". Assumed stoichiometry for lack of better evidence. It is known methanosarcina acetivorans grows on N2 - this is necessary for that.
MA3895	Q8TJ93	nifH	1.18.6.1	R05185	NIT_n1p4	(16) atp[c] + (8) fdred[c] + (16) h2o[c] + n2[c] --> (16) adp[c] + (8) fdox[c] + (6) h[c] + h2[c] + (2) nh4[c] + (16) pi[c]	nitrogenase	I	NaN	Literature (physiological()	3	Other	I changed it to fdred/fdox to be consistent with BIGG. It is suspected that mac has multiple different nitrogenases (different metals but unknown if they're the same rxn). See Galagan et al, "The genome of Methanosarcina acetivorans reveals extensive …". Assumed stoichiometry for lack of better evidence. It is known methanosarcina acetivorans grows on N2 - this is necessary for that.
MA3896	Q8TJ92	nifI1	1.18.6.1	R05185	NIT_n1p4	(16) atp[c] + (8) fdred[c] + (16) h2o[c] + n2[c] --> (16) adp[c] + (8) fdox[c] + (6) h[c] + h2[c] + (2) nh4[c] + (16) pi[c]	nitrogenase	I	NaN	Literature (physiological()	3	Other	I changed it to fdred/fdox to be consistent with BIGG. It is suspected that mac has multiple different nitrogenases (different metals but unknown if they're the same rxn). See Galagan et al, "The genome of Methanosarcina acetivorans reveals extensive …". Assumed stoichiometry for lack of better evidence. It is known methanosarcina acetivorans grows on N2 - this is necessary for that.
MA3897	Q8TJ91	nifI2	1.18.6.1	R05185	NIT_n1p4	(16) atp[c] + (8) fdred[c] + (16) h2o[c] + n2[c] --> (16) adp[c] + (8) fdox[c] + (6) h[c] + h2[c] + (2) nh4[c] + (16) pi[c]	nitrogenase	I	NaN	Literature (physiological()	3	Other	I changed it to fdred/fdox to be consistent with BIGG. It is suspected that mac has multiple different nitrogenases (different metals but unknown if they're the same rxn). See Galagan et al, "The genome of Methanosarcina acetivorans reveals extensive …". Assumed stoichiometry for lack of better evidence. It is known methanosarcina acetivorans grows on N2 - this is necessary for that.
MA3898	Q8TJ90	nifD	1.18.6.1	R05185	NIT_n1p4	(16) atp[c] + (8) fdred[c] + (16) h2o[c] + n2[c] --> (16) adp[c] + (8) fdox[c] + (6) h[c] + h2[c] + (2) nh4[c] + (16) pi[c]	nitrogenase	I	NaN	Literature (physiological()	3	Other	I changed it to fdred/fdox to be consistent with BIGG. It is suspected that mac has multiple different nitrogenases (different metals but unknown if they're the same rxn). See Galagan et al, "The genome of Methanosarcina acetivorans reveals extensive …". Assumed stoichiometry for lack of better evidence. It is known methanosarcina acetivorans grows on N2 - this is necessary for that.
MA3899	Q8TJ89	nifK	1.18.6.1	R05185	NIT_n1p4	(16) atp[c] + (8) fdred[c] + (16) h2o[c] + n2[c] --> (16) adp[c] + (8) fdox[c] + (6) h[c] + h2[c] + (2) nh4[c] + (16) pi[c]	nitrogenase	I	NaN	Literature (physiological()	3	Other	I changed it to fdred/fdox to be consistent with BIGG. It is suspected that mac has multiple different nitrogenases (different metals but unknown if they're the same rxn). See Galagan et al, "The genome of Methanosarcina acetivorans reveals extensive …". Assumed stoichiometry for lack of better evidence. It is known methanosarcina acetivorans grows on N2 - this is necessary for that.
MA3900	Q8TJ88	nifE	1.18.6.1	R05185	NIT_n1p4	(16) atp[c] + (8) fdred[c] + (16) h2o[c] + n2[c] --> (16) adp[c] + (8) fdox[c] + (6) h[c] + h2[c] + (2) nh4[c] + (16) pi[c]	nitrogenase	I	NaN	Literature (physiological()	3	Other	I changed it to fdred/fdox to be consistent with BIGG. It is suspected that mac has multiple different nitrogenases (different metals but unknown if they're the same rxn). See Galagan et al, "The genome of Methanosarcina acetivorans reveals extensive …". Assumed stoichiometry for lack of better evidence. It is known methanosarcina acetivorans grows on N2 - this is necessary for that.
MA3901	Q8TJ87	nifN	1.18.6.1	R05185	NIT_n1p4	(16) atp[c] + (8) fdred[c] + (16) h2o[c] + n2[c] --> (16) adp[c] + (8) fdox[c] + (6) h[c] + h2[c] + (2) nh4[c] + (16) pi[c]	nitrogenase	I	NaN	Literature (physiological()	3	Other	I changed it to fdred/fdox to be consistent with BIGG. It is suspected that mac has multiple different nitrogenases (different metals but unknown if they're the same rxn). See Galagan et al, "The genome of Methanosarcina acetivorans reveals extensive …". Assumed stoichiometry for lack of better evidence. It is known methanosarcina acetivorans grows on N2 - this is necessary for that.
MA4195	Q8TIF7	nifB	1.18.6.1	R05185	NIT_n1p4	(16) atp[c] + (8) fdred[c] + (16) h2o[c] + n2[c] --> (16) adp[c] + (8) fdox[c] + (6) h[c] + h2[c] + (2) nh4[c] + (16) pi[c]	nitrogenase	I	NaN	Literature (physiological()	3	Other	I changed it to fdred/fdox to be consistent with BIGG. It is suspected that mac has multiple different nitrogenases (different metals but unknown if they're the same rxn). See Galagan et al, "The genome of Methanosarcina acetivorans reveals extensive …". Assumed stoichiometry for lack of better evidence. It is known methanosarcina acetivorans grows on N2 - this is necessary for that.
MA1721	Q8TQ31	corA			NIt5	ni2[c] <==> ni2[e]	nickel transport in/out via permease (no H+)	R	NaN	KEGG (annotation)?		Transport	Transport by the cobalt/magenesium/[nickel?] permease (MIT transporter)
MA3731	Q8TJP9		2.7.7.1|2.7.7.18	R00137	NMNAT	atp[c] + h[c] + nmn[c] <=> nad[c] + ppi[c]	nicotinamide-nucleotide adenylyltransferase	R	10.6	KEGG		Vitamins Cofactor Biosynthesis	BRENDA indicated it is reversible in many organisms (not all)
GAPFILL					NN5HBPRT	nicrnt[c] + 5hbzid[c] --> h[c] + nac[c] + 5pr5hbz[c]	Nicotinate-nucleotide 5-hydroxybenzimidazole phosphoribosyltransferase	I	-2.94	Literature (tenuous)	57	Vitamins Cofactor Biosynthesis	CobT in S typhimurium - was just added from the paper but not sure, no gene hits in MAC compared to the gene in the other organism.
MA3731	Q8TJP9		2.7.7.1|2.7.7.18	R03005	NNAT	atp[c] + h[c] + nicrnt[c] <=> dnad[c] + ppi[c]	nicotinate-nucleotide adenylyltransferase	I	10.6	KEGG		Vitamins Cofactor Biosynthesis	Should be irreversible to avoid a CO2 sink that somehow makes energy
MA0322	Q8TTV3	nadC	2.4.2.19	R03348	NNDPR	(2) h[c] + prpp[c] + quln[c] --> co2[c] + nicrnt[c] + ppi[c]	nicotinate-nucleotide diphosphorylase (carboxylating)	I	0.08	KEGG		Vitamins Cofactor Biosynthesis	Gene agrees with Barkeri Blast result [both]
MA0955	Q8TS50	nadC	2.4.2.19	R03348	NNDPR	(2) h[c] + prpp[c] + quln[c] --> co2[c] + nicrnt[c] + ppi[c]	nicotinate-nucleotide diphosphorylase (carboxylating)	I	0.08	KEGG		Vitamins Cofactor Biosynthesis	Gene agrees with Barkeri Blast result [both]
MA0104	Q8TUG3	surE	3.1.3.5	R03346	NT5C	h2o[c] + nicrnt[c] <=> nicrns[c] + pi[c]	5'-nucleotidase	R	7.22	KEGG		Vitamins Cofactor Biosynthesis
MA0104	Q8TUG3	surE	3.1.3.5	R02719	NTD10	h2o[c] + xmp[c] --> pi[c] + xtsn[c]	5'-nucleotidase (XMP)	I	7.22	KEGG		Nucleotide Metabolism
MA0104	Q8TUG3	surE	3.1.3.5	R01126	NTD11	h2o[c] + imp[c] --> ins[c] + pi[c]	5'-nucleotidase (IMP)	I	7.22	KEGG		Nucleotide Metabolism
MA0104	Q8TUG3	surE	3.1.3.5	R01126	NTD1	dump[c] + h2o[c] --> duri[c] + pi[c]	5'-nucleotidase (dUMP)	I	7.22	SEED		Nucleotide Metabolism
MA0104	Q8TUG3	surE	3.1.3.5	R00963	NTD2	h2o[c] + ump[c] --> pi[c] + uri[c]	5'-nucleotidase (UMP)	I	7.22	KEGG		Nucleotide Metabolism
MA0104	Q8TUG3	surE	3.1.3.5	R01664	NTD3	dcmp[c] + h2o[c] --> dcyt[c] + pi[c]	5'-nucleotidase (dCMP)	I	7.22	KEGG		Nucleotide Metabolism
MA0104	Q8TUG3	surE	3.1.3.5	R00511	NTD4	cmp[c] + h2o[c] --> cytd[c] + pi[c]	5'-nucleotidase (CMP)	I	7.22	KEGG		Nucleotide Metabolism
MA0104	Q8TUG3	surE	3.1.3.5|3.1.3.35	R01569	NTD5	dtmp[c] + h2o[c] --> pi[c] + thymd[c]	5'-nucleotidase (dTMP)	I	7.22	KEGG		Nucleotide Metabolism
MA0104	Q8TUG3	surE	3.1.3.5	R02088	NTD6	damp[c] + h2o[c] <=> dad-2[c] + pi[c]	5'-nucleotidase (dAMP)	R	7.22	KEGG		Nucleotide Metabolism
MA0104	Q8TUG3	surE	3.1.3.5	R00183	NTD7	amp[c] + h2o[c] --> adn[c] + pi[c]	5'-nucleotidase (AMP)	I	7.22	KEGG		Nucleotide Metabolism
MA0104	Q8TUG3	surE	3.1.3.5	R01968	NTD8	dgmp[c] + h2o[c] <=> dgsn[c] + pi[c]	5'-nucleotidase (dGMP)	R	7.22	KEGG		Nucleotide Metabolism
MA0104	Q8TUG3	surE	3.1.3.5	R01227	NTD9	gmp[c] + h2o[c] --> gsn[c] + pi[c]	5'-nucleotidase (GMP)	I	7.22	KEGG		Nucleotide Metabolism
MA3706	Q8TJS1		3.6.1.3|3.6.1.5|3.6.1.8|3.6.1.15	R00086	NTP1	atp[c] + h2o[c] --> adp[c] + h[c] + pi[c]	nucleoside-triphosphatase (ATP)	I	-6.81	KEGG		Nucleotide Metabolism	Most of these rxns are actually from BIGG but KEGG clustered this gene into this family. KEGG doesn't have any of these rxns but says in the note that they can occur as well.
MA3706	Q8TJS1		3.6.1.15		NTP2	datp[c] + h2o[c] --> dadp[c] + h[c] + pi[c]	nucleoside-triphosphatase (dATP)	I	-6.81	KEGG		Nucleotide Metabolism	Most of these rxns are actually from BIGG but KEGG clustered this gene into this family. KEGG doesn't have any of these rxns but says in the note that they can occur as well.
MA3706	Q8TJS1		3.6.1.5|3.6.5.1|3.6.5.2|3.6.5.3|3.6.1.15	R00335	NTP3	gtp[c] + h2o[c] --> gdp[c] + h[c] + pi[c]	nucleoside-triphosphatase (GTP)	I	-6.81	KEGG		Nucleotide Metabolism	Most of these rxns are actually from BIGG but KEGG clustered this gene into this family. KEGG doesn't have any of these rxns but says in the note that they can occur as well.
MA3706	Q8TJS1		3.6.1.15		NTP4	dgtp[c] + h2o[c] --> dgdp[c] + h[c] + pi[c]	nucleoside-triphosphatase (dGTP)	I	-6.81	KEGG		Nucleotide Metabolism	Most of these rxns are actually from BIGG but KEGG clustered this gene into this family. KEGG doesn't have any of these rxns but says in the note that they can occur as well.
MA3706	Q8TJS1		3.6.1.5|3.6.1.15	R00569	NTP5	ctp[c] + h2o[c] --> cdp[c] + h[c] + pi[c]	nucleoside-triphosphatase (CTP)	I	-6.81	KEGG		Nucleotide Metabolism	Most of these rxns are actually from BIGG but KEGG clustered this gene into this family. KEGG doesn't have any of these rxns but says in the note that they can occur as well.
MA3706	Q8TJS1		3.6.1.15		NTP6	dctp[c] + h2o[c] --> dcdp[c] + h[c] + pi[c]	nucleoside-triphosphatase (dCTP)	I	-6.81	KEGG		Nucleotide Metabolism	Most of these rxns are actually from BIGG but KEGG clustered this gene into this family. KEGG doesn't have any of these rxns but says in the note that they can occur as well.
MA3706	Q8TJS1		3.6.1.5|3.6.1.39|3.6.1.15	R00159	NTP7	h2o[c] + utp[c] --> h[c] + pi[c] + udp[c]	nucleoside-triphosphatase (UTP)	I	-6.81	KEGG		Nucleotide Metabolism	Most of these rxns are actually from BIGG but KEGG clustered this gene into this family. KEGG doesn't have any of these rxns but says in the note that they can occur as well.
MA3706	Q8TJS1		3.6.1.39|3.6.1.15	R02330	NTP8	dutp[c] + h2o[c] --> dudp[c] + h[c] + pi[c]	nucleoside-triphosphatase (dUTP)	I	-6.81	KEGG		Nucleotide Metabolism	Most of these rxns are actually from BIGG but KEGG clustered this gene into this family. KEGG doesn't have any of these rxns but says in the note that they can occur as well.
MA3706	Q8TJS1		3.6.1.5|3.6.1.39|3.6.1.15	R02095	NTP9	dttp[c] + h2o[c] --> dtdp[c] + h[c] + pi[c]	nucleoside-triphosphatase (dTTP)	I	-6.81	KEGG		Nucleotide Metabolism	Most of these rxns are actually from BIGG but KEGG clustered this gene into this family. KEGG doesn't have any of these rxns but says in the note that they can occur as well.
MA3706	Q8TJS1		3.6.1.19	R02720	NTPP11	h2o[c] + xtp[c] --> h[c] + ppi[c] + xmp[c]	Nucleoside triphosphate pyrophosphorylase (xtp)	I	-17.77	Gapfill – BIGG		Nucleotide Metabolism	Not sure which of these reactions MA3706 does... I chose this one because it makes xmp and not xdp - we have no clue what would happen to xdp. The enzymes for the two different types of rxn are different in E coli and the annotations in mac are not consistent. This rxn is needed to get rid of XTP.
MA0685	Q8TSW0				NTRIR2x	(5) h[c] + (3) nadh[c] + no2[c] --> (2) h2o[c] + (3) nad[c] + nh4[c]	nitrite Reductase (NADH)	I	-151.94	Gapfill – BIGG		Nitrogen Metabolism	Note - MA0685 is annotated as sulfite reductase, but there alreadyare two subunits on the F420-depdent sulfite reductase (SULR2) that have very good hits to the M jannaschii gene for SULR2, and MA0685 has no hits to said gene... but MA0685 has a very good hit to nitrite reductase. So I think this could be the small subunit to nitrite reductase.
MA3167	Q8TL73				NTRIR2x	(5) h[c] + (3) nadh[c] + no2[c] --> (2) h2o[c] + (3) nad[c] + nh4[c]	nitrite Reductase (NADH)	I	-151.94	Gapfill – BIGG		Nitrogen Metabolism	KEGG says it makes "ammonium hydroxide" - instead, we have the hydroxide become a water with adding an h. Needed to utilize nitrate as a nitrogen source. We get significant hit to the large subunit (b3365) but not to b3366. I hypothesize that the enzyme in MAC is a single-subinit. BLAST hits to other methanosarcina give annotations that are consistent with this.
MA0685	Q8TSW0				NTRIR2y	(5) h[c] + (3) nadh[c] + no2[c] --> (2) h2o[c] + (3) nad[c] + nh4[c]	nitrite Reductase (NADPH)	I	-151.94	Gapfill – BIGG		Nitrogen Metabolism	Note - MA0685 is annotated as sulfite reductase, but there alreadyare two subunits on the F420-depdent sulfite reductase (SULR2) that have very good hits to the M jannaschii gene for SULR2, and MA0685 has no hits to said gene... but MA0685 has a very good hit to nitrite reductase. So I think this could be the small subunit to nitrite reductase.
MA3167	Q8TL73				NTRIR2y	(5) h[c] + (3) nadh[c] + no2[c] --> (2) h2o[c] + (3) nad[c] + nh4[c]	nitrite Reductase (NADPH)	I	-151.94	Gapfill – BIGG		Nitrogen Metabolism	KEGG says it makes "ammonium hydroxide" - instead, we have the hydroxide become a water with adding an h. Needed to utilize nitrate as a nitrogen source. We get significant hit to the large subunit (b3365) but not to b3366. I hypothesize that the enzyme in MAC is a single-subinit. BLAST hits to other methanosarcina give annotations that are consistent with this.
MA3310	Q8TKT5	argF	2.1.3.3	R01398	OCBT	cbp[c] + orn[c] --> citr-L[c] + h[c] + pi[c]	ornithine carbamoyltransferase	R	0.55	KEGG		Arginine and Proline Metabolism
SPONT			SPONTANEOUS	R01652	OMCDC	3c4mop[c] + h[c] --> 4mop[c] + co2[c]	2-Oxo-4-methyl-3-carboxypentanoate decarboxylation	I	-3.09	Spontaneous		Valine Leucine and Isoleucine Metabolism	Spontaneous reaction
MA0969	Q8TS37	pyrF	4.1.1.23	R00965	OMPDC	h[c] + orot5p[c] --> co2[c] + ump[c]	orotidine-5'-phosphate decarboxylase	I	-1.32	KEGG		Nucleotide Metabolism
MA3075	Q8TLG1		1.2.7.3	R01197	OORr	akg[c] + coa[c] + (2) fdox[c] --> co2[c] + (2) fdred[c] + succoa[c] + h[c]	2-oxoglutarate synthase (reversible)	R	NaN	KEGG		Citric Acid Cycle	Matched up after changing fdxox to fdox
MA3076	Q8TLG0		1.2.7.3	R01197	OORr	akg[c] + coa[c] + (2) fdox[c] --> co2[c] + (2) fdred[c] + succoa[c] + h[c]	2-oxoglutarate synthase (reversible)	R	NaN	KEGG		Citric Acid Cycle	Matched up after changing fdxox to fdox
MA2300	Q8TNI5	oplAH	3.5.2.9	R00251	OPAH	5oxpro[c] + atp[c] + (2) h2o[c] --> adp[c] + glu-L[c] + h[c] + pi[c]	5-Oxoproline amidohydrolase (ATP-hydrolysing)	R	-4.13	KEGG		Amino Acid Metabolism	Gene agrees with Barkeri Blast result
MA3252	Q8TKZ1	ocd	4.3.1.12	R00671	ORNCD	orn[c] <=> nh4[c] + pro-L[c]	ornithine cyclodeaminase	I	-56.18	KEGG		Arginine and Proline Metabolism	Made irreversible based on thermo
MA2728	Q8TMD1		4.1.1.17	R00670	ORNDC	h[c] + orn[c] --> co2[c] + ptrc[c]	Ornithine Decarboxylase	I	-3.09	KEGG		Arginine and Proline Metabolism
MA3564	Q8TK55	argJ	2.3.1.35	R02282	ORNTAC	acorn[c] + glu-L[c] <=> acglu[c] + orn[c]	ornithine transacetylase	R	0	KEGG (annotation)		Amino Acid Metabolism	MA3564 is listed as a bifunctional protein in the annotation [hence it has 2 rxns]
MA0919	P58862		2.4.2.10	R01870	ORPT	orot5p[c] + ppi[c] <=> orot[c] + prpp[c]	orotate phosphoribosyltransferase	R	3.01	KEGG		Nucleotide Metabolism
MA2520	P58863		2.4.2.10	R01870	ORPT	orot5p[c] + ppi[c] <=> orot[c] + prpp[c]	orotate phosphoribosyltransferase	R	3.01	KEGG		Nucleotide Metabolism
MA3307	P58859	pyrE	2.4.2.10	R01870	ORPT	orot5p[c] + ppi[c] <=> orot[c] + prpp[c]	orotate phosphoribosyltransferase	R	3.01	KEGG		Nucleotide Metabolism
SPONT					overall	(0.63) protein_met[c] + (0.24) rna_met[c] + (0.04) dna_met[c] + (0.05) lipid_met[c] + (0.04) trace_met[c] + (0.01) carb_met[c] + (65) atp[c] + (65) h2o[c] <=> biomass_met[c] + (65) h[c] + (65) adp[c] + (65) pi[c]	Biomass rxn – overall component (assumed GAM same as Barkeri model for now)	I	NaN	Biomass equation		X	See biomass tab for details on calculation. No gene association. NGAM most conservative estimate 24.7: (0.63) protein_met + (0.24) rna_met + (0.04) dna_met + (0.05) lipid_met + (0.04) trace_met + (0.01) glycogen + (24.7) atp + (24.7) h2o <=> biomass_met + (24.7) h + (24.7) adp + (24.7) pi - I chose 65 because it gives closer results for all substrates...
MA2076	Q8TP43		4.1.1.2	R00522	OXADC	h[c] + oxa[c] --> co2[c] + for[c]	oxalate decarboxylase	I	-5.63	Gapfill / literature	92	Other	Needed to degrade oxa from F420; maybe there's a better choice. MA2076 was the best hit - hypothetical protein, but probably not a stable hit (reverse blast worked at least). Only other enzymes known to degrade oxa catalyze an oxygen reaction. See "Crystal structure of a putative oxalate decarboxylase (TM1287) from Thermotoga maritima at 1.95 A resolution." BLAST hit is only very weak.
MA0152	Q8TUC1	pylD [corrected]	1.5.1.2	R01248	P5CRx	nad[c] + pro-L[c] <=> 1pyr5c[c] + (2) h[c] + nadh[c]	pyrroline-5-carboxylate reductase	R	-10.52	Literature	52	Arginine and Proline Metabolism	See reference 52 (A natural genetic code expansion cassette enables transmissible biosynthesis and genetic encoding of pyrrolysine) suggests the same rxn consumes pro-L to synthesize pyrrolysine, and thermo suggests that too (despite BIGG saying it goes the other way). It was a guess though. Paper also suggested MA0152 for that function but its hypothetical. The other gene is based on KEGG.
MA4102	Q9HH99	proC	1.5.1.2	R01248	P5CRx	nad[c] + pro-L[c] <=> 1pyr5c[c] + (2) h[c] + nadh[c]	pyrroline-5-carboxylate reductase	R	-10.52	Literature	52	Arginine and Proline Metabolism	Made reversible because reference 52 (A natural genetic code expansion cassette enables transmissible biosynthesis and genetic encoding of pyrrolysine) suggests the same rxn goes the other way to synthesize pyrrolysine. It was a guess though. Paper also suggested MA0152 for that function. The other gene is based on KEGG.
MA0152	Q8TUC1	pylD [corrected]	1.5.1.2	R01251	P5CRy	nadp[c] + pro-L[c] <=> 1pyr5c[c] + (2) h[c] + nadph[c]	L-Proline:NADP+ 5-oxidoreductase	R	-10.52	Literature / SEED	52	Arginine and Proline Metabolism	See reference 52 (A natural genetic code expansion cassette enables transmissible biosynthesis and genetic encoding of pyrrolysine) suggests the same rxn consumes pro-L to synthesize pyrrolysine, and thermo suggests that too (despite BIGG saying it goes the other way). It was a guess though. Paper also suggested MA0152 for that function but its hypothetical. The other gene is based on KEGG.
MA4102	Q9HH99	proC	1.5.1.2	R01251	P5CRy	nadp[c] + pro-L[c] <=> 1pyr5c[c] + (2) h[c] + nadph[c]	L-Proline:NADP+ 5-oxidoreductase	R	-10.52	Literature / SEED	52	Arginine and Proline Metabolism	Made reversible because reference 52 (A natural genetic code expansion cassette enables transmissible biosynthesis and genetic encoding of pyrrolysine) suggests the same rxn goes the other way to synthesize pyrrolysine. It was a guess though. Paper also suggested MA0152 for that function. The other gene is based on KEGG.
MA2244	Q8TNN9		6.2.1.30	R02539	PACCOAL	atp[c] + coa[c] + pac[c] --> amp[c] + phaccoa[c] + ppi[c]	phenylacetate-CoA ligase	I	-12.02	KEGG		Tyrosine Tryptophan and Phenylalanine Metabolism	Note that MA3853 is annotated as F390 synthetase but there is genetic evidence (see that rxn for details) that it does this rxn instead and another gene serves that function
MA3853	Q8TJD3	ftsA	6.2.1.30	R02539	PACCOAL	atp[c] + coa[c] + pac[c] --> amp[c] + phaccoa[c] + ppi[c]	phenylacetate-CoA ligase	I	-12.02	KEGG		Tyrosine Tryptophan and Phenylalanine Metabolism	Note that MA3853 is annotated as F390 synthetase but there is genetic evidence (see that rxn for details) that it does this rxn instead and another gene serves that function
MA2244	Q8TNN9		6.2.1.-|6.2.1.30	R02699	PACCOAL2	4hphac[c] + atp[c] + coa[c] --> amp[c] + ppi[c] + hphaccoa[c]	phenylacetate-CoA ligase (hydroxyphenylacetate)	I	-12.02	Literature (tenuous)	91	Tyrosine Tryptophan and Phenylalanine Metabolism	Reaction not completely specified in lit, part of alternative AA synthesis pathway. Like Barkeri model, assumed genes were the same as PACCOAL
MA3853	Q8TJD3	ftsA	6.2.1.-|6.2.1.30	R02699	PACCOAL2	4hphac[c] + atp[c] + coa[c] --> amp[c] + ppi[c] + hphaccoa[c]	phenylacetate-CoA ligase (hydroxyphenylacetate)	I	-12.02	Literature (tenuous)	91	Tyrosine Tryptophan and Phenylalanine Metabolism	Reaction not completely specified in lit, part of alternative AA synthesis pathway. Like Barkeri model, assumed genes were the same as PACCOAL
MA2244	Q8TNN9		6.2.1.30		PACCOAL3	atp[c] + coa[c] + ind3ac[c] --> amp[c] + indaccoa[c] + ppi[c]	phenylacetate-CoA ligase (indoleacetate)	I	-12.02	Literature (tenuous)	91	Tyrosine Tryptophan and Phenylalanine Metabolism	Reaction not completely specified in lit, part of alternative AA synthesis pathway. Like Barkeri model, assumed genes were the same as PACCOAL
MA3853	Q8TJD3	ftsA	6.2.1.30		PACCOAL3	atp[c] + coa[c] + ind3ac[c] --> amp[c] + indaccoa[c] + ppi[c]	phenylacetate-CoA ligase (indoleacetate)	I	-12.02	Literature (tenuous)	91	Tyrosine Tryptophan and Phenylalanine Metabolism	Reaction not completely specified in lit, part of alternative AA synthesis pathway. Like Barkeri model, assumed genes were the same as PACCOAL
UNKNOWN					PACt2r	h[e] + pac[e] <==> h[c] + pac[c]	phenylacetate transport in via proton symporter	R	0	Barkeri model transporters		Transport
MA2894	Q8TLX9		1.8.4.8	R02021	PAPSR	paps[c] + trdrd[c] --> (2) h[c] + pap[c] + so3[c] + trdox[c]	phosphoadenylyl-sulfate reductase (thioredoxin)	I	NaN	KEGG		Cysteine Metabolism
MA0674	Q8TSX1	pycB	6.4.1.1	R00344	PC	atp[c] + hco3[c] + pyr[c] --> adp[c] + h[c] + oaa[c] + pi[c]	pyruvate carboxylase	I	-1.07	KEGG		Alanine and Aspartate Metabolism
MA0675	Q8TSX0	pycA	6.4.1.1	R00344	PC	atp[c] + hco3[c] + pyr[c] --> adp[c] + h[c] + oaa[c] + pi[c]	pyruvate carboxylase	I	-1.07	KEGG		Alanine and Aspartate Metabolism
MA3563	P58847	pfkC	2.7.1.146	R05805	PFK__adp_	adp[c] + f6p[c] --> amp[c] + fdp[c] + h[c]	ADP-specific phosphofructokinase	I	-14.03	KEGG		GlycolysisGluconeogenesis
MA3024	Q8TLL2	glmM	5.4.2.10	R02060	PGAMT	gam6p[c] --> gam1p[c]	phosphoglucosamine mutase	R	0	Literature	62	Lipid Cell Wall Metabolism	"Acetamido sugar biosynthesis in the Euryarchaea." - characterized several M maripaludis genes in this pathway. Barkeri model says the genes are annotated wrong but this was originally taken from KEGG so maybe it's been updated.
MA0592	Q8TT47	serA	1.1.1.95	R01513	PGCD	3pg[c] + nad[c] <=> 3php[c] + h[c] + nadh[c]	phosphoglycerate dehydrogenase	R	6.22	Literature	86	Glycine and Serine Metabolism	Characterized - part of serine synthesis in methanogens. "Biosynthesis of Phosphoserine in the Methanococcales"
MA0821	Q8TSH5		5.3.1.9	R03321	PGI	g6p[c] <=> f6p[c]	glucose-6-phosphate isomerase	R	-0.89	KEGG		GlycolysisGluconeogenesis
MA2669	Q8TMI8	pgk1	2.7.2.3	R01512	PGK	3pg[c] + atp[c] <=> 13dpg[c] + adp[c]	phosphoglycerate kinase	R	-6.9	KEGG		GlycolysisGluconeogenesis
MA3592	Q8TK32	pgk2	2.7.2.3	R01512	PGK	3pg[c] + atp[c] <=> 13dpg[c] + adp[c]	phosphoglycerate kinase	R	-6.9	KEGG		GlycolysisGluconeogenesis
MA3544	Q8TK72		3.1.3.18	R01334	PGLYCP	2pglyc[c] + h2o[c] --> glyclt[c] + pi[c]	Phosphoglycolate phosphatase	I	7.22	KEGG		Central Metabolism
MA0132	P58812	apgM	5.4.2.1	R01518	PGM	2pg[c] <=> 3pg[c]	phosphoglycerate mutase	R	0	KEGG		GlycolysisGluconeogenesis
MA2400	Q8TN93	gpmA	5.4.2.1	R01518	PGM	2pg[c] <=> 3pg[c]	phosphoglycerate mutase	R	0	KEGG		GlycolysisGluconeogenesis
MA2671	Q8TMI6	gpmI1	5.4.2.1	R01518	PGM	2pg[c] <=> 3pg[c]	phosphoglycerate mutase	R	0	KEGG		GlycolysisGluconeogenesis
MA4007	Q8TIY2	gpmI2	5.4.2.1	R01518	PGM	2pg[c] <=> 3pg[c]	phosphoglycerate mutase	R	0	KEGG		GlycolysisGluconeogenesis
MA0451	Q8TTI2		5.4.2.2|5.4.2.5	R08639	PGMT	g1p[c] <=> g6p[c]	phosphoglucomutase	R	0	KEGG		Central Metabolism	0451 is annotated as "beta" mutase but since alpha and beta interchange freely it doesn't matter...
MA2665	Q8TMJ2	pmm	5.4.2.2|5.4.2.5	R08639	PGMT	g1p[c] <=> g6p[c]	phosphoglucomutase	R	0	KEGG		Central Metabolism
UNKNOWN					PHEMES	ddcdscl[c] + fe2[c] + (3) nad[c] --> (2) ac[c] + (2) co2[c] + (3) nadh[c] + (4) h[c] + pheme[c]	protoheme synthesis (lumped reaction)	I	NaN	Literature	84	Vitamins Cofactor Biosynthesis	Assumed mechanism was same as barkeri - mac and barkeri need to make protoheme for cytochromes (such as catalase, protoglobin, etc.) Physiological and spectroscopic evidence, no gene associated. NADH was a guess - paper says 6 H+ but only 6 electrons are there to be transferred - so it should be 3 NADH
MA0636	Q8TT07	aspC	2.6.1.1|2.6.1.5|2.6.1.9|2.6.1.57|2.6.1.58	R00694	PHETA1	akg[c] + phe-L[c] <=> glu-L[c] + phpyr[c]	phenylalanine transaminase	R	0	KEGG		Tyrosine Tryptophan and Phenylalanine Metabolism	More likely that the aspartate transferrase catalyzes this than that the histidine transferrase (118, 942) does. I removed the latter two.
MA1385	Q8TR00		2.6.1.1|2.6.1.5|2.6.1.9|2.6.1.57|2.6.1.58	R00694	PHETA1	akg[c] + phe-L[c] <=> glu-L[c] + phpyr[c]	phenylalanine transaminase	R	0	KEGG		Tyrosine Tryptophan and Phenylalanine Metabolism
MA1819	Q8TPT6	aspB	2.6.1.1|2.6.1.5|2.6.1.9|2.6.1.57|2.6.1.58	R00694	PHETA1	akg[c] + phe-L[c] <=> glu-L[c] + phpyr[c]	phenylalanine transaminase	R	0	KEGG		Tyrosine Tryptophan and Phenylalanine Metabolism
MA0171	Q8TUA2	pheS	6.1.1.20	R03660	PHETRS	atp[c] + trnaphe[c] + phe_L[c] <=> amp[c] + phetrna[c] + ppi[c]	Phenylalanyl-tRNA synthetase	I	NaN	Literature	110	Tyrosine Tryptophan and Phenylalanine Metabolism	See reference - M barkeri and presumably acetivorans charge phe-tRNA the same way as bacteria. Genes were inferred from homology
MA1956	Q8TPF7	pheT	6.1.1.20	R03660	PHETRS	atp[c] + trnaphe[c] + phe_L[c] <=> amp[c] + phetrna[c] + ppi[c]	Phenylalanyl-tRNA synthetase	I	NaN	Literature	110	Tyrosine Tryptophan and Phenylalanine Metabolism	See reference - M barkeri and presumably acetivorans charge phe-tRNA the same way as bacteria. Genes were inferred from homology
MA0887	Q8TSB1	pstS			PIabc	atp[c] + h2o[c] + pi[e] --> adp[c] + h[c] + (2) pi[c]	phosphate transport via ABC system	I	-6.81	TransportDB		Transport	Genes from transportDB. Only took the complete set of genes
MA0888	Q8TSB0	pstC			PIabc	atp[c] + h2o[c] + pi[e] --> adp[c] + h[c] + (2) pi[c]	phosphate transport via ABC system	I	-6.81	TransportDB		Transport	Genes from transportDB. Only took the complete set of genes
MA0889	Q8TSA9	pstA			PIabc	atp[c] + h2o[c] + pi[e] --> adp[c] + h[c] + (2) pi[c]	phosphate transport via ABC system	I	-6.81	TransportDB		Transport	Genes from transportDB. Only took the complete set of genes
MA0890	Q8TSA8	pstB			PIabc	atp[c] + h2o[c] + pi[e] --> adp[c] + h[c] + (2) pi[c]	phosphate transport via ABC system	I	-6.81	TransportDB		Transport	Genes from transportDB. Only took the complete set of genes
MA3093	Q8TLE3	pstS			PIabc	atp[c] + h2o[c] + pi[e] --> adp[c] + h[c] + (2) pi[c]	phosphate transport via ABC system	I	-6.81	SEED		Transport	Genes from SEED.
MA3094	Q8TLE2	pstC			PIabc	atp[c] + h2o[c] + pi[e] --> adp[c] + h[c] + (2) pi[c]	phosphate transport via ABC system	I	-6.81	SEED		Transport	Genes from SEED.
MA3095	Q8TLE1	pstA			PIabc	atp[c] + h2o[c] + pi[e] --> adp[c] + h[c] + (2) pi[c]	phosphate transport via ABC system	I	-6.81	SEED		Transport	Genes from SEED.
MA2935	Q8TLU2				PIt	pi[e] + h[e] --> pi[c] + h[c]	Inorganic phosphate exchange, diffusion	I	0	Metacyc		Transport	Rxn as annotated in metacyc
MA3014	Q8TLM2				PIt	pi[e] + h[e] --> pi[c] + h[c]	Inorganic phosphate exchange, diffusion	I	0	SEED		Transport	Annotated from seed - broad annotation was hypothetical
MA0241	Q8TU33		5.4.2.8	R01818	PMANM	man6p[c] <=> man1p[c]	phosphomannomutase	R	0	KEGG		Central Metabolism
MA2665	Q8TMJ2	pmm	5.4.2.8	R01818	PMANM	man6p[c] <=> man1p[c]	phosphomannomutase	R	0	KEGG		Central Metabolism
GAPFILL			3.1.3.-	R07280	PMDPHT	5aprbu[c] + h2o[c] --> 4r5au[c] + pi[c]	pyrimidine phosphatase	I	7.22	Gapfill - BIGG		Vitamins Cofactor Biosynthesis	Seems that no gene is known - all genes in BIGG that are assigned disagree with their annotation (and the P putida has been verified as something else I think) - however, it's almost certain to occur as part of flavin synthesis pathway. Rxn taken from gapfilling
MA3197	Q8TL45	thiD	2.7.4.7	R04509	PMPK	4ampm[c] + atp[c] --> 2mahmp[c] + adp[c]	phosphomethylpyrimidine kinase	R	0	KEGG		Vitamins Cofactor Biosynthesis	Gene agrees with Barkeri Blast result. Irreversible in E coli but unknown anywhere else. Made reverisble based on thermo
MA0601	Q8TT38				PMVD	5pmev[c] + h[c] --> co2[c] + h2o[c] + ipp[c]	Phosphomevalonate decarboxylase	I	-0.99	Literature	94, 97	Lipid Cell Wall Metabolism	"Methanocaldococcus jannaschii Uses a Modified Mevalonate Pathway for Biosynthesis of Isopentenyl Diphosphate ". The MJ0403 gene association for PMVD is a guess - MJ0044 for IPPK is biochemically verified, and IPDPH is made up as a replacement for DPMVD2, which was used to make hydroxylipids (both the former and new rxns are made up based on physiological evidence of existence of such lipids)
UNKNOWN					PNTOt2	h[e] + pnto-R[e] <==> h[c] + pnto-R[c]	Pantothenate reversible transport via proton symport	R	0	Barkeri model transporters		Transport
MA1278	Q8TRA2				POK	atp[c] + pant-R[c] --> adp[c] + ppant-R[c] + h[c]	pantothenate synthase (adp-forming)	I	-14.03	Literature	65, 66	Coenzyme A Biosynthesis	Gene has been characterized in M. mazei and creates ADP rather than AMP - also the phosphate gets added to the compound here instead of in the next step - removed PANTS and PNTK. See "A novel isoform of pantothenate synthetase in the Archaea" and "Pantoate Kinase and Phosphopantothenate Synthetase, Two Novel Enzymes Necessary for CoA Biosynthesis in the Archaea"
MA0031	Q8TUN5	porB	1.2.7.1	R01196	POR2	accoa[c] + co2[c] + (2) fdred[c] + h[c] <=> coa[c] + (2) fdox[c] + pyr[c]	pyruvate synthase	R	NaN	Literature	5, 124	Central Metabolism	Matched up after changing fdxox to fdox. See Bock et al, "Catalytic properties, molecular composition, and sequence alignments of pyruvate:ferredoxin oxioreductase from the methanogenic archaeon Methanosarcina barkeri". and the M thermoautotrophicum paper (124). Delta G calculated converting Alberty et al (p. 160) value at I=0 (-0.3946 volts, one electron) to delta G, resulting in a deltaG0 = +38…
MA0032	Q8TUN4	porA	1.2.7.1	R01196	POR2	accoa[c] + co2[c] + (2) fdred[c] + h[c] <=> coa[c] + (2) fdox[c] + pyr[c]	pyruvate synthase	R	NaN	Literature	5, 124	Central Metabolism	Matched up after changing fdxox to fdox. See Bock et al, "Catalytic properties, molecular composition, and sequence alignments of pyruvate:ferredoxin oxioreductase from the methanogenic archaeon Methanosarcina barkeri". and the M thermoautotrophicum paper (124). Delta G calculated converting Alberty et al (p. 160) value at I=0 (-0.3946 volts, one electron) to delta G, resulting in a deltaG0 = +38…
MA0033	Q8TUN3	porD	1.2.7.1	R01196	POR2	accoa[c] + co2[c] + (2) fdred[c] + h[c] <=> coa[c] + (2) fdox[c] + pyr[c]	pyruvate synthase	R	NaN	Literature	5, 124	Central Metabolism	Matched up after changing fdxox to fdox. See Bock et al, "Catalytic properties, molecular composition, and sequence alignments of pyruvate:ferredoxin oxioreductase from the methanogenic archaeon Methanosarcina barkeri". and the M thermoautotrophicum paper (124). Delta G calculated converting Alberty et al (p. 160) value at I=0 (-0.3946 volts, one electron) to delta G, resulting in a deltaG0 = +38…
MA0034	Q8TUN2	porG	1.2.7.1	R01196	POR2	accoa[c] + co2[c] + (2) fdred[c] + h[c] <=> coa[c] + (2) fdox[c] + pyr[c]	pyruvate synthase	R	NaN	Literature	5, 124	Central Metabolism	Matched up after changing fdxox to fdox. See Bock et al, "Catalytic properties, molecular composition, and sequence alignments of pyruvate:ferredoxin oxioreductase from the methanogenic archaeon Methanosarcina barkeri". and the M thermoautotrophicum paper (124). Delta G calculated converting Alberty et al (p. 160) value at I=0 (-0.3946 volts, one electron) to delta G, resulting in a deltaG0 = +38…
MA2407	Q8TN86	porB	1.2.7.1	R01196	POR2	accoa[c] + co2[c] + (2) fdred[c] + h[c] <=> coa[c] + (2) fdox[c] + pyr[c]	pyruvate synthase	R	NaN	Literature	5, 124	Central Metabolism	Matched up after changing fdxox to fdox. See Bock et al, "Catalytic properties, molecular composition, and sequence alignments of pyruvate:ferredoxin oxioreductase from the methanogenic archaeon Methanosarcina barkeri". and the M thermoautotrophicum paper (124). Delta G calculated converting Alberty et al (p. 160) value at I=0 (-0.3946 volts, one electron) to delta G, resulting in a deltaG0 = +38…
MA0031	Q8TUN5	porB	1.2.7.1|1.2.7.2	R01199	POR3	co2[c] + (2) fdred[c] + h[c] + ppcoa[c] --> 2obut[c] + coa[c] + (2) fdox[c]	pyruvate synthase	R	NaN	Literature	124	Central Metabolism	Matched up after changing fdxox to fdox. See Bock et al, "Catalytic properties, molecular composition, and sequence alignments of pyruvate:ferredoxin oxioreductase from the methanogenic archaeon Methanosarcina barkeri". and the M thermoautotrophicum paper (124). The latter suggests this is also catalyzed by VOR.
MA0032	Q8TUN4	porA	1.2.7.1|1.2.7.2	R01199	POR3	co2[c] + (2) fdred[c] + h[c] + ppcoa[c] --> 2obut[c] + coa[c] + (2) fdox[c]	pyruvate synthase	R	NaN	Literature	124	Central Metabolism	Matched up after changing fdxox to fdox. See Bock et al, "Catalytic properties, molecular composition, and sequence alignments of pyruvate:ferredoxin oxioreductase from the methanogenic archaeon Methanosarcina barkeri". and the M thermoautotrophicum paper (124). The latter suggests this is also catalyzed by VOR.
MA0033	Q8TUN3	porD	1.2.7.1|1.2.7.2	R01199	POR3	co2[c] + (2) fdred[c] + h[c] + ppcoa[c] --> 2obut[c] + coa[c] + (2) fdox[c]	pyruvate synthase	R	NaN	Literature	124	Central Metabolism	Matched up after changing fdxox to fdox. See Bock et al, "Catalytic properties, molecular composition, and sequence alignments of pyruvate:ferredoxin oxioreductase from the methanogenic archaeon Methanosarcina barkeri". and the M thermoautotrophicum paper (124). The latter suggests this is also catalyzed by VOR.
MA0034	Q8TUN2	porG	1.2.7.1|1.2.7.2	R01199	POR3	co2[c] + (2) fdred[c] + h[c] + ppcoa[c] --> 2obut[c] + coa[c] + (2) fdox[c]	pyruvate synthase	R	NaN	Literature	124	Central Metabolism	Matched up after changing fdxox to fdox. See Bock et al, "Catalytic properties, molecular composition, and sequence alignments of pyruvate:ferredoxin oxioreductase from the methanogenic archaeon Methanosarcina barkeri". and the M thermoautotrophicum paper (124). The latter suggests this is also catalyzed by VOR.
MA2407	Q8TN86	porB	1.2.7.1|1.2.7.2	R01199	POR3	co2[c] + (2) fdred[c] + h[c] + ppcoa[c] --> 2obut[c] + coa[c] + (2) fdox[c]	pyruvate synthase	R	NaN	Literature	124	Central Metabolism	Matched up after changing fdxox to fdox. See Bock et al, "Catalytic properties, molecular composition, and sequence alignments of pyruvate:ferredoxin oxioreductase from the methanogenic archaeon Methanosarcina barkeri". and the M thermoautotrophicum paper (124). The latter suggests this is also catalyzed by VOR.
MA2909	Q8TLW4	vorA	1.2.7.1|1.2.7.2	R01199	POR3	co2[c] + (2) fdred[c] + h[c] + ppcoa[c] --> 2obut[c] + coa[c] + (2) fdox[c]	pyruvate synthase	R	NaN	Literature	124	Central Metabolism	Matched up after changing fdxox to fdox. See Bock et al, "Catalytic properties, molecular composition, and sequence alignments of pyruvate:ferredoxin oxioreductase from the methanogenic archaeon Methanosarcina barkeri". and the M thermoautotrophicum paper (124). The latter suggests this is also catalyzed by VOR.
MA2910	Q8TLW3	vorB	1.2.7.1|1.2.7.2	R01199	POR3	co2[c] + (2) fdred[c] + h[c] + ppcoa[c] --> 2obut[c] + coa[c] + (2) fdox[c]	pyruvate synthase	R	NaN	Literature	124	Central Metabolism	Matched up after changing fdxox to fdox. See Bock et al, "Catalytic properties, molecular composition, and sequence alignments of pyruvate:ferredoxin oxioreductase from the methanogenic archaeon Methanosarcina barkeri". and the M thermoautotrophicum paper (124). The latter suggests this is also catalyzed by VOR.
MA2911	Q8TLW2	vorC	1.2.7.1|1.2.7.2	R01199	POR3	co2[c] + (2) fdred[c] + h[c] + ppcoa[c] --> 2obut[c] + coa[c] + (2) fdox[c]	pyruvate synthase	R	NaN	Literature	124	Central Metabolism	Matched up after changing fdxox to fdox. See Bock et al, "Catalytic properties, molecular composition, and sequence alignments of pyruvate:ferredoxin oxioreductase from the methanogenic archaeon Methanosarcina barkeri". and the M thermoautotrophicum paper (124). The latter suggests this is also catalyzed by VOR.
MA2676	Q8TMI3	ppa	3.6.1.1	R00004	PPA	h2o[c] + ppi[c] --> h[c] + (2) pi[c]	inorganic diphosphatase	I	4.15	KEGG		Central Metabolism	Not homologous to the M. jannaschii class C inorganic pyrophosphatase. Took this one from annotation.
MA3880	Q8TJA8	hppA2	3.6.1.1		PPA_1	h2o[c] + ppi[c] --> h[e] + (2) pi[c]	inorganic diphosphatase (one proton translocation)	I	4.15	Literature	126	Transport	Based on blast homology with the gene identified in M. mazei as H+-dependent PP-ase (see "Identification and analysis of proton-translocating pyrophosphatases in the methanogenic archaeon Methanosarcina mazei"). NOTE - M. mazei has BOTH a H+ (MM0700) AND a Na+ (MM0 ) pumping PP-ase. I used the most homologous genes to assign which was which in MAC.
MA0083	Q8TUI4	ppx	3.6.1.1		PPA2	h2o[c] + pppi[c] --> h[c] + pi[c] + ppi[c]	inorganic triphosphatase	I	NaN	KEGG		Central Metabolism	Took from annotation (exopolyphosphatase)
MA2351	Q8TND7	ppx	3.6.1.1		PPA2	h2o[c] + pppi[c] --> h[c] + pi[c] + ppi[c]	inorganic triphosphatase	I	NaN	KEGG		Central Metabolism	Took from annotation (exopolyphosphatase)
MA3879	Q8TJA9	hppA1			PPA_3	h2o[c] + ppi[c] + na1[c] --> na1[e] + (2) pi[c] + h[c]	inorganic diphosphatase (sodium translocation)	I	NaN	Literature	125	Transport	Based on blast homology with the gene identified in M. mazei as Na+-dependent PP-ase (see "Na+-Pyrophosphatase: A Novel Primary Sodium Pump"). NOTE - M. mazei has BOTH a H+ (MM0700) AND a Na+ (MM0 ) pumping PP-ase. I used the most homologous genes to assign which was which in MAC.
MA3606	Q8TK19	ackA	2.7.2.1	R01353	PPAKr	adp[c] + ppap[c] <=> atp[c] + ppa[c]	Propionate kinase	R	6.9	Gapfill – BIGG		Central Metabolism	Very strong BLAST, needed to remove ppap from the model. Although reverse BLAST didn't come up with the same enzyme on the first hit, it did on the second, and they both catalyze the same rxns. Rxn is in Barkeri model.
MA0578	Q8TT59	hemB	4.2.1.24	R00036	PPBNGS	(2) 5aop[c] --> h[c] + (2) h2o[c] + ppbng[c]	porphobilinogen synthase	I	-15.31	KEGG		Vitamins Cofactor Biosynthesis	Gene agrees with Barkeri Blast result
MA2690	Q8TMG9	ppcA	4.1.1.31	R00345	PPC	co2[c] + h2o[c] + pep[c] --> h[c] + oaa[c] + pi[c]	phosphoenolpyruvate carboxylase	I	3.01	Literature	146	Citric Acid Cycle	Highly homologous to gene characterized for this function in "Identification and Functional Verification of Archaeal-Type Phosphoenolpyruvate Carboxylase, a Missing Link in Archaeal Central Carbohydrate Metabolism"
MA1280	Q8TRA0	dfp	4.1.1.36	R03269	PPCDC	4ppcys[c] + h[c] --> co2[c] + pan4p[c]	phosphopantothenoylcysteine decarboxylase	I	-3.09	Literature	21	Coenzyme A Biosynthesis	See Kupke et al, "4′-Phosphopantetheine Biosynthesis in Archaea". Note this is a bifunctional gene...
MA0608	Q8TT31	ppdK	2.7.9.1	R00206	PPDK	atp[c] + pi[c] + pyr[c] --> amp[c] + h[c] + pep[c] + ppi[c]	Pyruvate,phosphate dikinase.	I	-15.88	KEGG		Central Metabolism
MA0081	Q8TUI6	ppk	2.7.4.1		PPK2	atp[c] + ppi[c] --> adp[c] + pppi[c]	polyphosphate kinase	I	NaN	KEGG		Other	Polyphosphate kinase (R02184) can add pi to multiple lengths of phosphates so I added this to the existing PPK2 in the Barkeri model and took the gene from the annotation.
MA0081	Q8TUI6	ppk			PPKr	atp[c] + pi[c] <=> ppi[c] + adp[c]	polyphosphate kinase	R	-10.96	KEGG		Nucleotide Metabolism	Polyphosphate kinase (R02184) can add pi to multiple lengths of phosphates so I added this to the existing PPK2 in the Barkeri model and took the gene from the annotation.
MA1280	Q8TRA0	dfp	6.3.2.5	R04231	PPNCL2	4ppan[c] + ctp[c] + cys-L[c] --> 4ppcys[c] + cmp[c] + h[c] + ppi[c]	phosphopantothenate-cysteine ligase	I	-17.31	Literature	21	Coenzyme A Biosynthesis	CTP-dependent reaction in M. jannaschii involved in CoA synthesis. See Kupke et al, "4′-Phosphopantetheine Biosynthesis in Archaea". Note this is a bifunctional gene...
MA4595	Q8THC2		1.3.1.12	R01728	PPND	nad[c] + pphn[c] <=> 34hpp[c] + co2[c] + nadh[c]	prephenate dehydrogenase	I	-16.12	KEGG		Amino Acid Metabolism	Gene agrees with Barkeri Blast result
MA3150	Q8TL89	pheA	4.2.1.51|4.2.1.91	R01373	PPNDH	h[c] + pphn[c] <=> co2[c] + h2o[c] + phpyr[c]	prephenate dehydratase	I	-29.07	Literature	132	Tyrosine Tryptophan and Phenylalanine Metabolism	Made irreversble based on thermo. See "A monofunctional and thermostable prephenate dehydratase from the archaeon Methanocaldococcus jannaschii" - note that in contrast with the annotation, there is possibly NOT a second function (chorismate mutase) associated with this enzyme. gene locus taken from Uniprot.
MA2458	Q8TN35	ppsA	2.7.9.2	R00199	PPS	atp[c] + h2o[c] + pyr[c] --> amp[c] + (2) h[c] + pep[c] + pi[c]	phosphoenolpyruvate synthase	I	-11.73	KEGG		GlycolysisGluconeogenesis
MA2667	Q8TMJ0	ppsA	2.7.9.2	R00199	PPS	atp[c] + h2o[c] + pyr[c] --> amp[c] + (2) h[c] + pep[c] + pi[c]	phosphoenolpyruvate synthase	I	-11.73	KEGG		GlycolysisGluconeogenesis
MA3408	Q8TKJ7	ppsA	2.7.9.2	R00199	PPS	atp[c] + h2o[c] + pyr[c] --> amp[c] + (2) h[c] + pep[c] + pi[c]	phosphoenolpyruvate synthase	I	-11.73	KEGG		GlycolysisGluconeogenesis
MA1278	Q8TRA2		2.7.1.33	R03018	PPTS	ppant-R[c] + ala-B[c] + atp[c] --> amp[c] + ppi[c] + h[c] + 4ppan[c]	phosphopantothenate synthetase	I	-17.31	Literature	66	Coenzyme A Biosynthesis	Suggested in lit (in another organism) to replace pantothenate kinase, which wasn't found and has no gene in mac, while this one has a nice hit. However, it's weird that the same gene came up in BLAST searches for both rxns
MA3309	Q8TKT6	purD	6.3.4.13	R04144	PRAGSr	atp[c] + gly[c] + pram[c] --> adp[c] + gar[c] + h[c] + pi[c]	phosphoribosylglycinamide synthase	I	-6.35	KEGG		Nucleotide Metabolism	Made irreversible based on thermo
MA2988	Q8TLP6	trpF	5.3.1.24	R03509	PRAIi	pran[c] <=> 2cpr5p[c]	phosphoribosylanthranilate isomerase (irreversible)	R	0.62	KEGG		Tyrosine Tryptophan and Phenylalanine Metabolism
MA0130	Q8TUD7	purM	6.3.3.1	R04208	PRAIS	atp[c] + fpram[c] --> adp[c] + air[c] + (2) h[c] + pi[c]	phosphoribosylaminoimidazole synthase	R	10.93	KEGG		Nucleotide Metabolism	Gene agrees with Barkeri Blast result
MA0908	Q8TS96	hisI	3.5.4.19	R04037	PRAMPC	h2o[c] + prbamp[c] --> prfp[c]	phosphoribosyl-AMP cyclohydrolase	R	4.04	KEGG		Histidine Metabolism	Double check with annotation?
MA4063	Q8TIS9	purC	6.3.2.6	R04591	PRASCS	5aizc[c] + asp-L[c] + atp[c] <=> 25aics[c] + adp[c] + h[c] + pi[c]	phosphoribosylaminoimidazolesuccinocarboxamide synthase	R	-6.35	KEGG		Nucleotide Metabolism	Gene agrees with Barkeri Blast result
MA1392	P58834	hisE	3.6.1.31	R04035	PRATPP	h2o[c] + prbatp[c] --> h[c] + ppi[c] + prbamp[c]	phosphoribosyl-ATP pyrophosphatase	I	-17.77	KEGG		Histidine Metabolism
UNKNOWN					PRE2DC	dscl[c] + (2) h[c] --> (2) co2[c] + ddcdscl[c]	Precorrin-2 decarboxylase	I	NaN	Literature	84	Vitamins Cofactor Biosynthesis	Assumed mechanism was same as barkeri - mac and barkeri need to make protoheme for cytochromes (such as catalase, protoglobin, etc.) Physiological and spectroscopic evidence, no gene associated
MA1963	Q8TPF0	purQ	6.3.5.3	R04463	PRFGS	atp[c] + fgam[c] + gln-L[c] + h2o[c] --> adp[c] + fpram[c] + glu-L[c] + h[c] + pi[c]	phosphoribosylformylglycinamidine synthase	I	-13.45	KEGG		Nucleotide Metabolism	MA1963 and MA4055 agree – no evidence from Barkeri for MA1964
MA1964	Q8TPE9	purS [corrected]	6.3.5.3	R04463	PRFGS	atp[c] + fgam[c] + gln-L[c] + h2o[c] --> adp[c] + fpram[c] + glu-L[c] + h[c] + pi[c]	phosphoribosylformylglycinamidine synthase	I	-13.45	KEGG		Nucleotide Metabolism	MA1963 and MA4055 agree – no evidence from Barkeri for MA1964
MA4055	Q8TIT6	purL	6.3.5.3	R04463	PRFGS	atp[c] + fgam[c] + gln-L[c] + h2o[c] --> adp[c] + fpram[c] + glu-L[c] + h[c] + pi[c]	phosphoribosylformylglycinamidine synthase	I	-13.45	KEGG		Nucleotide Metabolism	MA1963 and MA4055 agree – no evidence from Barkeri for MA1964
MA0218	Q8TU55	hisA	5.3.1.16	R04640	PRMICIi	prfp[c] --> prlp[c]	1-(5-phosphoribosyl)-5-[(5-phosphoribosylamino)methylideneamino)imidazole-4-carboxamide isomerase (irreversible)	R	0.62	KEGG		Histidine Metabolism
MA4435	Q8THS7	hisA	5.3.1.16	R04640	PRMICIi	prfp[c] --> prlp[c]	1-(5-phosphoribosyl)-5-[(5-phosphoribosylamino)methylideneamino)imidazole-4-carboxamide isomerase (irreversible)	R	0.62	KEGG		Histidine Metabolism
MA2145	Q8TNY2	proV			PROabc	atp[c] + h2o[c] + pro-L[e] --> adp[c] + h[c] + pi[c] + pro-L[c]	L-proline transport via ABC system	I	-6.81	KEGG (annotation)		Transport	Proline/glycine betaine ABC transporter
MA2146	Q8TNY1	proW			PROabc	atp[c] + h2o[c] + pro-L[e] --> adp[c] + h[c] + pi[c] + pro-L[c]	L-proline transport via ABC system	I	-6.81	KEGG (annotation)		Transport	Proline/glycine betaine ABC transporter
MA2147	Q8TNY0	proX			PROabc	atp[c] + h2o[c] + pro-L[e] --> adp[c] + h[c] + pi[c] + pro-L[c]	L-proline transport via ABC system	I	-6.81	KEGG (annotation)		Transport	Proline/glycine betaine ABC transporter
MA0279	Q8TTZ6	putP			PROt4	na1[e] + pro-L[e] --> na1[c] + pro-L[c]	Na+/Proline-L symporter	I	NaN	KEGG (annotation)		Transport
MA1316	Q8TR67	putP			PROt4	na1[e] + pro-L[e] --> na1[c] + pro-L[c]	Na+/Proline-L symporter	I	NaN	SEED		Transport
SPONT					protein_met	(0.4) arg-L[c] + (0.85) leu-L[c] + (0.62) ser-L[c] + (0.62) ala-L[c] + (0.65) gly[c] + (0.36) pro-L[c] + (0.49) thr-L[c] + (0.62) val-L[c] + (0.66) ile-L[c] + (0.4) asn-L[c] + (0.48) asp-L[c] + (0.11) cys-L[c] + (0.23) gln-L[c] + (0.71) glu-L[c] + (0.15) his-L[c] + (0.59) lys-L[c] + (0.4) phe-L[c] + (0.33) tyr-L[c] + (0.21) met-L[c] + (0.09) trp-L[c] <=> protein_met[c]	Biomass rxn – protein component	I	NaN	Biomass equation		X	See biomass tab for details on calculation. No gene association.
MA3886	Q8TJA2	proS	6.1.1.15	R03661	PROTRS	trnapro[c] + atp[c] + pro_L[c] <=> amp[c] + protrna[c] + ppi[c]	Prolyl-tRNA synthetase	I	NaN	KEGG		Arginine and Proline Metabolism
MA2851	Q8TM19				PRPPP	h2o[c] + prpp[c] --> h[c] + pi[c] + r15bp[c]	phosphoribosylpyrophosphate phosphatase	I	-6.81	Literature	15	Other	MA2851 gene was cloned into E coli and shown to have this activity. See "Modified Pathway To Synthesize Ribulose 1,5-Bisphosphate in methanogenic archaea"
MA1167	Q8TRK8	prs	2.7.6.1	R01049	PRPPS	atp[c] + r5p[c] <=> amp[c] + h[c] + prpp[c]	phosphoribosylpyrophosphate synthetase	R	-14.03	KEGG		Histidine Metabolism	Multiple lit sources from multiple organisms indicate this is reversible... maybe due to low R5P concentration?
MA4544	Q8THH3	aroA	2.5.1.19	R03460	PSCVT	pep[c] + skm5p[c] <=> 3psme[c] + pi[c]	3-phosphoshikimate 1-carboxyvinyltransferase	R	10.33	KEGG		Tyrosine Tryptophan and Phenylalanine Metabolism
MA2304	Q8TNI1	serC	2.6.1.52	R04173	PSERT	akg[c] + pser-L[c] <=> 3php[c] + glu-L[c]	phosphoserine transaminase	R	0	Literature	86, 87	Glycine and Serine Metabolism	SerC gene. Agrees with characterization in Methanococcales "Biosynthesis of Phosphoserine in the Methanococcales" and in M. barkeri "Molecular, genetic, and biochemical characterization of the serC gene of Methanosarcina barkeri Fusaro."
MA0678	Q8TSW7		3.1.3.3	R00582	PSP_L	h2o[c] + pser-L[c] --> pi[c] + ser-L[c]	phosphoserine phosphatase (L-serine)	I	7.22	Literature	86, 88	Glycine and Serine Metabolism	Characterized in M. jannaschii. "Structural characterization of the reaction pathway in phosphoserine phosphatase: crystallographic "snapshots" of intermediate states". Ref 86 lists the whole pathway
MA4428	Q8THT4		3.1.3.3	R00582	PSP_L	h2o[c] + pser-L[c] --> pi[c] + ser-L[c]	phosphoserine phosphatase (L-serine)	I	7.22	Literature	86, 88	Glycine and Serine Metabolism	Characterized in M. jannaschii. "Structural characterization of the reaction pathway in phosphoserine phosphatase: crystallographic "snapshots" of intermediate states". Ref 86 lists the whole pathway
MA4429	Q8THT3	serB	3.1.3.3	R00582	PSP_L	h2o[c] + pser-L[c] --> pi[c] + ser-L[c]	phosphoserine phosphatase (L-serine)	I	7.22	Literature	86, 88	Glycine and Serine Metabolism	Characterized in M. jannaschii. "Structural characterization of the reaction pathway in phosphoserine phosphatase: crystallographic "snapshots" of intermediate states". Ref 86 lists the whole pathway
MA3607	Q8TK18	pta	2.3.1.8	R00230	PTAr	accoa[c] + pi[c] <=> actp[c] + coa[c]	phosphotransacetylase	R	-5.84	Literature	7, 47	Methanogenesis	Reversibility agrees with literature. See the papers about CO utilization by mac
MA0956	Q8TS49	ptpS	4.2.3.12	R04286	PTHPS	ahdt[c] --> 6pthp[c] + pppi[c]	6-pyruvoyltetrahydropterin synthase	I	NaN	KEGG		Vitamins Cofactor Biosynthesis
MA4196	Q8TIF6		4.2.3.12	R04286	PTHPS	ahdt[c] --> 6pthp[c] + pppi[c]	6-pyruvoyltetrahydropterin synthase	I	NaN	KEGG		Vitamins Cofactor Biosynthesis
MA3546	Q8TK70	coaD	2.7.7.3	R03035	PTPATi	atp[c] + h[c] + pan4p[c] <=> dpcoa[c] + ppi[c]	pantetheine-phosphate adenylyltransferase	R	10.6	KEGG		Coenzyme A Biosynthesis
MA3890	Q8TJ98	pyk	2.7.1.40	R00200	PYK	adp[c] + h[c] + pep[c] --> atp[c] + pyr[c]	pyruvate kinase	I	-4.92	KEGG		GlycolysisGluconeogenesis
MA0594	Q8TT45		4.1.1.1	R00224	PYRDC	h[c] + pyr[c] --> acald[c] + co2[c]	pyruvate decarboxylase	I	-3.44	KEGG		GlycolysisGluconeogenesis	Gene in both mbar and mac is annotated as "indolepyruvate decarboxylase" which is more specific than pyruvate decarboxylase. Not sure if it does both... according to BRENDA there are some enzymes that do both so I'll leave it for now. Originally from Barkeri model.
MA3791	Q8TJJ3				PYRFALDC	pyr[c] + fald[c] + h[c] --> acetol[c] + co2[c]	Acetol synthesis	I	-10.77	Literature	42	Central Metabolism	hydroxyacetone = acetol. Paper states that the MJ0663 gene is "Related" to the gene that is annotated as something else in MJ. Not sure if I should keep it in other rxns. No other subunits known but they may be present. It looks like MJ has three sets of genes (like MAC) analogous to acetolactate synthase, and only one of them actually catalyzes that reaction. I assume MAC is the same way and eli…
MA3792	Q8TJJ2				PYRFALDC	pyr[c] + fald[c] + h[c] --> acetol[c] + co2[c]	Acetol synthesis	I	-10.77	Literature	42	Central Metabolism	hydroxyacetone = acetol. Paper states that the MJ0663 gene is "Related" to the gene that is annotated as something else in MJ. Not sure if I should keep it in other rxns. No other subunits known but they may be present. It looks like MJ has three sets of genes (like MAC) analogous to acetolactate synthase, and only one of them actually catalyzes that reaction. I assume MAC is the same way and eli…
MA0154	Q8TUB9		5.4.99.58	R10010	PYLB	lys-L[c] --> 3mdo[c]	3-methylornithine synthase	I	-1.81	Literature	6	Amino Acid Metabolism	PYLB, PYLC, PYLD replace PYRS-1 and PYRS2 in the original model
MA0153	Q8TUC0		6.3.2.-	R10011	PYLC	3mdo[c] + lys-L[c] + atp[c] --> 3mo6lys[c] + pi[c] + adp[c]	3-methylornithine-L-lysine ligase	R	8.32	Literature	6	Amino Acid Metabolism	PYLB, PYLC, PYLD replace PYRS-1 and PYRS2 in the original model
MA0152	Q8TUC1		1.4.1.-	R10012	PYLD	3mo6lys[c] + nad[c] --> pyr-L[c] + nh4[c] +nadh[c] + (2) h[c]	3-methylornithyl-N6-L-lysine dehydrogenase	I	-10.21	Literature	6	Amino Acid Metabolism	PYLB, PYLC, PYLD replace PYRS-1 and PYRS2 in the original model
SPONT					PYRt2	h[e] + pyr[e] <==> h[c] + pyr[c]	pyruvate transport in via proton symport	R	0	Physiological	104	Transport	A pyruvate-utilizing mutant of mba (with methanogenesis blocked) can grow on pyruvate... therefore mba must be able to import it. I assumed mac can as well.
MA0155	Q8TUB8	pylS			PYLTRS	atp[c] + pyl_L[c] + trnapyl[c] <=> pyltrna[c] + amp[c] + ppi[c]	pyrrolysyl-tRNA synthase	I	NaN	Literature	50, 51	Other	Pyrrolysine tRNA charging protein. See "Characterization of a Methanosarcina acetivorans mutant unable to translate UAG as pyrrolysine" and also "Direct charging of tRNACUA with pyrrolysine in vitro and in vivo"
MA0959	Q8TS46	nadA1	2.5.1.72	R04292	QULNS	dhap[c] + iasp[c] --> (2) h2o[c] + pi[c] + quln[c] + h[c]	quinolinate synthase	I	-9.49	Gapfill – BIGG		Vitamins Cofactor Biosynthesis	Significant BLAST hit, seems reasonable. Only rxn even close in reverse BLAST.
MA2860	Q8TM10	aldH	1.2.1.3	R01986	R01986	4abutn[c] + h2o[c] + nadp[c] --> 4abut[c] + (2) h[c] + nadph[c]	4-Aminobutyraldehyde:NADP+ oxidoreductase	I	-9.8	KEGG		Arginine and Proline Metabolism
MA2860	Q8TM10	aldH	1.2.1.3	R02549	R02549	4abutn[c] + h2o[c] + nad[c] --> 4abut[c] + (2) h[c] + nadh[c]	4-Aminobutyraldehyde:NAD+ oxidoreductase	I	-9.8	SEED		Arginine and Proline Metabolism
MA2653	Q8TMK4		3.4.13.3	R01992	HCARNHYD	4abut[c] + his-L[c] + h[c] --> h2o[c] + hcarn[c]	alpha-Aminobutyryl histidine hydrolase	I	10.19	KEGG		Nitrogen Metabolism
MA1484	Q8TQQ6		1.3.1.83	R02063	GGDPRED	ggdp[c] + (3) h[c] + (3) nadph[c] --> (3) nadp[c] + phydp[c]	geranylgeranyl reductase	I	-52.62	SEED	163	Lipid Cell Wall Metabolism
MA1485	Q8TQQ5		1.3.1.83	R02063	GGDPRED	ggdp[c] + (3) h[c] + (3) nadph[c] --> (3) nadp[c] + phydp[c]	geranylgeranyl reductase	I	-52.62	SEED	163	Lipid Cell Wall Metabolism
MA0104	Q8TUG3	surE	3.1.3.5	R02323	NMNHYD	h2o[c] + nmn[c] --> pi[c] + rnam[c]	Nicotinamide ribonucleotide phosphohydrolase	I	7.22	KEGG		Other
MA1354	Q8TR30		2.2.1.6	R03050	ALACCBX	he2thpp[c] + pyr[c] --> alac-S[c] + thmpp[c]	2-Acetolactate pyruvate-lyase (carboxylating)	I	-3.66	KEGG		Other	Same as R04672 - I removed the latter.
MA1958	Q8TPF5		2.2.1.6	R03050	ALACCBX	he2thpp[c] + pyr[c] --> alac-S[c] + thmpp[c]	2-Acetolactate pyruvate-lyase (carboxylating)	I	-3.66	KEGG		Other	Same as R04672 - I removed the latter.
MA2860	Q8TM10	aldH	1.2.1.3	R03869	2MOPRED	2mop[c] + h2o[c] + nad[c] --> (2) h[c] + mmal[c] + nadh[c]	(S)-Methylmalonate semialdehyde:NAD+ oxidoreductase	I	-9.8	KEGG		Valine Leucine and Isoleucine Metabolism
MA0202	Q8TU71	leuD2	4.2.1.35	R03896	R03896	r2mmal[c] <=> citrac[c] + h2o[c]	(R)-2-Methylmalate hydro-lyase	R	1.47	KEGG		Valine Leucine and Isoleucine Metabolism
MA1223	Q8TRF7	leuD3	4.2.1.35	R03896	R03896	r2mmal[c] <=> citrac[c] + h2o[c]	(R)-2-Methylmalate hydro-lyase	R	1.47	KEGG		Valine Leucine and Isoleucine Metabolism
MA1393	Q8TQZ3	leuC2	4.2.1.35	R03896	R03896	r2mmal[c] <=> citrac[c] + h2o[c]	(R)-2-Methylmalate hydro-lyase	R	1.47	KEGG		Valine Leucine and Isoleucine Metabolism
MA4474	Q8THP0	dapB	1.3.1.26	R04198	DHDPRx	nad[c] + thdp[c] <=> 23dhdp[c] + h[c] + nadh[c]	2,3,4,5-Tetrahydrodipicolinate:NAD+ oxidoreductase	R	1.01	KEGG		Threonine and Lysine Metabolism
MA3766	Q8TJL6	neuA	2.7.7.43	R04215	R04215	ctp[c] + glnam[c] <=> glnamcmp[c] + ppi[c]	CTP:N-glycoloylneuraminate cytidylyltransferase	R	-3.43	KEGG		Lipid Cell Wall Metabolism
MA1354	Q8TR30		2.2.1.6	R04673	2OBUTHE2THPPTRX	2obut[c] + he2thpp[c] --> 2ahbut[c] + thmpp[c]	(S)-2-Aceto-2-hydroxybutanoate pyruvate-lyase (carboxylating)	R	-3.66	Literature	54	Valine Leucine and Isoleucine Metabolism	One half-reaction of ACHBS - replaced this with that by KEGG's suggestion. Same enzyme system catalyzes this and 2-acetolactate synthase in M. aeolicus - assumed it was the same in MAC. "Purification and characterization of the oxygen-sensitive acetohydroxy acid synthase from the archaebacterium Methanococcus aeolicus." The M aeoleus is a monomer but I'm not sure about the mac enzyme - I went wit…
MA1958	Q8TPF5		2.2.1.6	R04673	2OBUTHE2THPPTRX	2obut[c] + he2thpp[c] --> 2ahbut[c] + thmpp[c]	(S)-2-Aceto-2-hydroxybutanoate pyruvate-lyase (carboxylating)	R	-3.66	Literature	54	Valine Leucine and Isoleucine Metabolism	One half-reaction of ACHBS - replaced this with that by KEGG's suggestion. Same enzyme system catalyzes this and 2-acetolactate synthase in M. aeolicus - assumed it was the same in MAC. "Purification and characterization of the oxygen-sensitive acetohydroxy acid synthase from the archaebacterium Methanococcus aeolicus." The M aeoleus is a monomer but I'm not sure about the mac enzyme - I went wit…
MA2715	Q8TME3	metY	2.5.1.47|2.5.1.49	R04859	ACSERHS	acser[c] + trdrd[c] + tsul[c] --> ac[c] + cys-L[c] + h[c] + so3[c] + trdox[c]	O3-Acetyl-L-serine acetate-lyase (adding hydrogen sulfide)	I	NaN	KEGG		Cysteine Metabolism
MA2720	Q8TMD8	cysK	2.5.1.47|2.5.1.49	R04859	ACSERHS	acser[c] + trdrd[c] + tsul[c] --> ac[c] + cys-L[c] + h[c] + so3[c] + trdox[c]	O3-Acetyl-L-serine acetate-lyase (adding hydrogen sulfide)	I	NaN	KEGG		Cysteine Metabolism
MA4150	Q8TIJ9		2.5.1.-	R05611	OCTDPSYN	hepdp[c] + ipdp[c] --> octdp[c] + ppi[c]	octoprenyl-diphopshpate synthase	I	-13	KEGG		Lipid Cell Wall Metabolism
MA3686	Q8TJU1	egsA	1.1.1.261	R05680	R05680	glyc1p[c] + nadp[c] --> dhap[c] + h[c] + nadph[c]	sn-Glycerol-1-phosphate:NADP 2-oxidoreductase	I	3.76	Literature	2	Lipid Cell Wall Metabolism	Barkeri prefers NADH but other methanogens use NADP/NADPH nearly equally, so I dont know.
MA0206	Q8TU67	purP	6.3.4.-	R06975	ATPFORTRX	aicar[c] + atp[c] + for[c] --> adp[c] + fprica[c] + pi[c]	5-formaminoimidazole-4-carboxamide-1-beta-D-ribofuranosyl	I	-6.31	KEGG		Nucleotide Metabolism
MA3689	Q8TJT8			R06975	ATPFORTRX	aicar[c] + atp[c] + for[c] --> adp[c] + fprica[c] + pi[c]	5-formaminoimidazole-4-carboxamide-1-beta-D-ribofuranosyl	I	-6.31	KEGG		Nucleotide Metabolism
MA3793	Q8TJJ1	cimA	2.3.1.182	R07399	R2MMALSYN	accoa[c] + h2o[c] + pyr[c] --> coa[c] + r2mmal[c] + h[c]	(R)-citramalate synthase	I	-8.92	KEGG		Valine Leucine and Isoleucine Metabolism
MA1376	Q8TR08		5.4.99.18	R07405	R07405	5c5pdriaz[c] <=> 5aizc[c]	5-carboxyamino-1-(5-phospho-D-ribosyl)imidazole carboxymutase	R	7.53	KEGG		Other
MA2962	Q8TLR9		1.2.7.5	R08571	GLYALDOX	(2) fdox[c] + glyald[c] + h2o[c] --> (2) fdred[c] + glyc-R[c] + (3) h[c]	glyceraldehyde ferredoxin oxidoreductase	I	NaN	KEGG		Central Metabolism	Changed fdxrd to fdred – no match in BIGG.
MA3989	Q8TJ01	aor	1.2.7.5	R08571	GLYALDOX	(2) fdox[c] + glyald[c] + h2o[c] --> (2) fdred[c] + glyc-R[c] + (3) h[c]	glyceraldehyde ferredoxin oxidoreductase	I	NaN	KEGG		Central Metabolism	Changed fdxrd to fdred – no match in BIGG.
MA0547	Q8TT90	rfk	2.7.1.161	R08574	CTPRIBFLVTX	ctp[c] + ribflv[c] --> cdp[c] + fmn[c] + h[c]	CTP:riboflavin 5'-phosphotransferase	I	-14.03	Literature	55	Central Metabolism	Gene association from KEGG - see "Identification and characterization of an archaeon-specific riboflavin kinase" for characterization of the enzyme in M. jannaschii.
MA1817	Q8TPT8		2.5.1.9	R04457	RBFSa	4r5au[c] + db4p[c] <=> dmlz[c] + (2) h2o[c] + pi[c]	riboflavin synthase	R	-3.85	KEGG		Vitamins Cofactor Biosynthesis	Fixed error where two rxns in KEGG were both assigned to the same rxn in BIGG (RBFS = RBFSa and RBFSb)
MA1818	Q8TPT7	ribH	2.5.1.9	R04457	RBFSa	4r5au[c] + db4p[c] <=> dmlz[c] + (2) h2o[c] + pi[c]	riboflavin synthase	R	-3.85	KEGG		Vitamins Cofactor Biosynthesis	Fixed error where two rxns in KEGG were both assigned to the same rxn in BIGG (RBFS = RBFSa and RBFSb)
MA1817	Q8TPT8		2.5.1.9	R00066	RBFSb	(2) dmlz[c] --> 4r5au[c] + ribflv[c]	riboflavin synthase	I	-36.75	Gapfill – BIGG		Vitamins Cofactor Biosynthesis	Fairly significant BLAST hit, reasonable [need to make riboflavin]. Maybe these two steps are catalyzed by same enzyme, but need proof
MA1818	Q8TPT7	ribH	2.5.1.9	R00066	RBFSb	(2) dmlz[c] --> 4r5au[c] + ribflv[c]	riboflavin synthase	I	-36.75	Gapfill – BIGG		Vitamins Cofactor Biosynthesis	Fairly significant BLAST hit, reasonable [need to make riboflavin]. Maybe these two steps are catalyzed by same enzyme, but need proof
MA1373	Q8TR11		2.7.1.15	R01051	RBK	atp[c] + rib-D[c] <=> adp[c] + h[c] + r5p[c]	ribokinase	I	-14.03	KEGG		Central Metabolism	Gene agrees with Barkeri Blast result. Made irreversible based on BIGG and Thermo. The gene MA1373 is homologous to a gene in MJ (ref. 85) that has some but relatively little ribose kinase activity - it is much more activity as a a nucleotide kinase.
MA4555	Q8THG2	rbcL	4.1.1.39	R00024	RBPC	co2[c] + h2o[c] + rb15bp[c] <=> (2) 3pg[c] + (2) h[c]	ribulose-bisphosphate carboxylase	R	-7.91	Literature	18	Central Metabolism	See Finn et al, "Synthesis of catalytically active form III ribulose 1,5-bisphosphate carboxylase/oxygenase in archaea". This gene also catalyzes an O2-consuming rxn but is very weak compared to this one. See Uniprot Q8THG2, also see PMID 15375115
MA2851	Q8TM19				RBPI	r15bp[c] --> rb15bp[c]	ribose 1,5-bisphosphate isomerase	R	0.62	Literature	15	Other	Gene was biochemically shown to have this function. (ref 15) as well as the hydrolysis of prpp. Thermo suggests it's reversible
MA3085	Q8TLF1	leuC1	4.2.1.114		RH2CD	Rh2cit[c] <=> h2acon-C[c] + h2o[c]	(R)-(homo)2citrate dehydratase	R	1.47	Literature	17	Coenzyme B Biosynthesis	The same enzymes AksDE catalyze many rxns in this pathway. See "Methanogen homoaconitase catalyzes both hydrolyase reactions in coenzyme B biosynthesis"
MA3751	Q8TJM9	leuD1	4.2.1.114		RH2CD	Rh2cit[c] <=> h2acon-C[c] + h2o[c]	(R)-(homo)2citrate dehydratase	R	1.47	Literature	17	Coenzyme B Biosynthesis	The same enzymes AksDE catalyze many rxns in this pathway. See "Methanogen homoaconitase catalyzes both hydrolyase reactions in coenzyme B biosynthesis"
MA3085	Q8TLF1	leuC1	4.2.1.114		RH3CD	Rh3cit[c] <=> h2o[c] + h3acon-C[c]	(R)-(homo)3citrate dehydratase	R	1.47	Literature	17	Coenzyme B Biosynthesis	The same enzymes AksDE catalyze many rxns in this pathway. See "Methanogen homoaconitase catalyzes both hydrolyase reactions in coenzyme B biosynthesis"
MA3751	Q8TJM9	leuD1	4.2.1.114		RH3CD	Rh3cit[c] <=> h2o[c] + h3acon-C[c]	(R)-(homo)3citrate dehydratase	R	1.47	Literature	17	Coenzyme B Biosynthesis	The same enzymes AksDE catalyze many rxns in this pathway. See "Methanogen homoaconitase catalyzes both hydrolyase reactions in coenzyme B biosynthesis"
UNKNOWN					RIBFLVt2	h[e] + ribflv[e] --> h[c] + ribflv[c]	riboflavin transport in via proton symport	R	0	Physiological (weak)		Transport	Was only added because it's in the standard medium, but it's not known if it is even used since flavin synthesis genes are present.
SPONT					rna_met	(0.48) atp[c] + (0.42) ctp[c] + (0.5) gtp[c] + (0.6) utp[c] <=> (2) ppi[c] + rna_met[c]	Biomass rxn – RNA component	I	NaN	Biomass equation		X	See biomass tab for details on calculation. No gene association.
MA1665	Q8TQ86	nrd	1.17.4.1	R02017	RNDR1	adp[c] + trdrd[c] --> dadp[c] + h2o[c] + trdox[c]	ribonucleoside-diphosphate reductase (ADP)	I	NaN	KEGG		Nucleotide Metabolism
MA1665	Q8TQ86	nrd	1.17.4.1	R02019	RNDR2	gdp[c] + trdrd[c] --> dgdp[c] + h2o[c] + trdox[c]	ribonucleoside-diphosphate reductase (GDP)	I	NaN	KEGG		Nucleotide Metabolism
MA1665	Q8TQ86	nrd	1.17.4.1	R02024	RNDR3	cdp[c] + trdrd[c] --> dcdp[c] + h2o[c] + trdox[c]	ribonucleoside-diphosphate reductase (CDP)	I	NaN	KEGG		Nucleotide Metabolism
MA1665	Q8TQ86	nrd	1.17.4.1	R02018	RNDR4	trdrd[c] + udp[c] --> dudp[c] + h2o[c] + trdox[c]	ribonucleoside-diphosphate reductase (UDP)	I	NaN	KEGG		Nucleotide Metabolism
MA0658	Q8TSY5	rnfH [corrected]			RNF	(2) h[c] + (3) na1[c] + (2) fdred[c] + mphen[c] --> (3) na1[e] + (2) fdox[c] + mphenh2[c]	methanophenazine reductase	I	NaN	Literature	11	Methanogenesis	Rxn is known to be in MAC but not Barkeri (replaces the ECH hydrogenase in the latter). The number of sodium is a guess based on ECH hydrogenase - recent evidence ("Involvement of Ech hydrogenase in energy conservation of Methanosarcina mazei") seems to suggest ech is indeed a proton pump. It is possible that F420 serves as an energy source for this reaction (William Metcalf, personal communcatio…
MA0659	Q8TSY4	rnfC [corrected]			RNF	(2) h[c] + (3) na1[c] + (2) fdred[c] + mphen[c] --> (3) na1[e] + (2) fdox[c] + mphenh2[c]	methanophenazine reductase	I	NaN	Literature	11	Methanogenesis	Rxn is known to be in MAC but not Barkeri (replaces the ECH hydrogenase in the latter). The number of sodium is a guess based on ECH hydrogenase - recent evidence ("Involvement of Ech hydrogenase in energy conservation of Methanosarcina mazei") seems to suggest ech pumps a total of three protons, not two. It is possible that F420 serves as an energy source for this reaction (William Metcalf, pers…
MA0660	Q8TSY3	rnfD [corrected]			RNF	(2) h[c] + (3) na1[c] + (2) fdred[c] + mphen[c] --> (3) na1[e] + (2) fdox[c] + mphenh2[c]	methanophenazine reductase	I	NaN	Literature	11	Methanogenesis	Rxn is known to be in MAC but not Barkeri (replaces the ECH hydrogenase in the latter). The number of sodium is a guess based on ECH hydrogenase - recent evidence ("Involvement of Ech hydrogenase in energy conservation of Methanosarcina mazei") seems to suggest ech pumps a total of three protons, not two. It is possible that F420 serves as an energy source for this reaction (William Metcalf, pers…
MA0661	Q8TSY2	rnfG [corrected]			RNF	(2) h[c] + (3) na1[c] + (2) fdred[c] + mphen[c] --> (3) na1[e] + (2) fdox[c] + mphenh2[c]	methanophenazine reductase	I	NaN	Literature	11	Methanogenesis	Rxn is known to be in MAC but not Barkeri (replaces the ECH hydrogenase in the latter). The number of sodium is a guess based on ECH hydrogenase - recent evidence ("Involvement of Ech hydrogenase in energy conservation of Methanosarcina mazei") seems to suggest ech pumps a total of three protons, not two. It is possible that F420 serves as an energy source for this reaction (William Metcalf, pers…
MA0662	Q8TSY1	rnfE [corrected]			RNF	(2) h[c] + (3) na1[c] + (2) fdred[c] + mphen[c] --> (3) na1[e] + (2) fdox[c] + mphenh2[c]	methanophenazine reductase	I	NaN	Literature	11	Methanogenesis	Rxn is known to be in MAC but not Barkeri (replaces the ECH hydrogenase in the latter). The number of sodium is a guess based on ECH hydrogenase - recent evidence ("Involvement of Ech hydrogenase in energy conservation of Methanosarcina mazei") seems to suggest ech pumps a total of three protons, not two. It is possible that F420 serves as an energy source for this reaction (William Metcalf, pers…
MA0663	Q8TSY0	rnfA [corrected]			RNF	(2) h[c] + (3) na1[c] + (2) fdred[c] + mphen[c] --> (3) na1[e] + (2) fdox[c] + mphenh2[c]	methanophenazine reductase	I	NaN	Literature	11	Methanogenesis	Rxn is known to be in MAC but not Barkeri (replaces the ECH hydrogenase in the latter). The number of sodium is a guess based on ECH hydrogenase - recent evidence ("Involvement of Ech hydrogenase in energy conservation of Methanosarcina mazei") seems to suggest ech pumps a total of three protons, not two. It is possible that F420 serves as an energy source for this reaction (William Metcalf, pers…
MA0664	Q8TSX9	rnfB [corrected]			RNF	(2) h[c] + (3) na1[c] + (2) fdred[c] + mphen[c] --> (3) na1[e] + (2) fdox[c] + mphenh2[c]	methanophenazine reductase	I	NaN	Literature	11	Methanogenesis	Rxn is known to be in MAC but not Barkeri (replaces the ECH hydrogenase in the latter). The number of sodium is a guess based on ECH hydrogenase - recent evidence ("Involvement of Ech hydrogenase in energy conservation of Methanosarcina mazei") seems to suggest ech pumps a total of three protons, not two. It is possible that F420 serves as an energy source for this reaction (William Metcalf, pers…
MA0665	Q8TSX8	rnfF [corrected]			RNF	(2) h[c] + (3) na1[c] + (2) fdred[c] + mphen[c] --> (3) na1[e] + (2) fdox[c] + mphenh2[c]	methanophenazine reductase	I	NaN	Literature	11	Methanogenesis	Rxn is known to be in MAC but not Barkeri (replaces the ECH hydrogenase in the latter). The number of sodium is a guess based on ECH hydrogenase - recent evidence ("Involvement of Ech hydrogenase in energy conservation of Methanosarcina mazei") seems to suggest ech pumps a total of three protons, not two. It is possible that F420 serves as an energy source for this reaction (William Metcalf, pers…
MA0072	Q8TUJ5	nrdD	1.17.4.2	R02014	RNTR1	atp[c] + trdrd[c] --> datp[c] + h2o[c] + trdox[c]	ribonucleoside-triphosphate reductase (ATP)	I	NaN	KEGG		Nucleotide Metabolism
MA0072	Q8TUJ5	nrdD	1.17.4.2	R02020	RNTR2	gtp[c] + trdrd[c] --> dgtp[c] + h2o[c] + trdox[c]	ribonucleoside-triphosphate reductase (GTP)	I	NaN	KEGG		Nucleotide Metabolism
MA0072	Q8TUJ5	nrdD	1.17.4.2	R02022	RNTR3	ctp[c] + trdrd[c] --> dctp[c] + h2o[c] + trdox[c]	ribonucleoside-triphosphate reductase (CTP)	I	NaN	KEGG		Nucleotide Metabolism
MA0072	Q8TUJ5	nrdD	1.17.4.2	R02023	RNTR4	trdrd[c] + utp[c] --> dutp[c] + h2o[c] + trdox[c]	ribonucleoside-triphosphate reductase (UTP)	I	NaN	KEGG		Nucleotide Metabolism
MA1683	Q8TQ69	rpiA	5.3.1.6	R01056	RPI	r5p[c] <=> ru5p-D[c]	ribose-5-phosphate isomerase	R	0.62	Literature	63	Histidine Metabolism	See "Ribose-5-Phosphate Biosynthesis in Methanocaldococcus jannaschii Occurs in the Absence of a Pentose-Phosphate Pathway". This is where MJ (and presumably Mbar and MA) pick back up with the standard pathways for ribose synthesis.
MA4608	Q8THA9	faeB-hpsB [corrected]	4.1.2.43	R05338	RU5PS	fald[c] + ru5p-D[c] <=> ah6p-D[c]	D-arabino-hex-3-ulose-6-phosphate formaldehyde-lyase (D-ribulose-5-phosphate-forming)	R	-5.22	Literature	63, 138	Central Metabolism	Mac, like M jannaschii, is missing the genes to make the central metabolites e4p, x5p, and s7p in the PPP. M jannaschii does this rxn as a replacement. See "Ribose-5-Phosphate Biosynthesis in Methanocaldococcus jannaschii Occurs in the Absence of a Pentose-Phosphate Pathway ". I made up the rxn name. There is also evidence (ref 138) that this pathway is present in M. barkeri.
MA0940	Q8TS65				RZ5PP2	h2o[c] + 5pr5hbz[c] --> pi[c] + r5hbzi[c]	alpha-ribazole 5-phosphate phosphatase	I	7.22	Literature	71	Vitamins Cofactor Biosynthesis	CobZ. Not homologous to the CobC gene in bacteria that encodes the same function. See reference - gene was characterized in M. mazei.
MA3680	Q8TJU7				SADT2	atp[c] + gtp[c] + h2o[c] + so4[c] --> aps[c] + gdp[c] + pi[c] + ppi[c]	Sulfate adenyltransferase	I	5.76	Gapfill		Cysteine Metabolism	Added gene based on annotation rather than from BLAST hit [which was to a non-metabolic gene]. Annotation doesn't agree with the clustering from KEGG, I added both reactions but one is probably wrong. Originally added from gapfill as a way to make aps
MA0119	Q8TUE8	argD	2.6.1.17	R04475	SDPTA	akg[c] + sl26da[c] <=> glu-L[c] + sl2a6o[c]	succinyldiaminopimelate transaminase	R	0	KEGG		Other
UNKNOWN					SECS	2tcc[c] + h[c] + nadh[c] --> nad[c] + sec[c]	sulfoethylcysteine synthase	I	-4.66	Literature	43	Coenzyme M Biosynthesis	See literature (White review) - part of CoM synthesis. No gene known - hypothesized reaction.
MA0722	Q8TSS3		2.5.1.73	R08577	SEPCYSS	pydx5p[c] + h2s[c] + cystrna(pser)[c] --> cystrna[c] + pi[c]	O-phospho-L-seryl-tRNA:Cys-tRNA synthase	I		Literature	7	Cysteine Metabolism	Added reaction for alternate cysteine synthesis pathway.
MA0090	Q8TUH7	pheRS	6.1.1.-	R08576	SEPRS	pser-L[c] + trnacys[c] + atp[c] --> cystrna(pser)[c] + amp[c] + ppi[c]	O-phospho-L-serine:tRNA(Cys) ligase (AMP-forming)	I	NaN	KEGG		Glycine and Serine Metabolism	Changed Model ID to SEPRS
MA2721	Q8TMD7		2.3.1.30	R00586	SERAT	accoa[c] + ser-L[c] <=> acser[c] + coa[c]	serine O-acetyltransferase	R	-3.61	KEGG		Cysteine Metabolism
MA3442	Q8TKG5	cysE	2.3.1.30	R00586	SERAT	accoa[c] + ser-L[c] <=> acser[c] + coa[c]	serine O-acetyltransferase	R	-3.61	KEGG		Cysteine Metabolism
MA4048	Q8TIU3	serS	6.1.1.11	R03662	SERTRS	atp[c] + trnaser[c] + ser_L[c] <=> sertrna[c] + amp[c] + ppi[c]	Seryl-tRNA synthetase	I	NaN	KEGG		Glycine and Serine Metabolism
MA3085	Q8TLF1	leuC1	4.2.1.114		SHCD	Shcit[c] <=> h2o[c] + hacon-C[c]	(S)-homocitrate dehydratase	R	1.47	Literature	17	Coenzyme B Biosynthesis	The same enzymes AksDE catalyze many rxns in this pathway. See "Methanogen homoaconitase catalyzes both hydrolyase reactions in coenzyme B biosynthesis"
MA3751	Q8TJM9	leuD1	4.2.1.114		SHCD	Shcit[c] <=> h2o[c] + hacon-C[c]	(S)-homocitrate dehydratase	R	1.47	Literature	17	Coenzyme B Biosynthesis	The same enzymes AksDE catalyze many rxns in this pathway. See "Methanogen homoaconitase catalyzes both hydrolyase reactions in coenzyme B biosynthesis"
MA3631	Q8TJZ5	cbiX	4.99.1.3		SHCHCC	cobalt2[c] + dscl[c] --> copre2[c] + (3) h[c]	sirohydrochlorin cobaltochelatase	I	NaN	Literature (tenuous)	57	Vitamins Cofactor Biosynthesis	2 genes in Barkeri --> only one hit in Mac, but it's an OR relationship so it's OK. Assumed the B12 synthesis pathway was the same as in Barkeri / other anaerobic organisms (early cobalt-incorporation) - see "Comparative genomics of the vitamin B12 metabolism and regulation in prokaryotes."
MA0576	Q8TT61	cysG	1.3.1.76	R03947	SHCHD2	dscl[c] + nad[c] --> nadh[c] + scl[c]	sirohydrochlorin dehydrogenase (NAD)	R	NaN	Literature	150	Vitamins Cofactor Biosynthesis	Gene characeterized in M. barkeri agrees with annotation already present.
MA0576	Q8TT61	cysG	4.99.1.4	R02864	SHCHF	fe2[c] + scl[c] --> (4) h[c] + sheme[c]	sirohydrochlorin ferrochetalase	R	NaN	KEGG		Vitamins Cofactor Biosynthesis	Note sure if it makes seroheme but definitely makes protoheme
MA4594	Q8THC3	aroE	1.1.1.25|1.1.1.282	R02413	SHK3Dr	nadp[c] + skm[c] <=> 3dhsk[c] + h[c] + nadph[c]	shikimate dehydrogenase	R	0.75	KEGG		Tyrosine Tryptophan and Phenylalanine Metabolism
MA1378	Q8TR06	aroK	2.7.1.71	R02412	SHKK	atp[c] + skm[c] --> adp[c] + h[c] + skm5p[c]	shikimate kinase	I	-14.03	KEGG		Tyrosine Tryptophan and Phenylalanine Metabolism
MA3237	Q8TL06	aroK	2.7.1.71	R02412	SHKK	atp[c] + skm[c] --> adp[c] + h[c] + skm5p[c]	shikimate kinase	R	-14.03	KEGG		Tyrosine Tryptophan and Phenylalanine Metabolism
UNKNOWN					SMTZS	2saa[c] + cys-L[c] --> 2tcc[c] + h2o[c]	sulfomethyl thiazolidine synthase	I	-6.24	Literature	43	Coenzyme M Biosynthesis	See literature (White review) - part of CoM synthesis. No gene known - hypothesized reaction.
MA1999	Q8TPB4				SO4t2	so4[e] + h[e] --> so4[c] + h[c]	sulfate transport in via proton symport	R	0	TransportDB		Transport	From transportDB ("sulfate permease")
MA3298	Q8TKU6	comDE	4.1.1.79	R05774	SPDC	3spyr[c] + h[c] --> 2saa[c] + co2[c]	sulfopyruvate decarboxylase	I	-4.09	Literature	19	Coenzyme M Biosynthesis	Characterized in Graham et al – "Convergent evolution of coenzyme M biosynthesis in the Methanosarcinales: cysteate synthase evolved from an ancestral threonine synthase". Part of CoM synthesis pathway.
MA2422	Q8TN71	sodC	1.15.1.1	R00275	SPODM	(2) h[c] + (2) o2-[c] --> h2o2[c] + o2[c]	superoxide dismutase	I	-22.87	Literature	80	Other	Added gene association based on EFICAZ and annotation. Physiological evidence in M. barkeri (unknown in M. acetivorans) - "The catalase and superoxide dismutase genes are transcriptionally up-regulated upon oxidative stress in the strictly anaerobic archaeon Methanosarcina barkeri"
MA0705	Q8TSU0		1.2.1.16|1.2.1.24	R00713	SSALx	h2o[c] + nad[c] + sucsal[c] <=> (2) h[c] + nadh[c] + succ[c]	succinate-semialdehyde dehydrogenase (NAD)	I	-9.8	KEGG		Glutamate metabolism
MA1355	Q8TR29		1.2.1.16|1.2.1.24	R00713	SSALx	h2o[c] + nad[c] + sucsal[c] <=> (2) h[c] + nadh[c] + succ[c]	succinate-semialdehyde dehydrogenase (NAD)	I	-9.8	KEGG		Glutamate metabolism
MA0705	Q8TSU0		1.2.1.16	R00714	SSALy	h2o[c] + nadp[c] + sucsal[c] <=> (2) h[c] + nadph[c] + succ[c]	succinate-semialdehyde dehydrogenase (NADP)	I	-9.8	KEGG		Glutamate metabolism
MA1355	Q8TR29		1.2.1.16	R00714	SSALy	h2o[c] + nadp[c] + sucsal[c] <=> (2) h[c] + nadph[c] + succ[c]	succinate-semialdehyde dehydrogenase (NADP)	I	-9.8	KEGG		Glutamate metabolism
MA0280	Q8TTZ5				SULabc	atp[c] + h2o[c] + so4[e] --> adp[c] + h[c] + pi[c] + so4[c]	sulfate transport via ABC system	I	-6.81	KEGG (annotation)		Transport	At least in E coli the molybdenum transporter can also transport sulfate at low amounts (see Barkeri model). Only took complete sets of annotated genes for the tranrporter
MA0281	Q8TTZ4				SULabc	atp[c] + h2o[c] + so4[e] --> adp[c] + h[c] + pi[c] + so4[c]	sulfate transport via ABC system	I	-6.81	KEGG (annotation)		Transport
MA0282	Q8TTZ3				SULabc	atp[c] + h2o[c] + so4[e] --> adp[c] + h[c] + pi[c] + so4[c]	sulfate transport via ABC system	I	-6.81	KEGG (annotation)		Transport
MA0323	Q8TTV2	modC			SULabc	atp[c] + h2o[c] + so4[e] --> adp[c] + h[c] + pi[c] + so4[c]	sulfate transport via ABC system	I	-6.81	KEGG (annotation)		Transport
MA0324	Q8TTV1	modB			SULabc	atp[c] + h2o[c] + so4[e] --> adp[c] + h[c] + pi[c] + so4[c]	sulfate transport via ABC system	I	-6.81	KEGG (annotation)		Transport
MA0325	Q8TTV0	modA			SULabc	atp[c] + h2o[c] + so4[e] --> adp[c] + h[c] + pi[c] + so4[c]	sulfate transport via ABC system	I	-6.81	KEGG (annotation)		Transport
MA1235	Q8TRE5	modC			SULabc	atp[c] + h2o[c] + so4[e] --> adp[c] + h[c] + pi[c] + so4[c]	sulfate transport via ABC system	I	-6.81	KEGG (annotation)		Transport
MA1236	Q8TRE4	modB			SULabc	atp[c] + h2o[c] + so4[e] --> adp[c] + h[c] + pi[c] + so4[c]	sulfate transport via ABC system	I	-6.81	KEGG (annotation)		Transport
MA1237	Q8TRE3	modA			SULabc	atp[c] + h2o[c] + so4[e] --> adp[c] + h[c] + pi[c] + so4[c]	sulfate transport via ABC system	I	-6.81	KEGG (annotation)		Transport
MA2280	Q8TNK5	modA			SULabc	atp[c] + h2o[c] + so4[e] --> adp[c] + h[c] + pi[c] + so4[c]	sulfate transport via ABC system	I	-6.81	KEGG (annotation)		Transport
MA2281	Q8TNK4	modB			SULabc	atp[c] + h2o[c] + so4[e] --> adp[c] + h[c] + pi[c] + so4[c]	sulfate transport via ABC system	I	-6.81	KEGG (annotation)		Transport
MA2282	Q8TNK3	modC			SULabc	atp[c] + h2o[c] + so4[e] --> adp[c] + h[c] + pi[c] + so4[c]	sulfate transport via ABC system	I	-6.81	KEGG (annotation)		Transport
MA3439	Q8TKG8				SULR2	h2s[c] + (3) f420-2[c] + (3) h2o[c] + h[c] <=> (3) f420-2h2[c] + so3[c]	F420-dependent sulfite reductase	R	-5.17	Literature	16	Other	Another strong hit, annotated as just "sulfite reductase". Note 0685 is also annotated as sulfute reductase but may be a nitrite reductase instead - had a much worse hit to the MJ gene
MA4520	Q8THJ4				SULR2	h2s[c] + (3) f420-2[c] + (3) h2o[c] + h[c] <=> (3) f420-2h2[c] + so3[c]	F420-dependent sulfite reductase	R	-5.17	Literature	16	Other	Added rxn [not in Barkeri model]. "Coenzyme F420-Dependent Sulfite Reductase-Enabled Sulfite Detoxification and Use of Sulfite as a Sole Sulfur Source by Methanococcus maripaludis". MA4520 currently has a generic "F420-dependent oxioreductase" annotation. Assumed the stoichiometry was the same as the nadp-dependent version. Reverse BLAST hit isn't the same but not that much different, MJ0870 is t…
MA3706	Q8TJS1		3.6.1.15	R00615	TDP	h2o[c] + thmpp[c] --> h[c] + pi[c] + thmmp[c]	thiamin pyrophosphatase	I	-6.81	KEGG		Vitamins Cofactor Biosynthesis
MA1909	Q8TPK2		5.1.3.13	R06514	TDPDRE	dtdp4d6dg[c] --> dtdp4d6dm[c]	dTDP-4-dehydrorhamnose 3,5-epimerase	I	0	KEGG		Lipid Cell Wall Metabolism
MA3780	Q8TJK4	rfbC	5.1.3.13	R06514	TDPDRE	dtdp4d6dg[c] --> dtdp4d6dm[c]	dTDP-4-dehydrorhamnose 3,5-epimerase	I	0	KEGG		Lipid Cell Wall Metabolism
MA3778	Q8TJK6	rfbD	1.1.1.133	R02777	TDPDRR	dtdp4d6dm[c] + h[c] + nadph[c] --> dtdprmn[c] + nadp[c]	dTDP-4-dehydrorhamnose reductase	I	-2.3	KEGG		Lipid Cell Wall Metabolism
MA2186	Q8TNU3		4.2.1.46	R06513	TDPGDH	dtdpglu[c] --> dtdp4d6dg[c] + h2o[c]	dTDPglucose 4,6-dehydratase	I	-13.9	KEGG		Lipid Cell Wall Metabolism
MA3779	Q8TJK5	rfbB	4.2.1.46	R06513	TDPGDH	dtdpglu[c] --> dtdp4d6dg[c] + h2o[c]	dTDPglucose 4,6-dehydratase	I	-13.9	KEGG		Lipid Cell Wall Metabolism
UNKNOWN					THACH	h2o[c] + hacon-T[c] <=> Shcit[c]	trans-homoaconitate hydrolase	R	-1.47	Literature	20	Coenzyme B Biosynthesis	Second step in CoB synthesis. Note - metacyc is wrong about the stereochemistry and the exact steps here, see Howell et al, "α-Keto Acid Chain Elongation Reactions Involved in the Biosynthesis of Coenzyme B (7-Mercaptoheptanoyl Threonine Phosphate) in Methanogenic Archaea"
UNKNOWN					THMabc	atp[c] + h2o[c] + thm[e] --> adp[c] + h[c] + pi[c] + thm[c]	thiamine transport via ABC system	I	-6.81	Physiological (weak)		Transport	Weak physiological evidence - thiamine Hcl is in the minimal growth media
MA3520	Q8TK94	glyA	4.1.2.5	R06171	THRA2i	athr-L[c] --> acald[c] + gly[c]	L-allo-Threonine Aldolase	I	3.21	Gapfill – BIGG		Threonine and Lysine Metabolism	Excellent BLAST score, seems reasonable. Only gene even close in reverse BLAST. Not sure if it uses both forms or not.
MA3520	Q8TK94	glyA	4.1.2.5	R00751	THRAr	thr-L[c] <=> acald[c] + gly[c]	Threonine Aldolase	R	3.21	Literature	67	Threonine and Lysine Metabolism	Strong BLAST hit with corresponding Barkeri gene. Cited paper says the same protein can do both this and the annotated function (serine dehydromethyltransferase) in barkeri, despite them being separate proteins in other organisms. "Tetrahydrofolate-specific enzymes in Methanosarcina barkeri and growth dependence of this methanogenic archaeon on folic acid or p-aminobenzoic acid."
MA0941	Q8TS64	cobD	4.1.1.81	R06530	THRPD	h[c] + thrp[c] --> applp[c] + co2[c]	threonine-phosphate decarboxylase	I	-3.09	Literature	59	Vitamins Cofactor Biosynthesis	CobD (see reference for schema)
					THRPS	atp[c] + thr-L[c] --> adp[c] + h[c] + thrp[c]	threonine-phosphate synthase	I	-14.03	Literature	57	Vitamins Cofactor Biosynthesis	Reaction suggested from reference. Not sure of the gene...
MA1610	Q8TQD4	thrC	4.2.3.1	R01466	THRS	h2o[c] + phom[c] --> pi[c] + thr-L[c]	threonine synthase	I	5.41	Literature	19	Threonine and Lysine Metabolism	Rxn has been biochemically verified for this gene – see Graham et al, Convergent Evolution of Coenzyme M Biosynthesis in the Methanosarcinales – Cysteate Synthase evolved from an Ancestral Threonine Synthase. NOTE: MA3297 does not have THRS activity – it encodes rxns to go from L-phosphoserine to L-cysteate instead.
MA2896	Q8TLX7	thrS	6.1.1.3	R03663	THRTRS	atp[c] + thr_L[c] + trnathr[c] <=> amp[c] + ppi[c] + thrtrna[c]	Threonyl-tRNA synthetase	I	NaN	KEGG		Threonine and Lysine Metabolism
MA3748	Q8TJN2	leuB	1.1.1.-		TIH2CD	nad[c] + tih2cit[c] --> co2[c] + nadh[c] + ohepa[c]	threo-iso(homo)2citrate dehydrogenase	I	3.13	Literature	1	Coenzyme B Biosynthesis	AksF - see TIHCD for notes (same enzyme catalyzes multiple rxns)
MA3748	Q8TJN2	leuB	1.1.1.-		TIH3CD	nad[c] + tih3cit[c] --> 2ood[c] + co2[c] + nadh[c]	threo-iso(homo)3citrate dehydrogenase	I	3.13	Literature	1	Coenzyme B Biosynthesis	AksF - see TIHCD for notes (same enzyme catalyzes multiple rxns)
MA3748	Q8TJN2	leuB	1.1.1.87		TIHCD	ihcit-T[c] + nad[c] --> co2[c] + nadh[c] + ohexa[c]	threo-isohomocitrate dehydrogenase	I	3.13	Literature	1	Coenzyme B Biosynthesis	AksF. EC number from metacyc. Gene was identified from M. jannaschii - see Howell et al, "Identification of Enzymes Homologous to Isocitrate Dehydrogenase That Are Involved in Coenzyme B and Leucine Biosynthesis in Methanoarchaea". The KEGG annotation is wrong.
MA0150	Q8TUC3	ramA			TMAMT	tma[c] + 5hbc_red[c] + h[c] --> dma[c] + m5hbc[c]	Trimethylamine methyltransferase	I	NaN	Literature	35, 121	Methanogenesis	MA0150, 4360, and 0849 are suggested to be RamA proteins involved in regeneration of the active corronoid form (co(I)) after it spontaneously forms co(II). The regeneration costs an ATP, see "RamA - A protein required for reductive activation of corrinoid-dependent methylamine methyltransferase reactions in methanogenic archaea". RamA is required for all methyltransferrase reactions.
MA0528	Q8TTA9	mttB1			TMAMT	tma[c] + 5hbc_red[c] + h[c] --> dma[c] + m5hbc[c]	Trimethylamine methyltransferase	I	NaN	Literature	35, 121	Methanogenesis	MA0528: mttB. Note: mtbA is not required (but is very helpful) for growth on TMA, see "Genetic Analysis of the Methanol- and Methylamine-Specific Methyltransferase 2 Genes of Methanosarcina acetivorans C2A"
MA0529	Q8TTA8	mttC1			TMAMT	tma[c] + 5hbc_red[c] + h[c] --> dma[c] + m5hbc[c]	Trimethylamine methyltransferase	I	NaN	Literature	35, 121	Methanogenesis	MA0529: mttC [needed for all three rxns]
MA0849	Q8TSE9	ramA [corrected]			TMAMT	tma[c] + 5hbc_red[c] + h[c] --> dma[c] + m5hbc[c]	Trimethylamine methyltransferase	I	NaN	Literature	35, 121	Methanogenesis	MA0150, 4360, and 0849 are suggested to be RamA proteins involved in regeneration of the active corronoid form (co(I)) after it spontaneously forms co(II). The regeneration costs an ATP, see "RamA - A protein required for reductive activation of corrinoid-dependent methylamine methyltransferase reactions in methanogenic archaea".
MA0931	Q8TS74	mttC2			TMAMT	tma[c] + 5hbc_red[c] + h[c] --> dma[c] + m5hbc[c]	Trimethylamine methyltransferase	I	NaN	Literature	35, 121	Methanogenesis	MA0931: mttC
MA0932	Q8TS73	mttB2			TMAMT	tma[c] + 5hbc_red[c] + h[c] --> dma[c] + m5hbc[c]	Trimethylamine methyltransferase	I	NaN	Literature	35, 121	Methanogenesis	MA0932: mttB
MA4360	Q8THZ8	ramA [corrected]			TMAMT	tma[c] + 5hbc_red[c] + h[c] --> dma[c] + m5hbc[c]	Trimethylamine methyltransferase	I	NaN	Literature	35, 121	Methanogenesis	MA0150, 4360, and 0849 are suggested to be RamA proteins involved in regeneration of the active corronoid form (co(I)) after it spontaneously forms co(II). The regeneration costs an ATP, see "RamA - A protein required for reductive activation of corrinoid-dependent methylamine methyltransferase reactions in methanogenic archaea".
MA4379	Q8THX9	mtaA1			TMAMT	tma[c] + 5hbc_red[c] + h[c] --> dma[c] + m5hbc[c]	Trimethylamine methyltransferase	I	NaN	Literature	35, 121	Methanogenesis	MtbA isn't essential on TMA but it helps... MtbA seems to pick up the slack according to the paper (ref 121)
MA0146	P58869	mtbA			TMAMT	tma[c] + 5hbc_red[c] + h[c] --> dma[c] + m5hbc[c]	Trimethylamine methyltransferase	I	NaN	Literature	35, 121	Methanogenesis	MtbA isn't essential on TMA but it helps... MtbA seems to pick up the slack according to the paper (ref 121)
MA0530	Q8TTA7				TMAt2	h[e] + tma[e] <==> h[c] + tma[c]	Trimethylamine symport	R	0	Physiological		Transport	Mac can definitely grow with tma as a carbon source, and needed a transporter. Here it is!. Mac has a generic annotation for this gene - 86% identity with the mba gene with this annotation, may not be the same
MA4433	Q8THS9	tmk	2.7.1.21	R01567	TMDK1	atp[c] + thymd[c] --> adp[c] + dtmp[c] + h[c]	thymidine kinase (ATP:thymidine)	I	-14.03	Barkeri model / gapfill		Nucleotide Metabolism	Barkeri model assumed thymidine kinase (tdk) does this rxn (in addition to the dTMP --> dTDP rxn DTMPK, which it's annotated to do). I made the same assumption - no clue if it's right. Given that all the chrracterized ones are in mammals or viruses it seems unlikely.
MA3242	Q8TL01		2.4.2.4	R01570	TMDPP	pi[c] + thymd[c] --> 2dr1p[c] + thym[c]	thymidine phosphorylase	R	-7.95	KEGG		Nucleotide Metabolism
MA4543	Q8THH4	thyA	2.1.1.45	R02101	TMDS	dump[c] + mlthf[c] <=> dhf[c] + dtmp[c]	thymidylate synthase	I	-15.88	KEGG		Nucleotide Metabolism
GAPFILL			2.7.1.89	R02134	TMKr	atp[c] + thm[c] <=> adp[c] + h[c] + thmmp[c]	thiamine kinase	I	-14.03	Barkeri model / gapfill		Vitamins Cofactor Biosynthesis	Note - rxn was added with little evidence in Barkeri model. Made irreversible based on BIGG and thermo
MA0069	Q8TUJ8	hypE	2.7.4.16	R00617	TMPKr	atp[c] + thmmp[c] --> adp[c] + thmpp[c]	thiamine-phosphate kinase	R	0	KEGG		Vitamins Cofactor Biosynthesis	Set to "r" to be consistent with Barkeri model
MA2722	Q8TMD6	thiE	2.5.1.3	R03223	TMPPP	2mahmp[c] + 4mpetz[c] + h[c] --> ppi[c] + thmmp[c]	thiamine-phosphate diphosphorylase	R	-0.07	KEGG		Vitamins Cofactor Biosynthesis
MA4607	Q8THB0	tpiA	5.3.1.1	R01015	TPI	g3p[c] <=> dhap[c]	triose-phosphate isomerase	R	-1.46	KEGG		GlycolysisGluconeogenesis
SPONT					trace_met	(0.243) ptrc[c] + (0.044) hspmd[c] + (0.0009) accoa[c] + (0.00006) coa[c] + (0.0204) nad[c] + (0.00093) nadh[c] + (0.00093) nadp[c] + (0.00371) nadph[c] + (0.00003) succoa[c] + (0.00929) amp[c] + (0.191) com[c] + (0.00037) f420-2[c] + (0.00028) f420-3[c] + (0.00371) f420-4[c] + (0.00279) f420-5[c] + (0.00009) f420-6[c] + (0.00001) f420-7[c] + (0.219) h4spt[c] + (0.044) adocblhbi[c] + (0.019) f430…	Biomass rxn – trace component	I	NaN	Biomass equation		X	See biomass tab for details on calculation. No gene association.
MA1368	Q8TR16		1.8.1.9	R02016	TRDR	h[c] + nadph[c] + trdox[c] --> nadp[c] + trdrd[c]	thioredoxin reductase (NADPH)	R	NaN	KEGG		Nucleotide Metabolism
MA2990	Q8TLP4	trpA	4.2.1.20	R02722	TRPS1	3ig3p[c] + ser-L[c] <=> g3p[c] + h2o[c] + trp-L[c]	tryptophan synthase (indoleglycerol phosphate)	I	-9.17	KEGG		Tyrosine Tryptophan and Phenylalanine Metabolism	Gene agrees with Barkeri Blast result [Barkeri model says all 3 of these genes participate in this rxn] – made irreversible based on databases and thermo [ignored henrys method]
MA2991	Q8TLP3	trpB1	4.2.1.20	R02722	TRPS1	3ig3p[c] + ser-L[c] <=> g3p[c] + h2o[c] + trp-L[c]	tryptophan synthase (indoleglycerol phosphate)	I	-9.17	KEGG		Tyrosine Tryptophan and Phenylalanine Metabolism	Gene agrees with Barkeri Blast result [Barkeri model says all 3 of these genes participate in this rxn] – made irreversible based on databases and thermo [ignored henrys method]
MA3198	Q8TL44	trpB2	4.2.1.20	R02722	TRPS1	3ig3p[c] + ser-L[c] <=> g3p[c] + h2o[c] + trp-L[c]	tryptophan synthase (indoleglycerol phosphate)	I	-9.17	KEGG		Tyrosine Tryptophan and Phenylalanine Metabolism	Gene agrees with Barkeri Blast result [Barkeri model says all 3 of these genes participate in this rxn] – made irreversible based on databases and thermo [ignored henrys method]
MA2991	Q8TLP3	trpB1	4.2.1.20	R00674	TRPS2	indole[c] + ser-L[c] --> h2o[c] + trp-L[c]	tryptophan synthase (indole)	I	-11.95	KEGG		Tyrosine Tryptophan and Phenylalanine Metabolism	Barkeri model suggests only 2991 and 3198 do this, 2990 does another TRPS rxn– made irreversible based on databases and thermo [ignored henrys method]
MA3198	Q8TL44	trpB2	4.2.1.20	R00674	TRPS2	indole[c] + ser-L[c] --> h2o[c] + trp-L[c]	tryptophan synthase (indole)	I	-11.95	KEGG		Tyrosine Tryptophan and Phenylalanine Metabolism	Barkeri model suggests only 2991 and 3198 do this, 2990 does another TRPS rxn– made irreversible based on databases and thermo [ignored henrys method]
MA2990	Q8TLP4	trpA	4.1.2.8|4.2.1.20	R02340	TRPS3	3ig3p[c] <=> g3p[c] + indole[c]	tryptophan synthase (indoleglycerol phosphate)	R	2.78	KEGG		Tyrosine Tryptophan and Phenylalanine Metabolism	Barkeri model suggests only 2990 does this rxn
MA0925	Q8TS80	tyrB	2.6.1.27	R00684	TRPTA	akg[c] + trp-L[c] <=> glu-L[c] + indpyr[c]	tryptophan transaminase	R	0	Literature	91	Tyrosine Tryptophan and Phenylalanine Metabolism	Alternate tryptophan synthesis pathway. Cf "Two biosynthetic pathways for aromatic amino acids in the archaeon Methanococcus maripaludis." Catalyzed by the "aromatic aminotransferase" - took this from the annotation (trpB?)
MA0172	Q8TUA1	trpS	6.1.1.2	R03664	TRPTRS	trp_L[c] + trnatrp[c] + atp[c] <=> trptrna[c] + amp[c] + ppi[c]	Tryptophanyl-tRNA synthetase	I	NaN	KEGG		Tyrosine Tryptophan and Phenylalanine Metabolism
MA0006	Q8TUQ9	mfnA	4.1.1.25|4.1.1.28	R00736	TYRCBOX	h[c] + tyr-L[c] --> co2[c] + tym[c]	L-Tyrosine carboxy-lyase	I	-3.09	Literature	60	Methanofuran synthesis	MfnA. Characterized on M. jannaschii - Identification and characterization of a L-tyrosine decarboxylase in Methanocaldococcus jannaschii. Rxn is presumably a key step in methanofuran synthesis...
MA0636	Q8TT07	aspC	2.6.1.1|2.6.1.5|2.6.1.9|2.6.1.57|2.6.1.58	R00734	TYRTA	akg[c] + tyr-L[c] <=> 34hpp[c] + glu-L[c]	tyrosine transaminase	R	0	KEGG/Gapfill		Tyrosine Tryptophan and Phenylalanine Metabolism	Essential in simulation of Barkeri + Acetivorans rxns [all exchanges on] – gene association based on notes in KEGG about aspartate transaminase
MA1385	Q8TR00		2.6.1.1|2.6.1.5|2.6.1.9|2.6.1.57|2.6.1.58	R00734	TYRTA	akg[c] + tyr-L[c] <=> 34hpp[c] + glu-L[c]	tyrosine transaminase	R	0	KEGG (annotation)		Tyrosine Tryptophan and Phenylalanine Metabolism	Essential in simulation of Barkeri + Acetivorans rxns [all exchanges on] – gene association based on notes in KEGG about aspartate transaminase
MA1819	Q8TPT6	aspB	2.6.1.1|2.6.1.5|2.6.1.9|2.6.1.57	R00734	TYRTA	akg[c] + tyr-L[c] <=> 34hpp[c] + glu-L[c]	tyrosine transaminase	R	0	KEGG (annotation)		Tyrosine Tryptophan and Phenylalanine Metabolism	Essential in simulation of Barkeri + Acetivorans rxns [all exchanges on] – gene association based on notes in KEGG about aspartate transaminase
MA0815	Q8TSI1	tyrS	6.1.1.1	R02918	TYRTRS	trnatyr[c] + tyr_L[c] + atp[c] <=> tyrtrna[c] + amp[c] + ppi[c]	tyrosyl-tRNA synthetase	I	NaN	KEGG		Tyrosine Tryptophan and Phenylalanine Metabolism
GAPFILL			5.1.3.14	R00414	UAG2EMA	h2o[c] + uacgam[c] <=> h[c] + udp[c] + acmana[c]	UDP-N-acetyl-D-glucosamine 2-epimerase (Hydrolysis)	I	-14.34	Barkeri model		Lipid Cell Wall Metabolism	Made irreversible based on BIGG and thermo. No genes have been identified, unlike many other rxns in this pathway.
MA3025	Q8TLL1	rfbA	2.7.7.23	R00416	UAGDP	acgam1p[c] + h[c] + utp[c] --> ppi[c] + uacgam[c]	UDP-N-acetylglucosamine diphosphorylase	I	10.6	Literature	62	Lipid Cell Wall Metabolism	Bifunctional enzyme - same gene catalyzes G1PACT and UAGDP in M. maripaludis. The gene associations from KEGG agree with this.
MA1185	Q8TRJ0		5.1.3.2	R00291	UDPG4E	udpg[c] <=> udpgal[c]	UDPglucose 4-epimerase	R	0	KEGG		Central Metabolism
MA4460	Q8THQ2		5.1.3.2	R00291	UDPG4E	udpg[c] <=> udpgal[c]	UDPglucose 4-epimerase	R	0	KEGG		Central Metabolism
MA4464	Q8THP9		5.1.3.2	R00291	UDPG4E	udpg[c] <=> udpgal[c]	UDPglucose 4-epimerase	R	0	KEGG		Central Metabolism
MA1185	Q8TRJ0		5.1.3.7	R00418	UAG4E	uacgam[c] <==> udpacgal[c]	UDP-N-acetylglucosamine 4-epimerase	R	0	SEED		Central Metabolism	SEED-suggested alternate reaction to UDPG4E
MA4460	Q8THQ2		5.1.3.7	R00418	UAG4E	uacgam[c] <==> udpacgal[c]	UDP-N-acetylglucosamine 4-epimerase	R	0	SEED		Central Metabolism	SEED-suggested alternate reaction to UDPG4E
MA4464	Q8THP9		5.1.3.7	R00418	UAG4E	uacgam[c] <==> udpacgal[c]	UDP-N-acetylglucosamine 4-epimerase	R	0	SEED		Central Metabolism	SEED-suggested alternate reaction to UDPG4E
MA4457	Q8THQ5		1.1.1.22	R00286	UDPGDr	h2o[c] + (2) nad[c] + udpg[c] <=> (3) h[c] + (2) nadh[c] + udpglcur[c]	UDPglucose 6-dehydrogenase	R	-4.58	KEGG		Central Metabolism
MA0372	Q8TTQ4	pyrH	2.7.4.4|2.7.4.14|2.7.4.22	R00158	UMPK	atp[c] + ump[c] <=> adp[c] + udp[c]	UMP kinase	R	0	KEGG		Nucleotide Metabolism	This is the same as "URIDK1" in the Barkeri model but one is irreversible and one is not. Removed MA1104 from this rxn because it's already "CYTDK" which is consistent with annotation.
GAPFILL					UNK_CBL1DEGt	unknown_cbl1deg[e] <==> unknown_cbl1deg[c]	unknown cobalamin degradation product diffusion	R	0	Gapfill - BIGG		Transport
GAPFILL					UNK_RBFDEGt	unknown_rbfdeg[e] <==> unknown_rbfdeg[c]	unknown riboflavin degradation product diffusion	R	NaN	Gapfill - BIGG		Transport
MA3033	Q8TLK3		2.1.1.107	R03194	UPP3MT	(2) amet[c] + uppg3[c] --> (2) ahcys[c] + dscl[c] + h[c]	uroporphyrinogen methyltransferase	R	NaN	Literature	150	Vitamins Cofactor Biosynthesis	Characeterized for this function in M. barkeri (agrees with annotation)
MA3034	Q8TLK2	hemD	4.2.1.75	R03165	UPP3S	hmbil[c] --> h2o[c] + uppg3[c]	uroporphyrinogen-III synthase	R	NaN	KEGG		Vitamins Cofactor Biosynthesis
MA4433	Q8THS9	tmk	2.7.4.4|2.7.4.9	R02098	URIDK2r	atp[c] + dump[c] <=> adp[c] + dudp[c]	uridylate kinase (dUMP)	R	0	KEGG		Nucleotide Metabolism
MA3437	Q8TKH0				VALt2r	h[e] + val-L[e] <==> h[c] + val-L[c]	L-valine reversible transport via proton symport	R	0	Barkeri / transportDB / annotation		Transport	Annotation is "branched chain amino acid transporter" - valine works.
MA3438	Q8TKG9				VALt2r	h[e] + val-L[e] <==> h[c] + val-L[c]	L-valine reversible transport via proton symport	R	0	Barkeri / transportDB / annotation		Transport	Annotation is "branched chain amino acid transporter" - valine works.
MA4349	Q8TI08	ilvE	2.6.1.6|2.6.1.42	R01214	VALTA	akg[c] + val-L[c] <=> 3mob[c] + glu-L[c]	valine transaminase	R	0	KEGG		Valine Leucine and Isoleucine Metabolism
MA3052	Q8TLI4	valS	6.1.1.9	R03665	VALTRS	atp[c] + trnaval[c] + val_L[c] <=> amp[c] + ppi[c] + valtrna[c]	Valyl-tRNA synthetase	I	NaN	KEGG		Valine Leucine and Isoleucine Metabolism
MA2909	Q8TLW4	vorA	1.2.7.7	R07160	VOR	3mob[c] + coa[c] + (2) fdox[c] --> co2[c] + (2) fdred[c] + ibcoa[c] + h[c]	2-oxoisovalerate ferredoxin reductase	R	NaN	Literature	124	Central Metabolism	Biochemistry has been worked out in M thermoautotrophicum - see lit. KEGG suggested two additional reactions that have not been proven in that organism - I removed those, and added these genes to POR2 and IOR2 since those rxns ARE done by VOR in M thermoautotrophicum.
MA2910	Q8TLW3	vorB	1.2.7.7	R07160	VOR	3mob[c] + coa[c] + (2) fdox[c] --> co2[c] + (2) fdred[c] + ibcoa[c] + h[c]	2-oxoisovalerate ferredoxin reductase	R	NaN	Literature	124	Central Metabolism	Biochemistry has been worked out in M thermoautotrophicum - see lit. KEGG suggested two additional reactions that have not been proven in that organism - I removed those, and added these genes to POR2 and IOR2 since those rxns ARE done by VOR in M thermoautotrophicum.
MA2911	Q8TLW2	vorC	1.2.7.7	R07160	VOR	3mob[c] + coa[c] + (2) fdox[c] --> co2[c] + (2) fdred[c] + ibcoa[c] + h[c]	2-oxoisovalerate ferredoxin reductase	R	NaN	Literature	124	Central Metabolism	Biochemistry has been worked out in M thermoautotrophicum - see lit. KEGG suggested two additional reactions that have not been proven in that organism - I removed those, and added these genes to POR2 and IOR2 since those rxns ARE done by VOR in M thermoautotrophicum.
MA0280	Q8TTZ5				WO4abc	wo4[e] + atp[c] + h2o[c] --> adp[c] + h[c] + pi[c] + wo4[c]	Tungstenate export by ABC transport	I	NaN	Literature	14	Transport	MobC. See Gerber et al, "Structural Basis of Trans-Inhibition in a Molybdate/Tungstate ABC Transporter". Did not state the gene locus (just "MobBC"). Predicted to transport tungstenate as well
MA0281	Q8TTZ4				WO4abc	wo4[e] + atp[c] + h2o[c] --> adp[c] + h[c] + pi[c] + wo4[c]	Tungstenate export by ABC transport	I	NaN	Literature	14	Transport	MobB. See Gerber et al, "Structural Basis of Trans-Inhibition in a Molybdate/Tungstate ABC Transporter". Did not state the gene locus (just "MobBC").Predicted to transport tungstenate as well
MA0282	Q8TTZ3				WO4abc	wo4[e] + atp[c] + h2o[c] --> adp[c] + h[c] + pi[c] + wo4[c]	Tungstenate export by ABC transport	I	NaN	Literature	14	Transport	MobA – See Chan et al, "Lipo and ligand-bound structures of modA from the archaeon Methanosarcina acetivorans". Has been crystallized. Predicted to transport tungstenate as well
MA4581	Q8THD6		2.4.2.8|2.4.2.22	R02142	XPPT	prpp[c] + xan[c] --> ppi[c] + xmp[c]	xanthine phosphoribosyltransferase	I	-3.01	EFICAZ/BLAST		Nucleotide Metabolism	Added based on EFICAZ - not amazing hits but they were consistent across ChiefC and BLAST against Swissprot.
MA0208	Q8TU65		4.2.1.70	R01055	YUMPS	r5p[c] + ura[c] <=> h2o[c] + psd5p[c]	yUMP synthetase	R	-11.95	KEGG (annotation)		Nucleotide Metabolism	Annotation is "trna pseudouridine synthetase"
MA3271	Q8TKX2		4.2.1.70	R01055	YUMPS	r5p[c] + ura[c] <=> h2o[c] + psd5p[c]	yUMP synthetase	R	-11.95	KEGG (annotation)		Nucleotide Metabolism	Annotation is "trna pseudouridine synthetase"
[truncated: 72 more rows]

## Sheet: iST807 modifications
Change committed	GPR	Uniprot ID	Common name (from Uniprot)	Combined - EC	KEGG RXN ID	Model Rxn ID	RXN – BIGG Ids [as given in BIGG or made up]	Enzyme name	Consensus – Made reversible except when unanimously irreversible [except for dupes in KEGG]	GFE (kcal/mol)	Evidence for inclusion	Reference(s) - if applicable	Subsystem	Notes
[truncated: 108 more rows]

[truncated: 5 more sheets: iST807 GPR, iST807 Metabolites, iST807 Biomass, HS medium, References]
