# Supplementary material for: Genome-wide gene expression and RNA half-life measurements allow predictions of regulation and metabolic behavior in Methanosarcina acetivorans
Source: BMC Genomics. 2016 Nov 16;17:924. doi: 10.1186/s12864-016-3219-8 (PMC5112694; doi:10.1186/s12864-016-3219-8)
Supplement: Additional file 2 — Metabolic Model and Maps. A zip file archive containing the iST807 metabolic model in the SBML format, an Excel spreadsheet including descriptions of the metabolic model and the metabolic map in formats compatible with Cytoscape and Escher. (ZIP 1392 KB) [file 12864_2016_3219_MOESM2_ESM.zip › ModelAndMaps/iST807.xml]

<?xml version="1.0" encoding="UTF-8"?>
<sbml xmlns="http://www.sbml.org/sbml/level3/version1/core" xmlns:fbc="http://www.sbml.org/sbml/level3/version1/fbc/version1" level="3" version="1" fbc:required="false">
  <model substanceUnits="substance" timeUnits="second" volumeUnits="volume" areaUnits="area" lengthUnits="metre" extentUnits="substance">
    <annotation>
      <listOfGeneAssociations xmlns="http://www.sbml.org/sbml/level3/version1/fbc/version1">
        <geneAssociation id="ga_1" reaction="R_2H3MOAOX">
          <gene reference="MA3790"/>
        </geneAssociation>
        <geneAssociation id="ga_2" reaction="R_2MBCOAS">
          <gene reference="MA2912"/>
        </geneAssociation>
        <geneAssociation id="ga_3" reaction="R_2MOPRED">
          <gene reference="MA2860"/>
        </geneAssociation>
        <geneAssociation id="ga_4" reaction="R_2OBUTHE2THPPTRX">
          <and>
            <gene reference="MA1354"/>
            <gene reference="MA1958"/>
          </and>
        </geneAssociation>
        <geneAssociation id="ga_5" reaction="R_5HBCR">
          <or>
            <gene reference="MA0150"/>
            <gene reference="MA0849"/>
            <gene reference="MA4360"/>
          </or>
        </geneAssociation>
        <geneAssociation id="ga_6" reaction="R_ABTA">
          <gene reference="MA2859"/>
        </geneAssociation>
        <geneAssociation id="ga_7" reaction="R_ACACT1">
          <gene reference="MA4042"/>
        </geneAssociation>
        <geneAssociation id="ga_8" reaction="R_ACBIPGT">
          <gene reference="MA0938"/>
        </geneAssociation>
        <geneAssociation id="ga_9" reaction="R_ACCOAL2r">
          <and>
            <gene reference="MA3168"/>
            <gene reference="MA3602"/>
          </and>
        </geneAssociation>
        <geneAssociation id="ga_10" reaction="R_ACGK">
          <gene reference="MA4515"/>
        </geneAssociation>
        <geneAssociation id="ga_11" reaction="R_ACGS">
          <or>
            <gene reference="MA3564"/>
            <gene reference="MA4339"/>
          </or>
        </geneAssociation>
        <geneAssociation id="ga_12" reaction="R_ACKr">
          <gene reference="MA3606"/>
        </geneAssociation>
        <geneAssociation id="ga_13" reaction="R_ACLDC">
          <gene reference="MA3744"/>
        </geneAssociation>
        <geneAssociation id="ga_14" reaction="R_ACLS">
          <and>
            <or>
              <gene reference="MA1354"/>
              <gene reference="MA1958"/>
              <gene reference="MA3792"/>
            </or>
            <or>
              <gene reference="MA3791"/>
              <gene reference="MA3854"/>
            </or>
          </and>
        </geneAssociation>
        <geneAssociation id="ga_15" reaction="R_ACNPLYS">
          <gene reference="MA3767"/>
        </geneAssociation>
        <geneAssociation id="ga_16" reaction="R_ACONMT">
          <gene reference="MA1801"/>
        </geneAssociation>
        <geneAssociation id="ga_17" reaction="R_ACONTa">
          <gene reference="MA0250"/>
        </geneAssociation>
        <geneAssociation id="ga_18" reaction="R_ACONTb">
          <gene reference="MA0250"/>
        </geneAssociation>
        <geneAssociation id="ga_19" reaction="R_ACOTA">
          <gene reference="MA0119"/>
        </geneAssociation>
        <geneAssociation id="ga_20" reaction="R_ACP1_FMN">
          <gene reference="MA2649"/>
        </geneAssociation>
        <geneAssociation id="ga_21" reaction="R_ACSERHS">
          <or>
            <gene reference="MA2715"/>
            <gene reference="MA2720"/>
          </or>
        </geneAssociation>
        <geneAssociation id="ga_22" reaction="R_ACYP">
          <gene reference="MA3367"/>
        </geneAssociation>
        <geneAssociation id="ga_23" reaction="R_ACYP_2">
          <gene reference="MA3367"/>
        </geneAssociation>
        <geneAssociation id="ga_24" reaction="R_ACt3r">
          <gene reference="MA4008"/>
        </geneAssociation>
        <geneAssociation id="ga_25" reaction="R_ADCPS1">
          <gene reference="MA0941"/>
        </geneAssociation>
        <geneAssociation id="ga_26" reaction="R_ADCPS2">
          <gene reference="MA0941"/>
        </geneAssociation>
        <geneAssociation id="ga_27" reaction="R_ADCYRS">
          <gene reference="MA3250"/>
        </geneAssociation>
        <geneAssociation id="ga_28" reaction="R_ADD">
          <gene reference="MA2310"/>
        </geneAssociation>
        <geneAssociation id="ga_29" reaction="R_ADK1">
          <gene reference="MA1096"/>
        </geneAssociation>
        <geneAssociation id="ga_30" reaction="R_ADK2">
          <gene reference="MA1096"/>
        </geneAssociation>
        <geneAssociation id="ga_31" reaction="R_ADK3">
          <gene reference="MA1096"/>
        </geneAssociation>
        <geneAssociation id="ga_32" reaction="R_ADK4">
          <gene reference="MA1096"/>
        </geneAssociation>
        <geneAssociation id="ga_33" reaction="R_ADKd">
          <gene reference="MA1096"/>
        </geneAssociation>
        <geneAssociation id="ga_34" reaction="R_ADNCYC">
          <gene reference="MA4044"/>
        </geneAssociation>
        <geneAssociation id="ga_35" reaction="R_ADNK1">
          <gene reference="MA1373"/>
        </geneAssociation>
        <geneAssociation id="ga_36" reaction="R_ADOCBIAH">
          <gene reference="MA1623"/>
        </geneAssociation>
        <geneAssociation id="ga_37" reaction="R_ADOCBLS2">
          <gene reference="MA0939"/>
        </geneAssociation>
        <geneAssociation id="ga_38" reaction="R_ADPRDP">
          <gene reference="MA0113"/>
        </geneAssociation>
        <geneAssociation id="ga_39" reaction="R_ADPT">
          <gene reference="MA0717"/>
        </geneAssociation>
        <geneAssociation id="ga_40" reaction="R_ADSK">
          <gene reference="MA4246"/>
        </geneAssociation>
        <geneAssociation id="ga_41" reaction="R_ADSL1">
          <gene reference="MA3971"/>
        </geneAssociation>
        <geneAssociation id="ga_42" reaction="R_ADSL2">
          <gene reference="MA3971"/>
        </geneAssociation>
        <geneAssociation id="ga_43" reaction="R_ADSS">
          <or>
            <gene reference="MA1919"/>
            <gene reference="MA4118"/>
          </or>
        </geneAssociation>
        <geneAssociation id="ga_44" reaction="R_AGAIAGT">
          <gene reference="MA0798"/>
        </geneAssociation>
        <geneAssociation id="ga_45" reaction="R_AGAID">
          <gene reference="MA0990"/>
        </geneAssociation>
        <geneAssociation id="ga_46" reaction="R_AGMT">
          <gene reference="MA3986"/>
        </geneAssociation>
        <geneAssociation id="ga_47" reaction="R_AGPR">
          <gene reference="MA3566"/>
        </geneAssociation>
        <geneAssociation id="ga_48" reaction="R_AH6PI">
          <gene reference="MA1384"/>
        </geneAssociation>
        <geneAssociation id="ga_49" reaction="R_AHC">
          <gene reference="MA1275"/>
        </geneAssociation>
        <geneAssociation id="ga_50" reaction="R_AHMMPS">
          <or>
            <gene reference="MA0261"/>
            <gene reference="MA1790"/>
            <gene reference="MA4329"/>
          </or>
        </geneAssociation>
        <geneAssociation id="ga_51" reaction="R_AHSERL2">
          <gene reference="MA2715"/>
        </geneAssociation>
        <geneAssociation id="ga_52" reaction="R_AICART">
          <gene reference="MA4012"/>
        </geneAssociation>
        <geneAssociation id="ga_53" reaction="R_AIRC2">
          <or>
            <gene reference="MA0428"/>
            <gene reference="MA1376"/>
            <gene reference="MA4063"/>
          </or>
        </geneAssociation>
        <geneAssociation id="ga_54" reaction="R_AIRC3">
          <or>
            <gene reference="MA0428"/>
            <gene reference="MA1376"/>
            <gene reference="MA4063"/>
          </or>
        </geneAssociation>
        <geneAssociation id="ga_55" reaction="R_AIRCr">
          <gene reference="MA1376"/>
        </geneAssociation>
        <geneAssociation id="ga_56" reaction="R_AKACAL">
          <gene reference="MA3342"/>
        </geneAssociation>
        <geneAssociation id="ga_57" reaction="R_AKGCAL">
          <gene reference="MA3342"/>
        </geneAssociation>
        <geneAssociation id="ga_58" reaction="R_AKP1">
          <gene reference="MA4354"/>
        </geneAssociation>
        <geneAssociation id="ga_59" reaction="R_AKPCAL">
          <gene reference="MA3342"/>
        </geneAssociation>
        <geneAssociation id="ga_60" reaction="R_ALACCBX">
          <and>
            <gene reference="MA1354"/>
            <gene reference="MA1958"/>
          </and>
        </geneAssociation>
        <geneAssociation id="ga_61" reaction="R_ALATA_L">
          <gene reference="MA0636"/>
        </geneAssociation>
        <geneAssociation id="ga_62" reaction="R_ALATRS">
          <and>
            <gene reference="MA0194"/>
            <or>
              <gene reference="MAt4703"/>
              <gene reference="MAt4704"/>
              <gene reference="MAt4716"/>
            </or>
          </and>
        </geneAssociation>
        <geneAssociation id="ga_63" reaction="R_ALAt4r">
          <gene reference="MA2837"/>
        </geneAssociation>
        <geneAssociation id="ga_64" reaction="R_ALCD19x">
          <gene reference="MA2630"/>
        </geneAssociation>
        <geneAssociation id="ga_65" reaction="R_ALCD19y">
          <or>
            <gene reference="MA0403"/>
            <gene reference="MA1901"/>
          </or>
        </geneAssociation>
        <geneAssociation id="ga_66" reaction="R_ALCD20x">
          <gene reference="MA2630"/>
        </geneAssociation>
        <geneAssociation id="ga_67" reaction="R_ALCD20y">
          <or>
            <gene reference="MA0403"/>
            <gene reference="MA1901"/>
          </or>
        </geneAssociation>
        <geneAssociation id="ga_68" reaction="R_ALCD2x">
          <gene reference="MA2630"/>
        </geneAssociation>
        <geneAssociation id="ga_69" reaction="R_ALCD2y">
          <or>
            <gene reference="MA0403"/>
            <gene reference="MA1901"/>
          </or>
        </geneAssociation>
        <geneAssociation id="ga_70" reaction="R_ALDD1">
          <gene reference="MA0417"/>
        </geneAssociation>
        <geneAssociation id="ga_71" reaction="R_ALDD20x">
          <gene reference="MA2860"/>
        </geneAssociation>
        <geneAssociation id="ga_72" reaction="R_ALDD2x">
          <gene reference="MA2860"/>
        </geneAssociation>
        <geneAssociation id="ga_73" reaction="R_ALDD31">
          <gene reference="MA2860"/>
        </geneAssociation>
        <geneAssociation id="ga_74" reaction="R_ALKP">
          <gene reference="MA4354"/>
        </geneAssociation>
        <geneAssociation id="ga_75" reaction="R_ALR2_f420">
          <or>
            <gene reference="MA0422"/>
            <gene reference="MA2291"/>
            <gene reference="MA2292"/>
            <gene reference="MA2756"/>
          </or>
        </geneAssociation>
        <geneAssociation id="ga_76" reaction="R_AMPMS2">
          <gene reference="MA1790"/>
        </geneAssociation>
        <geneAssociation id="ga_77" reaction="R_AMPTASECG">
          <or>
            <gene reference="MA1605"/>
            <gene reference="MA2653"/>
          </or>
        </geneAssociation>
        <geneAssociation id="ga_78" reaction="R_ANPRT">
          <gene reference="MA2989"/>
        </geneAssociation>
        <geneAssociation id="ga_79" reaction="R_ANS">
          <and>
            <gene reference="MA2986"/>
            <gene reference="MA2987"/>
          </and>
        </geneAssociation>
        <geneAssociation id="ga_80" reaction="R_ANS2">
          <and>
            <gene reference="MA2986"/>
            <gene reference="MA2987"/>
          </and>
        </geneAssociation>
        <geneAssociation id="ga_81" reaction="R_APAT2">
          <gene reference="MA2859"/>
        </geneAssociation>
        <geneAssociation id="ga_82" reaction="R_APPLP">
          <gene reference="MA0940"/>
        </geneAssociation>
        <geneAssociation id="ga_83" reaction="R_ARGDC">
          <or>
            <gene reference="MA3012"/>
            <gene reference="MA3496"/>
          </or>
        </geneAssociation>
        <geneAssociation id="ga_84" reaction="R_ARGDr">
          <gene reference="MA0792"/>
        </geneAssociation>
        <geneAssociation id="ga_85" reaction="R_ARGSL">
          <gene reference="MA1318"/>
        </geneAssociation>
        <geneAssociation id="ga_86" reaction="R_ARGSS">
          <gene reference="MA2142"/>
        </geneAssociation>
        <geneAssociation id="ga_87" reaction="R_ARGTRS">
          <and>
            <gene reference="MA0043"/>
            <or>
              <gene reference="MAt4709"/>
              <gene reference="MAt4725"/>
              <gene reference="MAt4736"/>
              <gene reference="MAt4738"/>
              <gene reference="MAt4735"/>
            </or>
          </and>
        </geneAssociation>
        <geneAssociation id="ga_88" reaction="R_ASADi">
          <gene reference="MA0430"/>
        </geneAssociation>
        <geneAssociation id="ga_89" reaction="R_ASD">
          <gene reference="MA0115"/>
        </geneAssociation>
        <geneAssociation id="ga_90" reaction="R_ASNN">
          <gene reference="MA1317"/>
        </geneAssociation>
        <geneAssociation id="ga_91" reaction="R_ASNS1">
          <or>
            <gene reference="MA0051"/>
            <gene reference="MA1966"/>
          </or>
        </geneAssociation>
        <geneAssociation id="ga_92" reaction="R_ASNTRS2_1">
          <gene reference="MA1684"/>
        </geneAssociation>
        <geneAssociation id="ga_93" reaction="R_ASNTRS2_2">
          <and>
            <gene reference="MA4522"/>
            <gene reference="MA4523"/>
            <gene reference="MA4524"/>
          </and>
        </geneAssociation>
        <geneAssociation id="ga_94" reaction="R_ASP1DC">
          <or>
            <gene reference="MA1949"/>
            <gene reference="MA0006"/>
          </or>
        </geneAssociation>
        <geneAssociation id="ga_95" reaction="R_ASPCT">
          <and>
            <gene reference="MA4501"/>
            <gene reference="MA4502"/>
          </and>
        </geneAssociation>
        <geneAssociation id="ga_96" reaction="R_ASPKi">
          <gene reference="MA0131"/>
        </geneAssociation>
        <geneAssociation id="ga_97" reaction="R_ASPO2x">
          <gene reference="MA0958"/>
        </geneAssociation>
        <geneAssociation id="ga_98" reaction="R_ASPO2y">
          <gene reference="MA0958"/>
        </geneAssociation>
        <geneAssociation id="ga_99" reaction="R_ASPTA">
          <or>
            <gene reference="MA0636"/>
            <gene reference="MA1385"/>
            <gene reference="MA1819"/>
          </or>
        </geneAssociation>
        <geneAssociation id="ga_100" reaction="R_ASPTRS">
          <and>
            <gene reference="MA1684"/>
            <gene reference="MAt4685"/>
          </and>
        </geneAssociation>
        <geneAssociation id="ga_101" reaction="R_ATGH">
          <or>
            <gene reference="MA0691"/>
            <gene reference="MA0692"/>
            <and>
              <gene reference="MA1484"/>
              <gene reference="MA1485"/>
            </and>
          </or>
        </geneAssociation>
        <geneAssociation id="ga_102" reaction="R_ATIH">
          <or>
            <gene reference="MA0691"/>
            <gene reference="MA0692"/>
            <and>
              <gene reference="MA1484"/>
              <gene reference="MA1485"/>
            </and>
          </or>
        </geneAssociation>
        <geneAssociation id="ga_103" reaction="R_ATPFORTRX">
          <or>
            <gene reference="MA0206"/>
            <gene reference="MA3689"/>
          </or>
        </geneAssociation>
        <geneAssociation id="ga_104" reaction="R_ATPM">
          <gene reference="MA3706"/>
        </geneAssociation>
        <geneAssociation id="ga_105" reaction="R_ATPPRT">
          <gene reference="MA0217"/>
        </geneAssociation>
        <geneAssociation id="ga_106" reaction="R_ATPS1">
          <or>
            <gene reference="MA1678"/>
            <gene reference="MA2833"/>
          </or>
        </geneAssociation>
        <geneAssociation id="ga_107" reaction="R_ATPS4r">
          <and>
            <gene reference="MA4152"/>
            <gene reference="MA4153"/>
            <gene reference="MA4154"/>
            <gene reference="MA4155"/>
            <gene reference="MA4156"/>
            <gene reference="MA4157"/>
            <gene reference="MA4158"/>
            <gene reference="MA4159"/>
            <gene reference="MA4160"/>
          </and>
        </geneAssociation>
        <geneAssociation id="ga_108" reaction="R_ATSH">
          <or>
            <gene reference="MA0691"/>
            <gene reference="MA0692"/>
            <and>
              <gene reference="MA1484"/>
              <gene reference="MA1485"/>
            </and>
          </or>
        </geneAssociation>
        <geneAssociation id="ga_109" reaction="R_BACCL">
          <gene reference="MA0676"/>
        </geneAssociation>
        <geneAssociation id="ga_110" reaction="R_BAMPPALDOX">
          <gene reference="MA2860"/>
        </geneAssociation>
        <geneAssociation id="ga_111" reaction="R_BLAT">
          <gene reference="MA3978"/>
        </geneAssociation>
        <geneAssociation id="ga_112" reaction="R_BRFAPS">
          <or>
            <gene reference="MA0339"/>
            <gene reference="MA4006"/>
          </or>
        </geneAssociation>
        <geneAssociation id="ga_113" reaction="R_BTNabc">
          <and>
            <gene reference="MA4340"/>
            <or>
              <gene reference="MA4341"/>
              <gene reference="MA4342"/>
            </or>
            <gene reference="MA4343"/>
          </and>
        </geneAssociation>
        <geneAssociation id="ga_114" reaction="R_BTNt2i">
          <gene reference="MA4340"/>
        </geneAssociation>
        <geneAssociation id="ga_115" reaction="R_CA2abc">
          <gene reference="MA4082"/>
        </geneAssociation>
        <geneAssociation id="ga_116" reaction="R_CAT">
          <gene reference="MA0972"/>
        </geneAssociation>
        <geneAssociation id="ga_117" reaction="R_CAt6">
          <or>
            <gene reference="MA2008"/>
            <gene reference="MA2817"/>
            <gene reference="MA3021"/>
          </or>
        </geneAssociation>
        <geneAssociation id="ga_118" reaction="R_CBIAT">
          <gene reference="MA2084"/>
        </geneAssociation>
        <geneAssociation id="ga_119" reaction="R_CBIabc">
          <and>
            <gene reference="MA4604"/>
            <gene reference="MA4605"/>
            <gene reference="MA4606"/>
          </and>
        </geneAssociation>
        <geneAssociation id="ga_120" reaction="R_CBL1HBIabc">
          <and>
            <gene reference="MA4604"/>
            <gene reference="MA4605"/>
            <gene reference="MA4606"/>
          </and>
        </geneAssociation>
        <geneAssociation id="ga_121" reaction="R_CBL1abc">
          <and>
            <gene reference="MA4604"/>
            <gene reference="MA4605"/>
            <gene reference="MA4606"/>
          </and>
        </geneAssociation>
        <geneAssociation id="ga_122" reaction="R_CBLAT2">
          <gene reference="MA2084"/>
        </geneAssociation>
        <geneAssociation id="ga_123" reaction="R_CBPS">
          <and>
            <gene reference="MA2143"/>
            <gene reference="MA2144"/>
          </and>
        </geneAssociation>
        <geneAssociation id="ga_124" reaction="R_CD2abc1">
          <or>
            <gene reference="MA0549"/>
            <gene reference="MA3366"/>
            <gene reference="MA3632"/>
          </or>
        </geneAssociation>
        <geneAssociation id="ga_125" reaction="R_CD2t4">
          <gene reference="MA1117"/>
        </geneAssociation>
        <geneAssociation id="ga_126" reaction="R_CDGGGPP3">
          <or>
            <gene reference="MA0264"/>
            <gene reference="MA0525"/>
          </or>
        </geneAssociation>
        <geneAssociation id="ga_127" reaction="R_CDGGGPP4">
          <or>
            <gene reference="MA0264"/>
            <gene reference="MA0525"/>
          </or>
        </geneAssociation>
        <geneAssociation id="ga_128" reaction="R_CDGGGS">
          <gene reference="MA2010"/>
        </geneAssociation>
        <geneAssociation id="ga_129" reaction="R_CDGGGS2">
          <gene reference="MA2010"/>
        </geneAssociation>
        <geneAssociation id="ga_130" reaction="R_CDGGGSAT">
          <gene reference="MA0116"/>
        </geneAssociation>
        <geneAssociation id="ga_131" reaction="R_CDGGGSAT2">
          <gene reference="MA0116"/>
        </geneAssociation>
        <geneAssociation id="ga_132" reaction="R_CDGGIPT">
          <gene reference="MA0525"/>
        </geneAssociation>
        <geneAssociation id="ga_133" reaction="R_CDGGIPT2">
          <gene reference="MA0525"/>
        </geneAssociation>
        <geneAssociation id="ga_134" reaction="R_CF3Sa">
          <gene reference="MA4074"/>
        </geneAssociation>
        <geneAssociation id="ga_135" reaction="R_CF3Sg">
          <gene reference="MA4074"/>
        </geneAssociation>
        <geneAssociation id="ga_136" reaction="R_CH2ACH">
          <and>
            <gene reference="MA3085"/>
            <gene reference="MA3751"/>
          </and>
        </geneAssociation>
        <geneAssociation id="ga_137" reaction="R_CH3ACH">
          <and>
            <gene reference="MA3085"/>
            <gene reference="MA3751"/>
          </and>
        </geneAssociation>
        <geneAssociation id="ga_138" reaction="R_CHACH">
          <and>
            <gene reference="MA3085"/>
            <gene reference="MA3751"/>
          </and>
        </geneAssociation>
        <geneAssociation id="ga_139" reaction="R_CHORM">
          <gene reference="MA1377"/>
        </geneAssociation>
        <geneAssociation id="ga_140" reaction="R_CHORS">
          <gene reference="MA0550"/>
        </geneAssociation>
        <geneAssociation id="ga_141" reaction="R_CHRPL">
          <and>
            <gene reference="MA2986"/>
            <gene reference="MA2987"/>
          </and>
        </geneAssociation>
        <geneAssociation id="ga_142" reaction="R_CMLDC">
          <or>
            <gene reference="MA0409"/>
            <gene reference="MA2469"/>
          </or>
        </geneAssociation>
        <geneAssociation id="ga_143" reaction="R_CMPSAS">
          <gene reference="MA3766"/>
        </geneAssociation>
        <geneAssociation id="ga_144" reaction="R_COBALTt5">
          <gene reference="MA1721"/>
        </geneAssociation>
        <geneAssociation id="ga_145" reaction="R_COBS">
          <gene reference="MA0339"/>
        </geneAssociation>
        <geneAssociation id="ga_146" reaction="R_COCHL">
          <or>
            <gene reference="MA0346"/>
            <gene reference="MA0384"/>
            <gene reference="MA0385"/>
            <gene reference="MA0872"/>
          </or>
        </geneAssociation>
        <geneAssociation id="ga_147" reaction="R_CODH2">
          <or>
            <and>
              <or>
                <gene reference="MA1016"/>
                <gene reference="MA3860"/>
                <gene reference="MA4399"/>
              </or>
              <or>
                <gene reference="MA1011"/>
                <gene reference="MA3865"/>
              </or>
            </and>
            <and>
              <gene reference="MA3283"/>
              <or>
                <gene reference="MA1309"/>
                <gene reference="MA3282"/>
              </or>
            </and>
          </or>
        </geneAssociation>
        <geneAssociation id="ga_148" reaction="R_CODH2_SIDERXN">
          <and>
            <or>
              <gene reference="MA1011"/>
              <gene reference="MA3865"/>
            </or>
            <or>
              <gene reference="MA1016"/>
              <gene reference="MA3860"/>
              <gene reference="MA4399"/>
            </or>
          </and>
        </geneAssociation>
        <geneAssociation id="ga_149" reaction="R_CODH3">
          <and>
            <or>
              <gene reference="MA1012"/>
              <gene reference="MA3864"/>
            </or>
            <or>
              <gene reference="MA1014"/>
              <gene reference="MA3862"/>
            </or>
            <or>
              <gene reference="MA1015"/>
              <gene reference="MA3861"/>
            </or>
          </and>
        </geneAssociation>
        <geneAssociation id="ga_150" reaction="R_CODHr">
          <and>
            <or>
              <gene reference="MA1016"/>
              <gene reference="MA3860"/>
              <gene reference="MA4399"/>
            </or>
            <or>
              <gene reference="MA1015"/>
              <gene reference="MA3861"/>
            </or>
            <or>
              <gene reference="MA1014"/>
              <gene reference="MA3862"/>
            </or>
            <or>
              <gene reference="MA1013"/>
              <gene reference="MA3863"/>
            </or>
            <or>
              <gene reference="MA1012"/>
              <gene reference="MA3864"/>
            </or>
            <or>
              <gene reference="MA1011"/>
              <gene reference="MA3865"/>
            </or>
          </and>
        </geneAssociation>
        <geneAssociation id="ga_151" reaction="R_CPC2MT">
          <gene reference="MA4262"/>
        </geneAssociation>
        <geneAssociation id="ga_152" reaction="R_CPC3MT">
          <gene reference="MA4259"/>
        </geneAssociation>
        <geneAssociation id="ga_153" reaction="R_CPC4MT">
          <gene reference="MA4261"/>
        </geneAssociation>
        <geneAssociation id="ga_154" reaction="R_CPC5MT">
          <gene reference="MA0521"/>
        </geneAssociation>
        <geneAssociation id="ga_155" reaction="R_CPC6MT">
          <gene reference="MA0520"/>
        </geneAssociation>
        <geneAssociation id="ga_156" reaction="R_CPC8MM">
          <gene reference="MA4258"/>
        </geneAssociation>
        <geneAssociation id="ga_157" reaction="R_CS">
          <gene reference="MA0249"/>
        </geneAssociation>
        <geneAssociation id="ga_158" reaction="R_CSND">
          <gene reference="MA2341"/>
        </geneAssociation>
        <geneAssociation id="ga_159" reaction="R_CTPRIBFLVTX">
          <gene reference="MA0547"/>
        </geneAssociation>
        <geneAssociation id="ga_160" reaction="R_CTPS1">
          <gene reference="MA3279"/>
        </geneAssociation>
        <geneAssociation id="ga_161" reaction="R_CTPS2">
          <gene reference="MA3279"/>
        </geneAssociation>
        <geneAssociation id="ga_162" reaction="R_CYRDAAT">
          <gene reference="MA2084"/>
        </geneAssociation>
        <geneAssociation id="ga_163" reaction="R_CYRDAS">
          <or>
            <gene reference="MA0106"/>
            <gene reference="MA3626"/>
          </or>
        </geneAssociation>
        <geneAssociation id="ga_164" reaction="R_CYSDS">
          <gene reference="MA2532"/>
        </geneAssociation>
        <geneAssociation id="ga_165" reaction="R_CYSSr">
          <gene reference="MA2720"/>
        </geneAssociation>
        <geneAssociation id="ga_166" reaction="R_CYSTA">
          <or>
            <gene reference="MA0636"/>
            <gene reference="MA1385"/>
            <gene reference="MA1819"/>
          </or>
        </geneAssociation>
        <geneAssociation id="ga_167" reaction="R_CYSTRS">
          <and>
            <gene reference="MA0749"/>
            <gene reference="MAt4742"/>
          </and>
        </geneAssociation>
        <geneAssociation id="ga_168" reaction="R_CYTDK1">
          <gene reference="MA1373"/>
        </geneAssociation>
        <geneAssociation id="ga_169" reaction="R_CYTDK3">
          <gene reference="MA1104"/>
        </geneAssociation>
        <geneAssociation id="ga_170" reaction="R_CYTK1">
          <gene reference="MA1104"/>
        </geneAssociation>
        <geneAssociation id="ga_171" reaction="R_CYTK2">
          <gene reference="MA1104"/>
        </geneAssociation>
        <geneAssociation id="ga_172" reaction="R_CYTK5">
          <gene reference="MA1104"/>
        </geneAssociation>
        <geneAssociation id="ga_173" reaction="R_Clt">
          <gene reference="MA3609"/>
        </geneAssociation>
        <geneAssociation id="ga_174" reaction="R_Coabc">
          <and>
            <or>
              <gene reference="MA0393"/>
              <gene reference="MA0869"/>
              <gene reference="MA1748"/>
              <gene reference="MA3552"/>
            </or>
            <or>
              <gene reference="MA0394"/>
              <gene reference="MA0870"/>
              <gene reference="MA1747"/>
              <gene reference="MA3551"/>
            </or>
            <gene reference="MA3553"/>
          </and>
        </geneAssociation>
        <geneAssociation id="ga_175" reaction="R_Cuabc">
          <gene reference="MA1342"/>
        </geneAssociation>
        <geneAssociation id="ga_176" reaction="R_Cut1">
          <or>
            <gene reference="MA0166"/>
            <gene reference="MA1342"/>
          </or>
        </geneAssociation>
        <geneAssociation id="ga_177" reaction="R_DADK">
          <gene reference="MA1096"/>
        </geneAssociation>
        <geneAssociation id="ga_178" reaction="R_DAPDC">
          <gene reference="MA0726"/>
        </geneAssociation>
        <geneAssociation id="ga_179" reaction="R_DAPNH4T">
          <gene reference="MA1712"/>
        </geneAssociation>
        <geneAssociation id="ga_180" reaction="R_DB4PS">
          <gene reference="MA0548"/>
        </geneAssociation>
        <geneAssociation id="ga_181" reaction="R_DCMPDA">
          <or>
            <gene reference="MA0136"/>
            <gene reference="MA0137"/>
          </or>
        </geneAssociation>
        <geneAssociation id="ga_182" reaction="R_DCTPD">
          <gene reference="MA0440"/>
        </geneAssociation>
        <geneAssociation id="ga_183" reaction="R_DGGGPS">
          <gene reference="MA0961"/>
        </geneAssociation>
        <geneAssociation id="ga_184" reaction="R_DGGGPS2">
          <gene reference="MA0961"/>
        </geneAssociation>
        <geneAssociation id="ga_185" reaction="R_DGGPGP">
          <gene reference="MA1569"/>
        </geneAssociation>
        <geneAssociation id="ga_186" reaction="R_DGGPGP2">
          <gene reference="MA1569"/>
        </geneAssociation>
        <geneAssociation id="ga_187" reaction="R_DGLY3POX">
          <gene reference="MA1714"/>
        </geneAssociation>
        <geneAssociation id="ga_188" reaction="R_DGLYOX">
          <gene reference="MA2860"/>
        </geneAssociation>
        <geneAssociation id="ga_189" reaction="R_DHAD1">
          <or>
            <gene reference="MA1802"/>
            <gene reference="MA3373"/>
          </or>
        </geneAssociation>
        <geneAssociation id="ga_190" reaction="R_DHAD2">
          <or>
            <gene reference="MA1802"/>
            <gene reference="MA3373"/>
          </or>
        </geneAssociation>
        <geneAssociation id="ga_191" reaction="R_DHDPRx">
          <gene reference="MA4474"/>
        </geneAssociation>
        <geneAssociation id="ga_192" reaction="R_DHDPRy">
          <gene reference="MA4474"/>
        </geneAssociation>
        <geneAssociation id="ga_193" reaction="R_DHDPS">
          <gene reference="MA4473"/>
        </geneAssociation>
        <geneAssociation id="ga_194" reaction="R_DHORD7">
          <and>
            <gene reference="MA0583"/>
            <gene reference="MA0584"/>
          </and>
        </geneAssociation>
        <geneAssociation id="ga_195" reaction="R_DHORTS">
          <gene reference="MA0892"/>
        </geneAssociation>
        <geneAssociation id="ga_196" reaction="R_DHPS2">
          <gene reference="MA3516"/>
        </geneAssociation>
        <geneAssociation id="ga_197" reaction="R_DHPS3">
          <or>
            <gene reference="MA1946"/>
            <gene reference="MA3419"/>
          </or>
        </geneAssociation>
        <geneAssociation id="ga_198" reaction="R_DHQD">
          <gene reference="MA4593"/>
        </geneAssociation>
        <geneAssociation id="ga_199" reaction="R_DHQS2">
          <gene reference="MA4592"/>
        </geneAssociation>
        <geneAssociation id="ga_200" reaction="R_DIPS">
          <gene reference="MA1370"/>
        </geneAssociation>
        <geneAssociation id="ga_201" reaction="R_DKFPASPL">
          <gene reference="MA4591"/>
        </geneAssociation>
        <geneAssociation id="ga_202" reaction="R_DKFPS2">
          <or>
            <gene reference="MA2666"/>
            <gene reference="MA3889"/>
          </or>
        </geneAssociation>
        <geneAssociation id="ga_203" reaction="R_DKFPS3">
          <or>
            <gene reference="MA2666"/>
            <gene reference="MA3889"/>
          </or>
        </geneAssociation>
        <geneAssociation id="ga_204" reaction="R_DMAMT">
          <and>
            <gene reference="MA0146"/>
            <or>
              <gene reference="MA0532"/>
              <gene reference="MA0933"/>
              <gene reference="MA2425"/>
            </or>
            <or>
              <gene reference="MA0527"/>
              <gene reference="MA0934"/>
              <gene reference="MA2424"/>
            </or>
            <or>
              <gene reference="MA0150"/>
              <gene reference="MA0849"/>
              <gene reference="MA4360"/>
            </or>
          </and>
        </geneAssociation>
        <geneAssociation id="ga_205" reaction="R_DMATT">
          <gene reference="MA0606"/>
        </geneAssociation>
        <geneAssociation id="ga_206" reaction="R_DMATT2">
          <gene reference="MA0606"/>
        </geneAssociation>
        <geneAssociation id="ga_207" reaction="R_DMAt">
          <gene reference="MA0143"/>
        </geneAssociation>
        <geneAssociation id="ga_208" reaction="R_DMHDRFS">
          <and>
            <or>
              <gene reference="MA1490"/>
              <gene reference="MA1489"/>
            </or>
            <gene reference="MA1491"/>
          </and>
        </geneAssociation>
        <geneAssociation id="ga_209" reaction="R_DNADDP">
          <gene reference="MA1439"/>
        </geneAssociation>
        <geneAssociation id="ga_210" reaction="R_DOHDUS">
          <gene reference="MA4592"/>
        </geneAssociation>
        <geneAssociation id="ga_211" reaction="R_DRBK">
          <gene reference="MA1373"/>
        </geneAssociation>
        <geneAssociation id="ga_212" reaction="R_DROPPRx">
          <gene reference="MA4092"/>
        </geneAssociation>
        <geneAssociation id="ga_213" reaction="R_DROPPRy">
          <gene reference="MA4092"/>
        </geneAssociation>
        <geneAssociation id="ga_214" reaction="R_DTMPK">
          <gene reference="MA4433"/>
        </geneAssociation>
        <geneAssociation id="ga_215" reaction="R_DURIPP">
          <gene reference="MA3242"/>
        </geneAssociation>
        <geneAssociation id="ga_216" reaction="R_DUTPDP">
          <gene reference="MA0440"/>
        </geneAssociation>
        <geneAssociation id="ga_217" reaction="R_ENO">
          <gene reference="MA1672"/>
        </geneAssociation>
        <geneAssociation id="ga_218" reaction="R_ETHAt6">
          <gene reference="MA0143"/>
        </geneAssociation>
        <geneAssociation id="ga_219" reaction="R_F430S1">
          <or>
            <gene reference="MA0877"/>
            <gene reference="MA0882"/>
          </or>
        </geneAssociation>
        <geneAssociation id="ga_220" reaction="R_F4D">
          <and>
            <gene reference="MA1494"/>
            <gene reference="MA1495"/>
            <gene reference="MA1496"/>
            <gene reference="MA1497"/>
            <gene reference="MA1498"/>
            <gene reference="MA1499"/>
            <gene reference="MA1500"/>
            <gene reference="MA1501"/>
            <gene reference="MA1502"/>
            <gene reference="MA1503"/>
            <gene reference="MA1504"/>
            <gene reference="MA1505"/>
            <gene reference="MA1506"/>
            <or>
              <gene reference="MA1507"/>
              <gene reference="MA1509"/>
            </or>
            <gene reference="MA3732"/>
          </and>
        </geneAssociation>
        <geneAssociation id="ga_221" reaction="R_F4H2O">
          <gene reference="MA3381"/>
        </geneAssociation>
        <geneAssociation id="ga_222" reaction="R_F4MTSPD">
          <gene reference="MA4430"/>
        </geneAssociation>
        <geneAssociation id="ga_223" reaction="R_F4MTSPR">
          <gene reference="MA3733"/>
        </geneAssociation>
        <geneAssociation id="ga_224" reaction="R_FAE">
          <gene reference="MA3006"/>
        </geneAssociation>
        <geneAssociation id="ga_225" reaction="R_FBA">
          <or>
            <gene reference="MA0439"/>
            <gene reference="MA4591"/>
          </or>
        </geneAssociation>
        <geneAssociation id="ga_226" reaction="R_FBA2">
          <or>
            <gene reference="MA0439"/>
            <gene reference="MA4591"/>
          </or>
        </geneAssociation>
        <geneAssociation id="ga_227" reaction="R_FBP">
          <gene reference="MA1152"/>
        </geneAssociation>
        <geneAssociation id="ga_228" reaction="R_FCLPA">
          <gene reference="MA0263"/>
        </geneAssociation>
        <geneAssociation id="ga_229" reaction="R_FE2abc">
          <and>
            <gene reference="MA3477"/>
            <or>
              <gene reference="MA3478"/>
              <gene reference="MA3479"/>
            </or>
          </and>
        </geneAssociation>
        <geneAssociation id="ga_230" reaction="R_FE3abc">
          <and>
            <or>
              <gene reference="MA1230"/>
              <gene reference="MA1231"/>
              <gene reference="MA1232"/>
              <gene reference="MA3357"/>
            </or>
            <or>
              <gene reference="MA1233"/>
              <gene reference="MA3358"/>
            </or>
            <or>
              <gene reference="MA1234"/>
              <gene reference="MA3359"/>
            </or>
          </and>
        </geneAssociation>
        <geneAssociation id="ga_231" reaction="R_FEDCabc">
          <or>
            <and>
              <gene reference="MA0950"/>
              <gene reference="MA0951"/>
              <gene reference="MA0952"/>
            </and>
            <and>
              <gene reference="MA2148"/>
              <gene reference="MA2149"/>
              <gene reference="MA2150"/>
            </and>
          </or>
        </geneAssociation>
        <geneAssociation id="ga_232" reaction="R_FMFD_b">
          <or>
            <and>
              <gene reference="MA0304"/>
              <gene reference="MA0305"/>
              <gene reference="MA0306"/>
              <gene reference="MA0307"/>
              <gene reference="MA0308"/>
              <gene reference="MA0309"/>
            </and>
            <and>
              <gene reference="MA4174"/>
              <gene reference="MA4175"/>
              <gene reference="MA4176"/>
              <gene reference="MA4177"/>
              <or>
                <gene reference="MA4178"/>
                <gene reference="MA1241"/>
              </or>
            </and>
            <and>
              <gene reference="MA0835"/>
              <gene reference="MA0834"/>
              <gene reference="MA0833"/>
              <gene reference="MA0832"/>
            </and>
            <and>
              <gene reference="MA2877"/>
              <gene reference="MA2878"/>
              <gene reference="MA2879"/>
              <gene reference="MA2880"/>
              <gene reference="MA2881"/>
              <gene reference="MA2882"/>
            </and>
            <and>
              <gene reference="MA0671"/>
              <gene reference="MA0381"/>
              <gene reference="MA0382"/>
            </and>
          </or>
        </geneAssociation>
        <geneAssociation id="ga_233" reaction="R_FMFTSPFT_b">
          <gene reference="MA0010"/>
        </geneAssociation>
        <geneAssociation id="ga_234" reaction="R_FMNAT">
          <gene reference="MA1820"/>
        </geneAssociation>
        <geneAssociation id="ga_235" reaction="R_FMNAT_CTP">
          <gene reference="MA1820"/>
        </geneAssociation>
        <geneAssociation id="ga_236" reaction="R_FMNAT_GTP">
          <gene reference="MA1820"/>
        </geneAssociation>
        <geneAssociation id="ga_237" reaction="R_FRTT">
          <or>
            <gene reference="MA1831"/>
            <gene reference="MA3723"/>
            <gene reference="MA4150"/>
            <gene reference="MA4402"/>
          </or>
        </geneAssociation>
        <geneAssociation id="ga_238" reaction="R_FRTT2">
          <or>
            <gene reference="MA1831"/>
            <gene reference="MA3723"/>
            <gene reference="MA4150"/>
            <gene reference="MA4402"/>
          </or>
        </geneAssociation>
        <geneAssociation id="ga_239" reaction="R_FUM">
          <or>
            <gene reference="MA1001"/>
            <and>
              <gene reference="MA2497"/>
              <gene reference="MA2498"/>
            </and>
          </or>
        </geneAssociation>
        <geneAssociation id="ga_240" reaction="R_G1PACT">
          <gene reference="MA3025"/>
        </geneAssociation>
        <geneAssociation id="ga_241" reaction="R_G1PDH">
          <gene reference="MA3686"/>
        </geneAssociation>
        <geneAssociation id="ga_242" reaction="R_G1PTT">
          <or>
            <gene reference="MA2183"/>
            <gene reference="MA3022"/>
            <gene reference="MA3777"/>
          </or>
        </geneAssociation>
        <geneAssociation id="ga_243" reaction="R_G1SATi">
          <gene reference="MA0581"/>
        </geneAssociation>
        <geneAssociation id="ga_244" reaction="R_G5SD2">
          <gene reference="MA4100"/>
        </geneAssociation>
        <geneAssociation id="ga_245" reaction="R_GALT">
          <gene reference="MA3680"/>
        </geneAssociation>
        <geneAssociation id="ga_246" reaction="R_GALUi">
          <gene reference="MA4459"/>
        </geneAssociation>
        <geneAssociation id="ga_247" reaction="R_GAPD">
          <or>
            <gene reference="MA1018"/>
            <gene reference="MA3345"/>
          </or>
        </geneAssociation>
        <geneAssociation id="ga_248" reaction="R_GARFT">
          <or>
            <gene reference="MA0316"/>
            <gene reference="MA3522"/>
          </or>
        </geneAssociation>
        <geneAssociation id="ga_249" reaction="R_GCALDDr">
          <gene reference="MA2860"/>
        </geneAssociation>
        <geneAssociation id="ga_250" reaction="R_GCC">
          <gene reference="MA1652"/>
        </geneAssociation>
        <geneAssociation id="ga_251" reaction="R_GF4GL_0">
          <or>
            <gene reference="MA0135"/>
            <gene reference="MA3512"/>
          </or>
        </geneAssociation>
        <geneAssociation id="ga_252" reaction="R_GF4GL_1">
          <or>
            <gene reference="MA0135"/>
            <gene reference="MA3512"/>
          </or>
        </geneAssociation>
        <geneAssociation id="ga_253" reaction="R_GF4GL_2">
          <or>
            <gene reference="MA0135"/>
            <gene reference="MA3512"/>
          </or>
        </geneAssociation>
        <geneAssociation id="ga_254" reaction="R_GF4GL_3">
          <or>
            <gene reference="MA0135"/>
            <gene reference="MA3512"/>
          </or>
        </geneAssociation>
        <geneAssociation id="ga_255" reaction="R_GF4GL_4">
          <or>
            <gene reference="MA0135"/>
            <gene reference="MA3512"/>
          </or>
        </geneAssociation>
        <geneAssociation id="ga_256" reaction="R_GF4GL_5">
          <or>
            <gene reference="MA0135"/>
            <gene reference="MA3512"/>
          </or>
        </geneAssociation>
        <geneAssociation id="ga_257" reaction="R_GF4GL_6">
          <or>
            <gene reference="MA0135"/>
            <gene reference="MA3512"/>
          </or>
        </geneAssociation>
        <geneAssociation id="ga_258" reaction="R_GF6PTA">
          <gene reference="MA3023"/>
        </geneAssociation>
        <geneAssociation id="ga_259" reaction="R_GGDPRED">
          <and>
            <gene reference="MA1484"/>
            <gene reference="MA1485"/>
          </and>
        </geneAssociation>
        <geneAssociation id="ga_260" reaction="R_GGGPS">
          <gene reference="MA3969"/>
        </geneAssociation>
        <geneAssociation id="ga_261" reaction="R_GHMT2">
          <gene reference="MA3520"/>
        </geneAssociation>
        <geneAssociation id="ga_262" reaction="R_GK__adp">
          <or>
            <gene reference="MA3562"/>
            <gene reference="MA3563"/>
          </or>
        </geneAssociation>
        <geneAssociation id="ga_263" reaction="R_GLCGSD">
          <or>
            <gene reference="MA1190"/>
            <gene reference="MA4050"/>
          </or>
        </geneAssociation>
        <geneAssociation id="ga_264" reaction="R_GLCNt2r">
          <gene reference="MA0021"/>
        </geneAssociation>
        <geneAssociation id="ga_265" reaction="R_GLCP">
          <or>
            <gene reference="MA0905"/>
            <gene reference="MA1874"/>
            <gene reference="MA2628"/>
          </or>
        </geneAssociation>
        <geneAssociation id="ga_266" reaction="R_GLCS2">
          <gene reference="MA3679"/>
        </geneAssociation>
        <geneAssociation id="ga_267" reaction="R_GLNS">
          <gene reference="MA4216"/>
        </geneAssociation>
        <geneAssociation id="ga_268" reaction="R_GLNTRAT">
          <and>
            <gene reference="MA1317"/>
            <gene reference="MA2862"/>
            <gene reference="MA4522"/>
            <gene reference="MA4523"/>
            <gene reference="MA4524"/>
          </and>
        </geneAssociation>
        <geneAssociation id="ga_269" reaction="R_GLU5K">
          <gene reference="MA4101"/>
        </geneAssociation>
        <geneAssociation id="ga_270" reaction="R_GLUDC">
          <gene reference="MA1949"/>
        </geneAssociation>
        <geneAssociation id="ga_271" reaction="R_GLUDxi">
          <gene reference="MA3169"/>
        </geneAssociation>
        <geneAssociation id="ga_272" reaction="R_GLUDyi">
          <gene reference="MA3169"/>
        </geneAssociation>
        <geneAssociation id="ga_273" reaction="R_GLUPRT">
          <gene reference="MA3193"/>
        </geneAssociation>
        <geneAssociation id="ga_274" reaction="R_GLUS_F420">
          <or>
            <gene reference="MA3787"/>
            <gene reference="MA4216"/>
            <gene reference="MA4217"/>
            <gene reference="MA4218"/>
          </or>
        </geneAssociation>
        <geneAssociation id="ga_275" reaction="R_GLUTRR">
          <gene reference="MA0577"/>
        </geneAssociation>
        <geneAssociation id="ga_276" reaction="R_GLUTRS">
          <and>
            <gene reference="MA0587"/>
            <or>
              <gene reference="MAt4702"/>
              <gene reference="MAt4701"/>
              <gene reference="MAt4731"/>
            </or>
          </and>
        </geneAssociation>
        <geneAssociation id="ga_277" reaction="R_GLUTRS_Gln">
          <gene reference="MA0587"/>
        </geneAssociation>
        <geneAssociation id="ga_278" reaction="R_GLUt2r">
          <gene reference="MA2961"/>
        </geneAssociation>
        <geneAssociation id="ga_279" reaction="R_GLUt4">
          <gene reference="MA2961"/>
        </geneAssociation>
        <geneAssociation id="ga_280" reaction="R_GLXO1">
          <gene reference="MA2860"/>
        </geneAssociation>
        <geneAssociation id="ga_281" reaction="R_GLYALDOX">
          <or>
            <gene reference="MA2962"/>
            <gene reference="MA3989"/>
          </or>
        </geneAssociation>
        <geneAssociation id="ga_282" reaction="R_GLYBabc">
          <and>
            <gene reference="MA2145"/>
            <gene reference="MA2146"/>
            <gene reference="MA2147"/>
          </and>
        </geneAssociation>
        <geneAssociation id="ga_283" reaction="R_GLYCDx">
          <gene reference="MA0591"/>
        </geneAssociation>
        <geneAssociation id="ga_284" reaction="R_GLYOX">
          <gene reference="MA2320"/>
        </geneAssociation>
        <geneAssociation id="ga_285" reaction="R_GLYTRS">
          <and>
            <gene reference="MA0097"/>
            <or>
              <gene reference="MAt4724"/>
              <gene reference="MAt4733"/>
              <gene reference="MAt4722"/>
              <gene reference="MAt4719"/>
              <gene reference="MAt4695"/>
            </or>
          </and>
        </geneAssociation>
        <geneAssociation id="ga_286" reaction="R_GLYt4r">
          <gene reference="MA2837"/>
        </geneAssociation>
        <geneAssociation id="ga_287" reaction="R_GMAND">
          <or>
            <gene reference="MA1173"/>
            <gene reference="MA1174"/>
          </or>
        </geneAssociation>
        <geneAssociation id="ga_288" reaction="R_GMPS">
          <and>
            <gene reference="MA4511"/>
            <gene reference="MA4590"/>
          </and>
        </geneAssociation>
        <geneAssociation id="ga_289" reaction="R_GMPS2">
          <and>
            <gene reference="MA4511"/>
            <gene reference="MA4590"/>
          </and>
        </geneAssociation>
        <geneAssociation id="ga_290" reaction="R_GRTT">
          <or>
            <gene reference="MA0606"/>
            <gene reference="MA1831"/>
            <gene reference="MA3723"/>
            <gene reference="MA4150"/>
            <gene reference="MA4402"/>
          </or>
        </geneAssociation>
        <geneAssociation id="ga_291" reaction="R_GRTT2">
          <or>
            <gene reference="MA0606"/>
            <gene reference="MA1831"/>
            <gene reference="MA3723"/>
            <gene reference="MA4150"/>
            <gene reference="MA4402"/>
          </or>
        </geneAssociation>
        <geneAssociation id="ga_292" reaction="R_GSNK">
          <gene reference="MA1373"/>
        </geneAssociation>
        <geneAssociation id="ga_293" reaction="R_GTHOr">
          <or>
            <gene reference="MA1019"/>
            <gene reference="MA4013"/>
          </or>
        </geneAssociation>
        <geneAssociation id="ga_294" reaction="R_GTPCHIV">
          <gene reference="MA4517"/>
        </geneAssociation>
        <geneAssociation id="ga_295" reaction="R_GUACYC">
          <gene reference="MA4044"/>
        </geneAssociation>
        <geneAssociation id="ga_296" reaction="R_GUAD">
          <gene reference="MA3407"/>
        </geneAssociation>
        <geneAssociation id="ga_297" reaction="R_GUAPRT">
          <gene reference="MA0717"/>
        </geneAssociation>
        <geneAssociation id="ga_298" reaction="R_H4MPTGL_atp">
          <gene reference="MA3268"/>
        </geneAssociation>
        <geneAssociation id="ga_299" reaction="R_H4MPTGL_gtp">
          <gene reference="MA3268"/>
        </geneAssociation>
        <geneAssociation id="ga_300" reaction="R_HASD">
          <gene reference="MA0115"/>
        </geneAssociation>
        <geneAssociation id="ga_301" reaction="R_HATGH">
          <or>
            <gene reference="MA0691"/>
            <gene reference="MA0692"/>
            <and>
              <gene reference="MA1484"/>
              <gene reference="MA1485"/>
            </and>
          </or>
        </geneAssociation>
        <geneAssociation id="ga_302" reaction="R_HATIH">
          <or>
            <gene reference="MA0691"/>
            <gene reference="MA0692"/>
            <and>
              <gene reference="MA1484"/>
              <gene reference="MA1485"/>
            </and>
          </or>
        </geneAssociation>
        <geneAssociation id="ga_303" reaction="R_HATSH">
          <or>
            <gene reference="MA0691"/>
            <gene reference="MA0692"/>
            <and>
              <gene reference="MA1484"/>
              <gene reference="MA1485"/>
            </and>
          </or>
        </geneAssociation>
        <geneAssociation id="ga_304" reaction="R_HBZOPT">
          <gene reference="MA0961"/>
        </geneAssociation>
        <geneAssociation id="ga_305" reaction="R_HCARNHYD">
          <gene reference="MA2653"/>
        </geneAssociation>
        <geneAssociation id="ga_306" reaction="R_HCITS">
          <gene reference="MA3342"/>
        </geneAssociation>
        <geneAssociation id="ga_307" reaction="R_HCO3E">
          <gene reference="MA2536"/>
        </geneAssociation>
        <geneAssociation id="ga_308" reaction="R_HCO3E_e">
          <gene reference="MA2536"/>
        </geneAssociation>
        <geneAssociation id="ga_309" reaction="R_HDR">
          <and>
            <or>
              <gene reference="MA0526"/>
              <gene reference="MA0688"/>
            </or>
            <gene reference="MA0687"/>
          </and>
        </geneAssociation>
        <geneAssociation id="ga_310" reaction="R_HDR_2">
          <and>
            <or>
              <gene reference="MA2868"/>
              <gene reference="MA3128"/>
            </or>
            <or>
              <gene reference="MA3126"/>
              <gene reference="MA4237"/>
            </or>
            <or>
              <gene reference="MA3127"/>
              <gene reference="MA4236"/>
            </or>
            <gene reference="MA2867"/>
          </and>
        </geneAssociation>
        <geneAssociation id="ga_311" reaction="R_HETZK">
          <gene reference="MA2723"/>
        </geneAssociation>
        <geneAssociation id="ga_312" reaction="R_HEX7">
          <gene reference="MA1840"/>
        </geneAssociation>
        <geneAssociation id="ga_313" reaction="R_HIBD">
          <gene reference="MA0614"/>
        </geneAssociation>
        <geneAssociation id="ga_314" reaction="R_HISTD">
          <gene reference="MA3201"/>
        </geneAssociation>
        <geneAssociation id="ga_315" reaction="R_HISTP">
          <gene reference="MA0219"/>
        </geneAssociation>
        <geneAssociation id="ga_316" reaction="R_HISTRS">
          <and>
            <gene reference="MA0943"/>
            <gene reference="MAt4713"/>
          </and>
        </geneAssociation>
        <geneAssociation id="ga_317" reaction="R_HKt">
          <gene reference="MA3999"/>
        </geneAssociation>
        <geneAssociation id="ga_318" reaction="R_HMBS">
          <gene reference="MA0582"/>
        </geneAssociation>
        <geneAssociation id="ga_319" reaction="R_HMGCOARi">
          <gene reference="MA3073"/>
        </geneAssociation>
        <geneAssociation id="ga_320" reaction="R_HMGCOASi">
          <gene reference="MA4041"/>
        </geneAssociation>
        <geneAssociation id="ga_321" reaction="R_HMPK1">
          <gene reference="MA3197"/>
        </geneAssociation>
        <geneAssociation id="ga_322" reaction="R_HPYRRx">
          <gene reference="MA1334"/>
        </geneAssociation>
        <geneAssociation id="ga_323" reaction="R_HPYRRy">
          <gene reference="MA1334"/>
        </geneAssociation>
        <geneAssociation id="ga_324" reaction="R_HSDx">
          <gene reference="MA2572"/>
        </geneAssociation>
        <geneAssociation id="ga_325" reaction="R_HSDy">
          <gene reference="MA2572"/>
        </geneAssociation>
        <geneAssociation id="ga_326" reaction="R_HSERTA">
          <gene reference="MA2714"/>
        </geneAssociation>
        <geneAssociation id="ga_327" reaction="R_HSPMS">
          <gene reference="MA1636"/>
        </geneAssociation>
        <geneAssociation id="ga_328" reaction="R_HSTPT">
          <or>
            <gene reference="MA0118"/>
            <gene reference="MA0942"/>
          </or>
        </geneAssociation>
        <geneAssociation id="ga_329" reaction="R_HXPRT">
          <gene reference="MA1687"/>
        </geneAssociation>
        <geneAssociation id="ga_330" reaction="R_ICITRED">
          <gene reference="MA4265"/>
        </geneAssociation>
        <geneAssociation id="ga_331" reaction="R_IG3PS">
          <and>
            <gene reference="MA0541"/>
            <gene reference="MA0913"/>
          </and>
        </geneAssociation>
        <geneAssociation id="ga_332" reaction="R_IGPDH">
          <gene reference="MA0219"/>
        </geneAssociation>
        <geneAssociation id="ga_333" reaction="R_IGPS">
          <gene reference="MA2992"/>
        </geneAssociation>
        <geneAssociation id="ga_334" reaction="R_ILETA">
          <gene reference="MA4349"/>
        </geneAssociation>
        <geneAssociation id="ga_335" reaction="R_ILETRS">
          <and>
            <gene reference="MA2431"/>
            <or>
              <gene reference="MAt4715"/>
              <gene reference="MAt4714"/>
            </or>
          </and>
        </geneAssociation>
        <geneAssociation id="ga_336" reaction="R_ILEt2r">
          <and>
            <gene reference="MA3437"/>
            <gene reference="MA3438"/>
          </and>
        </geneAssociation>
        <geneAssociation id="ga_337" reaction="R_IMPC">
          <gene reference="MA4012"/>
        </geneAssociation>
        <geneAssociation id="ga_338" reaction="R_INDPYRD">
          <gene reference="MA0594"/>
        </geneAssociation>
        <geneAssociation id="ga_339" reaction="R_INS2D">
          <gene reference="MA4448"/>
        </geneAssociation>
        <geneAssociation id="ga_340" reaction="R_INSK">
          <gene reference="MA1373"/>
        </geneAssociation>
        <geneAssociation id="ga_341" reaction="R_IOR">
          <and>
            <or>
              <gene reference="MA1022"/>
              <gene reference="MA1727"/>
              <gene reference="MA1982"/>
            </or>
            <or>
              <gene reference="MA1023"/>
              <gene reference="MA1726"/>
            </or>
          </and>
        </geneAssociation>
        <geneAssociation id="ga_342" reaction="R_IOR2">
          <or>
            <and>
              <or>
                <gene reference="MA1022"/>
                <gene reference="MA1727"/>
                <gene reference="MA1982"/>
              </or>
              <or>
                <gene reference="MA1023"/>
                <gene reference="MA1726"/>
              </or>
            </and>
            <and>
              <gene reference="MA2909"/>
              <gene reference="MA2910"/>
              <gene reference="MA2911"/>
            </and>
          </or>
        </geneAssociation>
        <geneAssociation id="ga_343" reaction="R_IOR3">
          <and>
            <or>
              <gene reference="MA1022"/>
              <gene reference="MA1727"/>
              <gene reference="MA1982"/>
            </or>
            <or>
              <gene reference="MA1023"/>
              <gene reference="MA1726"/>
            </or>
          </and>
        </geneAssociation>
        <geneAssociation id="ga_344" reaction="R_IPDDI3x">
          <gene reference="MA0604"/>
        </geneAssociation>
        <geneAssociation id="ga_345" reaction="R_IPDDI3y">
          <gene reference="MA0604"/>
        </geneAssociation>
        <geneAssociation id="ga_346" reaction="R_IPDPH">
          <gene reference="MA0127"/>
        </geneAssociation>
        <geneAssociation id="ga_347" reaction="R_IPMD">
          <or>
            <gene reference="MA0201"/>
            <gene reference="MA3748"/>
          </or>
        </geneAssociation>
        <geneAssociation id="ga_348" reaction="R_IPPK">
          <gene reference="MA0603"/>
        </geneAssociation>
        <geneAssociation id="ga_349" reaction="R_IPPMIa">
          <and>
            <or>
              <gene reference="MA0202"/>
              <gene reference="MA1223"/>
            </or>
            <or>
              <gene reference="MA1393"/>
              <gene reference="MA0642"/>
              <gene reference="MA4415"/>
            </or>
          </and>
        </geneAssociation>
        <geneAssociation id="ga_350" reaction="R_IPPMIb">
          <and>
            <or>
              <gene reference="MA0202"/>
              <gene reference="MA1223"/>
            </or>
            <or>
              <gene reference="MA1393"/>
              <gene reference="MA0642"/>
              <gene reference="MA4415"/>
            </or>
          </and>
        </geneAssociation>
        <geneAssociation id="ga_351" reaction="R_IPPS">
          <gene reference="MA4615"/>
        </geneAssociation>
        <geneAssociation id="ga_352" reaction="R_KARA1">
          <gene reference="MA3790"/>
        </geneAssociation>
        <geneAssociation id="ga_353" reaction="R_KARA2">
          <gene reference="MA3790"/>
        </geneAssociation>
        <geneAssociation id="ga_354" reaction="R_KCCt">
          <gene reference="MA4506"/>
        </geneAssociation>
        <geneAssociation id="ga_355" reaction="R_Kt2r">
          <or>
            <gene reference="MA1527"/>
            <gene reference="MA1550"/>
            <gene reference="MA2034"/>
            <gene reference="MA2218"/>
            <gene reference="MA2448"/>
            <gene reference="MA3398"/>
          </or>
        </geneAssociation>
        <geneAssociation id="ga_356" reaction="R_LCAD">
          <or>
            <gene reference="MA2860"/>
            <gene reference="MA4086"/>
          </or>
        </geneAssociation>
        <geneAssociation id="ga_357" reaction="R_LCYSTAT">
          <or>
            <gene reference="MA0636"/>
            <gene reference="MA1385"/>
            <gene reference="MA1819"/>
          </or>
        </geneAssociation>
        <geneAssociation id="ga_358" reaction="R_LCYSTS">
          <gene reference="MA3297"/>
        </geneAssociation>
        <geneAssociation id="ga_359" reaction="R_LEUTA">
          <gene reference="MA4349"/>
        </geneAssociation>
        <geneAssociation id="ga_360" reaction="R_LEUTRS">
          <and>
            <gene reference="MA1611"/>
            <or>
              <gene reference="MAt4707"/>
              <gene reference="MAt4723"/>
              <gene reference="MAt4732"/>
              <gene reference="MAt4710"/>
              <gene reference="MAt4698"/>
              <gene reference="MAt4699"/>
            </or>
          </and>
        </geneAssociation>
        <geneAssociation id="ga_361" reaction="R_LEUt2r">
          <and>
            <gene reference="MA3437"/>
            <gene reference="MA3438"/>
          </and>
        </geneAssociation>
        <geneAssociation id="ga_362" reaction="R_LPFPLT">
          <gene reference="MA0714"/>
        </geneAssociation>
        <geneAssociation id="ga_363" reaction="R_LPPGS">
          <gene reference="MA1488"/>
        </geneAssociation>
        <geneAssociation id="ga_364" reaction="R_LYSAM">
          <gene reference="MA3979"/>
        </geneAssociation>
        <geneAssociation id="ga_365" reaction="R_LYSTRS">
          <and>
            <or>
              <gene reference="MA0534"/>
              <gene reference="MA0760"/>
            </or>
            <or>
              <gene reference="MAt4700"/>
              <gene reference="MAt4684"/>
            </or>
          </and>
        </geneAssociation>
        <geneAssociation id="ga_366" reaction="R_LYSt3r">
          <gene reference="MA2108"/>
        </geneAssociation>
        <geneAssociation id="ga_367" reaction="R_MAN1PT">
          <gene reference="MA3140"/>
        </geneAssociation>
        <geneAssociation id="ga_368" reaction="R_MAN1PT2r">
          <gene reference="MA3781"/>
        </geneAssociation>
        <geneAssociation id="ga_369" reaction="R_MAN6PI">
          <gene reference="MA3781"/>
        </geneAssociation>
        <geneAssociation id="ga_370" reaction="R_MCMMT">
          <and>
            <or>
              <gene reference="MA0455"/>
              <gene reference="MA1616"/>
              <gene reference="MA4392"/>
            </or>
            <or>
              <gene reference="MA0456"/>
              <gene reference="MA1617"/>
              <gene reference="MA4391"/>
            </or>
            <gene reference="MA4379"/>
            <or>
              <gene reference="MA0150"/>
              <gene reference="MA0849"/>
              <gene reference="MA4360"/>
            </or>
          </and>
        </geneAssociation>
        <geneAssociation id="ga_371" reaction="R_MCR">
          <and>
            <gene reference="MA4546"/>
            <gene reference="MA4547"/>
            <gene reference="MA4548"/>
            <gene reference="MA4549"/>
            <gene reference="MA4550"/>
          </and>
        </geneAssociation>
        <geneAssociation id="ga_372" reaction="R_MDH">
          <gene reference="MA0819"/>
        </geneAssociation>
        <geneAssociation id="ga_373" reaction="R_MDHy">
          <gene reference="MA0819"/>
        </geneAssociation>
        <geneAssociation id="ga_374" reaction="R_ME1_rev">
          <gene reference="MA1735"/>
        </geneAssociation>
        <geneAssociation id="ga_375" reaction="R_ME2">
          <gene reference="MA1735"/>
        </geneAssociation>
        <geneAssociation id="ga_376" reaction="R_METAT">
          <or>
            <gene reference="MA0216"/>
            <gene reference="MA0962"/>
          </or>
        </geneAssociation>
        <geneAssociation id="ga_377" reaction="R_METGL">
          <gene reference="MA2532"/>
        </geneAssociation>
        <geneAssociation id="ga_378" reaction="R_METS">
          <or>
            <gene reference="MA0053"/>
            <gene reference="MA0054"/>
            <gene reference="MA3549"/>
          </or>
        </geneAssociation>
        <geneAssociation id="ga_379" reaction="R_METSOXR2">
          <gene reference="MA1431"/>
        </geneAssociation>
        <geneAssociation id="ga_380" reaction="R_METTRS">
          <and>
            <gene reference="MA4046"/>
            <or>
              <gene reference="MAt4740"/>
              <gene reference="MAt4728"/>
              <gene reference="MAt4739"/>
              <gene reference="MAt4696"/>
            </or>
          </and>
        </geneAssociation>
        <geneAssociation id="ga_381" reaction="R_MEVK1">
          <gene reference="MA0602"/>
        </geneAssociation>
        <geneAssociation id="ga_382" reaction="R_MG2abc">
          <gene reference="MA1721"/>
        </geneAssociation>
        <geneAssociation id="ga_383" reaction="R_MGSA2">
          <gene reference="MA4607"/>
        </geneAssociation>
        <geneAssociation id="ga_384" reaction="R_MGt5">
          <gene reference="MA1721"/>
        </geneAssociation>
        <geneAssociation id="ga_385" reaction="R_MHPGLUT">
          <or>
            <gene reference="MA0053"/>
            <gene reference="MA0054"/>
            <gene reference="MA3549"/>
          </or>
        </geneAssociation>
        <geneAssociation id="ga_386" reaction="R_MHPGLUT2">
          <or>
            <gene reference="MA0053"/>
            <gene reference="MA0054"/>
            <gene reference="MA3549"/>
          </or>
        </geneAssociation>
        <geneAssociation id="ga_387" reaction="R_MI3PP">
          <gene reference="MA3344"/>
        </geneAssociation>
        <geneAssociation id="ga_388" reaction="R_MI3PS">
          <or>
            <gene reference="MA0075"/>
            <gene reference="MA2253"/>
          </or>
        </geneAssociation>
        <geneAssociation id="ga_389" reaction="R_MMAMT">
          <and>
            <or>
              <gene reference="MA0144"/>
              <gene reference="MA2972"/>
            </or>
            <or>
              <gene reference="MA0145"/>
              <gene reference="MA2971"/>
            </or>
            <gene reference="MA0146"/>
            <or>
              <gene reference="MA0150"/>
              <gene reference="MA0849"/>
              <gene reference="MA4360"/>
            </or>
          </and>
        </geneAssociation>
        <geneAssociation id="ga_390" reaction="R_MMAt">
          <gene reference="MA0143"/>
        </geneAssociation>
        <geneAssociation id="ga_391" reaction="R_MNabc">
          <and>
            <gene reference="MA0023"/>
            <gene reference="MA0024"/>
            <gene reference="MA0025"/>
          </and>
        </geneAssociation>
        <geneAssociation id="ga_392" reaction="R_MOBDabc">
          <or>
            <and>
              <gene reference="MA0280"/>
              <gene reference="MA0281"/>
              <gene reference="MA0282"/>
            </and>
            <and>
              <gene reference="MA0323"/>
              <gene reference="MA0324"/>
              <gene reference="MA0325"/>
            </and>
            <and>
              <gene reference="MA1235"/>
              <gene reference="MA1236"/>
              <gene reference="MA1237"/>
            </and>
            <and>
              <gene reference="MA2280"/>
              <gene reference="MA2281"/>
              <gene reference="MA2282"/>
            </and>
          </or>
        </geneAssociation>
        <geneAssociation id="ga_393" reaction="R_MSS">
          <gene reference="MA4384"/>
        </geneAssociation>
        <geneAssociation id="ga_394" reaction="R_MTAP">
          <gene reference="MA1409"/>
        </geneAssociation>
        <geneAssociation id="ga_395" reaction="R_MTCMMT">
          <and>
            <gene reference="MA0859"/>
            <or>
              <gene reference="MA0150"/>
              <gene reference="MA0849"/>
              <gene reference="MA4360"/>
            </or>
          </and>
        </geneAssociation>
        <geneAssociation id="ga_396" reaction="R_MTHFC">
          <gene reference="MA3519"/>
        </geneAssociation>
        <geneAssociation id="ga_397" reaction="R_MTHFD2i">
          <gene reference="MA3519"/>
        </geneAssociation>
        <geneAssociation id="ga_398" reaction="R_MTHFR2">
          <gene reference="MA3514"/>
        </geneAssociation>
        <geneAssociation id="ga_399" reaction="R_MTHFR3">
          <gene reference="MA3514"/>
        </geneAssociation>
        <geneAssociation id="ga_400" reaction="R_MTRI">
          <gene reference="MA0076"/>
        </geneAssociation>
        <geneAssociation id="ga_401" reaction="R_MTSPC">
          <gene reference="MA1710"/>
        </geneAssociation>
        <geneAssociation id="ga_402" reaction="R_MTSPCMMT">
          <and>
            <or>
              <gene reference="MA0150"/>
              <gene reference="MA0849"/>
              <gene reference="MA4360"/>
            </or>
            <gene reference="MA0269"/>
            <gene reference="MA0270"/>
            <gene reference="MA0271"/>
            <gene reference="MA0272"/>
            <gene reference="MA0273"/>
            <gene reference="MA0274"/>
            <gene reference="MA0275"/>
            <gene reference="MA0276"/>
          </and>
        </geneAssociation>
        <geneAssociation id="ga_403" reaction="R_NADDP">
          <gene reference="MA1439"/>
        </geneAssociation>
        <geneAssociation id="ga_404" reaction="R_NADK">
          <gene reference="MA3343"/>
        </geneAssociation>
        <geneAssociation id="ga_405" reaction="R_NADS1">
          <or>
            <gene reference="MA1030"/>
            <gene reference="MA3526"/>
            <gene reference="MA3715"/>
          </or>
        </geneAssociation>
        <geneAssociation id="ga_406" reaction="R_NADS2">
          <or>
            <gene reference="MA1030"/>
            <gene reference="MA3526"/>
            <gene reference="MA3715"/>
          </or>
        </geneAssociation>
        <geneAssociation id="ga_407" reaction="R_NAPRTr">
          <gene reference="MA2533"/>
        </geneAssociation>
        <geneAssociation id="ga_408" reaction="R_NAt3_1">
          <or>
            <and>
              <gene reference="MA4566"/>
              <gene reference="MA4567"/>
              <gene reference="MA4568"/>
              <gene reference="MA4569"/>
              <gene reference="MA4570"/>
              <gene reference="MA4572"/>
              <gene reference="MA4665"/>
            </and>
            <gene reference="MA2633"/>
          </or>
        </geneAssociation>
        <geneAssociation id="ga_409" reaction="R_NBAHH">
          <gene reference="MA2653"/>
        </geneAssociation>
        <geneAssociation id="ga_410" reaction="R_NCCt">
          <gene reference="MA4506"/>
        </geneAssociation>
        <geneAssociation id="ga_411" reaction="R_NDPK1">
          <gene reference="MA1524"/>
        </geneAssociation>
        <geneAssociation id="ga_412" reaction="R_NDPK10">
          <gene reference="MA1524"/>
        </geneAssociation>
        <geneAssociation id="ga_413" reaction="R_NDPK2">
          <gene reference="MA1524"/>
        </geneAssociation>
        <geneAssociation id="ga_414" reaction="R_NDPK3">
          <gene reference="MA1524"/>
        </geneAssociation>
        <geneAssociation id="ga_415" reaction="R_NDPK4">
          <gene reference="MA1524"/>
        </geneAssociation>
        <geneAssociation id="ga_416" reaction="R_NDPK5">
          <gene reference="MA1524"/>
        </geneAssociation>
        <geneAssociation id="ga_417" reaction="R_NDPK6">
          <gene reference="MA1524"/>
        </geneAssociation>
        <geneAssociation id="ga_418" reaction="R_NDPK7">
          <gene reference="MA1524"/>
        </geneAssociation>
        <geneAssociation id="ga_419" reaction="R_NDPK8">
          <gene reference="MA1524"/>
        </geneAssociation>
        <geneAssociation id="ga_420" reaction="R_NDPK9">
          <gene reference="MA1524"/>
        </geneAssociation>
        <geneAssociation id="ga_421" reaction="R_NH4t">
          <and>
            <or>
              <gene reference="MA3917"/>
              <gene reference="MA3918"/>
            </or>
            <gene reference="MA4207"/>
          </and>
        </geneAssociation>
        <geneAssociation id="ga_422" reaction="R_NIT_n1p4">
          <or>
            <and>
              <gene reference="MA1208"/>
              <gene reference="MA1209"/>
              <gene reference="MA1210"/>
            </and>
            <and>
              <or>
                <gene reference="MA1205"/>
                <gene reference="MA1213"/>
                <gene reference="MA1633"/>
                <gene reference="MA2032"/>
                <gene reference="MA3627"/>
                <gene reference="MA3895"/>
              </or>
              <or>
                <gene reference="MA1212"/>
                <gene reference="MA1214"/>
                <gene reference="MA3896"/>
              </or>
              <or>
                <gene reference="MA1211"/>
                <gene reference="MA1215"/>
                <gene reference="MA3897"/>
              </or>
              <gene reference="MA3898"/>
              <gene reference="MA3899"/>
              <gene reference="MA4195"/>
              <gene reference="MA3900"/>
              <gene reference="MA3901"/>
              <or>
                <gene reference="MA2717"/>
                <gene reference="MA3265"/>
              </or>
            </and>
            <and>
              <gene reference="MA1217"/>
              <gene reference="MA1216"/>
              <gene reference="MA1218"/>
              <or>
                <gene reference="MA1219"/>
                <gene reference="MA1631"/>
              </or>
              <or>
                <gene reference="MA1220"/>
                <gene reference="MA1632"/>
              </or>
            </and>
          </or>
        </geneAssociation>
        <geneAssociation id="ga_423" reaction="R_NIabc">
          <and>
            <gene reference="MA3455"/>
            <or>
              <gene reference="MA3456"/>
              <gene reference="MA3457"/>
            </or>
            <or>
              <gene reference="MA3458"/>
              <gene reference="MA4673"/>
            </or>
          </and>
        </geneAssociation>
        <geneAssociation id="ga_424" reaction="R_NIt5">
          <gene reference="MA1721"/>
        </geneAssociation>
        <geneAssociation id="ga_425" reaction="R_NMNAT">
          <gene reference="MA3731"/>
        </geneAssociation>
        <geneAssociation id="ga_426" reaction="R_NMNHYD">
          <gene reference="MA0104"/>
        </geneAssociation>
        <geneAssociation id="ga_427" reaction="R_NNAT">
          <gene reference="MA3731"/>
        </geneAssociation>
        <geneAssociation id="ga_428" reaction="R_NNDPR">
          <or>
            <gene reference="MA0322"/>
            <gene reference="MA0955"/>
          </or>
        </geneAssociation>
        <geneAssociation id="ga_429" reaction="R_NT5C">
          <gene reference="MA0104"/>
        </geneAssociation>
        <geneAssociation id="ga_430" reaction="R_NTD1">
          <gene reference="MA0104"/>
        </geneAssociation>
        <geneAssociation id="ga_431" reaction="R_NTD10">
          <gene reference="MA0104"/>
        </geneAssociation>
        <geneAssociation id="ga_432" reaction="R_NTD11">
          <gene reference="MA0104"/>
        </geneAssociation>
        <geneAssociation id="ga_433" reaction="R_NTD2">
          <gene reference="MA0104"/>
        </geneAssociation>
        <geneAssociation id="ga_434" reaction="R_NTD3">
          <gene reference="MA0104"/>
        </geneAssociation>
        <geneAssociation id="ga_435" reaction="R_NTD4">
          <gene reference="MA0104"/>
        </geneAssociation>
        <geneAssociation id="ga_436" reaction="R_NTD5">
          <gene reference="MA0104"/>
        </geneAssociation>
        <geneAssociation id="ga_437" reaction="R_NTD6">
          <gene reference="MA0104"/>
        </geneAssociation>
        <geneAssociation id="ga_438" reaction="R_NTD7">
          <gene reference="MA0104"/>
        </geneAssociation>
        <geneAssociation id="ga_439" reaction="R_NTD8">
          <gene reference="MA0104"/>
        </geneAssociation>
        <geneAssociation id="ga_440" reaction="R_NTD9">
          <gene reference="MA0104"/>
        </geneAssociation>
        <geneAssociation id="ga_441" reaction="R_NTP1">
          <gene reference="MA3706"/>
        </geneAssociation>
        <geneAssociation id="ga_442" reaction="R_NTP2">
          <gene reference="MA3706"/>
        </geneAssociation>
        <geneAssociation id="ga_443" reaction="R_NTP3">
          <gene reference="MA3706"/>
        </geneAssociation>
        <geneAssociation id="ga_444" reaction="R_NTP4">
          <gene reference="MA3706"/>
        </geneAssociation>
        <geneAssociation id="ga_445" reaction="R_NTP5">
          <gene reference="MA3706"/>
        </geneAssociation>
        <geneAssociation id="ga_446" reaction="R_NTP6">
          <gene reference="MA3706"/>
        </geneAssociation>
        <geneAssociation id="ga_447" reaction="R_NTP7">
          <gene reference="MA3706"/>
        </geneAssociation>
        <geneAssociation id="ga_448" reaction="R_NTP8">
          <gene reference="MA3706"/>
        </geneAssociation>
        <geneAssociation id="ga_449" reaction="R_NTP9">
          <gene reference="MA3706"/>
        </geneAssociation>
        <geneAssociation id="ga_450" reaction="R_NTPP11">
          <gene reference="MA3706"/>
        </geneAssociation>
        <geneAssociation id="ga_451" reaction="R_NTPTP1">
          <gene reference="MA0713"/>
        </geneAssociation>
        <geneAssociation id="ga_452" reaction="R_NTRIR2x">
          <or>
            <gene reference="MA0685"/>
            <gene reference="MA3167"/>
          </or>
        </geneAssociation>
        <geneAssociation id="ga_453" reaction="R_NTRIR2y">
          <or>
            <gene reference="MA0685"/>
            <gene reference="MA3167"/>
          </or>
        </geneAssociation>
        <geneAssociation id="ga_454" reaction="R_NaKt_1">
          <gene reference="MA4378"/>
        </geneAssociation>
        <geneAssociation id="ga_455" reaction="R_Naabc">
          <and>
            <gene reference="MA2433"/>
            <gene reference="MA2434"/>
            <gene reference="MA2435"/>
            <gene reference="MA2436"/>
            <gene reference="MA2437"/>
            <gene reference="MA2438"/>
            <gene reference="MA2439"/>
            <gene reference="MA2440"/>
            <gene reference="MA2441"/>
          </and>
        </geneAssociation>
        <geneAssociation id="ga_456" reaction="R_OCBT">
          <gene reference="MA3310"/>
        </geneAssociation>
        <geneAssociation id="ga_457" reaction="R_OCTDPSYN">
          <gene reference="MA4150"/>
        </geneAssociation>
        <geneAssociation id="ga_458" reaction="R_OMPDC">
          <gene reference="MA0969"/>
        </geneAssociation>
        <geneAssociation id="ga_459" reaction="R_OORr">
          <and>
            <gene reference="MA3075"/>
            <gene reference="MA3076"/>
          </and>
        </geneAssociation>
        <geneAssociation id="ga_460" reaction="R_OPAH">
          <gene reference="MA2300"/>
        </geneAssociation>
        <geneAssociation id="ga_461" reaction="R_ORNCD">
          <gene reference="MA3252"/>
        </geneAssociation>
        <geneAssociation id="ga_462" reaction="R_ORNDC">
          <gene reference="MA2728"/>
        </geneAssociation>
        <geneAssociation id="ga_463" reaction="R_ORNTAC">
          <gene reference="MA3564"/>
        </geneAssociation>
        <geneAssociation id="ga_464" reaction="R_ORPT">
          <or>
            <gene reference="MA0919"/>
            <gene reference="MA2520"/>
            <gene reference="MA3307"/>
          </or>
        </geneAssociation>
        <geneAssociation id="ga_465" reaction="R_OSUCCL">
          <gene reference="MA4265"/>
        </geneAssociation>
        <geneAssociation id="ga_466" reaction="R_OXADC">
          <gene reference="MA2076"/>
        </geneAssociation>
        <geneAssociation id="ga_467" reaction="R_P5CRx">
          <or>
            <gene reference="MA0152"/>
            <gene reference="MA4102"/>
          </or>
        </geneAssociation>
        <geneAssociation id="ga_468" reaction="R_P5CRy">
          <or>
            <gene reference="MA0152"/>
            <gene reference="MA4102"/>
          </or>
        </geneAssociation>
        <geneAssociation id="ga_469" reaction="R_PACCOAL">
          <or>
            <gene reference="MA2244"/>
            <gene reference="MA3853"/>
          </or>
        </geneAssociation>
        <geneAssociation id="ga_470" reaction="R_PACCOAL2">
          <or>
            <gene reference="MA2244"/>
            <gene reference="MA3853"/>
          </or>
        </geneAssociation>
        <geneAssociation id="ga_471" reaction="R_PACCOAL3">
          <or>
            <gene reference="MA2244"/>
            <gene reference="MA3853"/>
          </or>
        </geneAssociation>
        <geneAssociation id="ga_472" reaction="R_PAPSR">
          <gene reference="MA2894"/>
        </geneAssociation>
        <geneAssociation id="ga_473" reaction="R_PC">
          <and>
            <gene reference="MA0674"/>
            <gene reference="MA0675"/>
          </and>
        </geneAssociation>
        <geneAssociation id="ga_474" reaction="R_PFK__adp">
          <gene reference="MA3563"/>
        </geneAssociation>
        <geneAssociation id="ga_475" reaction="R_PGAMT">
          <gene reference="MA3024"/>
        </geneAssociation>
        <geneAssociation id="ga_476" reaction="R_PGCD">
          <gene reference="MA0592"/>
        </geneAssociation>
        <geneAssociation id="ga_477" reaction="R_PGI">
          <gene reference="MA0821"/>
        </geneAssociation>
        <geneAssociation id="ga_478" reaction="R_PGK">
          <or>
            <gene reference="MA2669"/>
            <gene reference="MA3592"/>
          </or>
        </geneAssociation>
        <geneAssociation id="ga_479" reaction="R_PGLYCP">
          <gene reference="MA3544"/>
        </geneAssociation>
        <geneAssociation id="ga_480" reaction="R_PGM">
          <or>
            <gene reference="MA0132"/>
            <gene reference="MA2400"/>
            <gene reference="MA2671"/>
            <gene reference="MA4007"/>
          </or>
        </geneAssociation>
        <geneAssociation id="ga_481" reaction="R_PGMT">
          <or>
            <gene reference="MA0451"/>
            <gene reference="MA2665"/>
          </or>
        </geneAssociation>
        <geneAssociation id="ga_482" reaction="R_PHETA1">
          <or>
            <gene reference="MA0636"/>
            <gene reference="MA1385"/>
            <gene reference="MA1819"/>
          </or>
        </geneAssociation>
        <geneAssociation id="ga_483" reaction="R_PHETRS">
          <and>
            <gene reference="MA0171"/>
            <gene reference="MA1956"/>
            <or>
              <gene reference="MAt4721"/>
              <gene reference="MAt4718"/>
            </or>
          </and>
        </geneAssociation>
        <geneAssociation id="ga_484" reaction="R_PIabc">
          <or>
            <and>
              <gene reference="MA0887"/>
              <gene reference="MA0888"/>
              <gene reference="MA0889"/>
              <gene reference="MA0890"/>
            </and>
            <and>
              <gene reference="MA3093"/>
              <gene reference="MA3094"/>
              <gene reference="MA3095"/>
            </and>
          </or>
        </geneAssociation>
        <geneAssociation id="ga_485" reaction="R_PIt">
          <or>
            <gene reference="MA2935"/>
            <gene reference="MA3014"/>
          </or>
        </geneAssociation>
        <geneAssociation id="ga_486" reaction="R_PMANM">
          <or>
            <gene reference="MA0241"/>
            <gene reference="MA2665"/>
          </or>
        </geneAssociation>
        <geneAssociation id="ga_487" reaction="R_PMPK">
          <gene reference="MA3197"/>
        </geneAssociation>
        <geneAssociation id="ga_488" reaction="R_PMVD">
          <gene reference="MA0601"/>
        </geneAssociation>
        <geneAssociation id="ga_489" reaction="R_POK">
          <gene reference="MA1278"/>
        </geneAssociation>
        <geneAssociation id="ga_490" reaction="R_POR2">
          <and>
            <gene reference="MA0032"/>
            <or>
              <gene reference="MA0031"/>
              <gene reference="MA2407"/>
            </or>
            <gene reference="MA0033"/>
            <gene reference="MA0034"/>
          </and>
        </geneAssociation>
        <geneAssociation id="ga_491" reaction="R_POR3">
          <or>
            <and>
              <gene reference="MA0032"/>
              <or>
                <gene reference="MA0031"/>
                <gene reference="MA2407"/>
              </or>
              <gene reference="MA0033"/>
              <gene reference="MA0034"/>
            </and>
            <and>
              <gene reference="MA2909"/>
              <gene reference="MA2910"/>
              <gene reference="MA2911"/>
            </and>
          </or>
        </geneAssociation>
        <geneAssociation id="ga_492" reaction="R_PPA">
          <gene reference="MA2676"/>
        </geneAssociation>
        <geneAssociation id="ga_493" reaction="R_PPA2">
          <or>
            <gene reference="MA0083"/>
            <gene reference="MA2351"/>
          </or>
        </geneAssociation>
        <geneAssociation id="ga_494" reaction="R_PPAKr">
          <gene reference="MA3606"/>
        </geneAssociation>
        <geneAssociation id="ga_495" reaction="R_PPA_1">
          <gene reference="MA3880"/>
        </geneAssociation>
        <geneAssociation id="ga_496" reaction="R_PPA_3">
          <gene reference="MA3879"/>
        </geneAssociation>
        <geneAssociation id="ga_497" reaction="R_PPBNGS">
          <gene reference="MA0578"/>
        </geneAssociation>
        <geneAssociation id="ga_498" reaction="R_PPC">
          <gene reference="MA2690"/>
        </geneAssociation>
        <geneAssociation id="ga_499" reaction="R_PPCDC">
          <gene reference="MA1280"/>
        </geneAssociation>
        <geneAssociation id="ga_500" reaction="R_PPDK">
          <gene reference="MA0608"/>
        </geneAssociation>
        <geneAssociation id="ga_501" reaction="R_PPK2">
          <gene reference="MA0081"/>
        </geneAssociation>
        <geneAssociation id="ga_502" reaction="R_PPKr">
          <gene reference="MA0081"/>
        </geneAssociation>
        <geneAssociation id="ga_503" reaction="R_PPNCL2">
          <gene reference="MA1280"/>
        </geneAssociation>
        <geneAssociation id="ga_504" reaction="R_PPND">
          <gene reference="MA4595"/>
        </geneAssociation>
        <geneAssociation id="ga_505" reaction="R_PPNDH">
          <gene reference="MA3150"/>
        </geneAssociation>
        <geneAssociation id="ga_506" reaction="R_PPS">
          <or>
            <gene reference="MA2458"/>
            <gene reference="MA2667"/>
            <gene reference="MA3408"/>
          </or>
        </geneAssociation>
        <geneAssociation id="ga_507" reaction="R_PPTS">
          <gene reference="MA1278"/>
        </geneAssociation>
        <geneAssociation id="ga_508" reaction="R_PRAGSr">
          <gene reference="MA3309"/>
        </geneAssociation>
        <geneAssociation id="ga_509" reaction="R_PRAIS">
          <gene reference="MA0130"/>
        </geneAssociation>
        <geneAssociation id="ga_510" reaction="R_PRAIi">
          <gene reference="MA2988"/>
        </geneAssociation>
        <geneAssociation id="ga_511" reaction="R_PRAMPC">
          <gene reference="MA0908"/>
        </geneAssociation>
        <geneAssociation id="ga_512" reaction="R_PRASCS">
          <gene reference="MA4063"/>
        </geneAssociation>
        <geneAssociation id="ga_513" reaction="R_PRATPP">
          <gene reference="MA1392"/>
        </geneAssociation>
        <geneAssociation id="ga_514" reaction="R_PRFGS">
          <and>
            <or>
              <gene reference="MA1963"/>
              <gene reference="MA1964"/>
            </or>
            <gene reference="MA4055"/>
          </and>
        </geneAssociation>
        <geneAssociation id="ga_515" reaction="R_PRMICIi">
          <or>
            <gene reference="MA0218"/>
            <gene reference="MA4435"/>
          </or>
        </geneAssociation>
        <geneAssociation id="ga_516" reaction="R_PROTRS">
          <and>
            <gene reference="MA3886"/>
            <or>
              <gene reference="MAt4689"/>
              <gene reference="MAt4690"/>
              <gene reference="MAt4694"/>
            </or>
          </and>
        </geneAssociation>
        <geneAssociation id="ga_517" reaction="R_PROabc">
          <and>
            <gene reference="MA2145"/>
            <gene reference="MA2146"/>
            <gene reference="MA2147"/>
          </and>
        </geneAssociation>
        <geneAssociation id="ga_518" reaction="R_PROt4">
          <or>
            <gene reference="MA0279"/>
            <gene reference="MA1316"/>
          </or>
        </geneAssociation>
        <geneAssociation id="ga_519" reaction="R_PRPPP">
          <gene reference="MA2851"/>
        </geneAssociation>
        <geneAssociation id="ga_520" reaction="R_PRPPS">
          <gene reference="MA1167"/>
        </geneAssociation>
        <geneAssociation id="ga_521" reaction="R_PSCVT">
          <gene reference="MA4544"/>
        </geneAssociation>
        <geneAssociation id="ga_522" reaction="R_PSERT">
          <gene reference="MA2304"/>
        </geneAssociation>
        <geneAssociation id="ga_523" reaction="R_PSP_L">
          <or>
            <gene reference="MA0678"/>
            <gene reference="MA4428"/>
            <gene reference="MA4429"/>
          </or>
        </geneAssociation>
        <geneAssociation id="ga_524" reaction="R_PTAr">
          <gene reference="MA3607"/>
        </geneAssociation>
        <geneAssociation id="ga_525" reaction="R_PTHPS">
          <or>
            <gene reference="MA0956"/>
            <gene reference="MA4196"/>
          </or>
        </geneAssociation>
        <geneAssociation id="ga_526" reaction="R_PTPATi">
          <gene reference="MA3546"/>
        </geneAssociation>
        <geneAssociation id="ga_527" reaction="R_PYDXS">
          <and>
            <gene reference="MA1566"/>
            <gene reference="MA1567"/>
          </and>
        </geneAssociation>
        <geneAssociation id="ga_528" reaction="R_PYK">
          <gene reference="MA3890"/>
        </geneAssociation>
        <geneAssociation id="ga_529" reaction="R_PYRDC">
          <gene reference="MA0594"/>
        </geneAssociation>
        <geneAssociation id="ga_530" reaction="R_PYRFALDC">
          <and>
            <gene reference="MA3791"/>
            <gene reference="MA3792"/>
          </and>
        </geneAssociation>
        <geneAssociation id="ga_531" reaction="R_PYRTHMPPTRX">
          <and>
            <or>
              <gene reference="MA1354"/>
              <gene reference="MA1958"/>
              <gene reference="MA3792"/>
            </or>
            <gene reference="MA3791"/>
          </and>
        </geneAssociation>
        <geneAssociation id="ga_532" reaction="R_QULNS">
          <gene reference="MA0959"/>
        </geneAssociation>
        <geneAssociation id="ga_533" reaction="R_R00430">
          <gene reference="MA3890"/>
        </geneAssociation>
        <geneAssociation id="ga_534" reaction="R_R01411">
          <gene reference="MA2559"/>
        </geneAssociation>
        <geneAssociation id="ga_535" reaction="R_R01986">
          <gene reference="MA2860"/>
        </geneAssociation>
        <geneAssociation id="ga_536" reaction="R_R02549">
          <gene reference="MA2860"/>
        </geneAssociation>
        <geneAssociation id="ga_537" reaction="R_R03896">
          <and>
            <or>
              <gene reference="MA0202"/>
              <gene reference="MA1223"/>
            </or>
            <gene reference="MA1393"/>
          </and>
        </geneAssociation>
        <geneAssociation id="ga_538" reaction="R_R04215">
          <gene reference="MA3766"/>
        </geneAssociation>
        <geneAssociation id="ga_539" reaction="R_R05680">
          <gene reference="MA3686"/>
        </geneAssociation>
        <geneAssociation id="ga_540" reaction="R_R07405">
          <gene reference="MA1376"/>
        </geneAssociation>
        <geneAssociation id="ga_541" reaction="R_SEPRS">
          <gene reference="MA0090"/>
        </geneAssociation>
        <geneAssociation id="ga_542" reaction="R_R2MMALSYN">
          <gene reference="MA3793"/>
        </geneAssociation>
        <geneAssociation id="ga_543" reaction="R_RBFSa">
          <and>
            <gene reference="MA1817"/>
            <gene reference="MA1818"/>
          </and>
        </geneAssociation>
        <geneAssociation id="ga_544" reaction="R_RBFSb">
          <and>
            <gene reference="MA1817"/>
            <gene reference="MA1818"/>
          </and>
        </geneAssociation>
        <geneAssociation id="ga_545" reaction="R_RBK">
          <gene reference="MA1373"/>
        </geneAssociation>
        <geneAssociation id="ga_546" reaction="R_RBPC">
          <gene reference="MA4555"/>
        </geneAssociation>
        <geneAssociation id="ga_547" reaction="R_RBPI">
          <gene reference="MA2851"/>
        </geneAssociation>
        <geneAssociation id="ga_548" reaction="R_RH2CD">
          <and>
            <gene reference="MA3085"/>
            <gene reference="MA3751"/>
          </and>
        </geneAssociation>
        <geneAssociation id="ga_549" reaction="R_RH3CD">
          <and>
            <gene reference="MA3085"/>
            <gene reference="MA3751"/>
          </and>
        </geneAssociation>
        <geneAssociation id="ga_550" reaction="R_RNDR1">
          <gene reference="MA1665"/>
        </geneAssociation>
        <geneAssociation id="ga_551" reaction="R_RNDR2">
          <gene reference="MA1665"/>
        </geneAssociation>
        <geneAssociation id="ga_552" reaction="R_RNDR3">
          <gene reference="MA1665"/>
        </geneAssociation>
        <geneAssociation id="ga_553" reaction="R_RNDR4">
          <gene reference="MA1665"/>
        </geneAssociation>
        <geneAssociation id="ga_554" reaction="R_RNF">
          <and>
            <gene reference="MA0658"/>
            <gene reference="MA0659"/>
            <gene reference="MA0660"/>
            <gene reference="MA0661"/>
            <gene reference="MA0662"/>
            <gene reference="MA0663"/>
            <gene reference="MA0664"/>
            <gene reference="MA0665"/>
          </and>
        </geneAssociation>
        <geneAssociation id="ga_555" reaction="R_RNTR1">
          <gene reference="MA0072"/>
        </geneAssociation>
        <geneAssociation id="ga_556" reaction="R_RNTR2">
          <gene reference="MA0072"/>
        </geneAssociation>
        <geneAssociation id="ga_557" reaction="R_RNTR3">
          <gene reference="MA0072"/>
        </geneAssociation>
        <geneAssociation id="ga_558" reaction="R_RNTR4">
          <gene reference="MA0072"/>
        </geneAssociation>
        <geneAssociation id="ga_559" reaction="R_RPI">
          <gene reference="MA1683"/>
        </geneAssociation>
        <geneAssociation id="ga_560" reaction="R_RU5PS">
          <gene reference="MA4608"/>
        </geneAssociation>
        <geneAssociation id="ga_561" reaction="R_RZ5PP2">
          <gene reference="MA0940"/>
        </geneAssociation>
        <geneAssociation id="ga_562" reaction="R_SADT2">
          <gene reference="MA3680"/>
        </geneAssociation>
        <geneAssociation id="ga_563" reaction="R_SDPTA">
          <gene reference="MA0119"/>
        </geneAssociation>
        <geneAssociation id="ga_564" reaction="R_SERAT">
          <or>
            <gene reference="MA2721"/>
            <gene reference="MA3442"/>
          </or>
        </geneAssociation>
        <geneAssociation id="ga_565" reaction="R_SERTRS">
          <and>
            <gene reference="MA4048"/>
            <or>
              <gene reference="MAt4730"/>
              <gene reference="MAt4712"/>
              <gene reference="MAt4693"/>
              <gene reference="MAt4697"/>
            </or>
          </and>
        </geneAssociation>
        <geneAssociation id="ga_566" reaction="R_SHCD">
          <and>
            <gene reference="MA3085"/>
            <gene reference="MA3751"/>
          </and>
        </geneAssociation>
        <geneAssociation id="ga_567" reaction="R_SHCHCC">
          <gene reference="MA3631"/>
        </geneAssociation>
        <geneAssociation id="ga_568" reaction="R_SHCHD2">
          <gene reference="MA0576"/>
        </geneAssociation>
        <geneAssociation id="ga_569" reaction="R_SHCHF">
          <gene reference="MA0576"/>
        </geneAssociation>
        <geneAssociation id="ga_570" reaction="R_SHK3Dr">
          <gene reference="MA4594"/>
        </geneAssociation>
        <geneAssociation id="ga_571" reaction="R_SHKK">
          <or>
            <gene reference="MA1378"/>
            <gene reference="MA3237"/>
          </or>
        </geneAssociation>
        <geneAssociation id="ga_572" reaction="R_SHSL2r">
          <gene reference="MA2715"/>
        </geneAssociation>
        <geneAssociation id="ga_573" reaction="R_SO4t2">
          <gene reference="MA1999"/>
        </geneAssociation>
        <geneAssociation id="ga_574" reaction="R_SPDC">
          <gene reference="MA3298"/>
        </geneAssociation>
        <geneAssociation id="ga_575" reaction="R_SPODM">
          <gene reference="MA2422"/>
        </geneAssociation>
        <geneAssociation id="ga_576" reaction="R_SSALx">
          <or>
            <gene reference="MA0705"/>
            <gene reference="MA1355"/>
          </or>
        </geneAssociation>
        <geneAssociation id="ga_577" reaction="R_SSALy">
          <or>
            <gene reference="MA0705"/>
            <gene reference="MA1355"/>
          </or>
        </geneAssociation>
        <geneAssociation id="ga_578" reaction="R_SULR2">
          <or>
            <gene reference="MA3439"/>
            <gene reference="MA4520"/>
          </or>
        </geneAssociation>
        <geneAssociation id="ga_579" reaction="R_SULabc">
          <or>
            <and>
              <gene reference="MA0280"/>
              <gene reference="MA0281"/>
              <gene reference="MA0282"/>
            </and>
            <and>
              <gene reference="MA0323"/>
              <gene reference="MA0324"/>
              <gene reference="MA0325"/>
            </and>
            <and>
              <gene reference="MA1235"/>
              <gene reference="MA1236"/>
              <gene reference="MA1237"/>
            </and>
            <and>
              <gene reference="MA2280"/>
              <gene reference="MA2281"/>
              <gene reference="MA2282"/>
            </and>
          </or>
        </geneAssociation>
        <geneAssociation id="ga_580" reaction="R_TDP">
          <gene reference="MA3706"/>
        </geneAssociation>
        <geneAssociation id="ga_581" reaction="R_TDPDRE">
          <or>
            <gene reference="MA1909"/>
            <gene reference="MA3780"/>
          </or>
        </geneAssociation>
        <geneAssociation id="ga_582" reaction="R_TDPDRR">
          <gene reference="MA3778"/>
        </geneAssociation>
        <geneAssociation id="ga_583" reaction="R_TDPGDH">
          <or>
            <gene reference="MA2186"/>
            <gene reference="MA3779"/>
          </or>
        </geneAssociation>
        <geneAssociation id="ga_584" reaction="R_THRA2i">
          <gene reference="MA3520"/>
        </geneAssociation>
        <geneAssociation id="ga_585" reaction="R_THRAr">
          <gene reference="MA3520"/>
        </geneAssociation>
        <geneAssociation id="ga_586" reaction="R_THRPD">
          <gene reference="MA0941"/>
        </geneAssociation>
        <geneAssociation id="ga_587" reaction="R_THRS">
          <gene reference="MA1610"/>
        </geneAssociation>
        <geneAssociation id="ga_588" reaction="R_THRTRS">
          <and>
            <gene reference="MA2896"/>
            <or>
              <gene reference="MAt4687"/>
              <gene reference="MAt4734"/>
              <gene reference="MAt4691"/>
            </or>
          </and>
        </geneAssociation>
        <geneAssociation id="ga_589" reaction="R_THZPSN">
          <and>
            <or>
              <gene reference="MA0236"/>
              <gene reference="MA2718"/>
              <gene reference="MA3264"/>
            </or>
            <gene reference="MA0255"/>
            <gene reference="MA1466"/>
          </and>
        </geneAssociation>
        <geneAssociation id="ga_590" reaction="R_TIH2CD">
          <gene reference="MA3748"/>
        </geneAssociation>
        <geneAssociation id="ga_591" reaction="R_TIH3CD">
          <gene reference="MA3748"/>
        </geneAssociation>
        <geneAssociation id="ga_592" reaction="R_TIHCD">
          <gene reference="MA3748"/>
        </geneAssociation>
        <geneAssociation id="ga_593" reaction="R_TMAMT">
          <and>
            <or>
              <gene reference="MA0150"/>
              <gene reference="MA0849"/>
              <gene reference="MA4360"/>
            </or>
            <or>
              <gene reference="MA0528"/>
              <gene reference="MA0932"/>
            </or>
            <or>
              <gene reference="MA0529"/>
              <gene reference="MA0931"/>
            </or>
            <or>
              <gene reference="MA4379"/>
              <gene reference="MA0146"/>
            </or>
          </and>
        </geneAssociation>
        <geneAssociation id="ga_594" reaction="R_TMAt2">
          <gene reference="MA0530"/>
        </geneAssociation>
        <geneAssociation id="ga_595" reaction="R_TMDK1">
          <gene reference="MA4433"/>
        </geneAssociation>
        <geneAssociation id="ga_596" reaction="R_TMDPP">
          <gene reference="MA3242"/>
        </geneAssociation>
        <geneAssociation id="ga_597" reaction="R_TMDS">
          <gene reference="MA4543"/>
        </geneAssociation>
        <geneAssociation id="ga_598" reaction="R_TMPKr">
          <gene reference="MA0069"/>
        </geneAssociation>
        <geneAssociation id="ga_599" reaction="R_TMPPP">
          <gene reference="MA2722"/>
        </geneAssociation>
        <geneAssociation id="ga_600" reaction="R_TPI">
          <gene reference="MA4607"/>
        </geneAssociation>
        <geneAssociation id="ga_601" reaction="R_TRDR">
          <gene reference="MA1368"/>
        </geneAssociation>
        <geneAssociation id="ga_602" reaction="R_TRPS1">
          <and>
            <gene reference="MA2990"/>
            <or>
              <gene reference="MA2991"/>
              <gene reference="MA3198"/>
            </or>
          </and>
        </geneAssociation>
        <geneAssociation id="ga_603" reaction="R_TRPS2">
          <or>
            <gene reference="MA2991"/>
            <gene reference="MA3198"/>
          </or>
        </geneAssociation>
        <geneAssociation id="ga_604" reaction="R_TRPS3">
          <gene reference="MA2990"/>
        </geneAssociation>
        <geneAssociation id="ga_605" reaction="R_TRPTA">
          <gene reference="MA0925"/>
        </geneAssociation>
        <geneAssociation id="ga_606" reaction="R_TRPTRS">
          <and>
            <gene reference="MA0172"/>
            <gene reference="MAt4692"/>
          </and>
        </geneAssociation>
        <geneAssociation id="ga_607" reaction="R_TRPt2r">
          <gene reference="MA1417"/>
        </geneAssociation>
        <geneAssociation id="ga_608" reaction="R_TYRCBOX">
          <gene reference="MA0006"/>
        </geneAssociation>
        <geneAssociation id="ga_609" reaction="R_TYRTA">
          <or>
            <gene reference="MA0636"/>
            <gene reference="MA1385"/>
            <gene reference="MA1819"/>
          </or>
        </geneAssociation>
        <geneAssociation id="ga_610" reaction="R_TYRTRS">
          <and>
            <gene reference="MA0815"/>
            <gene reference="MAt4686"/>
          </and>
        </geneAssociation>
        <geneAssociation id="ga_611" reaction="R_UAG4E">
          <or>
            <gene reference="MA1185"/>
            <gene reference="MA4460"/>
            <gene reference="MA4464"/>
          </or>
        </geneAssociation>
        <geneAssociation id="ga_612" reaction="R_UAGDP">
          <gene reference="MA3025"/>
        </geneAssociation>
        <geneAssociation id="ga_613" reaction="R_UDPG4E">
          <or>
            <gene reference="MA1185"/>
            <gene reference="MA4460"/>
            <gene reference="MA4464"/>
          </or>
        </geneAssociation>
        <geneAssociation id="ga_614" reaction="R_UDPGDr">
          <gene reference="MA4457"/>
        </geneAssociation>
        <geneAssociation id="ga_615" reaction="R_UMPK">
          <gene reference="MA0372"/>
        </geneAssociation>
        <geneAssociation id="ga_616" reaction="R_UPP3MT">
          <gene reference="MA3033"/>
        </geneAssociation>
        <geneAssociation id="ga_617" reaction="R_UPP3S">
          <gene reference="MA3034"/>
        </geneAssociation>
        <geneAssociation id="ga_618" reaction="R_URIDK2r">
          <gene reference="MA4433"/>
        </geneAssociation>
        <geneAssociation id="ga_619" reaction="R_VALTA">
          <gene reference="MA4349"/>
        </geneAssociation>
        <geneAssociation id="ga_620" reaction="R_VALTRS">
          <and>
            <gene reference="MA3052"/>
            <or>
              <gene reference="MAt4720"/>
              <gene reference="MAt4705"/>
              <gene reference="MAt4688"/>
              <gene reference="MAt4717"/>
            </or>
          </and>
        </geneAssociation>
        <geneAssociation id="ga_621" reaction="R_VALt2r">
          <and>
            <gene reference="MA3437"/>
            <gene reference="MA3438"/>
          </and>
        </geneAssociation>
        <geneAssociation id="ga_622" reaction="R_VOR">
          <and>
            <gene reference="MA2909"/>
            <gene reference="MA2910"/>
            <gene reference="MA2911"/>
          </and>
        </geneAssociation>
        <geneAssociation id="ga_623" reaction="R_WO4abc">
          <and>
            <gene reference="MA0280"/>
            <gene reference="MA0281"/>
            <gene reference="MA0282"/>
          </and>
        </geneAssociation>
        <geneAssociation id="ga_624" reaction="R_XPPT">
          <gene reference="MA4581"/>
        </geneAssociation>
        <geneAssociation id="ga_625" reaction="R_YUMPS">
          <and>
            <gene reference="MA0208"/>
            <gene reference="MA3271"/>
          </and>
        </geneAssociation>
        <geneAssociation id="ga_626" reaction="R_ZN2t4">
          <gene reference="MA1117"/>
        </geneAssociation>
        <geneAssociation id="ga_627" reaction="R_ZNabc">
          <and>
            <gene reference="MA0023"/>
            <gene reference="MA0024"/>
            <gene reference="MA0025"/>
          </and>
        </geneAssociation>
        <geneAssociation id="ga_628" reaction="R_Znabc2">
          <or>
            <gene reference="MA0549"/>
            <gene reference="MA3366"/>
            <gene reference="MA3632"/>
          </or>
        </geneAssociation>
        <geneAssociation id="ga_629" reaction="R_SEPCYSS">
          <gene reference="MA0722"/>
        </geneAssociation>
        <geneAssociation id="ga_630" reaction="R_PYLB">
          <gene reference="MA0154"/>
        </geneAssociation>
        <geneAssociation id="ga_631" reaction="R_PYLC">
          <gene reference="MA0153"/>
        </geneAssociation>
        <geneAssociation id="ga_632" reaction="R_PYLD">
          <gene reference="MA0152"/>
        </geneAssociation>
        <geneAssociation id="ga_633" reaction="R_MFRS1">
          <gene reference="MA4436"/>
        </geneAssociation>
        <geneAssociation id="ga_634" reaction="R_MFRS2">
          <gene reference="MA0636"/>
        </geneAssociation>
        <geneAssociation id="ga_635" reaction="R_MFRS3">
          <gene reference="MA1475"/>
        </geneAssociation>
        <geneAssociation id="ga_636" reaction="R_MFRS4">
          <gene reference="MA1473"/>
        </geneAssociation>
        <geneAssociation id="ga_637" reaction="R_ASPTL">
          <or>
            <gene reference="MA1821"/>
            <gene reference="MA1822"/>
          </or>
        </geneAssociation>
        <geneAssociation id="ga_638" reaction="R_MFRS5">
          <gene reference="MA1474"/>
        </geneAssociation>
        <geneAssociation id="ga_639" reaction="R_PYLTRS">
          <gene reference="MA0155"/>
        </geneAssociation>
        <geneAssociation id="ga_640" reaction="R_MMPAMT">
          <or>
            <and>
              <gene reference="MA4164"/>
              <gene reference="MA4166"/>
            </and>
            <gene reference="MA0859"/>
            <gene reference="MA4384"/>
            <gene reference="MA4558"/>
          </or>
        </geneAssociation>
        <geneAssociation id="ga_641" reaction="R_FPPDMPPT">
          <gene reference="MA1831"/>
        </geneAssociation>
      </listOfGeneAssociations>
    </annotation>
    <listOfUnitDefinitions>
      <unitDefinition id="mmol_per_gDW_per_hr">
        <listOfUnits>
          <unit kind="mole" exponent="1" scale="-3" multiplier="1"/>
          <unit kind="gram" exponent="-1" scale="0" multiplier="1"/>
          <unit kind="second" exponent="-1" scale="0" multiplier="0.000277777777777778"/>
        </listOfUnits>
      </unitDefinition>
      <unitDefinition id="volume">
        <listOfUnits>
          <unit kind="litre" exponent="1" scale="0" multiplier="1"/>
        </listOfUnits>
      </unitDefinition>
      <unitDefinition id="substance">
        <listOfUnits>
          <unit kind="mole" exponent="1" scale="0" multiplier="1"/>
        </listOfUnits>
      </unitDefinition>
      <unitDefinition id="area">
        <listOfUnits>
          <unit kind="metre" exponent="2" scale="0" multiplier="1"/>
        </listOfUnits>
      </unitDefinition>
    </listOfUnitDefinitions>
    <listOfCompartments>
      <compartment id="c" name="Cytoplasm" spatialDimensions="3" size="1" units="volume" constant="true"/>
      <compartment id="e" name="Extracellular" spatialDimensions="3" size="1" units="volume" constant="true"/>
    </listOfCompartments>
    <listOfSpecies>
      <species id="M_10fthf_c" name="10fthf[c]" compartment="c" substanceUnits="substance" hasOnlySubstanceUnits="false" boundaryCondition="false" constant="false" fbc:chemicalFormula="C20H22N7O7">
        <notes>
          <html xmlns="http://www.w3.org/1999/xhtml">
            <p>FORMULA: C20H22N7O7</p>
          </html>
        </notes>
      </species>
      <species id="M_13dpg_c" name="13dpg[c]" compartment="c" substanceUnits="substance" hasOnlySubstanceUnits="false" boundaryCondition="false" constant="false" fbc:chemicalFormula="C3H4O10P2">
        <notes>
          <html xmlns="http://www.w3.org/1999/xhtml">
            <p>FORMULA: C3H4O10P2</p>
          </html>
        </notes>
      </species>
      <species id="M_1pyr4m5c_c" name="1pyr4m5c[c]" compartment="c" substanceUnits="substance" hasOnlySubstanceUnits="false" boundaryCondition="false" constant="false" fbc:chemicalFormula="C6H8NO2">
        <notes>
          <html xmlns="http://www.w3.org/1999/xhtml">
            <p>FORMULA: C6H8NO2</p>
          </html>
        </notes>
      </species>
      <species id="M_1pyr5c_c" name="1pyr5c[c]" compartment="c" substanceUnits="substance" hasOnlySubstanceUnits="false" boundaryCondition="false" constant="false" fbc:chemicalFormula="C5H6NO2">
        <notes>
          <html xmlns="http://www.w3.org/1999/xhtml">
            <p>FORMULA: C5H6NO2</p>
          </html>
        </notes>
      </species>
      <species id="M_23dhdp_c" name="23dhdp[c]" compartment="c" substanceUnits="substance" hasOnlySubstanceUnits="false" boundaryCondition="false" constant="false" fbc:chemicalFormula="C7H6NO4">
        <notes>
          <html xmlns="http://www.w3.org/1999/xhtml">
            <p>FORMULA: C7H6NO4</p>
          </html>
        </notes>
      </species>
      <species id="M_23dhmb_c" name="23dhmb[c]" compartment="c" substanceUnits="substance" hasOnlySubstanceUnits="false" boundaryCondition="false" constant="false" fbc:chemicalFormula="C5H9O4">
        <notes>
          <html xmlns="http://www.w3.org/1999/xhtml">
            <p>FORMULA: C5H9O4</p>
          </html>
        </notes>
      </species>
      <species id="M_23dhmp_c" name="23dhmp[c]" compartment="c" substanceUnits="substance" hasOnlySubstanceUnits="false" boundaryCondition="false" constant="false" fbc:chemicalFormula="C6H11O4">
        <notes>
          <html xmlns="http://www.w3.org/1999/xhtml">
            <p>FORMULA: C6H11O4</p>
          </html>
        </notes>
      </species>
      <species id="M_24sf_c" name="24sf[c]" compartment="c" substanceUnits="substance" hasOnlySubstanceUnits="false" boundaryCondition="false" constant="false" fbc:chemicalFormula="C6H4O7P">
        <notes>
          <html xmlns="http://www.w3.org/1999/xhtml">
            <p>FORMULA: C6H4O7P</p>
          </html>
        </notes>
      </species>
      <species id="M_25aics_c" name="25aics[c]" compartment="c" substanceUnits="substance" hasOnlySubstanceUnits="false" boundaryCondition="false" constant="false" fbc:chemicalFormula="C13H15N4O12P">
        <notes>
          <html xmlns="http://www.w3.org/1999/xhtml">
            <p>FORMULA: C13H15N4O12P</p>
          </html>
        </notes>
      </species>
      <species id="M_25dhpp_c" name="25dhpp[c]" compartment="c" substanceUnits="substance" hasOnlySubstanceUnits="false" boundaryCondition="false" constant="false" fbc:chemicalFormula="C9H14N5O8P">
        <notes>
          <html xmlns="http://www.w3.org/1999/xhtml">
            <p>FORMULA: C9H14N5O8P</p>
          </html>
        </notes>
      </species>
      <species id="M_25dthpp_c" name="25dthpp[c]" compartment="c" substanceUnits="substance" hasOnlySubstanceUnits="false" boundaryCondition="false" constant="false" fbc:chemicalFormula="C9H16N5O8P">
        <notes>
          <html xmlns="http://www.w3.org/1999/xhtml">
            <p>FORMULA: C9H16N5O8P</p>
          </html>
        </notes>
      </species>
      <species id="M_26dap_LL_c" name="26dap-LL[c]" compartment="c" substanceUnits="substance" hasOnlySubstanceUnits="false" boundaryCondition="false" constant="false" fbc:chemicalFormula="C7H14N2O4">
        <notes>
          <html xmlns="http://www.w3.org/1999/xhtml">
            <p>FORMULA: C7H14N2O4</p>
          </html>
        </notes>
      </species>
      <species id="M_26dap_M_c" name="26dap-M[c]" compartment="c" substanceUnits="substance" hasOnlySubstanceUnits="false" boundaryCondition="false" constant="false" fbc:chemicalFormula="C7H14N2O4">
        <notes>
          <html xmlns="http://www.w3.org/1999/xhtml">
            <p>FORMULA: C7H14N2O4</p>
          </html>
        </notes>
      </species>
      <species id="M_2ahbut_c" name="2ahbut[c]" compartment="c" substanceUnits="substance" hasOnlySubstanceUnits="false" boundaryCondition="false" constant="false" fbc:chemicalFormula="C6H9O4">
        <notes>
          <html xmlns="http://www.w3.org/1999/xhtml">
            <p>FORMULA: C6H9O4</p>
          </html>
        </notes>
      </species>
      <species id="M_2c25dho_c" name="2c25dho[c]" compartment="c" substanceUnits="substance" hasOnlySubstanceUnits="false" boundaryCondition="false" constant="false" fbc:chemicalFormula="C7H4O6">
        <notes>
          <html xmlns="http://www.w3.org/1999/xhtml">
            <p>FORMULA: C7H4O6</p>
          </html>
        </notes>
      </species>
      <species id="M_2cpr5p_c" name="2cpr5p[c]" compartment="c" substanceUnits="substance" hasOnlySubstanceUnits="false" boundaryCondition="false" constant="false" fbc:chemicalFormula="C12H13NO9P">
        <notes>
          <html xmlns="http://www.w3.org/1999/xhtml">
            <p>FORMULA: C12H13NO9P</p>
          </html>
        </notes>
      </species>
      <species id="M_2dhp_c" name="2dhp[c]" compartment="c" substanceUnits="substance" hasOnlySubstanceUnits="false" boundaryCondition="false" constant="false" fbc:chemicalFormula="C6H9O4">
        <notes>
          <html xmlns="http://www.w3.org/1999/xhtml">
            <p>FORMULA: C6H9O4</p>
          </html>
        </notes>
      </species>
      <species id="M_2dr1p_c" name="2dr1p[c]" compartment="c" substanceUnits="substance" hasOnlySubstanceUnits="false" boundaryCondition="false" constant="false" fbc:chemicalFormula="C5H9O7P">
        <notes>
          <html xmlns="http://www.w3.org/1999/xhtml">
            <p>FORMULA: C5H9O7P</p>
          </html>
        </notes>
      </species>
      <species id="M_2dr5p_c" name="2dr5p[c]" compartment="c" substanceUnits="substance" hasOnlySubstanceUnits="false" boundaryCondition="false" constant="false" fbc:chemicalFormula="C5H9O7P">
        <notes>
          <html xmlns="http://www.w3.org/1999/xhtml">
            <p>FORMULA: C5H9O7P</p>
          </html>
        </notes>
      </species>
      <species id="M_2frald_c" name="2frald[c]" compartment="c" substanceUnits="substance" hasOnlySubstanceUnits="false" boundaryCondition="false" constant="false" fbc:chemicalFormula="C6H5O6P">
        <notes>
          <html xmlns="http://www.w3.org/1999/xhtml">
            <p>FORMULA: C6H5O6P</p>
          </html>
        </notes>
      </species>
      <species id="M_2h3moa_c" name="2h3moa[c]" compartment="c" substanceUnits="substance" hasOnlySubstanceUnits="false" boundaryCondition="false" constant="false" fbc:chemicalFormula="C5H7O4">
        <notes>
          <html xmlns="http://www.w3.org/1999/xhtml">
            <p>FORMULA: C5H7O4</p>
          </html>
        </notes>
      </species>
      <species id="M_2ins_c" name="2ins[c]" compartment="c" substanceUnits="substance" hasOnlySubstanceUnits="false" boundaryCondition="false" constant="false" fbc:chemicalFormula="C6H10O6">
        <notes>
          <html xmlns="http://www.w3.org/1999/xhtml">
            <p>FORMULA: C6H10O6</p>
          </html>
        </notes>
      </species>
      <species id="M_2ippm_c" name="2ippm[c]" compartment="c" substanceUnits="substance" hasOnlySubstanceUnits="false" boundaryCondition="false" constant="false" fbc:chemicalFormula="C7H8O4">
        <notes>
          <html xmlns="http://www.w3.org/1999/xhtml">
            <p>FORMULA: C7H8O4</p>
          </html>
        </notes>
      </species>
      <species id="M_2mafr_c" name="2mafr[c]" compartment="c" substanceUnits="substance" hasOnlySubstanceUnits="false" boundaryCondition="false" constant="false" fbc:chemicalFormula="C6H9NO5P">
        <notes>
          <html xmlns="http://www.w3.org/1999/xhtml">
            <p>FORMULA: C6H9NO5P</p>
          </html>
        </notes>
      </species>
      <species id="M_2mahmp_c" name="2mahmp[c]" compartment="c" substanceUnits="substance" hasOnlySubstanceUnits="false" boundaryCondition="false" constant="false" fbc:chemicalFormula="C6H8N3O7P2">
        <notes>
          <html xmlns="http://www.w3.org/1999/xhtml">
            <p>FORMULA: C6H8N3O7P2</p>
          </html>
        </notes>
      </species>
      <species id="M_2mbcoa_c" name="2mbcoa[c]" compartment="c" substanceUnits="substance" hasOnlySubstanceUnits="false" boundaryCondition="false" constant="false" fbc:chemicalFormula="C26H40N7O17P3S">
        <notes>
          <html xmlns="http://www.w3.org/1999/xhtml">
            <p>FORMULA: C26H40N7O17P3S</p>
          </html>
        </notes>
      </species>
      <species id="M_2mbr_c" name="2mbr[c]" compartment="c" substanceUnits="substance" hasOnlySubstanceUnits="false" boundaryCondition="false" constant="false" fbc:chemicalFormula="C5H9O2">
        <notes>
          <html xmlns="http://www.w3.org/1999/xhtml">
            <p>FORMULA: C5H9O2</p>
          </html>
        </notes>
      </species>
      <species id="M_2mop_c" name="2mop[c]" compartment="c" substanceUnits="substance" hasOnlySubstanceUnits="false" boundaryCondition="false" constant="false" fbc:chemicalFormula="C4H5O3">
        <notes>
          <html xmlns="http://www.w3.org/1999/xhtml">
            <p>FORMULA: C4H5O3</p>
          </html>
        </notes>
      </species>
      <species id="M_2obut_c" name="2obut[c]" compartment="c" substanceUnits="substance" hasOnlySubstanceUnits="false" boundaryCondition="false" constant="false" fbc:chemicalFormula="C4H5O3">
        <notes>
          <html xmlns="http://www.w3.org/1999/xhtml">
            <p>FORMULA: C4H5O3</p>
          </html>
        </notes>
      </species>
      <species id="M_2ood_c" name="2ood[c]" compartment="c" substanceUnits="substance" hasOnlySubstanceUnits="false" boundaryCondition="false" constant="false" fbc:chemicalFormula="C8H10O5">
        <notes>
          <html xmlns="http://www.w3.org/1999/xhtml">
            <p>FORMULA: C8H10O5</p>
          </html>
        </notes>
      </species>
      <species id="M_2pg_c" name="2pg[c]" compartment="c" substanceUnits="substance" hasOnlySubstanceUnits="false" boundaryCondition="false" constant="false" fbc:chemicalFormula="C3H4O7P">
        <notes>
          <html xmlns="http://www.w3.org/1999/xhtml">
            <p>FORMULA: C3H4O7P</p>
          </html>
        </notes>
      </species>
      <species id="M_2pglyc_c" name="2pglyc[c]" compartment="c" substanceUnits="substance" hasOnlySubstanceUnits="false" boundaryCondition="false" constant="false" fbc:chemicalFormula="C2H2O6P">
        <notes>
          <html xmlns="http://www.w3.org/1999/xhtml">
            <p>FORMULA: C2H2O6P</p>
          </html>
        </notes>
      </species>
      <species id="M_2plac_L_c" name="2plac-L[c]" compartment="c" substanceUnits="substance" hasOnlySubstanceUnits="false" boundaryCondition="false" constant="false" fbc:chemicalFormula="C3H4O6P">
        <notes>
          <html xmlns="http://www.w3.org/1999/xhtml">
            <p>FORMULA: C3H4O6P</p>
          </html>
        </notes>
      </species>
      <species id="M_2ppoh_c" name="2ppoh[c]" compartment="c" substanceUnits="substance" hasOnlySubstanceUnits="false" boundaryCondition="false" constant="false" fbc:chemicalFormula="C3H8O">
        <notes>
          <html xmlns="http://www.w3.org/1999/xhtml">
            <p>FORMULA: C3H8O</p>
          </html>
        </notes>
      </species>
      <species id="M_2saa_c" name="2saa[c]" compartment="c" substanceUnits="substance" hasOnlySubstanceUnits="false" boundaryCondition="false" constant="false" fbc:chemicalFormula="C2H3O4S">
        <notes>
          <html xmlns="http://www.w3.org/1999/xhtml">
            <p>FORMULA: C2H3O4S</p>
          </html>
        </notes>
      </species>
      <species id="M_2tcc_c" name="2tcc[c]" compartment="c" substanceUnits="substance" hasOnlySubstanceUnits="false" boundaryCondition="false" constant="false" fbc:chemicalFormula="C5H8NO5S2">
        <notes>
          <html xmlns="http://www.w3.org/1999/xhtml">
            <p>FORMULA: C5H8NO5S2</p>
          </html>
        </notes>
      </species>
      <species id="M_34hpp_c" name="34hpp[c]" compartment="c" substanceUnits="substance" hasOnlySubstanceUnits="false" boundaryCondition="false" constant="false" fbc:chemicalFormula="C9H7O4">
        <notes>
          <html xmlns="http://www.w3.org/1999/xhtml">
            <p>FORMULA: C9H7O4</p>
          </html>
        </notes>
      </species>
      <species id="M_35cgmp_c" name="35cgmp[c]" compartment="c" substanceUnits="substance" hasOnlySubstanceUnits="false" boundaryCondition="false" constant="false" fbc:chemicalFormula="C10H11N5O7P">
        <notes>
          <html xmlns="http://www.w3.org/1999/xhtml">
            <p>FORMULA: C10H11N5O7P</p>
          </html>
        </notes>
      </species>
      <species id="M_36dahx_c" name="36dahx[c]" compartment="c" substanceUnits="substance" hasOnlySubstanceUnits="false" boundaryCondition="false" constant="false" fbc:chemicalFormula="C6H15N2O2">
        <notes>
          <html xmlns="http://www.w3.org/1999/xhtml">
            <p>FORMULA: C6H15N2O2</p>
          </html>
        </notes>
      </species>
      <species id="M_3c2hmp_c" name="3c2hmp[c]" compartment="c" substanceUnits="substance" hasOnlySubstanceUnits="false" boundaryCondition="false" constant="false" fbc:chemicalFormula="C7H10O5">
        <notes>
          <html xmlns="http://www.w3.org/1999/xhtml">
            <p>FORMULA: C7H10O5</p>
          </html>
        </notes>
      </species>
      <species id="M_3c3hmp_c" name="3c3hmp[c]" compartment="c" substanceUnits="substance" hasOnlySubstanceUnits="false" boundaryCondition="false" constant="false" fbc:chemicalFormula="C7H10O5">
        <notes>
          <html xmlns="http://www.w3.org/1999/xhtml">
            <p>FORMULA: C7H10O5</p>
          </html>
        </notes>
      </species>
      <species id="M_3c4mop_c" name="3c4mop[c]" compartment="c" substanceUnits="substance" hasOnlySubstanceUnits="false" boundaryCondition="false" constant="false" fbc:chemicalFormula="C7H8O5">
        <notes>
          <html xmlns="http://www.w3.org/1999/xhtml">
            <p>FORMULA: C7H8O5</p>
          </html>
        </notes>
      </species>
      <species id="M_3dhq_c" name="3dhq[c]" compartment="c" substanceUnits="substance" hasOnlySubstanceUnits="false" boundaryCondition="false" constant="false" fbc:chemicalFormula="C7H9O6">
        <notes>
          <html xmlns="http://www.w3.org/1999/xhtml">
            <p>FORMULA: C7H9O6</p>
          </html>
        </notes>
      </species>
      <species id="M_3dhsk_c" name="3dhsk[c]" compartment="c" substanceUnits="substance" hasOnlySubstanceUnits="false" boundaryCondition="false" constant="false" fbc:chemicalFormula="C7H7O5">
        <notes>
          <html xmlns="http://www.w3.org/1999/xhtml">
            <p>FORMULA: C7H7O5</p>
          </html>
        </notes>
      </species>
      <species id="M_3hcdgggp_c" name="3hcdgggp[c]" compartment="c" substanceUnits="substance" hasOnlySubstanceUnits="false" boundaryCondition="false" constant="false" fbc:chemicalFormula="C52H85N3O14P2">
        <notes>
          <html xmlns="http://www.w3.org/1999/xhtml">
            <p>FORMULA: C52H85N3O14P2</p>
          </html>
        </notes>
      </species>
      <species id="M_3hdgggp_c" name="3hdgggp[c]" compartment="c" substanceUnits="substance" hasOnlySubstanceUnits="false" boundaryCondition="false" constant="false" fbc:chemicalFormula="C43H73O7P1">
        <notes>
          <html xmlns="http://www.w3.org/1999/xhtml">
            <p>FORMULA: C43H73O7P1</p>
          </html>
        </notes>
      </species>
      <species id="M_3hdgggps_c" name="3hdgggps[c]" compartment="c" substanceUnits="substance" hasOnlySubstanceUnits="false" boundaryCondition="false" constant="false" fbc:chemicalFormula="C46H79N1O9P1">
        <notes>
          <html xmlns="http://www.w3.org/1999/xhtml">
            <p>FORMULA: C46H79N1O9P1</p>
          </html>
        </notes>
      </species>
      <species id="M_3hdggpg_c" name="3hdggpg[c]" compartment="c" substanceUnits="substance" hasOnlySubstanceUnits="false" boundaryCondition="false" constant="false" fbc:chemicalFormula="C46H80O9P1">
        <notes>
          <html xmlns="http://www.w3.org/1999/xhtml">
            <p>FORMULA: C46H80O9P1</p>
          </html>
        </notes>
      </species>
      <species id="M_3hdggpgp_c" name="3hdggpgp[c]" compartment="c" substanceUnits="substance" hasOnlySubstanceUnits="false" boundaryCondition="false" constant="false" fbc:chemicalFormula="C46H79O12P2">
        <notes>
          <html xmlns="http://www.w3.org/1999/xhtml">
            <p>FORMULA: C46H79O12P2</p>
          </html>
        </notes>
      </species>
      <species id="M_3hdggpi_c" name="3hdggpi[c]" compartment="c" substanceUnits="substance" hasOnlySubstanceUnits="false" boundaryCondition="false" constant="false" fbc:chemicalFormula="C49H84O12P1">
        <notes>
          <html xmlns="http://www.w3.org/1999/xhtml">
            <p>FORMULA: C49H84O12P1</p>
          </html>
        </notes>
      </species>
      <species id="M_3hdpgpe_c" name="3hdpgpe[c]" compartment="c" substanceUnits="substance" hasOnlySubstanceUnits="false" boundaryCondition="false" constant="false" fbc:chemicalFormula="C45H94O7N1P1">
        <notes>
          <html xmlns="http://www.w3.org/1999/xhtml">
            <p>FORMULA: C45H94O7N1P1</p>
          </html>
        </notes>
      </species>
      <species id="M_3hdpgpg_c" name="3hdpgpg[c]" compartment="c" substanceUnits="substance" hasOnlySubstanceUnits="false" boundaryCondition="false" constant="false" fbc:chemicalFormula="C46H94O9P1">
        <notes>
          <html xmlns="http://www.w3.org/1999/xhtml">
            <p>FORMULA: C46H94O9P1</p>
          </html>
        </notes>
      </species>
      <species id="M_3hdpgpi_c" name="3hdpgpi[c]" compartment="c" substanceUnits="substance" hasOnlySubstanceUnits="false" boundaryCondition="false" constant="false" fbc:chemicalFormula="C49H98O12P1">
        <notes>
          <html xmlns="http://www.w3.org/1999/xhtml">
            <p>FORMULA: C49H98O12P1</p>
          </html>
        </notes>
      </species>
      <species id="M_3hdpgps_c" name="3hdpgps[c]" compartment="c" substanceUnits="substance" hasOnlySubstanceUnits="false" boundaryCondition="false" constant="false" fbc:chemicalFormula="C46H93N1O9P1">
        <notes>
          <html xmlns="http://www.w3.org/1999/xhtml">
            <p>FORMULA: C46H93N1O9P1</p>
          </html>
        </notes>
      </species>
      <species id="M_3hfrdp_c" name="3hfrdp[c]" compartment="c" substanceUnits="substance" hasOnlySubstanceUnits="false" boundaryCondition="false" constant="false" fbc:chemicalFormula="C15H27O8P2">
        <notes>
          <html xmlns="http://www.w3.org/1999/xhtml">
            <p>FORMULA: C15H27O8P2</p>
          </html>
        </notes>
      </species>
      <species id="M_3hggdp_c" name="3hggdp[c]" compartment="c" substanceUnits="substance" hasOnlySubstanceUnits="false" boundaryCondition="false" constant="false" fbc:chemicalFormula="C20H35O8P2">
        <notes>
          <html xmlns="http://www.w3.org/1999/xhtml">
            <p>FORMULA: C20H35O8P2</p>
          </html>
        </notes>
      </species>
      <species id="M_3hgrdp_c" name="3hgrdp[c]" compartment="c" substanceUnits="substance" hasOnlySubstanceUnits="false" boundaryCondition="false" constant="false" fbc:chemicalFormula="C10H19O8P2">
        <notes>
          <html xmlns="http://www.w3.org/1999/xhtml">
            <p>FORMULA: C10H19O8P2</p>
          </html>
        </notes>
      </species>
      <species id="M_3hmp_c" name="3hmp[c]" compartment="c" substanceUnits="substance" hasOnlySubstanceUnits="false" boundaryCondition="false" constant="false" fbc:chemicalFormula="C4H7O3">
        <notes>
          <html xmlns="http://www.w3.org/1999/xhtml">
            <p>FORMULA: C4H7O3</p>
          </html>
        </notes>
      </species>
      <species id="M_3ig3p_c" name="3ig3p[c]" compartment="c" substanceUnits="substance" hasOnlySubstanceUnits="false" boundaryCondition="false" constant="false" fbc:chemicalFormula="C11H12NO6P">
        <notes>
          <html xmlns="http://www.w3.org/1999/xhtml">
            <p>FORMULA: C11H12NO6P</p>
          </html>
        </notes>
      </species>
      <species id="M_3mob_c" name="3mob[c]" compartment="c" substanceUnits="substance" hasOnlySubstanceUnits="false" boundaryCondition="false" constant="false" fbc:chemicalFormula="C5H7O3">
        <notes>
          <html xmlns="http://www.w3.org/1999/xhtml">
            <p>FORMULA: C5H7O3</p>
          </html>
        </notes>
      </species>
      <species id="M_3mop_c" name="3mop[c]" compartment="c" substanceUnits="substance" hasOnlySubstanceUnits="false" boundaryCondition="false" constant="false" fbc:chemicalFormula="C6H9O3">
        <notes>
          <html xmlns="http://www.w3.org/1999/xhtml">
            <p>FORMULA: C6H9O3</p>
          </html>
        </notes>
      </species>
      <species id="M_3ophb_c" name="3ophb[c]" compartment="c" substanceUnits="substance" hasOnlySubstanceUnits="false" boundaryCondition="false" constant="false" fbc:chemicalFormula="C47H69O3">
        <notes>
          <html xmlns="http://www.w3.org/1999/xhtml">
            <p>FORMULA: C47H69O3</p>
          </html>
        </notes>
      </species>
      <species id="M_3pg_c" name="3pg[c]" compartment="c" substanceUnits="substance" hasOnlySubstanceUnits="false" boundaryCondition="false" constant="false" fbc:chemicalFormula="C3H4O7P">
        <notes>
          <html xmlns="http://www.w3.org/1999/xhtml">
            <p>FORMULA: C3H4O7P</p>
          </html>
        </notes>
      </species>
      <species id="M_3php_c" name="3php[c]" compartment="c" substanceUnits="substance" hasOnlySubstanceUnits="false" boundaryCondition="false" constant="false" fbc:chemicalFormula="C3H2O7P">
        <notes>
          <html xmlns="http://www.w3.org/1999/xhtml">
            <p>FORMULA: C3H2O7P</p>
          </html>
        </notes>
      </species>
      <species id="M_3psme_c" name="3psme[c]" compartment="c" substanceUnits="substance" hasOnlySubstanceUnits="false" boundaryCondition="false" constant="false" fbc:chemicalFormula="C10H9O10P">
        <notes>
          <html xmlns="http://www.w3.org/1999/xhtml">
            <p>FORMULA: C10H9O10P</p>
          </html>
        </notes>
      </species>
      <species id="M_3spyr_c" name="3spyr[c]" compartment="c" substanceUnits="substance" hasOnlySubstanceUnits="false" boundaryCondition="false" constant="false" fbc:chemicalFormula="C3H2O6S">
        <notes>
          <html xmlns="http://www.w3.org/1999/xhtml">
            <p>FORMULA: C3H2O6S</p>
          </html>
        </notes>
      </species>
      <species id="M_4abut_c" name="4abut[c]" compartment="c" substanceUnits="substance" hasOnlySubstanceUnits="false" boundaryCondition="false" constant="false" fbc:chemicalFormula="C4H9NO2">
        <notes>
          <html xmlns="http://www.w3.org/1999/xhtml">
            <p>FORMULA: C4H9NO2</p>
          </html>
        </notes>
      </species>
      <species id="M_4abutn_c" name="4abutn[c]" compartment="c" substanceUnits="substance" hasOnlySubstanceUnits="false" boundaryCondition="false" constant="false" fbc:chemicalFormula="C4H10NO">
        <notes>
          <html xmlns="http://www.w3.org/1999/xhtml">
            <p>FORMULA: C4H10NO</p>
          </html>
        </notes>
      </species>
      <species id="M_4abz_c" name="4abz[c]" compartment="c" substanceUnits="substance" hasOnlySubstanceUnits="false" boundaryCondition="false" constant="false" fbc:chemicalFormula="C7H6NO2">
        <notes>
          <html xmlns="http://www.w3.org/1999/xhtml">
            <p>FORMULA: C7H6NO2</p>
          </html>
        </notes>
      </species>
      <species id="M_4abz_e" name="4abz[e]" compartment="e" substanceUnits="substance" hasOnlySubstanceUnits="false" boundaryCondition="false" constant="false"/>
      <species id="M_4adhq_c" name="4adhq[c]" compartment="c" substanceUnits="substance" hasOnlySubstanceUnits="false" boundaryCondition="false" constant="false" fbc:chemicalFormula="C7H11NO5">
        <notes>
          <html xmlns="http://www.w3.org/1999/xhtml">
            <p>FORMULA: C7H11NO5</p>
          </html>
        </notes>
      </species>
      <species id="M_4adhs_c" name="4adhs[c]" compartment="c" substanceUnits="substance" hasOnlySubstanceUnits="false" boundaryCondition="false" constant="false" fbc:chemicalFormula="C7H8NO4">
        <notes>
          <html xmlns="http://www.w3.org/1999/xhtml">
            <p>FORMULA: C7H8NO4</p>
          </html>
        </notes>
      </species>
      <species id="M_4ahmmp_c" name="4ahmmp[c]" compartment="c" substanceUnits="substance" hasOnlySubstanceUnits="false" boundaryCondition="false" constant="false" fbc:chemicalFormula="C6H10N3O">
        <notes>
          <html xmlns="http://www.w3.org/1999/xhtml">
            <p>FORMULA: C6H10N3O</p>
          </html>
        </notes>
      </species>
      <species id="M_4ampm_c" name="4ampm[c]" compartment="c" substanceUnits="substance" hasOnlySubstanceUnits="false" boundaryCondition="false" constant="false" fbc:chemicalFormula="C6H8N3O4P">
        <notes>
          <html xmlns="http://www.w3.org/1999/xhtml">
            <p>FORMULA: C6H8N3O4P</p>
          </html>
        </notes>
      </species>
      <species id="M_4as_c" name="4as[c]" compartment="c" substanceUnits="substance" hasOnlySubstanceUnits="false" boundaryCondition="false" constant="false" fbc:chemicalFormula="C7H11NO4">
        <notes>
          <html xmlns="http://www.w3.org/1999/xhtml">
            <p>FORMULA: C7H11NO4</p>
          </html>
        </notes>
      </species>
      <species id="M_4das_c" name="4das[c]" compartment="c" substanceUnits="substance" hasOnlySubstanceUnits="false" boundaryCondition="false" constant="false" fbc:chemicalFormula="C7H9NO3">
        <notes>
          <html xmlns="http://www.w3.org/1999/xhtml">
            <p>FORMULA: C7H9NO3</p>
          </html>
        </notes>
      </species>
      <species id="M_4gaepmamfr_c" name="4gaepmamfr[c]" compartment="c" substanceUnits="substance" hasOnlySubstanceUnits="false" boundaryCondition="false" constant="false" fbc:chemicalFormula="C19H26N3O5">
        <notes>
          <html xmlns="http://www.w3.org/1999/xhtml">
            <p>FORMULA: C19H26N3O5</p>
          </html>
        </notes>
      </species>
      <species id="M_4ggaepmamfr_c" name="4ggaepmamfr[c]" compartment="c" substanceUnits="substance" hasOnlySubstanceUnits="false" boundaryCondition="false" constant="false" fbc:chemicalFormula="C24H32N4O8">
        <notes>
          <html xmlns="http://www.w3.org/1999/xhtml">
            <p>FORMULA: C24H32N4O8</p>
          </html>
        </notes>
      </species>
      <species id="M_4gggaepmamfr_c" name="4gggaepmamfr[c]" compartment="c" substanceUnits="substance" hasOnlySubstanceUnits="false" boundaryCondition="false" constant="false" fbc:chemicalFormula="C29H38N5O11">
        <notes>
          <html xmlns="http://www.w3.org/1999/xhtml">
            <p>FORMULA: C29H38N5O11</p>
          </html>
        </notes>
      </species>
      <species id="M_4hba_c" name="4hba[c]" compartment="c" substanceUnits="substance" hasOnlySubstanceUnits="false" boundaryCondition="false" constant="false" fbc:chemicalFormula="C7H8O2">
        <notes>
          <html xmlns="http://www.w3.org/1999/xhtml">
            <p>FORMULA: C7H8O2</p>
          </html>
        </notes>
      </species>
      <species id="M_4hbz_c" name="4hbz[c]" compartment="c" substanceUnits="substance" hasOnlySubstanceUnits="false" boundaryCondition="false" constant="false" fbc:chemicalFormula="C7H5O3">
        <notes>
          <html xmlns="http://www.w3.org/1999/xhtml">
            <p>FORMULA: C7H5O3</p>
          </html>
        </notes>
      </species>
      <species id="M_4hphac_c" name="4hphac[c]" compartment="c" substanceUnits="substance" hasOnlySubstanceUnits="false" boundaryCondition="false" constant="false" fbc:chemicalFormula="C8H7O3">
        <notes>
          <html xmlns="http://www.w3.org/1999/xhtml">
            <p>FORMULA: C8H7O3</p>
          </html>
        </notes>
      </species>
      <species id="M_4hphac_e" name="4hphac[e]" compartment="e" substanceUnits="substance" hasOnlySubstanceUnits="false" boundaryCondition="false" constant="false"/>
      <species id="M_4mhetz_c" name="4mhetz[c]" compartment="c" substanceUnits="substance" hasOnlySubstanceUnits="false" boundaryCondition="false" constant="false" fbc:chemicalFormula="C6H9NOS">
        <notes>
          <html xmlns="http://www.w3.org/1999/xhtml">
            <p>FORMULA: C6H9NOS</p>
          </html>
        </notes>
      </species>
      <species id="M_4mop_c" name="4mop[c]" compartment="c" substanceUnits="substance" hasOnlySubstanceUnits="false" boundaryCondition="false" constant="false" fbc:chemicalFormula="C6H9O3">
        <notes>
          <html xmlns="http://www.w3.org/1999/xhtml">
            <p>FORMULA: C6H9O3</p>
          </html>
        </notes>
      </species>
      <species id="M_4mpetz_c" name="4mpetz[c]" compartment="c" substanceUnits="substance" hasOnlySubstanceUnits="false" boundaryCondition="false" constant="false" fbc:chemicalFormula="C6H8NO4PS">
        <notes>
          <html xmlns="http://www.w3.org/1999/xhtml">
            <p>FORMULA: C6H8NO4PS</p>
          </html>
        </notes>
      </species>
      <species id="M_4pasp_c" name="4pasp[c]" compartment="c" substanceUnits="substance" hasOnlySubstanceUnits="false" boundaryCondition="false" constant="false" fbc:chemicalFormula="C4H6NO7P">
        <notes>
          <html xmlns="http://www.w3.org/1999/xhtml">
            <p>FORMULA: C4H6NO7P</p>
          </html>
        </notes>
      </species>
      <species id="M_4ppan_c" name="4ppan[c]" compartment="c" substanceUnits="substance" hasOnlySubstanceUnits="false" boundaryCondition="false" constant="false" fbc:chemicalFormula="C9H15NO8P">
        <notes>
          <html xmlns="http://www.w3.org/1999/xhtml">
            <p>FORMULA: C9H15NO8P</p>
          </html>
        </notes>
      </species>
      <species id="M_4ppcys_c" name="4ppcys[c]" compartment="c" substanceUnits="substance" hasOnlySubstanceUnits="false" boundaryCondition="false" constant="false" fbc:chemicalFormula="C12H20N2O9PS">
        <notes>
          <html xmlns="http://www.w3.org/1999/xhtml">
            <p>FORMULA: C12H20N2O9PS</p>
          </html>
        </notes>
      </species>
      <species id="M_4r5au_c" name="4r5au[c]" compartment="c" substanceUnits="substance" hasOnlySubstanceUnits="false" boundaryCondition="false" constant="false" fbc:chemicalFormula="C9H16N4O6">
        <notes>
          <html xmlns="http://www.w3.org/1999/xhtml">
            <p>FORMULA: C9H16N4O6</p>
          </html>
        </notes>
      </species>
      <species id="M_5aizc_c" name="5aizc[c]" compartment="c" substanceUnits="substance" hasOnlySubstanceUnits="false" boundaryCondition="false" constant="false" fbc:chemicalFormula="C9H11N3O9P">
        <notes>
          <html xmlns="http://www.w3.org/1999/xhtml">
            <p>FORMULA: C9H11N3O9P</p>
          </html>
        </notes>
      </species>
      <species id="M_5aop_c" name="5aop[c]" compartment="c" substanceUnits="substance" hasOnlySubstanceUnits="false" boundaryCondition="false" constant="false" fbc:chemicalFormula="C5H9NO3">
        <notes>
          <html xmlns="http://www.w3.org/1999/xhtml">
            <p>FORMULA: C5H9NO3</p>
          </html>
        </notes>
      </species>
      <species id="M_5aprbu_c" name="5aprbu[c]" compartment="c" substanceUnits="substance" hasOnlySubstanceUnits="false" boundaryCondition="false" constant="false" fbc:chemicalFormula="C9H15N4O9P">
        <notes>
          <html xmlns="http://www.w3.org/1999/xhtml">
            <p>FORMULA: C9H15N4O9P</p>
          </html>
        </notes>
      </species>
      <species id="M_5c5pdriaz_c" name="5c5pdriaz[c]" compartment="c" substanceUnits="substance" hasOnlySubstanceUnits="false" boundaryCondition="false" constant="false" fbc:chemicalFormula="C9H11N3O9P">
        <notes>
          <html xmlns="http://www.w3.org/1999/xhtml">
            <p>FORMULA: C9H11N3O9P</p>
          </html>
        </notes>
      </species>
      <species id="M_5caiz_c" name="5caiz[c]" compartment="c" substanceUnits="substance" hasOnlySubstanceUnits="false" boundaryCondition="false" constant="false" fbc:chemicalFormula="C9H11N3O9P">
        <notes>
          <html xmlns="http://www.w3.org/1999/xhtml">
            <p>FORMULA: C9H11N3O9P</p>
          </html>
        </notes>
      </species>
      <species id="M_5hbc_c" name="5hbc[c]" compartment="c" substanceUnits="substance" hasOnlySubstanceUnits="false" boundaryCondition="false" constant="false" fbc:chemicalFormula="C60H84CoN13O15P">
        <notes>
          <html xmlns="http://www.w3.org/1999/xhtml">
            <p>FORMULA: C60H84CoN13O15P</p>
          </html>
        </notes>
      </species>
      <species id="M_5hbc_red_c" name="5hbc_red[c]" compartment="c" substanceUnits="substance" hasOnlySubstanceUnits="false" boundaryCondition="false" constant="false" fbc:chemicalFormula="C60H84CoN13O15P">
        <notes>
          <html xmlns="http://www.w3.org/1999/xhtml">
            <p>FORMULA: C60H84CoN13O15P</p>
          </html>
        </notes>
      </species>
      <species id="M_5hbzid_c" name="5hbzid[c]" compartment="c" substanceUnits="substance" hasOnlySubstanceUnits="false" boundaryCondition="false" constant="false" fbc:chemicalFormula="C7H6N2O">
        <notes>
          <html xmlns="http://www.w3.org/1999/xhtml">
            <p>FORMULA: C7H6N2O</p>
          </html>
        </notes>
      </species>
      <species id="M_5mcyt_c" name="5mcyt[c]" compartment="c" substanceUnits="substance" hasOnlySubstanceUnits="false" boundaryCondition="false" constant="false" fbc:chemicalFormula="C5H7N3O">
        <notes>
          <html xmlns="http://www.w3.org/1999/xhtml">
            <p>FORMULA: C5H7N3O</p>
          </html>
        </notes>
      </species>
      <species id="M_5mdr1p_c" name="5mdr1p[c]" compartment="c" substanceUnits="substance" hasOnlySubstanceUnits="false" boundaryCondition="false" constant="false" fbc:chemicalFormula="C6H11O7PS">
        <notes>
          <html xmlns="http://www.w3.org/1999/xhtml">
            <p>FORMULA: C6H11O7PS</p>
          </html>
        </notes>
      </species>
      <species id="M_5mdru1p_c" name="5mdru1p[c]" compartment="c" substanceUnits="substance" hasOnlySubstanceUnits="false" boundaryCondition="false" constant="false" fbc:chemicalFormula="C6H11O7PS">
        <notes>
          <html xmlns="http://www.w3.org/1999/xhtml">
            <p>FORMULA: C6H11O7PS</p>
          </html>
        </notes>
      </species>
      <species id="M_5mta_c" name="5mta[c]" compartment="c" substanceUnits="substance" hasOnlySubstanceUnits="false" boundaryCondition="false" constant="false" fbc:chemicalFormula="C11H15N5O3S">
        <notes>
          <html xmlns="http://www.w3.org/1999/xhtml">
            <p>FORMULA: C11H15N5O3S</p>
          </html>
        </notes>
      </species>
      <species id="M_5mthf_c" name="5mthf[c]" compartment="c" substanceUnits="substance" hasOnlySubstanceUnits="false" boundaryCondition="false" constant="false" fbc:chemicalFormula="C20H24N7O6">
        <notes>
          <html xmlns="http://www.w3.org/1999/xhtml">
            <p>FORMULA: C20H24N7O6</p>
          </html>
        </notes>
      </species>
      <species id="M_5odhf2a_c" name="5odhf2a[c]" compartment="c" substanceUnits="substance" hasOnlySubstanceUnits="false" boundaryCondition="false" constant="false" fbc:chemicalFormula="C6H5O4">
        <notes>
          <html xmlns="http://www.w3.org/1999/xhtml">
            <p>FORMULA: C6H5O4</p>
          </html>
        </notes>
      </species>
      <species id="M_5oxpro_c" name="5oxpro[c]" compartment="c" substanceUnits="substance" hasOnlySubstanceUnits="false" boundaryCondition="false" constant="false" fbc:chemicalFormula="C5H6NO3">
        <notes>
          <html xmlns="http://www.w3.org/1999/xhtml">
            <p>FORMULA: C5H6NO3</p>
          </html>
        </notes>
      </species>
      <species id="M_5pmev_c" name="5pmev[c]" compartment="c" substanceUnits="substance" hasOnlySubstanceUnits="false" boundaryCondition="false" constant="false" fbc:chemicalFormula="C6H10O7P">
        <notes>
          <html xmlns="http://www.w3.org/1999/xhtml">
            <p>FORMULA: C6H10O7P</p>
          </html>
        </notes>
      </species>
      <species id="M_5pr5hbz_c" name="5pr5hbz[c]" compartment="c" substanceUnits="substance" hasOnlySubstanceUnits="false" boundaryCondition="false" constant="false" fbc:chemicalFormula="C12H13N2O8P">
        <notes>
          <html xmlns="http://www.w3.org/1999/xhtml">
            <p>FORMULA: C12H13N2O8P</p>
          </html>
        </notes>
      </species>
      <species id="M_6hmhpt_c" name="6hmhpt[c]" compartment="c" substanceUnits="substance" hasOnlySubstanceUnits="false" boundaryCondition="false" constant="false" fbc:chemicalFormula="C7H9N5O2">
        <notes>
          <html xmlns="http://www.w3.org/1999/xhtml">
            <p>FORMULA: C7H9N5O2</p>
          </html>
        </notes>
      </species>
      <species id="M_6hmhptpp_c" name="6hmhptpp[c]" compartment="c" substanceUnits="substance" hasOnlySubstanceUnits="false" boundaryCondition="false" constant="false" fbc:chemicalFormula="C7H8N5O8P2">
        <notes>
          <html xmlns="http://www.w3.org/1999/xhtml">
            <p>FORMULA: C7H8N5O8P2</p>
          </html>
        </notes>
      </species>
      <species id="M_6pthp_c" name="6pthp[c]" compartment="c" substanceUnits="substance" hasOnlySubstanceUnits="false" boundaryCondition="false" constant="false" fbc:chemicalFormula="C9H12N5O3">
        <notes>
          <html xmlns="http://www.w3.org/1999/xhtml">
            <p>FORMULA: C9H12N5O3</p>
          </html>
        </notes>
      </species>
      <species id="M_7mhp_c" name="7mhp[c]" compartment="c" substanceUnits="substance" hasOnlySubstanceUnits="false" boundaryCondition="false" constant="false" fbc:chemicalFormula="C7H13O2S">
        <notes>
          <html xmlns="http://www.w3.org/1999/xhtml">
            <p>FORMULA: C7H13O2S</p>
          </html>
        </notes>
      </species>
      <species id="M_7mht_c" name="7mht[c]" compartment="c" substanceUnits="substance" hasOnlySubstanceUnits="false" boundaryCondition="false" constant="false" fbc:chemicalFormula="C11H20NO4S">
        <notes>
          <html xmlns="http://www.w3.org/1999/xhtml">
            <p>FORMULA: C11H20NO4S</p>
          </html>
        </notes>
      </species>
      <species id="M_7ohp_c" name="7ohp[c]" compartment="c" substanceUnits="substance" hasOnlySubstanceUnits="false" boundaryCondition="false" constant="false" fbc:chemicalFormula="C7H11O3">
        <notes>
          <html xmlns="http://www.w3.org/1999/xhtml">
            <p>FORMULA: C7H11O3</p>
          </html>
        </notes>
      </species>
      <species id="M_8aonn_c" name="8aonn[c]" compartment="c" substanceUnits="substance" hasOnlySubstanceUnits="false" boundaryCondition="false" constant="false" fbc:chemicalFormula="C9H17NO3">
        <notes>
          <html xmlns="http://www.w3.org/1999/xhtml">
            <p>FORMULA: C9H17NO3</p>
          </html>
        </notes>
      </species>
      <species id="M_Brfap_c" name="Brfap[c]" compartment="c" substanceUnits="substance" hasOnlySubstanceUnits="false" boundaryCondition="false" constant="false" fbc:chemicalFormula="C11H14NO7P">
        <notes>
          <html xmlns="http://www.w3.org/1999/xhtml">
            <p>FORMULA: C11H14NO7P</p>
          </html>
        </notes>
      </species>
      <species id="M_Lcyst_c" name="Lcyst[c]" compartment="c" substanceUnits="substance" hasOnlySubstanceUnits="false" boundaryCondition="false" constant="false" fbc:chemicalFormula="C3H6NO5S">
        <notes>
          <html xmlns="http://www.w3.org/1999/xhtml">
            <p>FORMULA: C3H6NO5S</p>
          </html>
        </notes>
      </species>
      <species id="M_Rh2cit_c" name="Rh2cit[c]" compartment="c" substanceUnits="substance" hasOnlySubstanceUnits="false" boundaryCondition="false" constant="false" fbc:chemicalFormula="C8H9O7">
        <notes>
          <html xmlns="http://www.w3.org/1999/xhtml">
            <p>FORMULA: C8H9O7</p>
          </html>
        </notes>
      </species>
      <species id="M_Rh3cit_c" name="Rh3cit[c]" compartment="c" substanceUnits="substance" hasOnlySubstanceUnits="false" boundaryCondition="false" constant="false" fbc:chemicalFormula="C9H11O7">
        <notes>
          <html xmlns="http://www.w3.org/1999/xhtml">
            <p>FORMULA: C9H11O7</p>
          </html>
        </notes>
      </species>
      <species id="M_S2hglut_c" name="S2hglut[c]" compartment="c" substanceUnits="substance" hasOnlySubstanceUnits="false" boundaryCondition="false" constant="false" fbc:chemicalFormula="C5H6O5">
        <notes>
          <html xmlns="http://www.w3.org/1999/xhtml">
            <p>FORMULA: C5H6O5</p>
          </html>
        </notes>
      </species>
      <species id="M_Shcit_c" name="Shcit[c]" compartment="c" substanceUnits="substance" hasOnlySubstanceUnits="false" boundaryCondition="false" constant="false" fbc:chemicalFormula="C7H7O7">
        <notes>
          <html xmlns="http://www.w3.org/1999/xhtml">
            <p>FORMULA: C7H7O7</p>
          </html>
        </notes>
      </species>
      <species id="M_aacald_c" name="aacald[c]" compartment="c" substanceUnits="substance" hasOnlySubstanceUnits="false" boundaryCondition="false" constant="false" fbc:chemicalFormula="C2H6NO">
        <notes>
          <html xmlns="http://www.w3.org/1999/xhtml">
            <p>FORMULA: C2H6NO</p>
          </html>
        </notes>
      </species>
      <species id="M_aacoa_c" name="aacoa[c]" compartment="c" substanceUnits="substance" hasOnlySubstanceUnits="false" boundaryCondition="false" constant="false" fbc:chemicalFormula="C25H36N7O18P3S">
        <notes>
          <html xmlns="http://www.w3.org/1999/xhtml">
            <p>FORMULA: C25H36N7O18P3S</p>
          </html>
        </notes>
      </species>
      <species id="M_ac_c" name="ac[c]" compartment="c" substanceUnits="substance" hasOnlySubstanceUnits="false" boundaryCondition="false" constant="false" fbc:chemicalFormula="C2H3O2">
        <notes>
          <html xmlns="http://www.w3.org/1999/xhtml">
            <p>FORMULA: C2H3O2</p>
          </html>
        </notes>
      </species>
      <species id="M_ac_e" name="ac[e]" compartment="e" substanceUnits="substance" hasOnlySubstanceUnits="false" boundaryCondition="false" constant="false"/>
      <species id="M_acald_c" name="acald[c]" compartment="c" substanceUnits="substance" hasOnlySubstanceUnits="false" boundaryCondition="false" constant="false" fbc:chemicalFormula="C2H4O">
        <notes>
          <html xmlns="http://www.w3.org/1999/xhtml">
            <p>FORMULA: C2H4O</p>
          </html>
        </notes>
      </species>
      <species id="M_accoa_c" name="accoa[c]" compartment="c" substanceUnits="substance" hasOnlySubstanceUnits="false" boundaryCondition="false" constant="false" fbc:chemicalFormula="C23H34N7O17P3S">
        <notes>
          <html xmlns="http://www.w3.org/1999/xhtml">
            <p>FORMULA: C23H34N7O17P3S</p>
          </html>
        </notes>
      </species>
      <species id="M_acetol_c" name="acetol[c]" compartment="c" substanceUnits="substance" hasOnlySubstanceUnits="false" boundaryCondition="false" constant="false" fbc:chemicalFormula="C3H6O2">
        <notes>
          <html xmlns="http://www.w3.org/1999/xhtml">
            <p>FORMULA: C3H6O2</p>
          </html>
        </notes>
      </species>
      <species id="M_acetone_c" name="acetone[c]" compartment="c" substanceUnits="substance" hasOnlySubstanceUnits="false" boundaryCondition="false" constant="false" fbc:chemicalFormula="C3H6O">
        <notes>
          <html xmlns="http://www.w3.org/1999/xhtml">
            <p>FORMULA: C3H6O</p>
          </html>
        </notes>
      </species>
      <species id="M_acg5p_c" name="acg5p[c]" compartment="c" substanceUnits="substance" hasOnlySubstanceUnits="false" boundaryCondition="false" constant="false" fbc:chemicalFormula="C7H9NO8P">
        <notes>
          <html xmlns="http://www.w3.org/1999/xhtml">
            <p>FORMULA: C7H9NO8P</p>
          </html>
        </notes>
      </species>
      <species id="M_acg5sa_c" name="acg5sa[c]" compartment="c" substanceUnits="substance" hasOnlySubstanceUnits="false" boundaryCondition="false" constant="false" fbc:chemicalFormula="C7H10NO4">
        <notes>
          <html xmlns="http://www.w3.org/1999/xhtml">
            <p>FORMULA: C7H10NO4</p>
          </html>
        </notes>
      </species>
      <species id="M_acgam1p_c" name="acgam1p[c]" compartment="c" substanceUnits="substance" hasOnlySubstanceUnits="false" boundaryCondition="false" constant="false" fbc:chemicalFormula="C8H14NO9P">
        <notes>
          <html xmlns="http://www.w3.org/1999/xhtml">
            <p>FORMULA: C8H14NO9P</p>
          </html>
        </notes>
      </species>
      <species id="M_acglu_c" name="acglu[c]" compartment="c" substanceUnits="substance" hasOnlySubstanceUnits="false" boundaryCondition="false" constant="false" fbc:chemicalFormula="C7H9NO5">
        <notes>
          <html xmlns="http://www.w3.org/1999/xhtml">
            <p>FORMULA: C7H9NO5</p>
          </html>
        </notes>
      </species>
      <species id="M_achms_c" name="achms[c]" compartment="c" substanceUnits="substance" hasOnlySubstanceUnits="false" boundaryCondition="false" constant="false" fbc:chemicalFormula="C6H11NO4">
        <notes>
          <html xmlns="http://www.w3.org/1999/xhtml">
            <p>FORMULA: C6H11NO4</p>
          </html>
        </notes>
      </species>
      <species id="M_acmana_c" name="acmana[c]" compartment="c" substanceUnits="substance" hasOnlySubstanceUnits="false" boundaryCondition="false" constant="false" fbc:chemicalFormula="C8H15NO6">
        <notes>
          <html xmlns="http://www.w3.org/1999/xhtml">
            <p>FORMULA: C8H15NO6</p>
          </html>
        </notes>
      </species>
      <species id="M_acnam_c" name="acnam[c]" compartment="c" substanceUnits="substance" hasOnlySubstanceUnits="false" boundaryCondition="false" constant="false" fbc:chemicalFormula="C11H18NO9">
        <notes>
          <html xmlns="http://www.w3.org/1999/xhtml">
            <p>FORMULA: C11H18NO9</p>
          </html>
        </notes>
      </species>
      <species id="M_acon_C_c" name="acon-C[c]" compartment="c" substanceUnits="substance" hasOnlySubstanceUnits="false" boundaryCondition="false" constant="false" fbc:chemicalFormula="C6H3O6">
        <notes>
          <html xmlns="http://www.w3.org/1999/xhtml">
            <p>FORMULA: C6H3O6</p>
          </html>
        </notes>
      </species>
      <species id="M_acon_T_c" name="acon-T[c]" compartment="c" substanceUnits="substance" hasOnlySubstanceUnits="false" boundaryCondition="false" constant="false" fbc:chemicalFormula="C6H3O6">
        <notes>
          <html xmlns="http://www.w3.org/1999/xhtml">
            <p>FORMULA: C6H3O6</p>
          </html>
        </notes>
      </species>
      <species id="M_aconm_c" name="aconm[c]" compartment="c" substanceUnits="substance" hasOnlySubstanceUnits="false" boundaryCondition="false" constant="false" fbc:chemicalFormula="C7H6O6">
        <notes>
          <html xmlns="http://www.w3.org/1999/xhtml">
            <p>FORMULA: C7H6O6</p>
          </html>
        </notes>
      </species>
      <species id="M_acorn_c" name="acorn[c]" compartment="c" substanceUnits="substance" hasOnlySubstanceUnits="false" boundaryCondition="false" constant="false" fbc:chemicalFormula="C7H14N2O3">
        <notes>
          <html xmlns="http://www.w3.org/1999/xhtml">
            <p>FORMULA: C7H14N2O3</p>
          </html>
        </notes>
      </species>
      <species id="M_acser_c" name="acser[c]" compartment="c" substanceUnits="substance" hasOnlySubstanceUnits="false" boundaryCondition="false" constant="false" fbc:chemicalFormula="C5H9NO4">
        <notes>
          <html xmlns="http://www.w3.org/1999/xhtml">
            <p>FORMULA: C5H9NO4</p>
          </html>
        </notes>
      </species>
      <species id="M_actn_R_c" name="actn-R[c]" compartment="c" substanceUnits="substance" hasOnlySubstanceUnits="false" boundaryCondition="false" constant="false" fbc:chemicalFormula="C4H8O2">
        <notes>
          <html xmlns="http://www.w3.org/1999/xhtml">
            <p>FORMULA: C4H8O2</p>
          </html>
        </notes>
      </species>
      <species id="M_actn_R_e" name="actn-R[e]" compartment="e" substanceUnits="substance" hasOnlySubstanceUnits="false" boundaryCondition="false" constant="false"/>
      <species id="M_actp_c" name="actp[c]" compartment="c" substanceUnits="substance" hasOnlySubstanceUnits="false" boundaryCondition="false" constant="false" fbc:chemicalFormula="C2H3O5P">
        <notes>
          <html xmlns="http://www.w3.org/1999/xhtml">
            <p>FORMULA: C2H3O5P</p>
          </html>
        </notes>
      </species>
      <species id="M_adcobdam_c" name="adcobdam[c]" compartment="c" substanceUnits="substance" hasOnlySubstanceUnits="false" boundaryCondition="false" constant="false" fbc:chemicalFormula="C55H68CoN11O15">
        <notes>
          <html xmlns="http://www.w3.org/1999/xhtml">
            <p>FORMULA: C55H68CoN11O15</p>
          </html>
        </notes>
      </species>
      <species id="M_adcobhex_c" name="adcobhex[c]" compartment="c" substanceUnits="substance" hasOnlySubstanceUnits="false" boundaryCondition="false" constant="false" fbc:chemicalFormula="C55H76CoN15O11">
        <notes>
          <html xmlns="http://www.w3.org/1999/xhtml">
            <p>FORMULA: C55H76CoN15O11</p>
          </html>
        </notes>
      </species>
      <species id="M_ade_c" name="ade[c]" compartment="c" substanceUnits="substance" hasOnlySubstanceUnits="false" boundaryCondition="false" constant="false" fbc:chemicalFormula="C5H5N5">
        <notes>
          <html xmlns="http://www.w3.org/1999/xhtml">
            <p>FORMULA: C5H5N5</p>
          </html>
        </notes>
      </species>
      <species id="M_adn_c" name="adn[c]" compartment="c" substanceUnits="substance" hasOnlySubstanceUnits="false" boundaryCondition="false" constant="false" fbc:chemicalFormula="C10H13N5O4">
        <notes>
          <html xmlns="http://www.w3.org/1999/xhtml">
            <p>FORMULA: C10H13N5O4</p>
          </html>
        </notes>
      </species>
      <species id="M_adocbi_c" name="adocbi[c]" compartment="c" substanceUnits="substance" hasOnlySubstanceUnits="false" boundaryCondition="false" constant="false" fbc:chemicalFormula="C58H84CoN16O11">
        <notes>
          <html xmlns="http://www.w3.org/1999/xhtml">
            <p>FORMULA: C58H84CoN16O11</p>
          </html>
        </notes>
      </species>
      <species id="M_adocbip_c" name="adocbip[c]" compartment="c" substanceUnits="substance" hasOnlySubstanceUnits="false" boundaryCondition="false" constant="false" fbc:chemicalFormula="C58H83CoN16O14P">
        <notes>
          <html xmlns="http://www.w3.org/1999/xhtml">
            <p>FORMULA: C58H83CoN16O14P</p>
          </html>
        </notes>
      </species>
      <species id="M_adocblhbi_c" name="adocblhbi[c]" compartment="c" substanceUnits="substance" hasOnlySubstanceUnits="false" boundaryCondition="false" constant="false" fbc:chemicalFormula="C70H96CoN18O18P">
        <notes>
          <html xmlns="http://www.w3.org/1999/xhtml">
            <p>FORMULA: C70H96CoN18O18P</p>
          </html>
        </notes>
      </species>
      <species id="M_adp_c" name="adp[c]" compartment="c" substanceUnits="substance" hasOnlySubstanceUnits="false" boundaryCondition="false" constant="false" fbc:chemicalFormula="C10H12N5O10P2">
        <notes>
          <html xmlns="http://www.w3.org/1999/xhtml">
            <p>FORMULA: C10H12N5O10P2</p>
          </html>
        </notes>
      </species>
      <species id="M_adprib_c" name="adprib[c]" compartment="c" substanceUnits="substance" hasOnlySubstanceUnits="false" boundaryCondition="false" constant="false" fbc:chemicalFormula="C15H21N5O14P2">
        <notes>
          <html xmlns="http://www.w3.org/1999/xhtml">
            <p>FORMULA: C15H21N5O14P2</p>
          </html>
        </notes>
      </species>
      <species id="M_aepmamfr_c" name="aepmamfr[c]" compartment="c" substanceUnits="substance" hasOnlySubstanceUnits="false" boundaryCondition="false" constant="false" fbc:chemicalFormula="C14H20N2O2">
        <notes>
          <html xmlns="http://www.w3.org/1999/xhtml">
            <p>FORMULA: C14H20N2O2</p>
          </html>
        </notes>
      </species>
      <species id="M_agdpcbi_c" name="agdpcbi[c]" compartment="c" substanceUnits="substance" hasOnlySubstanceUnits="false" boundaryCondition="false" constant="false" fbc:chemicalFormula="C68H95CoN21O21P2">
        <notes>
          <html xmlns="http://www.w3.org/1999/xhtml">
            <p>FORMULA: C68H95CoN21O21P2</p>
          </html>
        </notes>
      </species>
      <species id="M_agdpgpi_c" name="agdpgpi[c]" compartment="c" substanceUnits="substance" hasOnlySubstanceUnits="false" boundaryCondition="false" constant="false" fbc:chemicalFormula="C57H111N1O16P1">
        <notes>
          <html xmlns="http://www.w3.org/1999/xhtml">
            <p>FORMULA: C57H111N1O16P1</p>
          </html>
        </notes>
      </species>
      <species id="M_agm_c" name="agm[c]" compartment="c" substanceUnits="substance" hasOnlySubstanceUnits="false" boundaryCondition="false" constant="false" fbc:chemicalFormula="C5H16N4">
        <notes>
          <html xmlns="http://www.w3.org/1999/xhtml">
            <p>FORMULA: C5H16N4</p>
          </html>
        </notes>
      </species>
      <species id="M_ah6p_D_c" name="ah6p-D[c]" compartment="c" substanceUnits="substance" hasOnlySubstanceUnits="false" boundaryCondition="false" constant="false" fbc:chemicalFormula="C6H11O9P">
        <notes>
          <html xmlns="http://www.w3.org/1999/xhtml">
            <p>FORMULA: C6H11O9P</p>
          </html>
        </notes>
      </species>
      <species id="M_ahcys_c" name="ahcys[c]" compartment="c" substanceUnits="substance" hasOnlySubstanceUnits="false" boundaryCondition="false" constant="false" fbc:chemicalFormula="C14H20N6O5S">
        <notes>
          <html xmlns="http://www.w3.org/1999/xhtml">
            <p>FORMULA: C14H20N6O5S</p>
          </html>
        </notes>
      </species>
      <species id="M_ahdt_c" name="ahdt[c]" compartment="c" substanceUnits="substance" hasOnlySubstanceUnits="false" boundaryCondition="false" constant="false" fbc:chemicalFormula="C9H13N5O13P3">
        <notes>
          <html xmlns="http://www.w3.org/1999/xhtml">
            <p>FORMULA: C9H13N5O13P3</p>
          </html>
        </notes>
      </species>
      <species id="M_aicar_c" name="aicar[c]" compartment="c" substanceUnits="substance" hasOnlySubstanceUnits="false" boundaryCondition="false" constant="false" fbc:chemicalFormula="C9H13N4O8P">
        <notes>
          <html xmlns="http://www.w3.org/1999/xhtml">
            <p>FORMULA: C9H13N4O8P</p>
          </html>
        </notes>
      </species>
      <species id="M_air_c" name="air[c]" compartment="c" substanceUnits="substance" hasOnlySubstanceUnits="false" boundaryCondition="false" constant="false" fbc:chemicalFormula="C8H12N3O7P">
        <notes>
          <html xmlns="http://www.w3.org/1999/xhtml">
            <p>FORMULA: C8H12N3O7P</p>
          </html>
        </notes>
      </species>
      <species id="M_akg_c" name="akg[c]" compartment="c" substanceUnits="substance" hasOnlySubstanceUnits="false" boundaryCondition="false" constant="false" fbc:chemicalFormula="C5H4O5">
        <notes>
          <html xmlns="http://www.w3.org/1999/xhtml">
            <p>FORMULA: C5H4O5</p>
          </html>
        </notes>
      </species>
      <species id="M_ala_B_c" name="ala-B[c]" compartment="c" substanceUnits="substance" hasOnlySubstanceUnits="false" boundaryCondition="false" constant="false" fbc:chemicalFormula="C3H7NO2">
        <notes>
          <html xmlns="http://www.w3.org/1999/xhtml">
            <p>FORMULA: C3H7NO2</p>
          </html>
        </notes>
      </species>
      <species id="M_ala_L_c" name="ala-L[c]" compartment="c" substanceUnits="substance" hasOnlySubstanceUnits="false" boundaryCondition="false" constant="false" fbc:chemicalFormula="C3H7NO2">
        <notes>
          <html xmlns="http://www.w3.org/1999/xhtml">
            <p>FORMULA: C3H7NO2</p>
          </html>
        </notes>
      </species>
      <species id="M_ala_L_e" name="ala-L[e]" compartment="e" substanceUnits="substance" hasOnlySubstanceUnits="false" boundaryCondition="false" constant="false"/>
      <species id="M_alac_S_c" name="alac-S[c]" compartment="c" substanceUnits="substance" hasOnlySubstanceUnits="false" boundaryCondition="false" constant="false" fbc:chemicalFormula="C5H7O4">
        <notes>
          <html xmlns="http://www.w3.org/1999/xhtml">
            <p>FORMULA: C5H7O4</p>
          </html>
        </notes>
      </species>
      <species id="M_alac_S_e" name="alac-S[e]" compartment="e" substanceUnits="substance" hasOnlySubstanceUnits="false" boundaryCondition="false" constant="false"/>
      <species id="M_alatrna_c" name="alatrna[c]" compartment="c" substanceUnits="substance" hasOnlySubstanceUnits="false" boundaryCondition="false" constant="false" fbc:chemicalFormula="C3H6NOR">
        <notes>
          <html xmlns="http://www.w3.org/1999/xhtml">
            <p>FORMULA: C3H6NOR</p>
          </html>
        </notes>
      </species>
      <species id="M_amet_c" name="amet[c]" compartment="c" substanceUnits="substance" hasOnlySubstanceUnits="false" boundaryCondition="false" constant="false" fbc:chemicalFormula="C15H23N6O5S">
        <notes>
          <html xmlns="http://www.w3.org/1999/xhtml">
            <p>FORMULA: C15H23N6O5S</p>
          </html>
        </notes>
      </species>
      <species id="M_amob_c" name="amob[c]" compartment="c" substanceUnits="substance" hasOnlySubstanceUnits="false" boundaryCondition="false" constant="false" fbc:chemicalFormula="C15H19N5O6S">
        <notes>
          <html xmlns="http://www.w3.org/1999/xhtml">
            <p>FORMULA: C15H19N5O6S</p>
          </html>
        </notes>
      </species>
      <species id="M_amp_c" name="amp[c]" compartment="c" substanceUnits="substance" hasOnlySubstanceUnits="false" boundaryCondition="false" constant="false" fbc:chemicalFormula="C10H12N5O7P">
        <notes>
          <html xmlns="http://www.w3.org/1999/xhtml">
            <p>FORMULA: C10H12N5O7P</p>
          </html>
        </notes>
      </species>
      <species id="M_anth_c" name="anth[c]" compartment="c" substanceUnits="substance" hasOnlySubstanceUnits="false" boundaryCondition="false" constant="false" fbc:chemicalFormula="C7H6NO2">
        <notes>
          <html xmlns="http://www.w3.org/1999/xhtml">
            <p>FORMULA: C7H6NO2</p>
          </html>
        </notes>
      </species>
      <species id="M_appl_c" name="appl[c]" compartment="c" substanceUnits="substance" hasOnlySubstanceUnits="false" boundaryCondition="false" constant="false" fbc:chemicalFormula="C3H10NO">
        <notes>
          <html xmlns="http://www.w3.org/1999/xhtml">
            <p>FORMULA: C3H10NO</p>
          </html>
        </notes>
      </species>
      <species id="M_applp_c" name="applp[c]" compartment="c" substanceUnits="substance" hasOnlySubstanceUnits="false" boundaryCondition="false" constant="false" fbc:chemicalFormula="C3H9NO4P">
        <notes>
          <html xmlns="http://www.w3.org/1999/xhtml">
            <p>FORMULA: C3H9NO4P</p>
          </html>
        </notes>
      </species>
      <species id="M_aps_c" name="aps[c]" compartment="c" substanceUnits="substance" hasOnlySubstanceUnits="false" boundaryCondition="false" constant="false" fbc:chemicalFormula="C10H12N5O10PS">
        <notes>
          <html xmlns="http://www.w3.org/1999/xhtml">
            <p>FORMULA: C10H12N5O10PS</p>
          </html>
        </notes>
      </species>
      <species id="M_arg_L_c" name="arg-L[c]" compartment="c" substanceUnits="substance" hasOnlySubstanceUnits="false" boundaryCondition="false" constant="false" fbc:chemicalFormula="C6H15N4O2">
        <notes>
          <html xmlns="http://www.w3.org/1999/xhtml">
            <p>FORMULA: C6H15N4O2</p>
          </html>
        </notes>
      </species>
      <species id="M_argsuc_c" name="argsuc[c]" compartment="c" substanceUnits="substance" hasOnlySubstanceUnits="false" boundaryCondition="false" constant="false" fbc:chemicalFormula="C10H17N4O6">
        <notes>
          <html xmlns="http://www.w3.org/1999/xhtml">
            <p>FORMULA: C10H17N4O6</p>
          </html>
        </notes>
      </species>
      <species id="M_argtrna_c" name="argtrna[c]" compartment="c" substanceUnits="substance" hasOnlySubstanceUnits="false" boundaryCondition="false" constant="false" fbc:chemicalFormula="C6H14N4OR">
        <notes>
          <html xmlns="http://www.w3.org/1999/xhtml">
            <p>FORMULA: C6H14N4OR</p>
          </html>
        </notes>
      </species>
      <species id="M_asn_L_c" name="asn-L[c]" compartment="c" substanceUnits="substance" hasOnlySubstanceUnits="false" boundaryCondition="false" constant="false" fbc:chemicalFormula="C4H8N2O3">
        <notes>
          <html xmlns="http://www.w3.org/1999/xhtml">
            <p>FORMULA: C4H8N2O3</p>
          </html>
        </notes>
      </species>
      <species id="M_asntrna_asp__c" name="asntrna(asp)[c]" compartment="c" substanceUnits="substance" hasOnlySubstanceUnits="false" boundaryCondition="false" constant="false" fbc:chemicalFormula="C4H5NO3R">
        <notes>
          <html xmlns="http://www.w3.org/1999/xhtml">
            <p>FORMULA: C4H5NO3R</p>
          </html>
        </notes>
      </species>
      <species id="M_asntrna_c" name="asntrna[c]" compartment="c" substanceUnits="substance" hasOnlySubstanceUnits="false" boundaryCondition="false" constant="false" fbc:chemicalFormula="C4H7N2O2R">
        <notes>
          <html xmlns="http://www.w3.org/1999/xhtml">
            <p>FORMULA: C4H7N2O2R</p>
          </html>
        </notes>
      </species>
      <species id="M_asp_L_c" name="asp-L[c]" compartment="c" substanceUnits="substance" hasOnlySubstanceUnits="false" boundaryCondition="false" constant="false" fbc:chemicalFormula="C4H6NO4">
        <notes>
          <html xmlns="http://www.w3.org/1999/xhtml">
            <p>FORMULA: C4H6NO4</p>
          </html>
        </notes>
      </species>
      <species id="M_aspsa_c" name="aspsa[c]" compartment="c" substanceUnits="substance" hasOnlySubstanceUnits="false" boundaryCondition="false" constant="false" fbc:chemicalFormula="C4H7NO3">
        <notes>
          <html xmlns="http://www.w3.org/1999/xhtml">
            <p>FORMULA: C4H7NO3</p>
          </html>
        </notes>
      </species>
      <species id="M_asptrna_c" name="asptrna[c]" compartment="c" substanceUnits="substance" hasOnlySubstanceUnits="false" boundaryCondition="false" constant="false" fbc:chemicalFormula="C4H5NO3R">
        <notes>
          <html xmlns="http://www.w3.org/1999/xhtml">
            <p>FORMULA: C4H5NO3R</p>
          </html>
        </notes>
      </species>
      <species id="M_athr_L_c" name="athr-L[c]" compartment="c" substanceUnits="substance" hasOnlySubstanceUnits="false" boundaryCondition="false" constant="false" fbc:chemicalFormula="C4H9NO3">
        <notes>
          <html xmlns="http://www.w3.org/1999/xhtml">
            <p>FORMULA: C4H9NO3</p>
          </html>
        </notes>
      </species>
      <species id="M_atp_c" name="atp[c]" compartment="c" substanceUnits="substance" hasOnlySubstanceUnits="false" boundaryCondition="false" constant="false" fbc:chemicalFormula="C10H12N5O13P3">
        <notes>
          <html xmlns="http://www.w3.org/1999/xhtml">
            <p>FORMULA: C10H12N5O13P3</p>
          </html>
        </notes>
      </species>
      <species id="M_bamppald_c" name="bamppald[c]" compartment="c" substanceUnits="substance" hasOnlySubstanceUnits="false" boundaryCondition="false" constant="false" fbc:chemicalFormula="C3H8NO">
        <notes>
          <html xmlns="http://www.w3.org/1999/xhtml">
            <p>FORMULA: C3H8NO</p>
          </html>
        </notes>
      </species>
      <species id="M_biomass_met_c" name="biomass_met[c]" compartment="c" substanceUnits="substance" hasOnlySubstanceUnits="false" boundaryCondition="false" constant="false"/>
      <species id="M_biomass_met_e" name="biomass_met[e]" compartment="e" substanceUnits="substance" hasOnlySubstanceUnits="false" boundaryCondition="false" constant="false"/>
      <species id="M_btamp_c" name="btamp[c]" compartment="c" substanceUnits="substance" hasOnlySubstanceUnits="false" boundaryCondition="false" constant="false" fbc:chemicalFormula="C20H27N7O9PS">
        <notes>
          <html xmlns="http://www.w3.org/1999/xhtml">
            <p>FORMULA: C20H27N7O9PS</p>
          </html>
        </notes>
      </species>
      <species id="M_btn_c" name="btn[c]" compartment="c" substanceUnits="substance" hasOnlySubstanceUnits="false" boundaryCondition="false" constant="false" fbc:chemicalFormula="C10H15N2O3S">
        <notes>
          <html xmlns="http://www.w3.org/1999/xhtml">
            <p>FORMULA: C10H15N2O3S</p>
          </html>
        </notes>
      </species>
      <species id="M_btn_e" name="btn[e]" compartment="e" substanceUnits="substance" hasOnlySubstanceUnits="false" boundaryCondition="false" constant="false"/>
      <species id="M_btnp_s2_c" name="btnp-s2[c]" compartment="c" substanceUnits="substance" hasOnlySubstanceUnits="false" boundaryCondition="false" constant="false" fbc:chemicalFormula="Fe2S2R">
        <notes>
          <html xmlns="http://www.w3.org/1999/xhtml">
            <p>FORMULA: Fe2S2R</p>
          </html>
        </notes>
      </species>
      <species id="M_btnp_c" name="btnp[c]" compartment="c" substanceUnits="substance" hasOnlySubstanceUnits="false" boundaryCondition="false" constant="false" fbc:chemicalFormula="R">
        <notes>
          <html xmlns="http://www.w3.org/1999/xhtml">
            <p>FORMULA: R</p>
          </html>
        </notes>
      </species>
      <species id="M_ca2_c" name="ca2[c]" compartment="c" substanceUnits="substance" hasOnlySubstanceUnits="false" boundaryCondition="false" constant="false" fbc:chemicalFormula="Ca">
        <notes>
          <html xmlns="http://www.w3.org/1999/xhtml">
            <p>FORMULA: Ca</p>
          </html>
        </notes>
      </species>
      <species id="M_ca2_e" name="ca2[e]" compartment="e" substanceUnits="substance" hasOnlySubstanceUnits="false" boundaryCondition="false" constant="false"/>
      <species id="M_camp_c" name="camp[c]" compartment="c" substanceUnits="substance" hasOnlySubstanceUnits="false" boundaryCondition="false" constant="false" fbc:chemicalFormula="C10H11N5O6P">
        <notes>
          <html xmlns="http://www.w3.org/1999/xhtml">
            <p>FORMULA: C10H11N5O6P</p>
          </html>
        </notes>
      </species>
      <species id="M_caphis_c" name="caphis[c]" compartment="c" substanceUnits="substance" hasOnlySubstanceUnits="false" boundaryCondition="false" constant="false" fbc:chemicalFormula="C10H16N4O4">
        <notes>
          <html xmlns="http://www.w3.org/1999/xhtml">
            <p>FORMULA: C10H16N4O4</p>
          </html>
        </notes>
      </species>
      <species id="M_carb_met_c" name="carb_met[c]" compartment="c" substanceUnits="substance" hasOnlySubstanceUnits="false" boundaryCondition="false" constant="false"/>
      <species id="M_carn_c" name="carn[c]" compartment="c" substanceUnits="substance" hasOnlySubstanceUnits="false" boundaryCondition="false" constant="false" fbc:chemicalFormula="C9H15N4O3">
        <notes>
          <html xmlns="http://www.w3.org/1999/xhtml">
            <p>FORMULA: C9H15N4O3</p>
          </html>
        </notes>
      </species>
      <species id="M_cbasp_c" name="cbasp[c]" compartment="c" substanceUnits="substance" hasOnlySubstanceUnits="false" boundaryCondition="false" constant="false" fbc:chemicalFormula="C5H6N2O5">
        <notes>
          <html xmlns="http://www.w3.org/1999/xhtml">
            <p>FORMULA: C5H6N2O5</p>
          </html>
        </notes>
      </species>
      <species id="M_cbi_c" name="cbi[c]" compartment="c" substanceUnits="substance" hasOnlySubstanceUnits="false" boundaryCondition="false" constant="false" fbc:chemicalFormula="C48H72CoN11O8">
        <notes>
          <html xmlns="http://www.w3.org/1999/xhtml">
            <p>FORMULA: C48H72CoN11O8</p>
          </html>
        </notes>
      </species>
      <species id="M_cbi_e" name="cbi[e]" compartment="e" substanceUnits="substance" hasOnlySubstanceUnits="false" boundaryCondition="false" constant="false"/>
      <species id="M_cbl1_c" name="cbl1[c]" compartment="c" substanceUnits="substance" hasOnlySubstanceUnits="false" boundaryCondition="false" constant="false" fbc:chemicalFormula="C62H88CoN13O14P">
        <notes>
          <html xmlns="http://www.w3.org/1999/xhtml">
            <p>FORMULA: C62H88CoN13O14P</p>
          </html>
        </notes>
      </species>
      <species id="M_cbl1_e" name="cbl1[e]" compartment="e" substanceUnits="substance" hasOnlySubstanceUnits="false" boundaryCondition="false" constant="false"/>
      <species id="M_cbl1hbi_c" name="cbl1hbi[c]" compartment="c" substanceUnits="substance" hasOnlySubstanceUnits="false" boundaryCondition="false" constant="false" fbc:chemicalFormula="C60H84CoN13O15P">
        <notes>
          <html xmlns="http://www.w3.org/1999/xhtml">
            <p>FORMULA: C60H84CoN13O15P</p>
          </html>
        </notes>
      </species>
      <species id="M_cbl1hbi_e" name="cbl1hbi[e]" compartment="e" substanceUnits="substance" hasOnlySubstanceUnits="false" boundaryCondition="false" constant="false"/>
      <species id="M_cbp_c" name="cbp[c]" compartment="c" substanceUnits="substance" hasOnlySubstanceUnits="false" boundaryCondition="false" constant="false" fbc:chemicalFormula="CH2NO5P">
        <notes>
          <html xmlns="http://www.w3.org/1999/xhtml">
            <p>FORMULA: CH2NO5P</p>
          </html>
        </notes>
      </species>
      <species id="M_cd2_c" name="cd2[c]" compartment="c" substanceUnits="substance" hasOnlySubstanceUnits="false" boundaryCondition="false" constant="false" fbc:chemicalFormula="Cd">
        <notes>
          <html xmlns="http://www.w3.org/1999/xhtml">
            <p>FORMULA: Cd</p>
          </html>
        </notes>
      </species>
      <species id="M_cd2_e" name="cd2[e]" compartment="e" substanceUnits="substance" hasOnlySubstanceUnits="false" boundaryCondition="false" constant="false"/>
      <species id="M_cdgggp_c" name="cdgggp[c]" compartment="c" substanceUnits="substance" hasOnlySubstanceUnits="false" boundaryCondition="false" constant="false" fbc:chemicalFormula="C52H83N3O13P2">
        <notes>
          <html xmlns="http://www.w3.org/1999/xhtml">
            <p>FORMULA: C52H83N3O13P2</p>
          </html>
        </notes>
      </species>
      <species id="M_cdp_c" name="cdp[c]" compartment="c" substanceUnits="substance" hasOnlySubstanceUnits="false" boundaryCondition="false" constant="false" fbc:chemicalFormula="C9H12N3O11P2">
        <notes>
          <html xmlns="http://www.w3.org/1999/xhtml">
            <p>FORMULA: C9H12N3O11P2</p>
          </html>
        </notes>
      </species>
      <species id="M_cgly_c" name="cgly[c]" compartment="c" substanceUnits="substance" hasOnlySubstanceUnits="false" boundaryCondition="false" constant="false" fbc:chemicalFormula="C5H10N2O3S">
        <notes>
          <html xmlns="http://www.w3.org/1999/xhtml">
            <p>FORMULA: C5H10N2O3S</p>
          </html>
        </notes>
      </species>
      <species id="M_ch4_c" name="ch4[c]" compartment="c" substanceUnits="substance" hasOnlySubstanceUnits="false" boundaryCondition="false" constant="false" fbc:chemicalFormula="CH4">
        <notes>
          <html xmlns="http://www.w3.org/1999/xhtml">
            <p>FORMULA: CH4</p>
          </html>
        </notes>
      </species>
      <species id="M_ch4_e" name="ch4[e]" compartment="e" substanceUnits="substance" hasOnlySubstanceUnits="false" boundaryCondition="false" constant="false"/>
      <species id="M_ch4s_c" name="ch4s[c]" compartment="c" substanceUnits="substance" hasOnlySubstanceUnits="false" boundaryCondition="false" constant="false" fbc:chemicalFormula="CH4S">
        <notes>
          <html xmlns="http://www.w3.org/1999/xhtml">
            <p>FORMULA: CH4S</p>
          </html>
        </notes>
      </species>
      <species id="M_ch4s_e" name="ch4s[e]" compartment="e" substanceUnits="substance" hasOnlySubstanceUnits="false" boundaryCondition="false" constant="false"/>
      <species id="M_chor_c" name="chor[c]" compartment="c" substanceUnits="substance" hasOnlySubstanceUnits="false" boundaryCondition="false" constant="false" fbc:chemicalFormula="C10H8O6">
        <notes>
          <html xmlns="http://www.w3.org/1999/xhtml">
            <p>FORMULA: C10H8O6</p>
          </html>
        </notes>
      </species>
      <species id="M_cit_c" name="cit[c]" compartment="c" substanceUnits="substance" hasOnlySubstanceUnits="false" boundaryCondition="false" constant="false" fbc:chemicalFormula="C6H5O7">
        <notes>
          <html xmlns="http://www.w3.org/1999/xhtml">
            <p>FORMULA: C6H5O7</p>
          </html>
        </notes>
      </species>
      <species id="M_cit_e" name="cit[e]" compartment="e" substanceUnits="substance" hasOnlySubstanceUnits="false" boundaryCondition="false" constant="false"/>
      <species id="M_citr_L_c" name="citr-L[c]" compartment="c" substanceUnits="substance" hasOnlySubstanceUnits="false" boundaryCondition="false" constant="false" fbc:chemicalFormula="C6H13N3O3">
        <notes>
          <html xmlns="http://www.w3.org/1999/xhtml">
            <p>FORMULA: C6H13N3O3</p>
          </html>
        </notes>
      </species>
      <species id="M_citrac_c" name="citrac[c]" compartment="c" substanceUnits="substance" hasOnlySubstanceUnits="false" boundaryCondition="false" constant="false" fbc:chemicalFormula="R">
        <notes>
          <html xmlns="http://www.w3.org/1999/xhtml">
            <p>FORMULA: R</p>
          </html>
        </notes>
      </species>
      <species id="M_cl_c" name="cl[c]" compartment="c" substanceUnits="substance" hasOnlySubstanceUnits="false" boundaryCondition="false" constant="false" fbc:chemicalFormula="Cl">
        <notes>
          <html xmlns="http://www.w3.org/1999/xhtml">
            <p>FORMULA: Cl</p>
          </html>
        </notes>
      </species>
      <species id="M_cl_e" name="cl[e]" compartment="e" substanceUnits="substance" hasOnlySubstanceUnits="false" boundaryCondition="false" constant="false"/>
      <species id="M_cmaphis_c" name="cmaphis[c]" compartment="c" substanceUnits="substance" hasOnlySubstanceUnits="false" boundaryCondition="false" constant="false" fbc:chemicalFormula="C11H18N4O4">
        <notes>
          <html xmlns="http://www.w3.org/1999/xhtml">
            <p>FORMULA: C11H18N4O4</p>
          </html>
        </notes>
      </species>
      <species id="M_cmp_c" name="cmp[c]" compartment="c" substanceUnits="substance" hasOnlySubstanceUnits="false" boundaryCondition="false" constant="false" fbc:chemicalFormula="C9H12N3O8P">
        <notes>
          <html xmlns="http://www.w3.org/1999/xhtml">
            <p>FORMULA: C9H12N3O8P</p>
          </html>
        </notes>
      </species>
      <species id="M_cmpacna_c" name="cmpacna[c]" compartment="c" substanceUnits="substance" hasOnlySubstanceUnits="false" boundaryCondition="false" constant="false" fbc:chemicalFormula="C20H29N4O16P">
        <notes>
          <html xmlns="http://www.w3.org/1999/xhtml">
            <p>FORMULA: C20H29N4O16P</p>
          </html>
        </notes>
      </species>
      <species id="M_co1dam_c" name="co1dam[c]" compartment="c" substanceUnits="substance" hasOnlySubstanceUnits="false" boundaryCondition="false" constant="false" fbc:chemicalFormula="C45H56CoN6O12">
        <notes>
          <html xmlns="http://www.w3.org/1999/xhtml">
            <p>FORMULA: C45H56CoN6O12</p>
          </html>
        </notes>
      </species>
      <species id="M_co2_c" name="co2[c]" compartment="c" substanceUnits="substance" hasOnlySubstanceUnits="false" boundaryCondition="false" constant="false" fbc:chemicalFormula="CO2">
        <notes>
          <html xmlns="http://www.w3.org/1999/xhtml">
            <p>FORMULA: CO2</p>
          </html>
        </notes>
      </species>
      <species id="M_co2_e" name="co2[e]" compartment="e" substanceUnits="substance" hasOnlySubstanceUnits="false" boundaryCondition="false" constant="false"/>
      <species id="M_co2dam_c" name="co2dam[c]" compartment="c" substanceUnits="substance" hasOnlySubstanceUnits="false" boundaryCondition="false" constant="false" fbc:chemicalFormula="C45H56CoN6O12">
        <notes>
          <html xmlns="http://www.w3.org/1999/xhtml">
            <p>FORMULA: C45H56CoN6O12</p>
          </html>
        </notes>
      </species>
      <species id="M_co_c" name="co[c]" compartment="c" substanceUnits="substance" hasOnlySubstanceUnits="false" boundaryCondition="false" constant="false" fbc:chemicalFormula="CO">
        <notes>
          <html xmlns="http://www.w3.org/1999/xhtml">
            <p>FORMULA: CO</p>
          </html>
        </notes>
      </species>
      <species id="M_co_e" name="co[e]" compartment="e" substanceUnits="substance" hasOnlySubstanceUnits="false" boundaryCondition="false" constant="false"/>
      <species id="M_coa_c" name="coa[c]" compartment="c" substanceUnits="substance" hasOnlySubstanceUnits="false" boundaryCondition="false" constant="false" fbc:chemicalFormula="C21H32N7O16P3S">
        <notes>
          <html xmlns="http://www.w3.org/1999/xhtml">
            <p>FORMULA: C21H32N7O16P3S</p>
          </html>
        </notes>
      </species>
      <species id="M_cob_c" name="cob[c]" compartment="c" substanceUnits="substance" hasOnlySubstanceUnits="false" boundaryCondition="false" constant="false" fbc:chemicalFormula="C11H19N1O7P1S1">
        <notes>
          <html xmlns="http://www.w3.org/1999/xhtml">
            <p>FORMULA: C11H19N1O7P1S1</p>
          </html>
        </notes>
      </species>
      <species id="M_cobalt2_c" name="cobalt2[c]" compartment="c" substanceUnits="substance" hasOnlySubstanceUnits="false" boundaryCondition="false" constant="false" fbc:chemicalFormula="Co">
        <notes>
          <html xmlns="http://www.w3.org/1999/xhtml">
            <p>FORMULA: Co</p>
          </html>
        </notes>
      </species>
      <species id="M_cobalt2_e" name="cobalt2[e]" compartment="e" substanceUnits="substance" hasOnlySubstanceUnits="false" boundaryCondition="false" constant="false"/>
      <species id="M_cobya_c" name="cobya[c]" compartment="c" substanceUnits="substance" hasOnlySubstanceUnits="false" boundaryCondition="false" constant="false" fbc:chemicalFormula="C45H52CoN4O14">
        <notes>
          <html xmlns="http://www.w3.org/1999/xhtml">
            <p>FORMULA: C45H52CoN4O14</p>
          </html>
        </notes>
      </species>
      <species id="M_codhpre6_c" name="codhpre6[c]" compartment="c" substanceUnits="substance" hasOnlySubstanceUnits="false" boundaryCondition="false" constant="false" fbc:chemicalFormula="C44H47CoN4O16">
        <notes>
          <html xmlns="http://www.w3.org/1999/xhtml">
            <p>FORMULA: C44H47CoN4O16</p>
          </html>
        </notes>
      </species>
      <species id="M_com_c" name="com[c]" compartment="c" substanceUnits="substance" hasOnlySubstanceUnits="false" boundaryCondition="false" constant="false" fbc:chemicalFormula="C2H5O3S2">
        <notes>
          <html xmlns="http://www.w3.org/1999/xhtml">
            <p>FORMULA: C2H5O3S2</p>
          </html>
        </notes>
      </species>
      <species id="M_copre2_c" name="copre2[c]" compartment="c" substanceUnits="substance" hasOnlySubstanceUnits="false" boundaryCondition="false" constant="false" fbc:chemicalFormula="C42H38N4O16Co">
        <notes>
          <html xmlns="http://www.w3.org/1999/xhtml">
            <p>FORMULA: C42H38N4O16Co</p>
          </html>
        </notes>
      </species>
      <species id="M_copre3_c" name="copre3[c]" compartment="c" substanceUnits="substance" hasOnlySubstanceUnits="false" boundaryCondition="false" constant="false" fbc:chemicalFormula="C43H40CoN4O16">
        <notes>
          <html xmlns="http://www.w3.org/1999/xhtml">
            <p>FORMULA: C43H40CoN4O16</p>
          </html>
        </notes>
      </species>
      <species id="M_copre4_c" name="copre4[c]" compartment="c" substanceUnits="substance" hasOnlySubstanceUnits="false" boundaryCondition="false" constant="false" fbc:chemicalFormula="C44H43CoN4O16">
        <notes>
          <html xmlns="http://www.w3.org/1999/xhtml">
            <p>FORMULA: C44H43CoN4O16</p>
          </html>
        </notes>
      </species>
      <species id="M_copre5_c" name="copre5[c]" compartment="c" substanceUnits="substance" hasOnlySubstanceUnits="false" boundaryCondition="false" constant="false" fbc:chemicalFormula="C45H45CoN4O16">
        <notes>
          <html xmlns="http://www.w3.org/1999/xhtml">
            <p>FORMULA: C45H45CoN4O16</p>
          </html>
        </notes>
      </species>
      <species id="M_copre6_c" name="copre6[c]" compartment="c" substanceUnits="substance" hasOnlySubstanceUnits="false" boundaryCondition="false" constant="false" fbc:chemicalFormula="C44H44CoN4O16">
        <notes>
          <html xmlns="http://www.w3.org/1999/xhtml">
            <p>FORMULA: C44H44CoN4O16</p>
          </html>
        </notes>
      </species>
      <species id="M_copre8_c" name="copre8[c]" compartment="c" substanceUnits="substance" hasOnlySubstanceUnits="false" boundaryCondition="false" constant="false" fbc:chemicalFormula="C45H51CoN4O14">
        <notes>
          <html xmlns="http://www.w3.org/1999/xhtml">
            <p>FORMULA: C45H51CoN4O14</p>
          </html>
        </notes>
      </species>
      <species id="M_csn_c" name="csn[c]" compartment="c" substanceUnits="substance" hasOnlySubstanceUnits="false" boundaryCondition="false" constant="false" fbc:chemicalFormula="C4H5N3O">
        <notes>
          <html xmlns="http://www.w3.org/1999/xhtml">
            <p>FORMULA: C4H5N3O</p>
          </html>
        </notes>
      </species>
      <species id="M_ctp_c" name="ctp[c]" compartment="c" substanceUnits="substance" hasOnlySubstanceUnits="false" boundaryCondition="false" constant="false" fbc:chemicalFormula="C9H12N3O14P3">
        <notes>
          <html xmlns="http://www.w3.org/1999/xhtml">
            <p>FORMULA: C9H12N3O14P3</p>
          </html>
        </notes>
      </species>
      <species id="M_cu2_c" name="cu2[c]" compartment="c" substanceUnits="substance" hasOnlySubstanceUnits="false" boundaryCondition="false" constant="false" fbc:chemicalFormula="Cu">
        <notes>
          <html xmlns="http://www.w3.org/1999/xhtml">
            <p>FORMULA: Cu</p>
          </html>
        </notes>
      </species>
      <species id="M_cu2_e" name="cu2[e]" compartment="e" substanceUnits="substance" hasOnlySubstanceUnits="false" boundaryCondition="false" constant="false"/>
      <species id="M_cys_L_c" name="cys-L[c]" compartment="c" substanceUnits="substance" hasOnlySubstanceUnits="false" boundaryCondition="false" constant="false" fbc:chemicalFormula="C3H7NO2S">
        <notes>
          <html xmlns="http://www.w3.org/1999/xhtml">
            <p>FORMULA: C3H7NO2S</p>
          </html>
        </notes>
      </species>
      <species id="M_cys_L_e" name="cys-L[e]" compartment="e" substanceUnits="substance" hasOnlySubstanceUnits="false" boundaryCondition="false" constant="false"/>
      <species id="M_cystrna_pser__c" name="cystrna(pser)[c]" compartment="c" substanceUnits="substance" hasOnlySubstanceUnits="false" boundaryCondition="false" constant="false" fbc:chemicalFormula="C3H5NO5PR">
        <notes>
          <html xmlns="http://www.w3.org/1999/xhtml">
            <p>FORMULA: C3H5NO5PR</p>
          </html>
        </notes>
      </species>
      <species id="M_cystrna_c" name="cystrna[c]" compartment="c" substanceUnits="substance" hasOnlySubstanceUnits="false" boundaryCondition="false" constant="false" fbc:chemicalFormula="C3H6NOSR">
        <notes>
          <html xmlns="http://www.w3.org/1999/xhtml">
            <p>FORMULA: C3H6NOSR</p>
          </html>
        </notes>
      </species>
      <species id="M_cytd_c" name="cytd[c]" compartment="c" substanceUnits="substance" hasOnlySubstanceUnits="false" boundaryCondition="false" constant="false" fbc:chemicalFormula="C9H13N3O5">
        <notes>
          <html xmlns="http://www.w3.org/1999/xhtml">
            <p>FORMULA: C9H13N3O5</p>
          </html>
        </notes>
      </species>
      <species id="M_dad_2_c" name="dad-2[c]" compartment="c" substanceUnits="substance" hasOnlySubstanceUnits="false" boundaryCondition="false" constant="false" fbc:chemicalFormula="C10H13N5O3">
        <notes>
          <html xmlns="http://www.w3.org/1999/xhtml">
            <p>FORMULA: C10H13N5O3</p>
          </html>
        </notes>
      </species>
      <species id="M_dadp_c" name="dadp[c]" compartment="c" substanceUnits="substance" hasOnlySubstanceUnits="false" boundaryCondition="false" constant="false" fbc:chemicalFormula="C10H12N5O9P2">
        <notes>
          <html xmlns="http://www.w3.org/1999/xhtml">
            <p>FORMULA: C10H12N5O9P2</p>
          </html>
        </notes>
      </species>
      <species id="M_damp_c" name="damp[c]" compartment="c" substanceUnits="substance" hasOnlySubstanceUnits="false" boundaryCondition="false" constant="false" fbc:chemicalFormula="C10H12N5O6P">
        <notes>
          <html xmlns="http://www.w3.org/1999/xhtml">
            <p>FORMULA: C10H12N5O6P</p>
          </html>
        </notes>
      </species>
      <species id="M_dann_c" name="dann[c]" compartment="c" substanceUnits="substance" hasOnlySubstanceUnits="false" boundaryCondition="false" constant="false" fbc:chemicalFormula="C9H21N2O2">
        <notes>
          <html xmlns="http://www.w3.org/1999/xhtml">
            <p>FORMULA: C9H21N2O2</p>
          </html>
        </notes>
      </species>
      <species id="M_datp_c" name="datp[c]" compartment="c" substanceUnits="substance" hasOnlySubstanceUnits="false" boundaryCondition="false" constant="false" fbc:chemicalFormula="C10H12N5O12P3">
        <notes>
          <html xmlns="http://www.w3.org/1999/xhtml">
            <p>FORMULA: C10H12N5O12P3</p>
          </html>
        </notes>
      </species>
      <species id="M_db4p_c" name="db4p[c]" compartment="c" substanceUnits="substance" hasOnlySubstanceUnits="false" boundaryCondition="false" constant="false" fbc:chemicalFormula="C4H7O6P">
        <notes>
          <html xmlns="http://www.w3.org/1999/xhtml">
            <p>FORMULA: C4H7O6P</p>
          </html>
        </notes>
      </species>
      <species id="M_dcamp_c" name="dcamp[c]" compartment="c" substanceUnits="substance" hasOnlySubstanceUnits="false" boundaryCondition="false" constant="false" fbc:chemicalFormula="C14H14N5O11P">
        <notes>
          <html xmlns="http://www.w3.org/1999/xhtml">
            <p>FORMULA: C14H14N5O11P</p>
          </html>
        </notes>
      </species>
      <species id="M_dcdp_c" name="dcdp[c]" compartment="c" substanceUnits="substance" hasOnlySubstanceUnits="false" boundaryCondition="false" constant="false" fbc:chemicalFormula="C9H12N3O10P2">
        <notes>
          <html xmlns="http://www.w3.org/1999/xhtml">
            <p>FORMULA: C9H12N3O10P2</p>
          </html>
        </notes>
      </species>
      <species id="M_dcmp_c" name="dcmp[c]" compartment="c" substanceUnits="substance" hasOnlySubstanceUnits="false" boundaryCondition="false" constant="false" fbc:chemicalFormula="C9H12N3O7P">
        <notes>
          <html xmlns="http://www.w3.org/1999/xhtml">
            <p>FORMULA: C9H12N3O7P</p>
          </html>
        </notes>
      </species>
      <species id="M_dctp_c" name="dctp[c]" compartment="c" substanceUnits="substance" hasOnlySubstanceUnits="false" boundaryCondition="false" constant="false" fbc:chemicalFormula="C9H12N3O13P3">
        <notes>
          <html xmlns="http://www.w3.org/1999/xhtml">
            <p>FORMULA: C9H12N3O13P3</p>
          </html>
        </notes>
      </species>
      <species id="M_dcyt_c" name="dcyt[c]" compartment="c" substanceUnits="substance" hasOnlySubstanceUnits="false" boundaryCondition="false" constant="false" fbc:chemicalFormula="C9H13N3O4">
        <notes>
          <html xmlns="http://www.w3.org/1999/xhtml">
            <p>FORMULA: C9H13N3O4</p>
          </html>
        </notes>
      </species>
      <species id="M_ddcdscl_c" name="ddcdscl[c]" compartment="c" substanceUnits="substance" hasOnlySubstanceUnits="false" boundaryCondition="false" constant="false" fbc:chemicalFormula="C40H43N4O12">
        <notes>
          <html xmlns="http://www.w3.org/1999/xhtml">
            <p>FORMULA: C40H43N4O12</p>
          </html>
        </notes>
      </species>
      <species id="M_ddhrb_c" name="ddhrb[c]" compartment="c" substanceUnits="substance" hasOnlySubstanceUnits="false" boundaryCondition="false" constant="false" fbc:chemicalFormula="C16H16N3O7">
        <notes>
          <html xmlns="http://www.w3.org/1999/xhtml">
            <p>FORMULA: C16H16N3O7</p>
          </html>
        </notes>
      </species>
      <species id="M_dgdp_c" name="dgdp[c]" compartment="c" substanceUnits="substance" hasOnlySubstanceUnits="false" boundaryCondition="false" constant="false" fbc:chemicalFormula="C10H12N5O10P2">
        <notes>
          <html xmlns="http://www.w3.org/1999/xhtml">
            <p>FORMULA: C10H12N5O10P2</p>
          </html>
        </notes>
      </species>
      <species id="M_dgggp_c" name="dgggp[c]" compartment="c" substanceUnits="substance" hasOnlySubstanceUnits="false" boundaryCondition="false" constant="false" fbc:chemicalFormula="C43H71O6P1">
        <notes>
          <html xmlns="http://www.w3.org/1999/xhtml">
            <p>FORMULA: C43H71O6P1</p>
          </html>
        </notes>
      </species>
      <species id="M_dgggps_c" name="dgggps[c]" compartment="c" substanceUnits="substance" hasOnlySubstanceUnits="false" boundaryCondition="false" constant="false" fbc:chemicalFormula="C46H77N1O8P1">
        <notes>
          <html xmlns="http://www.w3.org/1999/xhtml">
            <p>FORMULA: C46H77N1O8P1</p>
          </html>
        </notes>
      </species>
      <species id="M_dggpg_c" name="dggpg[c]" compartment="c" substanceUnits="substance" hasOnlySubstanceUnits="false" boundaryCondition="false" constant="false" fbc:chemicalFormula="C46H78O8P1">
        <notes>
          <html xmlns="http://www.w3.org/1999/xhtml">
            <p>FORMULA: C46H78O8P1</p>
          </html>
        </notes>
      </species>
      <species id="M_dggpgp_c" name="dggpgp[c]" compartment="c" substanceUnits="substance" hasOnlySubstanceUnits="false" boundaryCondition="false" constant="false" fbc:chemicalFormula="C46H77O11P2">
        <notes>
          <html xmlns="http://www.w3.org/1999/xhtml">
            <p>FORMULA: C46H77O11P2</p>
          </html>
        </notes>
      </species>
      <species id="M_dggpi_c" name="dggpi[c]" compartment="c" substanceUnits="substance" hasOnlySubstanceUnits="false" boundaryCondition="false" constant="false" fbc:chemicalFormula="C49H82O11P1">
        <notes>
          <html xmlns="http://www.w3.org/1999/xhtml">
            <p>FORMULA: C49H82O11P1</p>
          </html>
        </notes>
      </species>
      <species id="M_dgmp_c" name="dgmp[c]" compartment="c" substanceUnits="substance" hasOnlySubstanceUnits="false" boundaryCondition="false" constant="false" fbc:chemicalFormula="C10H12N5O7P">
        <notes>
          <html xmlns="http://www.w3.org/1999/xhtml">
            <p>FORMULA: C10H12N5O7P</p>
          </html>
        </notes>
      </species>
      <species id="M_dgsn_c" name="dgsn[c]" compartment="c" substanceUnits="substance" hasOnlySubstanceUnits="false" boundaryCondition="false" constant="false" fbc:chemicalFormula="C10H13N5O4">
        <notes>
          <html xmlns="http://www.w3.org/1999/xhtml">
            <p>FORMULA: C10H13N5O4</p>
          </html>
        </notes>
      </species>
      <species id="M_dgtp_c" name="dgtp[c]" compartment="c" substanceUnits="substance" hasOnlySubstanceUnits="false" boundaryCondition="false" constant="false" fbc:chemicalFormula="C10H12N5O13P3">
        <notes>
          <html xmlns="http://www.w3.org/1999/xhtml">
            <p>FORMULA: C10H12N5O13P3</p>
          </html>
        </notes>
      </species>
      <species id="M_dha_c" name="dha[c]" compartment="c" substanceUnits="substance" hasOnlySubstanceUnits="false" boundaryCondition="false" constant="false" fbc:chemicalFormula="C3H6O3">
        <notes>
          <html xmlns="http://www.w3.org/1999/xhtml">
            <p>FORMULA: C3H6O3</p>
          </html>
        </notes>
      </species>
      <species id="M_dhadr_c" name="dhadr[c]" compartment="c" substanceUnits="substance" hasOnlySubstanceUnits="false" boundaryCondition="false" constant="false" fbc:chemicalFormula="C18H25N6O5">
        <notes>
          <html xmlns="http://www.w3.org/1999/xhtml">
            <p>FORMULA: C18H25N6O5</p>
          </html>
        </notes>
      </species>
      <species id="M_dhadrdpr_c" name="dhadrdpr[c]" compartment="c" substanceUnits="substance" hasOnlySubstanceUnits="false" boundaryCondition="false" constant="false" fbc:chemicalFormula="C23H32N6O15P2">
        <notes>
          <html xmlns="http://www.w3.org/1999/xhtml">
            <p>FORMULA: C23H32N6O15P2</p>
          </html>
        </notes>
      </species>
      <species id="M_dhadrp_c" name="dhadrp[c]" compartment="c" substanceUnits="substance" hasOnlySubstanceUnits="false" boundaryCondition="false" constant="false" fbc:chemicalFormula="C18H24N6O8P">
        <notes>
          <html xmlns="http://www.w3.org/1999/xhtml">
            <p>FORMULA: C18H24N6O8P</p>
          </html>
        </notes>
      </species>
      <species id="M_dhadrpr_c" name="dhadrpr[c]" compartment="c" substanceUnits="substance" hasOnlySubstanceUnits="false" boundaryCondition="false" constant="false" fbc:chemicalFormula="C23H32N6O12P">
        <notes>
          <html xmlns="http://www.w3.org/1999/xhtml">
            <p>FORMULA: C23H32N6O12P</p>
          </html>
        </notes>
      </species>
      <species id="M_dhadrtpr_c" name="dhadrtpr[c]" compartment="c" substanceUnits="substance" hasOnlySubstanceUnits="false" boundaryCondition="false" constant="false" fbc:chemicalFormula="C23H32N6O18P3">
        <notes>
          <html xmlns="http://www.w3.org/1999/xhtml">
            <p>FORMULA: C23H32N6O18P3</p>
          </html>
        </notes>
      </species>
      <species id="M_dhap_c" name="dhap[c]" compartment="c" substanceUnits="substance" hasOnlySubstanceUnits="false" boundaryCondition="false" constant="false" fbc:chemicalFormula="C3H5O6P">
        <notes>
          <html xmlns="http://www.w3.org/1999/xhtml">
            <p>FORMULA: C3H5O6P</p>
          </html>
        </notes>
      </species>
      <species id="M_dhf_c" name="dhf[c]" compartment="c" substanceUnits="substance" hasOnlySubstanceUnits="false" boundaryCondition="false" constant="false" fbc:chemicalFormula="C19H20N7O6">
        <notes>
          <html xmlns="http://www.w3.org/1999/xhtml">
            <p>FORMULA: C19H20N7O6</p>
          </html>
        </notes>
      </species>
      <species id="M_dhlpro_c" name="dhlpro[c]" compartment="c" substanceUnits="substance" hasOnlySubstanceUnits="false" boundaryCondition="false" constant="false" fbc:chemicalFormula="C8H16NOS2R">
        <notes>
          <html xmlns="http://www.w3.org/1999/xhtml">
            <p>FORMULA: C8H16NOS2R</p>
          </html>
        </notes>
      </species>
      <species id="M_dhnpt_c" name="dhnpt[c]" compartment="c" substanceUnits="substance" hasOnlySubstanceUnits="false" boundaryCondition="false" constant="false" fbc:chemicalFormula="C9H14N5O4">
        <notes>
          <html xmlns="http://www.w3.org/1999/xhtml">
            <p>FORMULA: C9H14N5O4</p>
          </html>
        </notes>
      </species>
      <species id="M_dhor_S_c" name="dhor-S[c]" compartment="c" substanceUnits="substance" hasOnlySubstanceUnits="false" boundaryCondition="false" constant="false" fbc:chemicalFormula="C5H5N2O4">
        <notes>
          <html xmlns="http://www.w3.org/1999/xhtml">
            <p>FORMULA: C5H5N2O4</p>
          </html>
        </notes>
      </species>
      <species id="M_dhp23cp_c" name="dhp23cp[c]" compartment="c" substanceUnits="substance" hasOnlySubstanceUnits="false" boundaryCondition="false" constant="false" fbc:chemicalFormula="C9H12N5O6P">
        <notes>
          <html xmlns="http://www.w3.org/1999/xhtml">
            <p>FORMULA: C9H12N5O6P</p>
          </html>
        </notes>
      </species>
      <species id="M_dhpmp_c" name="dhpmp[c]" compartment="c" substanceUnits="substance" hasOnlySubstanceUnits="false" boundaryCondition="false" constant="false" fbc:chemicalFormula="C9H13N5O7P">
        <notes>
          <html xmlns="http://www.w3.org/1999/xhtml">
            <p>FORMULA: C9H13N5O7P</p>
          </html>
        </notes>
      </species>
      <species id="M_dhpt_c" name="dhpt[c]" compartment="c" substanceUnits="substance" hasOnlySubstanceUnits="false" boundaryCondition="false" constant="false" fbc:chemicalFormula="C14H14N6O3">
        <notes>
          <html xmlns="http://www.w3.org/1999/xhtml">
            <p>FORMULA: C14H14N6O3</p>
          </html>
        </notes>
      </species>
      <species id="M_dhrfap_c" name="dhrfap[c]" compartment="c" substanceUnits="substance" hasOnlySubstanceUnits="false" boundaryCondition="false" constant="false" fbc:chemicalFormula="C18H22N6O8P">
        <notes>
          <html xmlns="http://www.w3.org/1999/xhtml">
            <p>FORMULA: C18H22N6O8P</p>
          </html>
        </notes>
      </species>
      <species id="M_didp_c" name="didp[c]" compartment="c" substanceUnits="substance" hasOnlySubstanceUnits="false" boundaryCondition="false" constant="false" fbc:chemicalFormula="C10H11N4O10P2">
        <notes>
          <html xmlns="http://www.w3.org/1999/xhtml">
            <p>FORMULA: C10H11N4O10P2</p>
          </html>
        </notes>
      </species>
      <species id="M_ditp_c" name="ditp[c]" compartment="c" substanceUnits="substance" hasOnlySubstanceUnits="false" boundaryCondition="false" constant="false" fbc:chemicalFormula="C10H11N4O13P3">
        <notes>
          <html xmlns="http://www.w3.org/1999/xhtml">
            <p>FORMULA: C10H11N4O13P3</p>
          </html>
        </notes>
      </species>
      <species id="M_dkfp_c" name="dkfp[c]" compartment="c" substanceUnits="substance" hasOnlySubstanceUnits="false" boundaryCondition="false" constant="false" fbc:chemicalFormula="C6H9O8P">
        <notes>
          <html xmlns="http://www.w3.org/1999/xhtml">
            <p>FORMULA: C6H9O8P</p>
          </html>
        </notes>
      </species>
      <species id="M_dkmp_c" name="dkmp[c]" compartment="c" substanceUnits="substance" hasOnlySubstanceUnits="false" boundaryCondition="false" constant="false" fbc:chemicalFormula="C6H11O8P">
        <notes>
          <html xmlns="http://www.w3.org/1999/xhtml">
            <p>FORMULA: C6H11O8P</p>
          </html>
        </notes>
      </species>
      <species id="M_dma_c" name="dma[c]" compartment="c" substanceUnits="substance" hasOnlySubstanceUnits="false" boundaryCondition="false" constant="false" fbc:chemicalFormula="C2H8N">
        <notes>
          <html xmlns="http://www.w3.org/1999/xhtml">
            <p>FORMULA: C2H8N</p>
          </html>
        </notes>
      </species>
      <species id="M_dma_e" name="dma[e]" compartment="e" substanceUnits="substance" hasOnlySubstanceUnits="false" boundaryCondition="false" constant="false"/>
      <species id="M_dmh2mpt_c" name="dmh2mpt[c]" compartment="c" substanceUnits="substance" hasOnlySubstanceUnits="false" boundaryCondition="false" constant="false" fbc:chemicalFormula="C28H37N6O16P">
        <notes>
          <html xmlns="http://www.w3.org/1999/xhtml">
            <p>FORMULA: C28H37N6O16P</p>
          </html>
        </notes>
      </species>
      <species id="M_dmlz_c" name="dmlz[c]" compartment="c" substanceUnits="substance" hasOnlySubstanceUnits="false" boundaryCondition="false" constant="false" fbc:chemicalFormula="C13H18N4O6">
        <notes>
          <html xmlns="http://www.w3.org/1999/xhtml">
            <p>FORMULA: C13H18N4O6</p>
          </html>
        </notes>
      </species>
      <species id="M_dmpp_c" name="dmpp[c]" compartment="c" substanceUnits="substance" hasOnlySubstanceUnits="false" boundaryCondition="false" constant="false" fbc:chemicalFormula="C5H9O7P2">
        <notes>
          <html xmlns="http://www.w3.org/1999/xhtml">
            <p>FORMULA: C5H9O7P2</p>
          </html>
        </notes>
      </species>
      <species id="M_dms_c" name="dms[c]" compartment="c" substanceUnits="substance" hasOnlySubstanceUnits="false" boundaryCondition="false" constant="false" fbc:chemicalFormula="C2H6S">
        <notes>
          <html xmlns="http://www.w3.org/1999/xhtml">
            <p>FORMULA: C2H6S</p>
          </html>
        </notes>
      </species>
      <species id="M_dms_e" name="dms[e]" compartment="e" substanceUnits="substance" hasOnlySubstanceUnits="false" boundaryCondition="false" constant="false"/>
      <species id="M_dna_met_c" name="dna_met[c]" compartment="c" substanceUnits="substance" hasOnlySubstanceUnits="false" boundaryCondition="false" constant="false"/>
      <species id="M_dnad_c" name="dnad[c]" compartment="c" substanceUnits="substance" hasOnlySubstanceUnits="false" boundaryCondition="false" constant="false" fbc:chemicalFormula="C21H24N6O15P2">
        <notes>
          <html xmlns="http://www.w3.org/1999/xhtml">
            <p>FORMULA: C21H24N6O15P2</p>
          </html>
        </notes>
      </species>
      <species id="M_dohau_c" name="dohau[c]" compartment="c" substanceUnits="substance" hasOnlySubstanceUnits="false" boundaryCondition="false" constant="false" fbc:chemicalFormula="C7H13O5N">
        <notes>
          <html xmlns="http://www.w3.org/1999/xhtml">
            <p>FORMULA: C7H13O5N</p>
          </html>
        </notes>
      </species>
      <species id="M_dohdu_c" name="dohdu[c]" compartment="c" substanceUnits="substance" hasOnlySubstanceUnits="false" boundaryCondition="false" constant="false" fbc:chemicalFormula="C7H9O6">
        <notes>
          <html xmlns="http://www.w3.org/1999/xhtml">
            <p>FORMULA: C7H9O6</p>
          </html>
        </notes>
      </species>
      <species id="M_dpcoa_c" name="dpcoa[c]" compartment="c" substanceUnits="substance" hasOnlySubstanceUnits="false" boundaryCondition="false" constant="false" fbc:chemicalFormula="C21H33N7O13P2S">
        <notes>
          <html xmlns="http://www.w3.org/1999/xhtml">
            <p>FORMULA: C21H33N7O13P2S</p>
          </html>
        </notes>
      </species>
      <species id="M_dpgpe_c" name="dpgpe[c]" compartment="c" substanceUnits="substance" hasOnlySubstanceUnits="false" boundaryCondition="false" constant="false" fbc:chemicalFormula="C45H94O6N1P1">
        <notes>
          <html xmlns="http://www.w3.org/1999/xhtml">
            <p>FORMULA: C45H94O6N1P1</p>
          </html>
        </notes>
      </species>
      <species id="M_dpgpg_c" name="dpgpg[c]" compartment="c" substanceUnits="substance" hasOnlySubstanceUnits="false" boundaryCondition="false" constant="false" fbc:chemicalFormula="C46H94O8P1">
        <notes>
          <html xmlns="http://www.w3.org/1999/xhtml">
            <p>FORMULA: C46H94O8P1</p>
          </html>
        </notes>
      </species>
      <species id="M_dpgpi_c" name="dpgpi[c]" compartment="c" substanceUnits="substance" hasOnlySubstanceUnits="false" boundaryCondition="false" constant="false" fbc:chemicalFormula="C49H98O11P1">
        <notes>
          <html xmlns="http://www.w3.org/1999/xhtml">
            <p>FORMULA: C49H98O11P1</p>
          </html>
        </notes>
      </species>
      <species id="M_dpgps_c" name="dpgps[c]" compartment="c" substanceUnits="substance" hasOnlySubstanceUnits="false" boundaryCondition="false" constant="false" fbc:chemicalFormula="C46H93N1O8P1">
        <notes>
          <html xmlns="http://www.w3.org/1999/xhtml">
            <p>FORMULA: C46H93N1O8P1</p>
          </html>
        </notes>
      </species>
      <species id="M_drib_c" name="drib[c]" compartment="c" substanceUnits="substance" hasOnlySubstanceUnits="false" boundaryCondition="false" constant="false" fbc:chemicalFormula="C5H10O4">
        <notes>
          <html xmlns="http://www.w3.org/1999/xhtml">
            <p>FORMULA: C5H10O4</p>
          </html>
        </notes>
      </species>
      <species id="M_dscl_c" name="dscl[c]" compartment="c" substanceUnits="substance" hasOnlySubstanceUnits="false" boundaryCondition="false" constant="false" fbc:chemicalFormula="C42H41N4O16">
        <notes>
          <html xmlns="http://www.w3.org/1999/xhtml">
            <p>FORMULA: C42H41N4O16</p>
          </html>
        </notes>
      </species>
      <species id="M_dtbt_c" name="dtbt[c]" compartment="c" substanceUnits="substance" hasOnlySubstanceUnits="false" boundaryCondition="false" constant="false" fbc:chemicalFormula="C10H17N2O3">
        <notes>
          <html xmlns="http://www.w3.org/1999/xhtml">
            <p>FORMULA: C10H17N2O3</p>
          </html>
        </notes>
      </species>
      <species id="M_dtdp4d6dg_c" name="dtdp4d6dg[c]" compartment="c" substanceUnits="substance" hasOnlySubstanceUnits="false" boundaryCondition="false" constant="false" fbc:chemicalFormula="C16H22N2O15P2">
        <notes>
          <html xmlns="http://www.w3.org/1999/xhtml">
            <p>FORMULA: C16H22N2O15P2</p>
          </html>
        </notes>
      </species>
      <species id="M_dtdp4d6dm_c" name="dtdp4d6dm[c]" compartment="c" substanceUnits="substance" hasOnlySubstanceUnits="false" boundaryCondition="false" constant="false" fbc:chemicalFormula="C16H22N2O15P2">
        <notes>
          <html xmlns="http://www.w3.org/1999/xhtml">
            <p>FORMULA: C16H22N2O15P2</p>
          </html>
        </notes>
      </species>
      <species id="M_dtdp_c" name="dtdp[c]" compartment="c" substanceUnits="substance" hasOnlySubstanceUnits="false" boundaryCondition="false" constant="false" fbc:chemicalFormula="C10H13N2O11P2">
        <notes>
          <html xmlns="http://www.w3.org/1999/xhtml">
            <p>FORMULA: C10H13N2O11P2</p>
          </html>
        </notes>
      </species>
      <species id="M_dtdpglu_c" name="dtdpglu[c]" compartment="c" substanceUnits="substance" hasOnlySubstanceUnits="false" boundaryCondition="false" constant="false" fbc:chemicalFormula="C16H24N2O16P2">
        <notes>
          <html xmlns="http://www.w3.org/1999/xhtml">
            <p>FORMULA: C16H24N2O16P2</p>
          </html>
        </notes>
      </species>
      <species id="M_dtdprmn_c" name="dtdprmn[c]" compartment="c" substanceUnits="substance" hasOnlySubstanceUnits="false" boundaryCondition="false" constant="false" fbc:chemicalFormula="C16H24N2O15P2">
        <notes>
          <html xmlns="http://www.w3.org/1999/xhtml">
            <p>FORMULA: C16H24N2O15P2</p>
          </html>
        </notes>
      </species>
      <species id="M_dtmp_c" name="dtmp[c]" compartment="c" substanceUnits="substance" hasOnlySubstanceUnits="false" boundaryCondition="false" constant="false" fbc:chemicalFormula="C10H13N2O8P">
        <notes>
          <html xmlns="http://www.w3.org/1999/xhtml">
            <p>FORMULA: C10H13N2O8P</p>
          </html>
        </notes>
      </species>
      <species id="M_dttp_c" name="dttp[c]" compartment="c" substanceUnits="substance" hasOnlySubstanceUnits="false" boundaryCondition="false" constant="false" fbc:chemicalFormula="C10H13N2O14P3">
        <notes>
          <html xmlns="http://www.w3.org/1999/xhtml">
            <p>FORMULA: C10H13N2O14P3</p>
          </html>
        </notes>
      </species>
      <species id="M_dudp_c" name="dudp[c]" compartment="c" substanceUnits="substance" hasOnlySubstanceUnits="false" boundaryCondition="false" constant="false" fbc:chemicalFormula="C9H11N2O11P2">
        <notes>
          <html xmlns="http://www.w3.org/1999/xhtml">
            <p>FORMULA: C9H11N2O11P2</p>
          </html>
        </notes>
      </species>
      <species id="M_dump_c" name="dump[c]" compartment="c" substanceUnits="substance" hasOnlySubstanceUnits="false" boundaryCondition="false" constant="false" fbc:chemicalFormula="C9H11N2O8P">
        <notes>
          <html xmlns="http://www.w3.org/1999/xhtml">
            <p>FORMULA: C9H11N2O8P</p>
          </html>
        </notes>
      </species>
      <species id="M_duri_c" name="duri[c]" compartment="c" substanceUnits="substance" hasOnlySubstanceUnits="false" boundaryCondition="false" constant="false" fbc:chemicalFormula="C9H12N2O5">
        <notes>
          <html xmlns="http://www.w3.org/1999/xhtml">
            <p>FORMULA: C9H12N2O5</p>
          </html>
        </notes>
      </species>
      <species id="M_dutp_c" name="dutp[c]" compartment="c" substanceUnits="substance" hasOnlySubstanceUnits="false" boundaryCondition="false" constant="false" fbc:chemicalFormula="C9H11N2O14P3">
        <notes>
          <html xmlns="http://www.w3.org/1999/xhtml">
            <p>FORMULA: C9H11N2O14P3</p>
          </html>
        </notes>
      </species>
      <species id="M_dxyl5p_c" name="dxyl5p[c]" compartment="c" substanceUnits="substance" hasOnlySubstanceUnits="false" boundaryCondition="false" constant="false" fbc:chemicalFormula="C5H9O7P">
        <notes>
          <html xmlns="http://www.w3.org/1999/xhtml">
            <p>FORMULA: C5H9O7P</p>
          </html>
        </notes>
      </species>
      <species id="M_eig3p_c" name="eig3p[c]" compartment="c" substanceUnits="substance" hasOnlySubstanceUnits="false" boundaryCondition="false" constant="false" fbc:chemicalFormula="C6H9N2O6P">
        <notes>
          <html xmlns="http://www.w3.org/1999/xhtml">
            <p>FORMULA: C6H9N2O6P</p>
          </html>
        </notes>
      </species>
      <species id="M_etha_c" name="etha[c]" compartment="c" substanceUnits="substance" hasOnlySubstanceUnits="false" boundaryCondition="false" constant="false" fbc:chemicalFormula="C2H8NO">
        <notes>
          <html xmlns="http://www.w3.org/1999/xhtml">
            <p>FORMULA: C2H8NO</p>
          </html>
        </notes>
      </species>
      <species id="M_etha_e" name="etha[e]" compartment="e" substanceUnits="substance" hasOnlySubstanceUnits="false" boundaryCondition="false" constant="false"/>
      <species id="M_etoh_c" name="etoh[c]" compartment="c" substanceUnits="substance" hasOnlySubstanceUnits="false" boundaryCondition="false" constant="false" fbc:chemicalFormula="C2H6O">
        <notes>
          <html xmlns="http://www.w3.org/1999/xhtml">
            <p>FORMULA: C2H6O</p>
          </html>
        </notes>
      </species>
      <species id="M_f1p_c" name="f1p[c]" compartment="c" substanceUnits="substance" hasOnlySubstanceUnits="false" boundaryCondition="false" constant="false" fbc:chemicalFormula="C6H11O9P">
        <notes>
          <html xmlns="http://www.w3.org/1999/xhtml">
            <p>FORMULA: C6H11O9P</p>
          </html>
        </notes>
      </species>
      <species id="M_f390a_c" name="f390a[c]" compartment="c" substanceUnits="substance" hasOnlySubstanceUnits="false" boundaryCondition="false" constant="false" fbc:chemicalFormula="C39H43N10O24P2">
        <notes>
          <html xmlns="http://www.w3.org/1999/xhtml">
            <p>FORMULA: C39H43N10O24P2</p>
          </html>
        </notes>
      </species>
      <species id="M_f390g_c" name="f390g[c]" compartment="c" substanceUnits="substance" hasOnlySubstanceUnits="false" boundaryCondition="false" constant="false" fbc:chemicalFormula="C39H42N10O25P2">
        <notes>
          <html xmlns="http://www.w3.org/1999/xhtml">
            <p>FORMULA: C39H42N10O25P2</p>
          </html>
        </notes>
      </species>
      <species id="M_f420_0_c" name="f420-0[c]" compartment="c" substanceUnits="substance" hasOnlySubstanceUnits="false" boundaryCondition="false" constant="false" fbc:chemicalFormula="C19H19N3O12P">
        <notes>
          <html xmlns="http://www.w3.org/1999/xhtml">
            <p>FORMULA: C19H19N3O12P</p>
          </html>
        </notes>
      </species>
      <species id="M_f420_1_c" name="f420-1[c]" compartment="c" substanceUnits="substance" hasOnlySubstanceUnits="false" boundaryCondition="false" constant="false" fbc:chemicalFormula="C24H25N4O15P">
        <notes>
          <html xmlns="http://www.w3.org/1999/xhtml">
            <p>FORMULA: C24H25N4O15P</p>
          </html>
        </notes>
      </species>
      <species id="M_f420_2_c" name="f420-2[c]" compartment="c" substanceUnits="substance" hasOnlySubstanceUnits="false" boundaryCondition="false" constant="false" fbc:chemicalFormula="C29H31N5O18P">
        <notes>
          <html xmlns="http://www.w3.org/1999/xhtml">
            <p>FORMULA: C29H31N5O18P</p>
          </html>
        </notes>
      </species>
      <species id="M_f420_2h2_c" name="f420-2h2[c]" compartment="c" substanceUnits="substance" hasOnlySubstanceUnits="false" boundaryCondition="false" constant="false" fbc:chemicalFormula="C29H34O18N5P1">
        <notes>
          <html xmlns="http://www.w3.org/1999/xhtml">
            <p>FORMULA: C29H34O18N5P1</p>
          </html>
        </notes>
      </species>
      <species id="M_f420_3_c" name="f420-3[c]" compartment="c" substanceUnits="substance" hasOnlySubstanceUnits="false" boundaryCondition="false" constant="false" fbc:chemicalFormula="C34H37N6O21P">
        <notes>
          <html xmlns="http://www.w3.org/1999/xhtml">
            <p>FORMULA: C34H37N6O21P</p>
          </html>
        </notes>
      </species>
      <species id="M_f420_4_c" name="f420-4[c]" compartment="c" substanceUnits="substance" hasOnlySubstanceUnits="false" boundaryCondition="false" constant="false" fbc:chemicalFormula="C39H43N7O24P">
        <notes>
          <html xmlns="http://www.w3.org/1999/xhtml">
            <p>FORMULA: C39H43N7O24P</p>
          </html>
        </notes>
      </species>
      <species id="M_f420_5_c" name="f420-5[c]" compartment="c" substanceUnits="substance" hasOnlySubstanceUnits="false" boundaryCondition="false" constant="false" fbc:chemicalFormula="C44H49N8O27P">
        <notes>
          <html xmlns="http://www.w3.org/1999/xhtml">
            <p>FORMULA: C44H49N8O27P</p>
          </html>
        </notes>
      </species>
      <species id="M_f420_6_c" name="f420-6[c]" compartment="c" substanceUnits="substance" hasOnlySubstanceUnits="false" boundaryCondition="false" constant="false" fbc:chemicalFormula="C49H55N9O30P">
        <notes>
          <html xmlns="http://www.w3.org/1999/xhtml">
            <p>FORMULA: C49H55N9O30P</p>
          </html>
        </notes>
      </species>
      <species id="M_f420_7_c" name="f420-7[c]" compartment="c" substanceUnits="substance" hasOnlySubstanceUnits="false" boundaryCondition="false" constant="false" fbc:chemicalFormula="C54H61N10O33P">
        <notes>
          <html xmlns="http://www.w3.org/1999/xhtml">
            <p>FORMULA: C54H61N10O33P</p>
          </html>
        </notes>
      </species>
      <species id="M_f430_c" name="f430[c]" compartment="c" substanceUnits="substance" hasOnlySubstanceUnits="false" boundaryCondition="false" constant="false" fbc:chemicalFormula="C42H46N6NiO13">
        <notes>
          <html xmlns="http://www.w3.org/1999/xhtml">
            <p>FORMULA: C42H46N6NiO13</p>
          </html>
        </notes>
      </species>
      <species id="M_f430p1_c" name="f430p1[c]" compartment="c" substanceUnits="substance" hasOnlySubstanceUnits="false" boundaryCondition="false" constant="false" fbc:chemicalFormula="C42H43N6NiO14">
        <notes>
          <html xmlns="http://www.w3.org/1999/xhtml">
            <p>FORMULA: C42H43N6NiO14</p>
          </html>
        </notes>
      </species>
      <species id="M_f430p2_c" name="f430p2[c]" compartment="c" substanceUnits="substance" hasOnlySubstanceUnits="false" boundaryCondition="false" constant="false" fbc:chemicalFormula="C42H45N6NiO14">
        <notes>
          <html xmlns="http://www.w3.org/1999/xhtml">
            <p>FORMULA: C42H45N6NiO14</p>
          </html>
        </notes>
      </species>
      <species id="M_f430p3_c" name="f430p3[c]" compartment="c" substanceUnits="substance" hasOnlySubstanceUnits="false" boundaryCondition="false" constant="false" fbc:chemicalFormula="C42H47N6NiO14">
        <notes>
          <html xmlns="http://www.w3.org/1999/xhtml">
            <p>FORMULA: C42H47N6NiO14</p>
          </html>
        </notes>
      </species>
      <species id="M_f6p_c" name="f6p[c]" compartment="c" substanceUnits="substance" hasOnlySubstanceUnits="false" boundaryCondition="false" constant="false" fbc:chemicalFormula="C6H11O9P">
        <notes>
          <html xmlns="http://www.w3.org/1999/xhtml">
            <p>FORMULA: C6H11O9P</p>
          </html>
        </notes>
      </species>
      <species id="M_fad_c" name="fad[c]" compartment="c" substanceUnits="substance" hasOnlySubstanceUnits="false" boundaryCondition="false" constant="false" fbc:chemicalFormula="C27H31N9O15P2">
        <notes>
          <html xmlns="http://www.w3.org/1999/xhtml">
            <p>FORMULA: C27H31N9O15P2</p>
          </html>
        </notes>
      </species>
      <species id="M_fald_c" name="fald[c]" compartment="c" substanceUnits="substance" hasOnlySubstanceUnits="false" boundaryCondition="false" constant="false" fbc:chemicalFormula="CH2O">
        <notes>
          <html xmlns="http://www.w3.org/1999/xhtml">
            <p>FORMULA: CH2O</p>
          </html>
        </notes>
      </species>
      <species id="M_fapy_c" name="fapy[c]" compartment="c" substanceUnits="substance" hasOnlySubstanceUnits="false" boundaryCondition="false" constant="false" fbc:chemicalFormula="C10H14N5O9P">
        <notes>
          <html xmlns="http://www.w3.org/1999/xhtml">
            <p>FORMULA: C10H14N5O9P</p>
          </html>
        </notes>
      </species>
      <species id="M_fc1p_c" name="fc1p[c]" compartment="c" substanceUnits="substance" hasOnlySubstanceUnits="false" boundaryCondition="false" constant="false" fbc:chemicalFormula="C6H11O8P">
        <notes>
          <html xmlns="http://www.w3.org/1999/xhtml">
            <p>FORMULA: C6H11O8P</p>
          </html>
        </notes>
      </species>
      <species id="M_fcd_c" name="fcd[c]" compartment="c" substanceUnits="substance" hasOnlySubstanceUnits="false" boundaryCondition="false" constant="false" fbc:chemicalFormula="C26H31N7O16P2">
        <notes>
          <html xmlns="http://www.w3.org/1999/xhtml">
            <p>FORMULA: C26H31N7O16P2</p>
          </html>
        </notes>
      </species>
      <species id="M_fdox_c" name="fdox[c]" compartment="c" substanceUnits="substance" hasOnlySubstanceUnits="false" boundaryCondition="false" constant="false" fbc:chemicalFormula="Fe8S8X">
        <notes>
          <html xmlns="http://www.w3.org/1999/xhtml">
            <p>FORMULA: Fe8S8X</p>
          </html>
        </notes>
      </species>
      <species id="M_fdp_c" name="fdp[c]" compartment="c" substanceUnits="substance" hasOnlySubstanceUnits="false" boundaryCondition="false" constant="false" fbc:chemicalFormula="C6H10O12P2">
        <notes>
          <html xmlns="http://www.w3.org/1999/xhtml">
            <p>FORMULA: C6H10O12P2</p>
          </html>
        </notes>
      </species>
      <species id="M_fdred_c" name="fdred[c]" compartment="c" substanceUnits="substance" hasOnlySubstanceUnits="false" boundaryCondition="false" constant="false" fbc:chemicalFormula="Fe8S8X">
        <notes>
          <html xmlns="http://www.w3.org/1999/xhtml">
            <p>FORMULA: Fe8S8X</p>
          </html>
        </notes>
      </species>
      <species id="M_fe2_c" name="fe2[c]" compartment="c" substanceUnits="substance" hasOnlySubstanceUnits="false" boundaryCondition="false" constant="false" fbc:chemicalFormula="Fe">
        <notes>
          <html xmlns="http://www.w3.org/1999/xhtml">
            <p>FORMULA: Fe</p>
          </html>
        </notes>
      </species>
      <species id="M_fe2_e" name="fe2[e]" compartment="e" substanceUnits="substance" hasOnlySubstanceUnits="false" boundaryCondition="false" constant="false"/>
      <species id="M_fe3_c" name="fe3[c]" compartment="c" substanceUnits="substance" hasOnlySubstanceUnits="false" boundaryCondition="false" constant="false" fbc:chemicalFormula="Fe">
        <notes>
          <html xmlns="http://www.w3.org/1999/xhtml">
            <p>FORMULA: Fe</p>
          </html>
        </notes>
      </species>
      <species id="M_fe3_e" name="fe3[e]" compartment="e" substanceUnits="substance" hasOnlySubstanceUnits="false" boundaryCondition="false" constant="false"/>
      <species id="M_fgam_c" name="fgam[c]" compartment="c" substanceUnits="substance" hasOnlySubstanceUnits="false" boundaryCondition="false" constant="false" fbc:chemicalFormula="C8H13N2O9P">
        <notes>
          <html xmlns="http://www.w3.org/1999/xhtml">
            <p>FORMULA: C8H13N2O9P</p>
          </html>
        </notes>
      </species>
      <species id="M_fgd_c" name="fgd[c]" compartment="c" substanceUnits="substance" hasOnlySubstanceUnits="false" boundaryCondition="false" constant="false" fbc:chemicalFormula="C27H31N9O16P2">
        <notes>
          <html xmlns="http://www.w3.org/1999/xhtml">
            <p>FORMULA: C27H31N9O16P2</p>
          </html>
        </notes>
      </species>
      <species id="M_fmn_c" name="fmn[c]" compartment="c" substanceUnits="substance" hasOnlySubstanceUnits="false" boundaryCondition="false" constant="false" fbc:chemicalFormula="C17H19N4O9P">
        <notes>
          <html xmlns="http://www.w3.org/1999/xhtml">
            <p>FORMULA: C17H19N4O9P</p>
          </html>
        </notes>
      </species>
      <species id="M_fol_c" name="fol[c]" compartment="c" substanceUnits="substance" hasOnlySubstanceUnits="false" boundaryCondition="false" constant="false" fbc:chemicalFormula="C19H17N7O6">
        <notes>
          <html xmlns="http://www.w3.org/1999/xhtml">
            <p>FORMULA: C19H17N7O6</p>
          </html>
        </notes>
      </species>
      <species id="M_fol_e" name="fol[e]" compartment="e" substanceUnits="substance" hasOnlySubstanceUnits="false" boundaryCondition="false" constant="false"/>
      <species id="M_for_c" name="for[c]" compartment="c" substanceUnits="substance" hasOnlySubstanceUnits="false" boundaryCondition="false" constant="false" fbc:chemicalFormula="CH1O2">
        <notes>
          <html xmlns="http://www.w3.org/1999/xhtml">
            <p>FORMULA: CH1O2</p>
          </html>
        </notes>
      </species>
      <species id="M_for_e" name="for[e]" compartment="e" substanceUnits="substance" hasOnlySubstanceUnits="false" boundaryCondition="false" constant="false"/>
      <species id="M_formh4spt_c" name="formh4spt[c]" compartment="c" substanceUnits="substance" hasOnlySubstanceUnits="false" boundaryCondition="false" constant="false" fbc:chemicalFormula="C36H49N7O20P1">
        <notes>
          <html xmlns="http://www.w3.org/1999/xhtml">
            <p>FORMULA: C36H49N7O20P1</p>
          </html>
        </notes>
      </species>
      <species id="M_formmfr_b__c" name="formmfr(b)[c]" compartment="c" substanceUnits="substance" hasOnlySubstanceUnits="false" boundaryCondition="false" constant="false" fbc:chemicalFormula="C35H43N6O15">
        <notes>
          <html xmlns="http://www.w3.org/1999/xhtml">
            <p>FORMULA: C35H43N6O15</p>
          </html>
        </notes>
      </species>
      <species id="M_fpram_c" name="fpram[c]" compartment="c" substanceUnits="substance" hasOnlySubstanceUnits="false" boundaryCondition="false" constant="false" fbc:chemicalFormula="C8H15N3O8P">
        <notes>
          <html xmlns="http://www.w3.org/1999/xhtml">
            <p>FORMULA: C8H15N3O8P</p>
          </html>
        </notes>
      </species>
      <species id="M_fprica_c" name="fprica[c]" compartment="c" substanceUnits="substance" hasOnlySubstanceUnits="false" boundaryCondition="false" constant="false" fbc:chemicalFormula="C10H13N4O9P">
        <notes>
          <html xmlns="http://www.w3.org/1999/xhtml">
            <p>FORMULA: C10H13N4O9P</p>
          </html>
        </notes>
      </species>
      <species id="M_frdp_c" name="frdp[c]" compartment="c" substanceUnits="substance" hasOnlySubstanceUnits="false" boundaryCondition="false" constant="false" fbc:chemicalFormula="C15H25O7P2">
        <notes>
          <html xmlns="http://www.w3.org/1999/xhtml">
            <p>FORMULA: C15H25O7P2</p>
          </html>
        </notes>
      </species>
      <species id="M_fru_c" name="fru[c]" compartment="c" substanceUnits="substance" hasOnlySubstanceUnits="false" boundaryCondition="false" constant="false" fbc:chemicalFormula="C6H12O6">
        <notes>
          <html xmlns="http://www.w3.org/1999/xhtml">
            <p>FORMULA: C6H12O6</p>
          </html>
        </notes>
      </species>
      <species id="M_fum_c" name="fum[c]" compartment="c" substanceUnits="substance" hasOnlySubstanceUnits="false" boundaryCondition="false" constant="false" fbc:chemicalFormula="C4H2O4">
        <notes>
          <html xmlns="http://www.w3.org/1999/xhtml">
            <p>FORMULA: C4H2O4</p>
          </html>
        </notes>
      </species>
      <species id="M_g1p_c" name="g1p[c]" compartment="c" substanceUnits="substance" hasOnlySubstanceUnits="false" boundaryCondition="false" constant="false" fbc:chemicalFormula="C6H11O9P">
        <notes>
          <html xmlns="http://www.w3.org/1999/xhtml">
            <p>FORMULA: C6H11O9P</p>
          </html>
        </notes>
      </species>
      <species id="M_g3p_c" name="g3p[c]" compartment="c" substanceUnits="substance" hasOnlySubstanceUnits="false" boundaryCondition="false" constant="false" fbc:chemicalFormula="C3H5O6P">
        <notes>
          <html xmlns="http://www.w3.org/1999/xhtml">
            <p>FORMULA: C3H5O6P</p>
          </html>
        </notes>
      </species>
      <species id="M_g6p_c" name="g6p[c]" compartment="c" substanceUnits="substance" hasOnlySubstanceUnits="false" boundaryCondition="false" constant="false" fbc:chemicalFormula="C6H11O9P">
        <notes>
          <html xmlns="http://www.w3.org/1999/xhtml">
            <p>FORMULA: C6H11O9P</p>
          </html>
        </notes>
      </species>
      <species id="M_gal1p_c" name="gal1p[c]" compartment="c" substanceUnits="substance" hasOnlySubstanceUnits="false" boundaryCondition="false" constant="false" fbc:chemicalFormula="C6H11O9P">
        <notes>
          <html xmlns="http://www.w3.org/1999/xhtml">
            <p>FORMULA: C6H11O9P</p>
          </html>
        </notes>
      </species>
      <species id="M_galactan_c" name="galactan[c]" compartment="c" substanceUnits="substance" hasOnlySubstanceUnits="false" boundaryCondition="false" constant="false" fbc:chemicalFormula="C6H10O5">
        <notes>
          <html xmlns="http://www.w3.org/1999/xhtml">
            <p>FORMULA: C6H10O5</p>
          </html>
        </notes>
      </species>
      <species id="M_gald_c" name="gald[c]" compartment="c" substanceUnits="substance" hasOnlySubstanceUnits="false" boundaryCondition="false" constant="false" fbc:chemicalFormula="C3H6O3">
        <notes>
          <html xmlns="http://www.w3.org/1999/xhtml">
            <p>FORMULA: C3H6O3</p>
          </html>
        </notes>
      </species>
      <species id="M_gam1p_c" name="gam1p[c]" compartment="c" substanceUnits="substance" hasOnlySubstanceUnits="false" boundaryCondition="false" constant="false" fbc:chemicalFormula="C6H13NO8P">
        <notes>
          <html xmlns="http://www.w3.org/1999/xhtml">
            <p>FORMULA: C6H13NO8P</p>
          </html>
        </notes>
      </species>
      <species id="M_gam6p_c" name="gam6p[c]" compartment="c" substanceUnits="substance" hasOnlySubstanceUnits="false" boundaryCondition="false" constant="false" fbc:chemicalFormula="C6H13NO8P">
        <notes>
          <html xmlns="http://www.w3.org/1999/xhtml">
            <p>FORMULA: C6H13NO8P</p>
          </html>
        </notes>
      </species>
      <species id="M_gar_c" name="gar[c]" compartment="c" substanceUnits="substance" hasOnlySubstanceUnits="false" boundaryCondition="false" constant="false" fbc:chemicalFormula="C7H14N2O8P">
        <notes>
          <html xmlns="http://www.w3.org/1999/xhtml">
            <p>FORMULA: C7H14N2O8P</p>
          </html>
        </notes>
      </species>
      <species id="M_gcald_c" name="gcald[c]" compartment="c" substanceUnits="substance" hasOnlySubstanceUnits="false" boundaryCondition="false" constant="false" fbc:chemicalFormula="C2H4O2">
        <notes>
          <html xmlns="http://www.w3.org/1999/xhtml">
            <p>FORMULA: C2H4O2</p>
          </html>
        </notes>
      </species>
      <species id="M_gcald_e" name="gcald[e]" compartment="e" substanceUnits="substance" hasOnlySubstanceUnits="false" boundaryCondition="false" constant="false"/>
      <species id="M_gdp_c" name="gdp[c]" compartment="c" substanceUnits="substance" hasOnlySubstanceUnits="false" boundaryCondition="false" constant="false" fbc:chemicalFormula="C10H12N5O11P2">
        <notes>
          <html xmlns="http://www.w3.org/1999/xhtml">
            <p>FORMULA: C10H12N5O11P2</p>
          </html>
        </notes>
      </species>
      <species id="M_gdpddman_c" name="gdpddman[c]" compartment="c" substanceUnits="substance" hasOnlySubstanceUnits="false" boundaryCondition="false" constant="false" fbc:chemicalFormula="C16H21N5O15P2">
        <notes>
          <html xmlns="http://www.w3.org/1999/xhtml">
            <p>FORMULA: C16H21N5O15P2</p>
          </html>
        </notes>
      </species>
      <species id="M_gdpgpi_c" name="gdpgpi[c]" compartment="c" substanceUnits="substance" hasOnlySubstanceUnits="false" boundaryCondition="false" constant="false" fbc:chemicalFormula="C55H110N1O15P1">
        <notes>
          <html xmlns="http://www.w3.org/1999/xhtml">
            <p>FORMULA: C55H110N1O15P1</p>
          </html>
        </notes>
      </species>
      <species id="M_gdpmann_c" name="gdpmann[c]" compartment="c" substanceUnits="substance" hasOnlySubstanceUnits="false" boundaryCondition="false" constant="false" fbc:chemicalFormula="C16H23N5O16P2">
        <notes>
          <html xmlns="http://www.w3.org/1999/xhtml">
            <p>FORMULA: C16H23N5O16P2</p>
          </html>
        </notes>
      </species>
      <species id="M_ggdp_c" name="ggdp[c]" compartment="c" substanceUnits="substance" hasOnlySubstanceUnits="false" boundaryCondition="false" constant="false" fbc:chemicalFormula="C20H33O7P2">
        <notes>
          <html xmlns="http://www.w3.org/1999/xhtml">
            <p>FORMULA: C20H33O7P2</p>
          </html>
        </notes>
      </species>
      <species id="M_gggp_c" name="gggp[c]" compartment="c" substanceUnits="substance" hasOnlySubstanceUnits="false" boundaryCondition="false" constant="false" fbc:chemicalFormula="C23H39O6P1">
        <notes>
          <html xmlns="http://www.w3.org/1999/xhtml">
            <p>FORMULA: C23H39O6P1</p>
          </html>
        </notes>
      </species>
      <species id="M_glc_D_c" name="glc-D[c]" compartment="c" substanceUnits="substance" hasOnlySubstanceUnits="false" boundaryCondition="false" constant="false" fbc:chemicalFormula="C6H12O6">
        <notes>
          <html xmlns="http://www.w3.org/1999/xhtml">
            <p>FORMULA: C6H12O6</p>
          </html>
        </notes>
      </species>
      <species id="M_glcn_c" name="glcn[c]" compartment="c" substanceUnits="substance" hasOnlySubstanceUnits="false" boundaryCondition="false" constant="false" fbc:chemicalFormula="C6H11O7">
        <notes>
          <html xmlns="http://www.w3.org/1999/xhtml">
            <p>FORMULA: C6H11O7</p>
          </html>
        </notes>
      </species>
      <species id="M_glcn_e" name="glcn[e]" compartment="e" substanceUnits="substance" hasOnlySubstanceUnits="false" boundaryCondition="false" constant="false"/>
      <species id="M_gln_L_c" name="gln-L[c]" compartment="c" substanceUnits="substance" hasOnlySubstanceUnits="false" boundaryCondition="false" constant="false" fbc:chemicalFormula="C5H10N2O3">
        <notes>
          <html xmlns="http://www.w3.org/1999/xhtml">
            <p>FORMULA: C5H10N2O3</p>
          </html>
        </notes>
      </species>
      <species id="M_glnam_c" name="glnam[c]" compartment="c" substanceUnits="substance" hasOnlySubstanceUnits="false" boundaryCondition="false" constant="false" fbc:chemicalFormula="C11H18NO10">
        <notes>
          <html xmlns="http://www.w3.org/1999/xhtml">
            <p>FORMULA: C11H18NO10</p>
          </html>
        </notes>
      </species>
      <species id="M_glnamcmp_c" name="glnamcmp[c]" compartment="c" substanceUnits="substance" hasOnlySubstanceUnits="false" boundaryCondition="false" constant="false" fbc:chemicalFormula="C20H29N4O17P">
        <notes>
          <html xmlns="http://www.w3.org/1999/xhtml">
            <p>FORMULA: C20H29N4O17P</p>
          </html>
        </notes>
      </species>
      <species id="M_glntrna_c" name="glntrna[c]" compartment="c" substanceUnits="substance" hasOnlySubstanceUnits="false" boundaryCondition="false" constant="false" fbc:chemicalFormula="C5H9N2O2R">
        <notes>
          <html xmlns="http://www.w3.org/1999/xhtml">
            <p>FORMULA: C5H9N2O2R</p>
          </html>
        </notes>
      </species>
      <species id="M_glu_L_c" name="glu-L[c]" compartment="c" substanceUnits="substance" hasOnlySubstanceUnits="false" boundaryCondition="false" constant="false" fbc:chemicalFormula="C5H8NO4">
        <notes>
          <html xmlns="http://www.w3.org/1999/xhtml">
            <p>FORMULA: C5H8NO4</p>
          </html>
        </notes>
      </species>
      <species id="M_glu_L_e" name="glu-L[e]" compartment="e" substanceUnits="substance" hasOnlySubstanceUnits="false" boundaryCondition="false" constant="false"/>
      <species id="M_glu1sa_c" name="glu1sa[c]" compartment="c" substanceUnits="substance" hasOnlySubstanceUnits="false" boundaryCondition="false" constant="false" fbc:chemicalFormula="C5H10NO3">
        <notes>
          <html xmlns="http://www.w3.org/1999/xhtml">
            <p>FORMULA: C5H10NO3</p>
          </html>
        </notes>
      </species>
      <species id="M_glu5p_c" name="glu5p[c]" compartment="c" substanceUnits="substance" hasOnlySubstanceUnits="false" boundaryCondition="false" constant="false" fbc:chemicalFormula="C5H8NO7P">
        <notes>
          <html xmlns="http://www.w3.org/1999/xhtml">
            <p>FORMULA: C5H8NO7P</p>
          </html>
        </notes>
      </species>
      <species id="M_glu5sa_c" name="glu5sa[c]" compartment="c" substanceUnits="substance" hasOnlySubstanceUnits="false" boundaryCondition="false" constant="false" fbc:chemicalFormula="C5H9NO3">
        <notes>
          <html xmlns="http://www.w3.org/1999/xhtml">
            <p>FORMULA: C5H9NO3</p>
          </html>
        </notes>
      </species>
      <species id="M_glutrna_gln__c" name="glutrna(gln)[c]" compartment="c" substanceUnits="substance" hasOnlySubstanceUnits="false" boundaryCondition="false" constant="false" fbc:chemicalFormula="C5H7NO3R">
        <notes>
          <html xmlns="http://www.w3.org/1999/xhtml">
            <p>FORMULA: C5H7NO3R</p>
          </html>
        </notes>
      </species>
      <species id="M_glutrna_c" name="glutrna[c]" compartment="c" substanceUnits="substance" hasOnlySubstanceUnits="false" boundaryCondition="false" constant="false" fbc:chemicalFormula="C5H7NO3R">
        <notes>
          <html xmlns="http://www.w3.org/1999/xhtml">
            <p>FORMULA: C5H7NO3R</p>
          </html>
        </notes>
      </species>
      <species id="M_glx_c" name="glx[c]" compartment="c" substanceUnits="substance" hasOnlySubstanceUnits="false" boundaryCondition="false" constant="false" fbc:chemicalFormula="C2H1O3">
        <notes>
          <html xmlns="http://www.w3.org/1999/xhtml">
            <p>FORMULA: C2H1O3</p>
          </html>
        </notes>
      </species>
      <species id="M_gly_c" name="gly[c]" compartment="c" substanceUnits="substance" hasOnlySubstanceUnits="false" boundaryCondition="false" constant="false" fbc:chemicalFormula="C2H5NO2">
        <notes>
          <html xmlns="http://www.w3.org/1999/xhtml">
            <p>FORMULA: C2H5NO2</p>
          </html>
        </notes>
      </species>
      <species id="M_gly_e" name="gly[e]" compartment="e" substanceUnits="substance" hasOnlySubstanceUnits="false" boundaryCondition="false" constant="false"/>
      <species id="M_glyald_c" name="glyald[c]" compartment="c" substanceUnits="substance" hasOnlySubstanceUnits="false" boundaryCondition="false" constant="false" fbc:chemicalFormula="C3H6O3">
        <notes>
          <html xmlns="http://www.w3.org/1999/xhtml">
            <p>FORMULA: C3H6O3</p>
          </html>
        </notes>
      </species>
      <species id="M_glyb_c" name="glyb[c]" compartment="c" substanceUnits="substance" hasOnlySubstanceUnits="false" boundaryCondition="false" constant="false" fbc:chemicalFormula="C5H11NO2">
        <notes>
          <html xmlns="http://www.w3.org/1999/xhtml">
            <p>FORMULA: C5H11NO2</p>
          </html>
        </notes>
      </species>
      <species id="M_glyb_e" name="glyb[e]" compartment="e" substanceUnits="substance" hasOnlySubstanceUnits="false" boundaryCondition="false" constant="false"/>
      <species id="M_glyc_R_c" name="glyc-R[c]" compartment="c" substanceUnits="substance" hasOnlySubstanceUnits="false" boundaryCondition="false" constant="false" fbc:chemicalFormula="C3H5O4">
        <notes>
          <html xmlns="http://www.w3.org/1999/xhtml">
            <p>FORMULA: C3H5O4</p>
          </html>
        </notes>
      </species>
      <species id="M_glyc1p_c" name="glyc1p[c]" compartment="c" substanceUnits="substance" hasOnlySubstanceUnits="false" boundaryCondition="false" constant="false" fbc:chemicalFormula="C3H7O6P">
        <notes>
          <html xmlns="http://www.w3.org/1999/xhtml">
            <p>FORMULA: C3H7O6P</p>
          </html>
        </notes>
      </species>
      <species id="M_glyc_c" name="glyc[c]" compartment="c" substanceUnits="substance" hasOnlySubstanceUnits="false" boundaryCondition="false" constant="false" fbc:chemicalFormula="C3H8O3">
        <notes>
          <html xmlns="http://www.w3.org/1999/xhtml">
            <p>FORMULA: C3H8O3</p>
          </html>
        </notes>
      </species>
      <species id="M_glyclt_c" name="glyclt[c]" compartment="c" substanceUnits="substance" hasOnlySubstanceUnits="false" boundaryCondition="false" constant="false" fbc:chemicalFormula="C2H3O3">
        <notes>
          <html xmlns="http://www.w3.org/1999/xhtml">
            <p>FORMULA: C2H3O3</p>
          </html>
        </notes>
      </species>
      <species id="M_glycogen_c" name="glycogen[c]" compartment="c" substanceUnits="substance" hasOnlySubstanceUnits="false" boundaryCondition="false" constant="false" fbc:chemicalFormula="C6H10O5">
        <notes>
          <html xmlns="http://www.w3.org/1999/xhtml">
            <p>FORMULA: C6H10O5</p>
          </html>
        </notes>
      </species>
      <species id="M_glytrna_c" name="glytrna[c]" compartment="c" substanceUnits="substance" hasOnlySubstanceUnits="false" boundaryCondition="false" constant="false" fbc:chemicalFormula="C2H4NOR">
        <notes>
          <html xmlns="http://www.w3.org/1999/xhtml">
            <p>FORMULA: C2H4NOR</p>
          </html>
        </notes>
      </species>
      <species id="M_gmp_c" name="gmp[c]" compartment="c" substanceUnits="substance" hasOnlySubstanceUnits="false" boundaryCondition="false" constant="false" fbc:chemicalFormula="C10H12N5O8P">
        <notes>
          <html xmlns="http://www.w3.org/1999/xhtml">
            <p>FORMULA: C10H12N5O8P</p>
          </html>
        </notes>
      </species>
      <species id="M_grdp_c" name="grdp[c]" compartment="c" substanceUnits="substance" hasOnlySubstanceUnits="false" boundaryCondition="false" constant="false" fbc:chemicalFormula="C10H17O7P2">
        <notes>
          <html xmlns="http://www.w3.org/1999/xhtml">
            <p>FORMULA: C10H17O7P2</p>
          </html>
        </notes>
      </species>
      <species id="M_gsn_c" name="gsn[c]" compartment="c" substanceUnits="substance" hasOnlySubstanceUnits="false" boundaryCondition="false" constant="false" fbc:chemicalFormula="C10H13N5O5">
        <notes>
          <html xmlns="http://www.w3.org/1999/xhtml">
            <p>FORMULA: C10H13N5O5</p>
          </html>
        </notes>
      </species>
      <species id="M_gthox_c" name="gthox[c]" compartment="c" substanceUnits="substance" hasOnlySubstanceUnits="false" boundaryCondition="false" constant="false" fbc:chemicalFormula="C20H30N6O12S2">
        <notes>
          <html xmlns="http://www.w3.org/1999/xhtml">
            <p>FORMULA: C20H30N6O12S2</p>
          </html>
        </notes>
      </species>
      <species id="M_gthrd_c" name="gthrd[c]" compartment="c" substanceUnits="substance" hasOnlySubstanceUnits="false" boundaryCondition="false" constant="false" fbc:chemicalFormula="C10H16N3O6S">
        <notes>
          <html xmlns="http://www.w3.org/1999/xhtml">
            <p>FORMULA: C10H16N3O6S</p>
          </html>
        </notes>
      </species>
      <species id="M_gtp_c" name="gtp[c]" compartment="c" substanceUnits="substance" hasOnlySubstanceUnits="false" boundaryCondition="false" constant="false" fbc:chemicalFormula="C10H12N5O14P3">
        <notes>
          <html xmlns="http://www.w3.org/1999/xhtml">
            <p>FORMULA: C10H12N5O14P3</p>
          </html>
        </notes>
      </species>
      <species id="M_gua_c" name="gua[c]" compartment="c" substanceUnits="substance" hasOnlySubstanceUnits="false" boundaryCondition="false" constant="false" fbc:chemicalFormula="C5H5N5O">
        <notes>
          <html xmlns="http://www.w3.org/1999/xhtml">
            <p>FORMULA: C5H5N5O</p>
          </html>
        </notes>
      </species>
      <species id="M_h2_c" name="h2[c]" compartment="c" substanceUnits="substance" hasOnlySubstanceUnits="false" boundaryCondition="false" constant="false" fbc:chemicalFormula="H2">
        <notes>
          <html xmlns="http://www.w3.org/1999/xhtml">
            <p>FORMULA: H2</p>
          </html>
        </notes>
      </species>
      <species id="M_h2_e" name="h2[e]" compartment="e" substanceUnits="substance" hasOnlySubstanceUnits="false" boundaryCondition="false" constant="false"/>
      <species id="M_h2acon_C_c" name="h2acon-C[c]" compartment="c" substanceUnits="substance" hasOnlySubstanceUnits="false" boundaryCondition="false" constant="false" fbc:chemicalFormula="C8H7O6">
        <notes>
          <html xmlns="http://www.w3.org/1999/xhtml">
            <p>FORMULA: C8H7O6</p>
          </html>
        </notes>
      </species>
      <species id="M_h2mpt_c" name="h2mpt[c]" compartment="c" substanceUnits="substance" hasOnlySubstanceUnits="false" boundaryCondition="false" constant="false" fbc:chemicalFormula="C30H41N6O16P">
        <notes>
          <html xmlns="http://www.w3.org/1999/xhtml">
            <p>FORMULA: C30H41N6O16P</p>
          </html>
        </notes>
      </species>
      <species id="M_h2o2_c" name="h2o2[c]" compartment="c" substanceUnits="substance" hasOnlySubstanceUnits="false" boundaryCondition="false" constant="false" fbc:chemicalFormula="H2O2">
        <notes>
          <html xmlns="http://www.w3.org/1999/xhtml">
            <p>FORMULA: H2O2</p>
          </html>
        </notes>
      </species>
      <species id="M_h2o_c" name="h2o[c]" compartment="c" substanceUnits="substance" hasOnlySubstanceUnits="false" boundaryCondition="false" constant="false" fbc:chemicalFormula="H2O">
        <notes>
          <html xmlns="http://www.w3.org/1999/xhtml">
            <p>FORMULA: H2O</p>
          </html>
        </notes>
      </species>
      <species id="M_h2o_e" name="h2o[e]" compartment="e" substanceUnits="substance" hasOnlySubstanceUnits="false" boundaryCondition="false" constant="false"/>
      <species id="M_h2s_c" name="h2s[c]" compartment="c" substanceUnits="substance" hasOnlySubstanceUnits="false" boundaryCondition="false" constant="false" fbc:chemicalFormula="H2S">
        <notes>
          <html xmlns="http://www.w3.org/1999/xhtml">
            <p>FORMULA: H2S</p>
          </html>
        </notes>
      </species>
      <species id="M_h2s_e" name="h2s[e]" compartment="e" substanceUnits="substance" hasOnlySubstanceUnits="false" boundaryCondition="false" constant="false"/>
      <species id="M_h3acon_C_c" name="h3acon-C[c]" compartment="c" substanceUnits="substance" hasOnlySubstanceUnits="false" boundaryCondition="false" constant="false" fbc:chemicalFormula="C9H9O6">
        <notes>
          <html xmlns="http://www.w3.org/1999/xhtml">
            <p>FORMULA: C9H9O6</p>
          </html>
        </notes>
      </species>
      <species id="M_h4mpt_c" name="h4mpt[c]" compartment="c" substanceUnits="substance" hasOnlySubstanceUnits="false" boundaryCondition="false" constant="false" fbc:chemicalFormula="C30H43N6O16P">
        <notes>
          <html xmlns="http://www.w3.org/1999/xhtml">
            <p>FORMULA: C30H43N6O16P</p>
          </html>
        </notes>
      </species>
      <species id="M_h4spt_c" name="h4spt[c]" compartment="c" substanceUnits="substance" hasOnlySubstanceUnits="false" boundaryCondition="false" constant="false" fbc:chemicalFormula="C35H49N7O19P1">
        <notes>
          <html xmlns="http://www.w3.org/1999/xhtml">
            <p>FORMULA: C35H49N7O19P1</p>
          </html>
        </notes>
      </species>
      <species id="M_h_c" name="h[c]" compartment="c" substanceUnits="substance" hasOnlySubstanceUnits="false" boundaryCondition="false" constant="false" fbc:chemicalFormula="H">
        <notes>
          <html xmlns="http://www.w3.org/1999/xhtml">
            <p>FORMULA: H</p>
          </html>
        </notes>
      </species>
      <species id="M_h_e" name="h[e]" compartment="e" substanceUnits="substance" hasOnlySubstanceUnits="false" boundaryCondition="false" constant="false"/>
      <species id="M_hacon_C_c" name="hacon-C[c]" compartment="c" substanceUnits="substance" hasOnlySubstanceUnits="false" boundaryCondition="false" constant="false" fbc:chemicalFormula="C7H5O6">
        <notes>
          <html xmlns="http://www.w3.org/1999/xhtml">
            <p>FORMULA: C7H5O6</p>
          </html>
        </notes>
      </species>
      <species id="M_hacon_T_c" name="hacon-T[c]" compartment="c" substanceUnits="substance" hasOnlySubstanceUnits="false" boundaryCondition="false" constant="false" fbc:chemicalFormula="C7H5O6">
        <notes>
          <html xmlns="http://www.w3.org/1999/xhtml">
            <p>FORMULA: C7H5O6</p>
          </html>
        </notes>
      </species>
      <species id="M_hcarn_c" name="hcarn[c]" compartment="c" substanceUnits="substance" hasOnlySubstanceUnits="false" boundaryCondition="false" constant="false" fbc:chemicalFormula="C10H17N4O3">
        <notes>
          <html xmlns="http://www.w3.org/1999/xhtml">
            <p>FORMULA: C10H17N4O3</p>
          </html>
        </notes>
      </species>
      <species id="M_hcit_c" name="hcit[c]" compartment="c" substanceUnits="substance" hasOnlySubstanceUnits="false" boundaryCondition="false" constant="false" fbc:chemicalFormula="C7H7O7">
        <notes>
          <html xmlns="http://www.w3.org/1999/xhtml">
            <p>FORMULA: C7H7O7</p>
          </html>
        </notes>
      </species>
      <species id="M_hco3_c" name="hco3[c]" compartment="c" substanceUnits="substance" hasOnlySubstanceUnits="false" boundaryCondition="false" constant="false" fbc:chemicalFormula="CHO3">
        <notes>
          <html xmlns="http://www.w3.org/1999/xhtml">
            <p>FORMULA: CHO3</p>
          </html>
        </notes>
      </species>
      <species id="M_hco3_e" name="hco3[e]" compartment="e" substanceUnits="substance" hasOnlySubstanceUnits="false" boundaryCondition="false" constant="false"/>
      <species id="M_hcys_L_c" name="hcys-L[c]" compartment="c" substanceUnits="substance" hasOnlySubstanceUnits="false" boundaryCondition="false" constant="false" fbc:chemicalFormula="C4H9NO2S">
        <notes>
          <html xmlns="http://www.w3.org/1999/xhtml">
            <p>FORMULA: C4H9NO2S</p>
          </html>
        </notes>
      </species>
      <species id="M_he2thpp_c" name="he2thpp[c]" compartment="c" substanceUnits="substance" hasOnlySubstanceUnits="false" boundaryCondition="false" constant="false" fbc:chemicalFormula="C14H20N4O8P2S">
        <notes>
          <html xmlns="http://www.w3.org/1999/xhtml">
            <p>FORMULA: C14H20N4O8P2S</p>
          </html>
        </notes>
      </species>
      <species id="M_hepdp_c" name="hepdp[c]" compartment="c" substanceUnits="substance" hasOnlySubstanceUnits="false" boundaryCondition="false" constant="false" fbc:chemicalFormula="C35H57O7P2">
        <notes>
          <html xmlns="http://www.w3.org/1999/xhtml">
            <p>FORMULA: C35H57O7P2</p>
          </html>
        </notes>
      </species>
      <species id="M_hgbam_c" name="hgbam[c]" compartment="c" substanceUnits="substance" hasOnlySubstanceUnits="false" boundaryCondition="false" constant="false" fbc:chemicalFormula="C45H59N6O12">
        <notes>
          <html xmlns="http://www.w3.org/1999/xhtml">
            <p>FORMULA: C45H59N6O12</p>
          </html>
        </notes>
      </species>
      <species id="M_his_L_c" name="his-L[c]" compartment="c" substanceUnits="substance" hasOnlySubstanceUnits="false" boundaryCondition="false" constant="false" fbc:chemicalFormula="C6H9N3O2">
        <notes>
          <html xmlns="http://www.w3.org/1999/xhtml">
            <p>FORMULA: C6H9N3O2</p>
          </html>
        </notes>
      </species>
      <species id="M_hisp_c" name="hisp[c]" compartment="c" substanceUnits="substance" hasOnlySubstanceUnits="false" boundaryCondition="false" constant="false" fbc:chemicalFormula="C6H11N3O4P">
        <notes>
          <html xmlns="http://www.w3.org/1999/xhtml">
            <p>FORMULA: C6H11N3O4P</p>
          </html>
        </notes>
      </species>
      <species id="M_histd_c" name="histd[c]" compartment="c" substanceUnits="substance" hasOnlySubstanceUnits="false" boundaryCondition="false" constant="false" fbc:chemicalFormula="C6H12N3O">
        <notes>
          <html xmlns="http://www.w3.org/1999/xhtml">
            <p>FORMULA: C6H12N3O</p>
          </html>
        </notes>
      </species>
      <species id="M_histrna_c" name="histrna[c]" compartment="c" substanceUnits="substance" hasOnlySubstanceUnits="false" boundaryCondition="false" constant="false" fbc:chemicalFormula="C6H8N3OR">
        <notes>
          <html xmlns="http://www.w3.org/1999/xhtml">
            <p>FORMULA: C6H8N3OR</p>
          </html>
        </notes>
      </species>
      <species id="M_hmbil_c" name="hmbil[c]" compartment="c" substanceUnits="substance" hasOnlySubstanceUnits="false" boundaryCondition="false" constant="false" fbc:chemicalFormula="C40H38N4O17">
        <notes>
          <html xmlns="http://www.w3.org/1999/xhtml">
            <p>FORMULA: C40H38N4O17</p>
          </html>
        </notes>
      </species>
      <species id="M_hmgcoa_c" name="hmgcoa[c]" compartment="c" substanceUnits="substance" hasOnlySubstanceUnits="false" boundaryCondition="false" constant="false" fbc:chemicalFormula="C27H39N7O20P3S">
        <notes>
          <html xmlns="http://www.w3.org/1999/xhtml">
            <p>FORMULA: C27H39N7O20P3S</p>
          </html>
        </notes>
      </species>
      <species id="M_hom_L_c" name="hom-L[c]" compartment="c" substanceUnits="substance" hasOnlySubstanceUnits="false" boundaryCondition="false" constant="false" fbc:chemicalFormula="C4H9NO3">
        <notes>
          <html xmlns="http://www.w3.org/1999/xhtml">
            <p>FORMULA: C4H9NO3</p>
          </html>
        </notes>
      </species>
      <species id="M_hpglu_c" name="hpglu[c]" compartment="c" substanceUnits="substance" hasOnlySubstanceUnits="false" boundaryCondition="false" constant="false" fbc:chemicalFormula="C24H34N8O12">
        <notes>
          <html xmlns="http://www.w3.org/1999/xhtml">
            <p>FORMULA: C24H34N8O12</p>
          </html>
        </notes>
      </species>
      <species id="M_hphaccoa_c" name="hphaccoa[c]" compartment="c" substanceUnits="substance" hasOnlySubstanceUnits="false" boundaryCondition="false" constant="false" fbc:chemicalFormula="C29H38N7O18P3S">
        <notes>
          <html xmlns="http://www.w3.org/1999/xhtml">
            <p>FORMULA: C29H38N7O18P3S</p>
          </html>
        </notes>
      </species>
      <species id="M_hpyr_c" name="hpyr[c]" compartment="c" substanceUnits="substance" hasOnlySubstanceUnits="false" boundaryCondition="false" constant="false" fbc:chemicalFormula="C3H3O4">
        <notes>
          <html xmlns="http://www.w3.org/1999/xhtml">
            <p>FORMULA: C3H3O4</p>
          </html>
        </notes>
      </species>
      <species id="M_hsfd_c" name="hsfd[c]" compartment="c" substanceUnits="substance" hasOnlySubstanceUnits="false" boundaryCondition="false" constant="false" fbc:chemicalFormula="C13H22N1O10P1S3">
        <notes>
          <html xmlns="http://www.w3.org/1999/xhtml">
            <p>FORMULA: C13H22N1O10P1S3</p>
          </html>
        </notes>
      </species>
      <species id="M_hspmd_c" name="hspmd[c]" compartment="c" substanceUnits="substance" hasOnlySubstanceUnits="false" boundaryCondition="false" constant="false" fbc:chemicalFormula="C8H24N3">
        <notes>
          <html xmlns="http://www.w3.org/1999/xhtml">
            <p>FORMULA: C8H24N3</p>
          </html>
        </notes>
      </species>
      <species id="M_hxan_c" name="hxan[c]" compartment="c" substanceUnits="substance" hasOnlySubstanceUnits="false" boundaryCondition="false" constant="false" fbc:chemicalFormula="C5H4N4O">
        <notes>
          <html xmlns="http://www.w3.org/1999/xhtml">
            <p>FORMULA: C5H4N4O</p>
          </html>
        </notes>
      </species>
      <species id="M_iasp_c" name="iasp[c]" compartment="c" substanceUnits="substance" hasOnlySubstanceUnits="false" boundaryCondition="false" constant="false" fbc:chemicalFormula="C4H4NO4">
        <notes>
          <html xmlns="http://www.w3.org/1999/xhtml">
            <p>FORMULA: C4H4NO4</p>
          </html>
        </notes>
      </species>
      <species id="M_ibcoa_c" name="ibcoa[c]" compartment="c" substanceUnits="substance" hasOnlySubstanceUnits="false" boundaryCondition="false" constant="false" fbc:chemicalFormula="C25H38N7O17P3S">
        <notes>
          <html xmlns="http://www.w3.org/1999/xhtml">
            <p>FORMULA: C25H38N7O17P3S</p>
          </html>
        </notes>
      </species>
      <species id="M_icit_c" name="icit[c]" compartment="c" substanceUnits="substance" hasOnlySubstanceUnits="false" boundaryCondition="false" constant="false" fbc:chemicalFormula="C6H5O7">
        <notes>
          <html xmlns="http://www.w3.org/1999/xhtml">
            <p>FORMULA: C6H5O7</p>
          </html>
        </notes>
      </species>
      <species id="M_id3acald_c" name="id3acald[c]" compartment="c" substanceUnits="substance" hasOnlySubstanceUnits="false" boundaryCondition="false" constant="false" fbc:chemicalFormula="C10H9NO">
        <notes>
          <html xmlns="http://www.w3.org/1999/xhtml">
            <p>FORMULA: C10H9NO</p>
          </html>
        </notes>
      </species>
      <species id="M_idp_c" name="idp[c]" compartment="c" substanceUnits="substance" hasOnlySubstanceUnits="false" boundaryCondition="false" constant="false" fbc:chemicalFormula="C10H11N4O11P2">
        <notes>
          <html xmlns="http://www.w3.org/1999/xhtml">
            <p>FORMULA: C10H11N4O11P2</p>
          </html>
        </notes>
      </species>
      <species id="M_ihcit_T_c" name="ihcit-T[c]" compartment="c" substanceUnits="substance" hasOnlySubstanceUnits="false" boundaryCondition="false" constant="false" fbc:chemicalFormula="C7H7O7">
        <notes>
          <html xmlns="http://www.w3.org/1999/xhtml">
            <p>FORMULA: C7H7O7</p>
          </html>
        </notes>
      </species>
      <species id="M_ile_L_c" name="ile-L[c]" compartment="c" substanceUnits="substance" hasOnlySubstanceUnits="false" boundaryCondition="false" constant="false" fbc:chemicalFormula="C6H13NO2">
        <notes>
          <html xmlns="http://www.w3.org/1999/xhtml">
            <p>FORMULA: C6H13NO2</p>
          </html>
        </notes>
      </species>
      <species id="M_ile_L_e" name="ile-L[e]" compartment="e" substanceUnits="substance" hasOnlySubstanceUnits="false" boundaryCondition="false" constant="false"/>
      <species id="M_iletrna_c" name="iletrna[c]" compartment="c" substanceUnits="substance" hasOnlySubstanceUnits="false" boundaryCondition="false" constant="false" fbc:chemicalFormula="C6H12NOR">
        <notes>
          <html xmlns="http://www.w3.org/1999/xhtml">
            <p>FORMULA: C6H12NOR</p>
          </html>
        </notes>
      </species>
      <species id="M_imacp_c" name="imacp[c]" compartment="c" substanceUnits="substance" hasOnlySubstanceUnits="false" boundaryCondition="false" constant="false" fbc:chemicalFormula="C6H7N2O5P">
        <notes>
          <html xmlns="http://www.w3.org/1999/xhtml">
            <p>FORMULA: C6H7N2O5P</p>
          </html>
        </notes>
      </species>
      <species id="M_imp_c" name="imp[c]" compartment="c" substanceUnits="substance" hasOnlySubstanceUnits="false" boundaryCondition="false" constant="false" fbc:chemicalFormula="C10H11N4O8P">
        <notes>
          <html xmlns="http://www.w3.org/1999/xhtml">
            <p>FORMULA: C10H11N4O8P</p>
          </html>
        </notes>
      </species>
      <species id="M_ind3ac_c" name="ind3ac[c]" compartment="c" substanceUnits="substance" hasOnlySubstanceUnits="false" boundaryCondition="false" constant="false" fbc:chemicalFormula="C10H8NO2">
        <notes>
          <html xmlns="http://www.w3.org/1999/xhtml">
            <p>FORMULA: C10H8NO2</p>
          </html>
        </notes>
      </species>
      <species id="M_ind3ac_e" name="ind3ac[e]" compartment="e" substanceUnits="substance" hasOnlySubstanceUnits="false" boundaryCondition="false" constant="false"/>
      <species id="M_indaccoa_c" name="indaccoa[c]" compartment="c" substanceUnits="substance" hasOnlySubstanceUnits="false" boundaryCondition="false" constant="false" fbc:chemicalFormula="C31H39N8O17P3S">
        <notes>
          <html xmlns="http://www.w3.org/1999/xhtml">
            <p>FORMULA: C31H39N8O17P3S</p>
          </html>
        </notes>
      </species>
      <species id="M_indole_c" name="indole[c]" compartment="c" substanceUnits="substance" hasOnlySubstanceUnits="false" boundaryCondition="false" constant="false" fbc:chemicalFormula="C8H7N">
        <notes>
          <html xmlns="http://www.w3.org/1999/xhtml">
            <p>FORMULA: C8H7N</p>
          </html>
        </notes>
      </species>
      <species id="M_indpyr_c" name="indpyr[c]" compartment="c" substanceUnits="substance" hasOnlySubstanceUnits="false" boundaryCondition="false" constant="false" fbc:chemicalFormula="C11H8NO3">
        <notes>
          <html xmlns="http://www.w3.org/1999/xhtml">
            <p>FORMULA: C11H8NO3</p>
          </html>
        </notes>
      </species>
      <species id="M_inost_c" name="inost[c]" compartment="c" substanceUnits="substance" hasOnlySubstanceUnits="false" boundaryCondition="false" constant="false" fbc:chemicalFormula="C6H12O6">
        <notes>
          <html xmlns="http://www.w3.org/1999/xhtml">
            <p>FORMULA: C6H12O6</p>
          </html>
        </notes>
      </species>
      <species id="M_ins_c" name="ins[c]" compartment="c" substanceUnits="substance" hasOnlySubstanceUnits="false" boundaryCondition="false" constant="false" fbc:chemicalFormula="C10H12N4O5">
        <notes>
          <html xmlns="http://www.w3.org/1999/xhtml">
            <p>FORMULA: C10H12N4O5</p>
          </html>
        </notes>
      </species>
      <species id="M_ipdp_c" name="ipdp[c]" compartment="c" substanceUnits="substance" hasOnlySubstanceUnits="false" boundaryCondition="false" constant="false" fbc:chemicalFormula="C5H9O7P2">
        <notes>
          <html xmlns="http://www.w3.org/1999/xhtml">
            <p>FORMULA: C5H9O7P2</p>
          </html>
        </notes>
      </species>
      <species id="M_ipp_c" name="ipp[c]" compartment="c" substanceUnits="substance" hasOnlySubstanceUnits="false" boundaryCondition="false" constant="false" fbc:chemicalFormula="C5H9O4P">
        <notes>
          <html xmlns="http://www.w3.org/1999/xhtml">
            <p>FORMULA: C5H9O4P</p>
          </html>
        </notes>
      </species>
      <species id="M_itp_c" name="itp[c]" compartment="c" substanceUnits="substance" hasOnlySubstanceUnits="false" boundaryCondition="false" constant="false" fbc:chemicalFormula="C10H11N4O14P3">
        <notes>
          <html xmlns="http://www.w3.org/1999/xhtml">
            <p>FORMULA: C10H11N4O14P3</p>
          </html>
        </notes>
      </species>
      <species id="M_k_c" name="k[c]" compartment="c" substanceUnits="substance" hasOnlySubstanceUnits="false" boundaryCondition="false" constant="false" fbc:chemicalFormula="K">
        <notes>
          <html xmlns="http://www.w3.org/1999/xhtml">
            <p>FORMULA: K</p>
          </html>
        </notes>
      </species>
      <species id="M_k_e" name="k[e]" compartment="e" substanceUnits="substance" hasOnlySubstanceUnits="false" boundaryCondition="false" constant="false"/>
      <species id="M_lac_D_c" name="lac-D[c]" compartment="c" substanceUnits="substance" hasOnlySubstanceUnits="false" boundaryCondition="false" constant="false" fbc:chemicalFormula="C3H5O3">
        <notes>
          <html xmlns="http://www.w3.org/1999/xhtml">
            <p>FORMULA: C3H5O3</p>
          </html>
        </notes>
      </species>
      <species id="M_lac_L_c" name="lac-L[c]" compartment="c" substanceUnits="substance" hasOnlySubstanceUnits="false" boundaryCondition="false" constant="false" fbc:chemicalFormula="C3H5O3">
        <notes>
          <html xmlns="http://www.w3.org/1999/xhtml">
            <p>FORMULA: C3H5O3</p>
          </html>
        </notes>
      </species>
      <species id="M_lald_L_c" name="lald-L[c]" compartment="c" substanceUnits="substance" hasOnlySubstanceUnits="false" boundaryCondition="false" constant="false" fbc:chemicalFormula="C3H6O2">
        <notes>
          <html xmlns="http://www.w3.org/1999/xhtml">
            <p>FORMULA: C3H6O2</p>
          </html>
        </notes>
      </species>
      <species id="M_leu_L_c" name="leu-L[c]" compartment="c" substanceUnits="substance" hasOnlySubstanceUnits="false" boundaryCondition="false" constant="false" fbc:chemicalFormula="C6H13NO2">
        <notes>
          <html xmlns="http://www.w3.org/1999/xhtml">
            <p>FORMULA: C6H13NO2</p>
          </html>
        </notes>
      </species>
      <species id="M_leu_L_e" name="leu-L[e]" compartment="e" substanceUnits="substance" hasOnlySubstanceUnits="false" boundaryCondition="false" constant="false"/>
      <species id="M_leutrna_c" name="leutrna[c]" compartment="c" substanceUnits="substance" hasOnlySubstanceUnits="false" boundaryCondition="false" constant="false" fbc:chemicalFormula="C6H12NOR">
        <notes>
          <html xmlns="http://www.w3.org/1999/xhtml">
            <p>FORMULA: C6H12NOR</p>
          </html>
        </notes>
      </species>
      <species id="M_lgt_S_c" name="lgt-S[c]" compartment="c" substanceUnits="substance" hasOnlySubstanceUnits="false" boundaryCondition="false" constant="false" fbc:chemicalFormula="C13H20N3O8S">
        <notes>
          <html xmlns="http://www.w3.org/1999/xhtml">
            <p>FORMULA: C13H20N3O8S</p>
          </html>
        </notes>
      </species>
      <species id="M_lipid_met_c" name="lipid_met[c]" compartment="c" substanceUnits="substance" hasOnlySubstanceUnits="false" boundaryCondition="false" constant="false"/>
      <species id="M_lppg_c" name="lppg[c]" compartment="c" substanceUnits="substance" hasOnlySubstanceUnits="false" boundaryCondition="false" constant="false" fbc:chemicalFormula="C13H16N5O13P2">
        <notes>
          <html xmlns="http://www.w3.org/1999/xhtml">
            <p>FORMULA: C13H16N5O13P2</p>
          </html>
        </notes>
      </species>
      <species id="M_lpro_c" name="lpro[c]" compartment="c" substanceUnits="substance" hasOnlySubstanceUnits="false" boundaryCondition="false" constant="false" fbc:chemicalFormula="C8H14NOS2R">
        <notes>
          <html xmlns="http://www.w3.org/1999/xhtml">
            <p>FORMULA: C8H14NOS2R</p>
          </html>
        </notes>
      </species>
      <species id="M_lys_L_c" name="lys-L[c]" compartment="c" substanceUnits="substance" hasOnlySubstanceUnits="false" boundaryCondition="false" constant="false" fbc:chemicalFormula="C6H15N2O2">
        <notes>
          <html xmlns="http://www.w3.org/1999/xhtml">
            <p>FORMULA: C6H15N2O2</p>
          </html>
        </notes>
      </species>
      <species id="M_lys_L_e" name="lys-L[e]" compartment="e" substanceUnits="substance" hasOnlySubstanceUnits="false" boundaryCondition="false" constant="false"/>
      <species id="M_lystrna_c" name="lystrna[c]" compartment="c" substanceUnits="substance" hasOnlySubstanceUnits="false" boundaryCondition="false" constant="false" fbc:chemicalFormula="C6H14N2OR">
        <notes>
          <html xmlns="http://www.w3.org/1999/xhtml">
            <p>FORMULA: C6H14N2OR</p>
          </html>
        </notes>
      </species>
      <species id="M_m3hdp_c" name="m3hdp[c]" compartment="c" substanceUnits="substance" hasOnlySubstanceUnits="false" boundaryCondition="false" constant="false" fbc:chemicalFormula="C5H11O8P2">
        <notes>
          <html xmlns="http://www.w3.org/1999/xhtml">
            <p>FORMULA: C5H11O8P2</p>
          </html>
        </notes>
      </species>
      <species id="M_m5hbc_c" name="m5hbc[c]" compartment="c" substanceUnits="substance" hasOnlySubstanceUnits="false" boundaryCondition="false" constant="false" fbc:chemicalFormula="C61H87CoN13O15P">
        <notes>
          <html xmlns="http://www.w3.org/1999/xhtml">
            <p>FORMULA: C61H87CoN13O15P</p>
          </html>
        </notes>
      </species>
      <species id="M_mal_L_c" name="mal-L[c]" compartment="c" substanceUnits="substance" hasOnlySubstanceUnits="false" boundaryCondition="false" constant="false" fbc:chemicalFormula="C4H4O5">
        <notes>
          <html xmlns="http://www.w3.org/1999/xhtml">
            <p>FORMULA: C4H4O5</p>
          </html>
        </notes>
      </species>
      <species id="M_man1p_c" name="man1p[c]" compartment="c" substanceUnits="substance" hasOnlySubstanceUnits="false" boundaryCondition="false" constant="false" fbc:chemicalFormula="C6H11O9P">
        <notes>
          <html xmlns="http://www.w3.org/1999/xhtml">
            <p>FORMULA: C6H11O9P</p>
          </html>
        </notes>
      </species>
      <species id="M_man6p_c" name="man6p[c]" compartment="c" substanceUnits="substance" hasOnlySubstanceUnits="false" boundaryCondition="false" constant="false" fbc:chemicalFormula="C6H11O9P">
        <notes>
          <html xmlns="http://www.w3.org/1999/xhtml">
            <p>FORMULA: C6H11O9P</p>
          </html>
        </notes>
      </species>
      <species id="M_mcom_c" name="mcom[c]" compartment="c" substanceUnits="substance" hasOnlySubstanceUnits="false" boundaryCondition="false" constant="false" fbc:chemicalFormula="C3O3S2H7">
        <notes>
          <html xmlns="http://www.w3.org/1999/xhtml">
            <p>FORMULA: C3O3S2H7</p>
          </html>
        </notes>
      </species>
      <species id="M_menylh4spt_c" name="menylh4spt[c]" compartment="c" substanceUnits="substance" hasOnlySubstanceUnits="false" boundaryCondition="false" constant="false" fbc:chemicalFormula="C36H48N7O19P1">
        <notes>
          <html xmlns="http://www.w3.org/1999/xhtml">
            <p>FORMULA: C36H48N7O19P1</p>
          </html>
        </notes>
      </species>
      <species id="M_meoh_c" name="meoh[c]" compartment="c" substanceUnits="substance" hasOnlySubstanceUnits="false" boundaryCondition="false" constant="false" fbc:chemicalFormula="CH4O1">
        <notes>
          <html xmlns="http://www.w3.org/1999/xhtml">
            <p>FORMULA: CH4O1</p>
          </html>
        </notes>
      </species>
      <species id="M_meoh_e" name="meoh[e]" compartment="e" substanceUnits="substance" hasOnlySubstanceUnits="false" boundaryCondition="false" constant="false"/>
      <species id="M_mercppyr_c" name="mercppyr[c]" compartment="c" substanceUnits="substance" hasOnlySubstanceUnits="false" boundaryCondition="false" constant="false" fbc:chemicalFormula="C3H3O3S">
        <notes>
          <html xmlns="http://www.w3.org/1999/xhtml">
            <p>FORMULA: C3H3O3S</p>
          </html>
        </notes>
      </species>
      <species id="M_met_L_c" name="met-L[c]" compartment="c" substanceUnits="substance" hasOnlySubstanceUnits="false" boundaryCondition="false" constant="false" fbc:chemicalFormula="C5H11NO2S">
        <notes>
          <html xmlns="http://www.w3.org/1999/xhtml">
            <p>FORMULA: C5H11NO2S</p>
          </html>
        </notes>
      </species>
      <species id="M_methf_c" name="methf[c]" compartment="c" substanceUnits="substance" hasOnlySubstanceUnits="false" boundaryCondition="false" constant="false" fbc:chemicalFormula="C20H20N7O6">
        <notes>
          <html xmlns="http://www.w3.org/1999/xhtml">
            <p>FORMULA: C20H20N7O6</p>
          </html>
        </notes>
      </species>
      <species id="M_metsox_R_L_c" name="metsox-R-L[c]" compartment="c" substanceUnits="substance" hasOnlySubstanceUnits="false" boundaryCondition="false" constant="false" fbc:chemicalFormula="C5H11NO3S">
        <notes>
          <html xmlns="http://www.w3.org/1999/xhtml">
            <p>FORMULA: C5H11NO3S</p>
          </html>
        </notes>
      </species>
      <species id="M_mettrna_c" name="mettrna[c]" compartment="c" substanceUnits="substance" hasOnlySubstanceUnits="false" boundaryCondition="false" constant="false" fbc:chemicalFormula="C5H10NOSR">
        <notes>
          <html xmlns="http://www.w3.org/1999/xhtml">
            <p>FORMULA: C5H10NOSR</p>
          </html>
        </notes>
      </species>
      <species id="M_mev_R_c" name="mev-R[c]" compartment="c" substanceUnits="substance" hasOnlySubstanceUnits="false" boundaryCondition="false" constant="false" fbc:chemicalFormula="C6H11O4">
        <notes>
          <html xmlns="http://www.w3.org/1999/xhtml">
            <p>FORMULA: C6H11O4</p>
          </html>
        </notes>
      </species>
      <species id="M_mfr_b__c" name="mfr(b)[c]" compartment="c" substanceUnits="substance" hasOnlySubstanceUnits="false" boundaryCondition="false" constant="false" fbc:chemicalFormula="C34H44N6O14">
        <notes>
          <html xmlns="http://www.w3.org/1999/xhtml">
            <p>FORMULA: C34H44N6O14</p>
          </html>
        </notes>
      </species>
      <species id="M_mfrbi1_c" name="mfrbi1[c]" compartment="c" substanceUnits="substance" hasOnlySubstanceUnits="false" boundaryCondition="false" constant="false" fbc:chemicalFormula="C6H9O13P2">
        <notes>
          <html xmlns="http://www.w3.org/1999/xhtml">
            <p>FORMULA: C6H9O13P2</p>
          </html>
        </notes>
      </species>
      <species id="M_mfrbi2_c" name="mfrbi2[c]" compartment="c" substanceUnits="substance" hasOnlySubstanceUnits="false" boundaryCondition="false" constant="false" fbc:chemicalFormula="C6H8O9P">
        <notes>
          <html xmlns="http://www.w3.org/1999/xhtml">
            <p>FORMULA: C6H8O9P</p>
          </html>
        </notes>
      </species>
      <species id="M_mfrbi3_c" name="mfrbi3[c]" compartment="c" substanceUnits="substance" hasOnlySubstanceUnits="false" boundaryCondition="false" constant="false" fbc:chemicalFormula="C6H6O8P">
        <notes>
          <html xmlns="http://www.w3.org/1999/xhtml">
            <p>FORMULA: C6H6O8P</p>
          </html>
        </notes>
      </species>
      <species id="M_mfrbi4_c" name="mfrbi4[c]" compartment="c" substanceUnits="substance" hasOnlySubstanceUnits="false" boundaryCondition="false" constant="false" fbc:chemicalFormula="C6H6O8P">
        <notes>
          <html xmlns="http://www.w3.org/1999/xhtml">
            <p>FORMULA: C6H6O8P</p>
          </html>
        </notes>
      </species>
      <species id="M_mg2_c" name="mg2[c]" compartment="c" substanceUnits="substance" hasOnlySubstanceUnits="false" boundaryCondition="false" constant="false" fbc:chemicalFormula="Mg">
        <notes>
          <html xmlns="http://www.w3.org/1999/xhtml">
            <p>FORMULA: Mg</p>
          </html>
        </notes>
      </species>
      <species id="M_mg2_e" name="mg2[e]" compartment="e" substanceUnits="substance" hasOnlySubstanceUnits="false" boundaryCondition="false" constant="false"/>
      <species id="M_mh4spt_c" name="mh4spt[c]" compartment="c" substanceUnits="substance" hasOnlySubstanceUnits="false" boundaryCondition="false" constant="false" fbc:chemicalFormula="C36H51N7O19P1">
        <notes>
          <html xmlns="http://www.w3.org/1999/xhtml">
            <p>FORMULA: C36H51N7O19P1</p>
          </html>
        </notes>
      </species>
      <species id="M_mhpglu_c" name="mhpglu[c]" compartment="c" substanceUnits="substance" hasOnlySubstanceUnits="false" boundaryCondition="false" constant="false" fbc:chemicalFormula="C25H36N8O12">
        <notes>
          <html xmlns="http://www.w3.org/1999/xhtml">
            <p>FORMULA: C25H36N8O12</p>
          </html>
        </notes>
      </species>
      <species id="M_mi3p_D_c" name="mi3p-D[c]" compartment="c" substanceUnits="substance" hasOnlySubstanceUnits="false" boundaryCondition="false" constant="false" fbc:chemicalFormula="C6H11O9P">
        <notes>
          <html xmlns="http://www.w3.org/1999/xhtml">
            <p>FORMULA: C6H11O9P</p>
          </html>
        </notes>
      </species>
      <species id="M_mleneh4spt_c" name="mleneh4spt[c]" compartment="c" substanceUnits="substance" hasOnlySubstanceUnits="false" boundaryCondition="false" constant="false" fbc:chemicalFormula="C36H49N7O19P1">
        <notes>
          <html xmlns="http://www.w3.org/1999/xhtml">
            <p>FORMULA: C36H49N7O19P1</p>
          </html>
        </notes>
      </species>
      <species id="M_mlthf_c" name="mlthf[c]" compartment="c" substanceUnits="substance" hasOnlySubstanceUnits="false" boundaryCondition="false" constant="false" fbc:chemicalFormula="C20H22N7O6">
        <notes>
          <html xmlns="http://www.w3.org/1999/xhtml">
            <p>FORMULA: C20H22N7O6</p>
          </html>
        </notes>
      </species>
      <species id="M_mma_c" name="mma[c]" compartment="c" substanceUnits="substance" hasOnlySubstanceUnits="false" boundaryCondition="false" constant="false" fbc:chemicalFormula="C1H6N">
        <notes>
          <html xmlns="http://www.w3.org/1999/xhtml">
            <p>FORMULA: C1H6N</p>
          </html>
        </notes>
      </species>
      <species id="M_mma_e" name="mma[e]" compartment="e" substanceUnits="substance" hasOnlySubstanceUnits="false" boundaryCondition="false" constant="false"/>
      <species id="M_mmal_c" name="mmal[c]" compartment="c" substanceUnits="substance" hasOnlySubstanceUnits="false" boundaryCondition="false" constant="false" fbc:chemicalFormula="C4H4O4">
        <notes>
          <html xmlns="http://www.w3.org/1999/xhtml">
            <p>FORMULA: C4H4O4</p>
          </html>
        </notes>
      </species>
      <species id="M_mmh2mpt_c" name="mmh2mpt[c]" compartment="c" substanceUnits="substance" hasOnlySubstanceUnits="false" boundaryCondition="false" constant="false" fbc:chemicalFormula="C29H39N6O16P">
        <notes>
          <html xmlns="http://www.w3.org/1999/xhtml">
            <p>FORMULA: C29H39N6O16P</p>
          </html>
        </notes>
      </species>
      <species id="M_mn2_c" name="mn2[c]" compartment="c" substanceUnits="substance" hasOnlySubstanceUnits="false" boundaryCondition="false" constant="false" fbc:chemicalFormula="Mn">
        <notes>
          <html xmlns="http://www.w3.org/1999/xhtml">
            <p>FORMULA: Mn</p>
          </html>
        </notes>
      </species>
      <species id="M_mn2_e" name="mn2[e]" compartment="e" substanceUnits="substance" hasOnlySubstanceUnits="false" boundaryCondition="false" constant="false"/>
      <species id="M_mobd_c" name="mobd[c]" compartment="c" substanceUnits="substance" hasOnlySubstanceUnits="false" boundaryCondition="false" constant="false" fbc:chemicalFormula="MoO4">
        <notes>
          <html xmlns="http://www.w3.org/1999/xhtml">
            <p>FORMULA: MoO4</p>
          </html>
        </notes>
      </species>
      <species id="M_mobd_e" name="mobd[e]" compartment="e" substanceUnits="substance" hasOnlySubstanceUnits="false" boundaryCondition="false" constant="false"/>
      <species id="M_mphen_c" name="mphen[c]" compartment="c" substanceUnits="substance" hasOnlySubstanceUnits="false" boundaryCondition="false" constant="false" fbc:chemicalFormula="C37N2O1H50">
        <notes>
          <html xmlns="http://www.w3.org/1999/xhtml">
            <p>FORMULA: C37N2O1H50</p>
          </html>
        </notes>
      </species>
      <species id="M_mphenh2_c" name="mphenh2[c]" compartment="c" substanceUnits="substance" hasOnlySubstanceUnits="false" boundaryCondition="false" constant="false" fbc:chemicalFormula="C37N2O1H52">
        <notes>
          <html xmlns="http://www.w3.org/1999/xhtml">
            <p>FORMULA: C37N2O1H52</p>
          </html>
        </notes>
      </species>
      <species id="M_msa_c" name="msa[c]" compartment="c" substanceUnits="substance" hasOnlySubstanceUnits="false" boundaryCondition="false" constant="false" fbc:chemicalFormula="C3H3O3">
        <notes>
          <html xmlns="http://www.w3.org/1999/xhtml">
            <p>FORMULA: C3H3O3</p>
          </html>
        </notes>
      </species>
      <species id="M_mthgxl_c" name="mthgxl[c]" compartment="c" substanceUnits="substance" hasOnlySubstanceUnits="false" boundaryCondition="false" constant="false" fbc:chemicalFormula="C3H4O2">
        <notes>
          <html xmlns="http://www.w3.org/1999/xhtml">
            <p>FORMULA: C3H4O2</p>
          </html>
        </notes>
      </species>
      <species id="M_n2_c" name="n2[c]" compartment="c" substanceUnits="substance" hasOnlySubstanceUnits="false" boundaryCondition="false" constant="false" fbc:chemicalFormula="N2">
        <notes>
          <html xmlns="http://www.w3.org/1999/xhtml">
            <p>FORMULA: N2</p>
          </html>
        </notes>
      </species>
      <species id="M_n2_e" name="n2[e]" compartment="e" substanceUnits="substance" hasOnlySubstanceUnits="false" boundaryCondition="false" constant="false"/>
      <species id="M_na1_c" name="na1[c]" compartment="c" substanceUnits="substance" hasOnlySubstanceUnits="false" boundaryCondition="false" constant="false" fbc:chemicalFormula="Na">
        <notes>
          <html xmlns="http://www.w3.org/1999/xhtml">
            <p>FORMULA: Na</p>
          </html>
        </notes>
      </species>
      <species id="M_na1_e" name="na1[e]" compartment="e" substanceUnits="substance" hasOnlySubstanceUnits="false" boundaryCondition="false" constant="false"/>
      <species id="M_nabl_c" name="nabl[c]" compartment="c" substanceUnits="substance" hasOnlySubstanceUnits="false" boundaryCondition="false" constant="false" fbc:chemicalFormula="C8H16N2O3">
        <notes>
          <html xmlns="http://www.w3.org/1999/xhtml">
            <p>FORMULA: C8H16N2O3</p>
          </html>
        </notes>
      </species>
      <species id="M_nac_c" name="nac[c]" compartment="c" substanceUnits="substance" hasOnlySubstanceUnits="false" boundaryCondition="false" constant="false" fbc:chemicalFormula="C6H4NO2">
        <notes>
          <html xmlns="http://www.w3.org/1999/xhtml">
            <p>FORMULA: C6H4NO2</p>
          </html>
        </notes>
      </species>
      <species id="M_nac_e" name="nac[e]" compartment="e" substanceUnits="substance" hasOnlySubstanceUnits="false" boundaryCondition="false" constant="false"/>
      <species id="M_nad_c" name="nad[c]" compartment="c" substanceUnits="substance" hasOnlySubstanceUnits="false" boundaryCondition="false" constant="false" fbc:chemicalFormula="C21H26N7O14P2">
        <notes>
          <html xmlns="http://www.w3.org/1999/xhtml">
            <p>FORMULA: C21H26N7O14P2</p>
          </html>
        </notes>
      </species>
      <species id="M_nadh_c" name="nadh[c]" compartment="c" substanceUnits="substance" hasOnlySubstanceUnits="false" boundaryCondition="false" constant="false" fbc:chemicalFormula="C21H27N7O14P2">
        <notes>
          <html xmlns="http://www.w3.org/1999/xhtml">
            <p>FORMULA: C21H27N7O14P2</p>
          </html>
        </notes>
      </species>
      <species id="M_nadp_c" name="nadp[c]" compartment="c" substanceUnits="substance" hasOnlySubstanceUnits="false" boundaryCondition="false" constant="false" fbc:chemicalFormula="C21H25N7O17P3">
        <notes>
          <html xmlns="http://www.w3.org/1999/xhtml">
            <p>FORMULA: C21H25N7O17P3</p>
          </html>
        </notes>
      </species>
      <species id="M_nadph_c" name="nadph[c]" compartment="c" substanceUnits="substance" hasOnlySubstanceUnits="false" boundaryCondition="false" constant="false" fbc:chemicalFormula="C21H26N7O17P3">
        <notes>
          <html xmlns="http://www.w3.org/1999/xhtml">
            <p>FORMULA: C21H26N7O17P3</p>
          </html>
        </notes>
      </species>
      <species id="M_nh4_c" name="nh4[c]" compartment="c" substanceUnits="substance" hasOnlySubstanceUnits="false" boundaryCondition="false" constant="false" fbc:chemicalFormula="H4N">
        <notes>
          <html xmlns="http://www.w3.org/1999/xhtml">
            <p>FORMULA: H4N</p>
          </html>
        </notes>
      </species>
      <species id="M_nh4_e" name="nh4[e]" compartment="e" substanceUnits="substance" hasOnlySubstanceUnits="false" boundaryCondition="false" constant="false"/>
      <species id="M_ni2_c" name="ni2[c]" compartment="c" substanceUnits="substance" hasOnlySubstanceUnits="false" boundaryCondition="false" constant="false" fbc:chemicalFormula="Ni">
        <notes>
          <html xmlns="http://www.w3.org/1999/xhtml">
            <p>FORMULA: Ni</p>
          </html>
        </notes>
      </species>
      <species id="M_ni2_e" name="ni2[e]" compartment="e" substanceUnits="substance" hasOnlySubstanceUnits="false" boundaryCondition="false" constant="false"/>
      <species id="M_nicrns_c" name="nicrns[c]" compartment="c" substanceUnits="substance" hasOnlySubstanceUnits="false" boundaryCondition="false" constant="false" fbc:chemicalFormula="C11H13NO6">
        <notes>
          <html xmlns="http://www.w3.org/1999/xhtml">
            <p>FORMULA: C11H13NO6</p>
          </html>
        </notes>
      </species>
      <species id="M_nicrnt_c" name="nicrnt[c]" compartment="c" substanceUnits="substance" hasOnlySubstanceUnits="false" boundaryCondition="false" constant="false" fbc:chemicalFormula="C11H12NO9P">
        <notes>
          <html xmlns="http://www.w3.org/1999/xhtml">
            <p>FORMULA: C11H12NO9P</p>
          </html>
        </notes>
      </species>
      <species id="M_nmn_c" name="nmn[c]" compartment="c" substanceUnits="substance" hasOnlySubstanceUnits="false" boundaryCondition="false" constant="false" fbc:chemicalFormula="C11H14N2O8P">
        <notes>
          <html xmlns="http://www.w3.org/1999/xhtml">
            <p>FORMULA: C11H14N2O8P</p>
          </html>
        </notes>
      </species>
      <species id="M_no2_c" name="no2[c]" compartment="c" substanceUnits="substance" hasOnlySubstanceUnits="false" boundaryCondition="false" constant="false" fbc:chemicalFormula="NO2">
        <notes>
          <html xmlns="http://www.w3.org/1999/xhtml">
            <p>FORMULA: NO2</p>
          </html>
        </notes>
      </species>
      <species id="M_o2__c" name="o2-[c]" compartment="c" substanceUnits="substance" hasOnlySubstanceUnits="false" boundaryCondition="false" constant="false" fbc:chemicalFormula="O2">
        <notes>
          <html xmlns="http://www.w3.org/1999/xhtml">
            <p>FORMULA: O2</p>
          </html>
        </notes>
      </species>
      <species id="M_o2_c" name="o2[c]" compartment="c" substanceUnits="substance" hasOnlySubstanceUnits="false" boundaryCondition="false" constant="false" fbc:chemicalFormula="O2">
        <notes>
          <html xmlns="http://www.w3.org/1999/xhtml">
            <p>FORMULA: O2</p>
          </html>
        </notes>
      </species>
      <species id="M_oaa_c" name="oaa[c]" compartment="c" substanceUnits="substance" hasOnlySubstanceUnits="false" boundaryCondition="false" constant="false" fbc:chemicalFormula="C4H2O5">
        <notes>
          <html xmlns="http://www.w3.org/1999/xhtml">
            <p>FORMULA: C4H2O5</p>
          </html>
        </notes>
      </species>
      <species id="M_octdp_c" name="octdp[c]" compartment="c" substanceUnits="substance" hasOnlySubstanceUnits="false" boundaryCondition="false" constant="false" fbc:chemicalFormula="C40H65O7P2">
        <notes>
          <html xmlns="http://www.w3.org/1999/xhtml">
            <p>FORMULA: C40H65O7P2</p>
          </html>
        </notes>
      </species>
      <species id="M_ohepa_c" name="ohepa[c]" compartment="c" substanceUnits="substance" hasOnlySubstanceUnits="false" boundaryCondition="false" constant="false" fbc:chemicalFormula="C7H8O5">
        <notes>
          <html xmlns="http://www.w3.org/1999/xhtml">
            <p>FORMULA: C7H8O5</p>
          </html>
        </notes>
      </species>
      <species id="M_ohexa_c" name="ohexa[c]" compartment="c" substanceUnits="substance" hasOnlySubstanceUnits="false" boundaryCondition="false" constant="false" fbc:chemicalFormula="C6H6O5">
        <notes>
          <html xmlns="http://www.w3.org/1999/xhtml">
            <p>FORMULA: C6H6O5</p>
          </html>
        </notes>
      </species>
      <species id="M_orn_c" name="orn[c]" compartment="c" substanceUnits="substance" hasOnlySubstanceUnits="false" boundaryCondition="false" constant="false" fbc:chemicalFormula="C5H13N2O2">
        <notes>
          <html xmlns="http://www.w3.org/1999/xhtml">
            <p>FORMULA: C5H13N2O2</p>
          </html>
        </notes>
      </species>
      <species id="M_orot5p_c" name="orot5p[c]" compartment="c" substanceUnits="substance" hasOnlySubstanceUnits="false" boundaryCondition="false" constant="false" fbc:chemicalFormula="C10H10N2O11P">
        <notes>
          <html xmlns="http://www.w3.org/1999/xhtml">
            <p>FORMULA: C10H10N2O11P</p>
          </html>
        </notes>
      </species>
      <species id="M_orot_c" name="orot[c]" compartment="c" substanceUnits="substance" hasOnlySubstanceUnits="false" boundaryCondition="false" constant="false" fbc:chemicalFormula="C5H3N2O4">
        <notes>
          <html xmlns="http://www.w3.org/1999/xhtml">
            <p>FORMULA: C5H3N2O4</p>
          </html>
        </notes>
      </species>
      <species id="M_osuc_c" name="osuc[c]" compartment="c" substanceUnits="substance" hasOnlySubstanceUnits="false" boundaryCondition="false" constant="false" fbc:chemicalFormula="C6H3O7">
        <notes>
          <html xmlns="http://www.w3.org/1999/xhtml">
            <p>FORMULA: C6H3O7</p>
          </html>
        </notes>
      </species>
      <species id="M_oxa_c" name="oxa[c]" compartment="c" substanceUnits="substance" hasOnlySubstanceUnits="false" boundaryCondition="false" constant="false" fbc:chemicalFormula="C2O4">
        <notes>
          <html xmlns="http://www.w3.org/1999/xhtml">
            <p>FORMULA: C2O4</p>
          </html>
        </notes>
      </species>
      <species id="M_pac_c" name="pac[c]" compartment="c" substanceUnits="substance" hasOnlySubstanceUnits="false" boundaryCondition="false" constant="false" fbc:chemicalFormula="C8H7O2">
        <notes>
          <html xmlns="http://www.w3.org/1999/xhtml">
            <p>FORMULA: C8H7O2</p>
          </html>
        </notes>
      </species>
      <species id="M_pac_e" name="pac[e]" compartment="e" substanceUnits="substance" hasOnlySubstanceUnits="false" boundaryCondition="false" constant="false"/>
      <species id="M_pan4p_c" name="pan4p[c]" compartment="c" substanceUnits="substance" hasOnlySubstanceUnits="false" boundaryCondition="false" constant="false" fbc:chemicalFormula="C11H21N2O7PS">
        <notes>
          <html xmlns="http://www.w3.org/1999/xhtml">
            <p>FORMULA: C11H21N2O7PS</p>
          </html>
        </notes>
      </species>
      <species id="M_pant_R_c" name="pant-R[c]" compartment="c" substanceUnits="substance" hasOnlySubstanceUnits="false" boundaryCondition="false" constant="false" fbc:chemicalFormula="C6H11O4">
        <notes>
          <html xmlns="http://www.w3.org/1999/xhtml">
            <p>FORMULA: C6H11O4</p>
          </html>
        </notes>
      </species>
      <species id="M_pap_c" name="pap[c]" compartment="c" substanceUnits="substance" hasOnlySubstanceUnits="false" boundaryCondition="false" constant="false" fbc:chemicalFormula="C10H11N5O10P2">
        <notes>
          <html xmlns="http://www.w3.org/1999/xhtml">
            <p>FORMULA: C10H11N5O10P2</p>
          </html>
        </notes>
      </species>
      <species id="M_paps_c" name="paps[c]" compartment="c" substanceUnits="substance" hasOnlySubstanceUnits="false" boundaryCondition="false" constant="false" fbc:chemicalFormula="C10H11N5O13P2S">
        <notes>
          <html xmlns="http://www.w3.org/1999/xhtml">
            <p>FORMULA: C10H11N5O13P2S</p>
          </html>
        </notes>
      </species>
      <species id="M_pep_c" name="pep[c]" compartment="c" substanceUnits="substance" hasOnlySubstanceUnits="false" boundaryCondition="false" constant="false" fbc:chemicalFormula="C3H2O6P">
        <notes>
          <html xmlns="http://www.w3.org/1999/xhtml">
            <p>FORMULA: C3H2O6P</p>
          </html>
        </notes>
      </species>
      <species id="M_phaccoa_c" name="phaccoa[c]" compartment="c" substanceUnits="substance" hasOnlySubstanceUnits="false" boundaryCondition="false" constant="false" fbc:chemicalFormula="C29H38N7O17P3S">
        <notes>
          <html xmlns="http://www.w3.org/1999/xhtml">
            <p>FORMULA: C29H38N7O17P3S</p>
          </html>
        </notes>
      </species>
      <species id="M_phe_L_c" name="phe-L[c]" compartment="c" substanceUnits="substance" hasOnlySubstanceUnits="false" boundaryCondition="false" constant="false" fbc:chemicalFormula="C9H11NO2">
        <notes>
          <html xmlns="http://www.w3.org/1999/xhtml">
            <p>FORMULA: C9H11NO2</p>
          </html>
        </notes>
      </species>
      <species id="M_pheme_c" name="pheme[c]" compartment="c" substanceUnits="substance" hasOnlySubstanceUnits="false" boundaryCondition="false" constant="false" fbc:chemicalFormula="C34H30FeN4O4">
        <notes>
          <html xmlns="http://www.w3.org/1999/xhtml">
            <p>FORMULA: C34H30FeN4O4</p>
          </html>
        </notes>
      </species>
      <species id="M_phetrna_c" name="phetrna[c]" compartment="c" substanceUnits="substance" hasOnlySubstanceUnits="false" boundaryCondition="false" constant="false" fbc:chemicalFormula="C9H10NOR">
        <notes>
          <html xmlns="http://www.w3.org/1999/xhtml">
            <p>FORMULA: C9H10NOR</p>
          </html>
        </notes>
      </species>
      <species id="M_phom_c" name="phom[c]" compartment="c" substanceUnits="substance" hasOnlySubstanceUnits="false" boundaryCondition="false" constant="false" fbc:chemicalFormula="C4H8NO6P">
        <notes>
          <html xmlns="http://www.w3.org/1999/xhtml">
            <p>FORMULA: C4H8NO6P</p>
          </html>
        </notes>
      </species>
      <species id="M_phpyr_c" name="phpyr[c]" compartment="c" substanceUnits="substance" hasOnlySubstanceUnits="false" boundaryCondition="false" constant="false" fbc:chemicalFormula="C9H7O3">
        <notes>
          <html xmlns="http://www.w3.org/1999/xhtml">
            <p>FORMULA: C9H7O3</p>
          </html>
        </notes>
      </species>
      <species id="M_phydp_c" name="phydp[c]" compartment="c" substanceUnits="substance" hasOnlySubstanceUnits="false" boundaryCondition="false" constant="false" fbc:chemicalFormula="C20H39O7P2">
        <notes>
          <html xmlns="http://www.w3.org/1999/xhtml">
            <p>FORMULA: C20H39O7P2</p>
          </html>
        </notes>
      </species>
      <species id="M_pi_c" name="pi[c]" compartment="c" substanceUnits="substance" hasOnlySubstanceUnits="false" boundaryCondition="false" constant="false" fbc:chemicalFormula="HO4P">
        <notes>
          <html xmlns="http://www.w3.org/1999/xhtml">
            <p>FORMULA: HO4P</p>
          </html>
        </notes>
      </species>
      <species id="M_pi_e" name="pi[e]" compartment="e" substanceUnits="substance" hasOnlySubstanceUnits="false" boundaryCondition="false" constant="false"/>
      <species id="M_pmcoa_c" name="pmcoa[c]" compartment="c" substanceUnits="substance" hasOnlySubstanceUnits="false" boundaryCondition="false" constant="false" fbc:chemicalFormula="C28H41N7O19P3S">
        <notes>
          <html xmlns="http://www.w3.org/1999/xhtml">
            <p>FORMULA: C28H41N7O19P3S</p>
          </html>
        </notes>
      </species>
      <species id="M_pnto_R_c" name="pnto-R[c]" compartment="c" substanceUnits="substance" hasOnlySubstanceUnits="false" boundaryCondition="false" constant="false" fbc:chemicalFormula="C9H16NO5">
        <notes>
          <html xmlns="http://www.w3.org/1999/xhtml">
            <p>FORMULA: C9H16NO5</p>
          </html>
        </notes>
      </species>
      <species id="M_pnto_R_e" name="pnto-R[e]" compartment="e" substanceUnits="substance" hasOnlySubstanceUnits="false" boundaryCondition="false" constant="false"/>
      <species id="M_polyacgal_c" name="polyacgal[c]" compartment="c" substanceUnits="substance" hasOnlySubstanceUnits="false" boundaryCondition="false" constant="false" fbc:chemicalFormula="C8H13NO5">
        <notes>
          <html xmlns="http://www.w3.org/1999/xhtml">
            <p>FORMULA: C8H13NO5</p>
          </html>
        </notes>
      </species>
      <species id="M_polyglcur_c" name="polyglcur[c]" compartment="c" substanceUnits="substance" hasOnlySubstanceUnits="false" boundaryCondition="false" constant="false" fbc:chemicalFormula="C6H7O6">
        <notes>
          <html xmlns="http://www.w3.org/1999/xhtml">
            <p>FORMULA: C6H7O6</p>
          </html>
        </notes>
      </species>
      <species id="M_ppa_c" name="ppa[c]" compartment="c" substanceUnits="substance" hasOnlySubstanceUnits="false" boundaryCondition="false" constant="false" fbc:chemicalFormula="C3H5O2">
        <notes>
          <html xmlns="http://www.w3.org/1999/xhtml">
            <p>FORMULA: C3H5O2</p>
          </html>
        </notes>
      </species>
      <species id="M_ppant_R_c" name="ppant-R[c]" compartment="c" substanceUnits="substance" hasOnlySubstanceUnits="false" boundaryCondition="false" constant="false" fbc:chemicalFormula="C6H10O7P">
        <notes>
          <html xmlns="http://www.w3.org/1999/xhtml">
            <p>FORMULA: C6H10O7P</p>
          </html>
        </notes>
      </species>
      <species id="M_ppap_c" name="ppap[c]" compartment="c" substanceUnits="substance" hasOnlySubstanceUnits="false" boundaryCondition="false" constant="false" fbc:chemicalFormula="C3H5O5P">
        <notes>
          <html xmlns="http://www.w3.org/1999/xhtml">
            <p>FORMULA: C3H5O5P</p>
          </html>
        </notes>
      </species>
      <species id="M_ppbng_c" name="ppbng[c]" compartment="c" substanceUnits="substance" hasOnlySubstanceUnits="false" boundaryCondition="false" constant="false" fbc:chemicalFormula="C10H13N2O4">
        <notes>
          <html xmlns="http://www.w3.org/1999/xhtml">
            <p>FORMULA: C10H13N2O4</p>
          </html>
        </notes>
      </species>
      <species id="M_ppcoa_c" name="ppcoa[c]" compartment="c" substanceUnits="substance" hasOnlySubstanceUnits="false" boundaryCondition="false" constant="false" fbc:chemicalFormula="C24H36N7O17P3S">
        <notes>
          <html xmlns="http://www.w3.org/1999/xhtml">
            <p>FORMULA: C24H36N7O17P3S</p>
          </html>
        </notes>
      </species>
      <species id="M_pphn_c" name="pphn[c]" compartment="c" substanceUnits="substance" hasOnlySubstanceUnits="false" boundaryCondition="false" constant="false" fbc:chemicalFormula="C10H8O6">
        <notes>
          <html xmlns="http://www.w3.org/1999/xhtml">
            <p>FORMULA: C10H8O6</p>
          </html>
        </notes>
      </species>
      <species id="M_ppi_c" name="ppi[c]" compartment="c" substanceUnits="substance" hasOnlySubstanceUnits="false" boundaryCondition="false" constant="false" fbc:chemicalFormula="HO7P2">
        <notes>
          <html xmlns="http://www.w3.org/1999/xhtml">
            <p>FORMULA: HO7P2</p>
          </html>
        </notes>
      </species>
      <species id="M_pppi_c" name="pppi[c]" compartment="c" substanceUnits="substance" hasOnlySubstanceUnits="false" boundaryCondition="false" constant="false" fbc:chemicalFormula="HO10P3">
        <notes>
          <html xmlns="http://www.w3.org/1999/xhtml">
            <p>FORMULA: HO10P3</p>
          </html>
        </notes>
      </species>
      <species id="M_pram_c" name="pram[c]" compartment="c" substanceUnits="substance" hasOnlySubstanceUnits="false" boundaryCondition="false" constant="false" fbc:chemicalFormula="C5H11NO7P">
        <notes>
          <html xmlns="http://www.w3.org/1999/xhtml">
            <p>FORMULA: C5H11NO7P</p>
          </html>
        </notes>
      </species>
      <species id="M_pran_c" name="pran[c]" compartment="c" substanceUnits="substance" hasOnlySubstanceUnits="false" boundaryCondition="false" constant="false" fbc:chemicalFormula="C12H13NO9P">
        <notes>
          <html xmlns="http://www.w3.org/1999/xhtml">
            <p>FORMULA: C12H13NO9P</p>
          </html>
        </notes>
      </species>
      <species id="M_prbamp_c" name="prbamp[c]" compartment="c" substanceUnits="substance" hasOnlySubstanceUnits="false" boundaryCondition="false" constant="false" fbc:chemicalFormula="C15H19N5O14P2">
        <notes>
          <html xmlns="http://www.w3.org/1999/xhtml">
            <p>FORMULA: C15H19N5O14P2</p>
          </html>
        </notes>
      </species>
      <species id="M_prbatp_c" name="prbatp[c]" compartment="c" substanceUnits="substance" hasOnlySubstanceUnits="false" boundaryCondition="false" constant="false" fbc:chemicalFormula="C15H19N5O20P4">
        <notes>
          <html xmlns="http://www.w3.org/1999/xhtml">
            <p>FORMULA: C15H19N5O20P4</p>
          </html>
        </notes>
      </species>
      <species id="M_prfp_c" name="prfp[c]" compartment="c" substanceUnits="substance" hasOnlySubstanceUnits="false" boundaryCondition="false" constant="false" fbc:chemicalFormula="C15H21N5O15P2">
        <notes>
          <html xmlns="http://www.w3.org/1999/xhtml">
            <p>FORMULA: C15H21N5O15P2</p>
          </html>
        </notes>
      </species>
      <species id="M_prlp_c" name="prlp[c]" compartment="c" substanceUnits="substance" hasOnlySubstanceUnits="false" boundaryCondition="false" constant="false" fbc:chemicalFormula="C15H21N5O15P2">
        <notes>
          <html xmlns="http://www.w3.org/1999/xhtml">
            <p>FORMULA: C15H21N5O15P2</p>
          </html>
        </notes>
      </species>
      <species id="M_pro_L_c" name="pro-L[c]" compartment="c" substanceUnits="substance" hasOnlySubstanceUnits="false" boundaryCondition="false" constant="false" fbc:chemicalFormula="C5H9NO2">
        <notes>
          <html xmlns="http://www.w3.org/1999/xhtml">
            <p>FORMULA: C5H9NO2</p>
          </html>
        </notes>
      </species>
      <species id="M_pro_L_e" name="pro-L[e]" compartment="e" substanceUnits="substance" hasOnlySubstanceUnits="false" boundaryCondition="false" constant="false"/>
      <species id="M_protein_met_c" name="protein_met[c]" compartment="c" substanceUnits="substance" hasOnlySubstanceUnits="false" boundaryCondition="false" constant="false"/>
      <species id="M_protrna_c" name="protrna[c]" compartment="c" substanceUnits="substance" hasOnlySubstanceUnits="false" boundaryCondition="false" constant="false" fbc:chemicalFormula="C5H8NOR">
        <notes>
          <html xmlns="http://www.w3.org/1999/xhtml">
            <p>FORMULA: C5H8NOR</p>
          </html>
        </notes>
      </species>
      <species id="M_prpp_c" name="prpp[c]" compartment="c" substanceUnits="substance" hasOnlySubstanceUnits="false" boundaryCondition="false" constant="false" fbc:chemicalFormula="C5H8O14P3">
        <notes>
          <html xmlns="http://www.w3.org/1999/xhtml">
            <p>FORMULA: C5H8O14P3</p>
          </html>
        </notes>
      </species>
      <species id="M_psd5p_c" name="psd5p[c]" compartment="c" substanceUnits="substance" hasOnlySubstanceUnits="false" boundaryCondition="false" constant="false" fbc:chemicalFormula="C9H11N2O9P">
        <notes>
          <html xmlns="http://www.w3.org/1999/xhtml">
            <p>FORMULA: C9H11N2O9P</p>
          </html>
        </notes>
      </species>
      <species id="M_pser_L_c" name="pser-L[c]" compartment="c" substanceUnits="substance" hasOnlySubstanceUnits="false" boundaryCondition="false" constant="false" fbc:chemicalFormula="C3H6NO6P">
        <notes>
          <html xmlns="http://www.w3.org/1999/xhtml">
            <p>FORMULA: C3H6NO6P</p>
          </html>
        </notes>
      </species>
      <species id="M_ptrc_c" name="ptrc[c]" compartment="c" substanceUnits="substance" hasOnlySubstanceUnits="false" boundaryCondition="false" constant="false" fbc:chemicalFormula="C4H14N2">
        <notes>
          <html xmlns="http://www.w3.org/1999/xhtml">
            <p>FORMULA: C4H14N2</p>
          </html>
        </notes>
      </species>
      <species id="M_pydx5p_c" name="pydx5p[c]" compartment="c" substanceUnits="substance" hasOnlySubstanceUnits="false" boundaryCondition="false" constant="false" fbc:chemicalFormula="C8H8NO6P">
        <notes>
          <html xmlns="http://www.w3.org/1999/xhtml">
            <p>FORMULA: C8H8NO6P</p>
          </html>
        </notes>
      </species>
      <species id="M_pyr_c" name="pyr[c]" compartment="c" substanceUnits="substance" hasOnlySubstanceUnits="false" boundaryCondition="false" constant="false" fbc:chemicalFormula="C3H3O3">
        <notes>
          <html xmlns="http://www.w3.org/1999/xhtml">
            <p>FORMULA: C3H3O3</p>
          </html>
        </notes>
      </species>
      <species id="M_pyr_e" name="pyr[e]" compartment="e" substanceUnits="substance" hasOnlySubstanceUnits="false" boundaryCondition="false" constant="false"/>
      <species id="M_quln_c" name="quln[c]" compartment="c" substanceUnits="substance" hasOnlySubstanceUnits="false" boundaryCondition="false" constant="false" fbc:chemicalFormula="C7H3NO4">
        <notes>
          <html xmlns="http://www.w3.org/1999/xhtml">
            <p>FORMULA: C7H3NO4</p>
          </html>
        </notes>
      </species>
      <species id="M_r15bp_c" name="r15bp[c]" compartment="c" substanceUnits="substance" hasOnlySubstanceUnits="false" boundaryCondition="false" constant="false" fbc:chemicalFormula="C5H8O11P2">
        <notes>
          <html xmlns="http://www.w3.org/1999/xhtml">
            <p>FORMULA: C5H8O11P2</p>
          </html>
        </notes>
      </species>
      <species id="M_r2mmal_c" name="r2mmal[c]" compartment="c" substanceUnits="substance" hasOnlySubstanceUnits="false" boundaryCondition="false" constant="false" fbc:chemicalFormula="C5H6O5">
        <notes>
          <html xmlns="http://www.w3.org/1999/xhtml">
            <p>FORMULA: C5H6O5</p>
          </html>
        </notes>
      </species>
      <species id="M_r5hbzi_c" name="r5hbzi[c]" compartment="c" substanceUnits="substance" hasOnlySubstanceUnits="false" boundaryCondition="false" constant="false" fbc:chemicalFormula="C12H14N2O5">
        <notes>
          <html xmlns="http://www.w3.org/1999/xhtml">
            <p>FORMULA: C12H14N2O5</p>
          </html>
        </notes>
      </species>
      <species id="M_r5p_c" name="r5p[c]" compartment="c" substanceUnits="substance" hasOnlySubstanceUnits="false" boundaryCondition="false" constant="false" fbc:chemicalFormula="C5H9O8P">
        <notes>
          <html xmlns="http://www.w3.org/1999/xhtml">
            <p>FORMULA: C5H9O8P</p>
          </html>
        </notes>
      </species>
      <species id="M_rb15bp_c" name="rb15bp[c]" compartment="c" substanceUnits="substance" hasOnlySubstanceUnits="false" boundaryCondition="false" constant="false" fbc:chemicalFormula="C5H8O11P2">
        <notes>
          <html xmlns="http://www.w3.org/1999/xhtml">
            <p>FORMULA: C5H8O11P2</p>
          </html>
        </notes>
      </species>
      <species id="M_rib_D_c" name="rib-D[c]" compartment="c" substanceUnits="substance" hasOnlySubstanceUnits="false" boundaryCondition="false" constant="false" fbc:chemicalFormula="C5H10O5">
        <notes>
          <html xmlns="http://www.w3.org/1999/xhtml">
            <p>FORMULA: C5H10O5</p>
          </html>
        </notes>
      </species>
      <species id="M_ribflv_c" name="ribflv[c]" compartment="c" substanceUnits="substance" hasOnlySubstanceUnits="false" boundaryCondition="false" constant="false" fbc:chemicalFormula="C17H20N4O6">
        <notes>
          <html xmlns="http://www.w3.org/1999/xhtml">
            <p>FORMULA: C17H20N4O6</p>
          </html>
        </notes>
      </species>
      <species id="M_ribflv_e" name="ribflv[e]" compartment="e" substanceUnits="substance" hasOnlySubstanceUnits="false" boundaryCondition="false" constant="false"/>
      <species id="M_rna_met_c" name="rna_met[c]" compartment="c" substanceUnits="substance" hasOnlySubstanceUnits="false" boundaryCondition="false" constant="false"/>
      <species id="M_rnam_c" name="rnam[c]" compartment="c" substanceUnits="substance" hasOnlySubstanceUnits="false" boundaryCondition="false" constant="false" fbc:chemicalFormula="C11H15N2O5">
        <notes>
          <html xmlns="http://www.w3.org/1999/xhtml">
            <p>FORMULA: C11H15N2O5</p>
          </html>
        </notes>
      </species>
      <species id="M_ru5p_D_c" name="ru5p-D[c]" compartment="c" substanceUnits="substance" hasOnlySubstanceUnits="false" boundaryCondition="false" constant="false" fbc:chemicalFormula="C5H9O8P">
        <notes>
          <html xmlns="http://www.w3.org/1999/xhtml">
            <p>FORMULA: C5H9O8P</p>
          </html>
        </notes>
      </species>
      <species id="M_scl_c" name="scl[c]" compartment="c" substanceUnits="substance" hasOnlySubstanceUnits="false" boundaryCondition="false" constant="false" fbc:chemicalFormula="C42H40N4O16">
        <notes>
          <html xmlns="http://www.w3.org/1999/xhtml">
            <p>FORMULA: C42H40N4O16</p>
          </html>
        </notes>
      </species>
      <species id="M_sec_c" name="sec[c]" compartment="c" substanceUnits="substance" hasOnlySubstanceUnits="false" boundaryCondition="false" constant="false" fbc:chemicalFormula="C5H10NO5S2">
        <notes>
          <html xmlns="http://www.w3.org/1999/xhtml">
            <p>FORMULA: C5H10NO5S2</p>
          </html>
        </notes>
      </species>
      <species id="M_ser_L_c" name="ser-L[c]" compartment="c" substanceUnits="substance" hasOnlySubstanceUnits="false" boundaryCondition="false" constant="false" fbc:chemicalFormula="C3H7NO3">
        <notes>
          <html xmlns="http://www.w3.org/1999/xhtml">
            <p>FORMULA: C3H7NO3</p>
          </html>
        </notes>
      </species>
      <species id="M_sertrna_c" name="sertrna[c]" compartment="c" substanceUnits="substance" hasOnlySubstanceUnits="false" boundaryCondition="false" constant="false" fbc:chemicalFormula="C3H6NO2R">
        <notes>
          <html xmlns="http://www.w3.org/1999/xhtml">
            <p>FORMULA: C3H6NO2R</p>
          </html>
        </notes>
      </species>
      <species id="M_sf430a_c" name="sf430a[c]" compartment="c" substanceUnits="substance" hasOnlySubstanceUnits="false" boundaryCondition="false" constant="false" fbc:chemicalFormula="C42H47N6NiO14">
        <notes>
          <html xmlns="http://www.w3.org/1999/xhtml">
            <p>FORMULA: C42H47N6NiO14</p>
          </html>
        </notes>
      </species>
      <species id="M_sheme_c" name="sheme[c]" compartment="c" substanceUnits="substance" hasOnlySubstanceUnits="false" boundaryCondition="false" constant="false" fbc:chemicalFormula="C42H36FeN4O16">
        <notes>
          <html xmlns="http://www.w3.org/1999/xhtml">
            <p>FORMULA: C42H36FeN4O16</p>
          </html>
        </notes>
      </species>
      <species id="M_skm5p_c" name="skm5p[c]" compartment="c" substanceUnits="substance" hasOnlySubstanceUnits="false" boundaryCondition="false" constant="false" fbc:chemicalFormula="C7H8O8P">
        <notes>
          <html xmlns="http://www.w3.org/1999/xhtml">
            <p>FORMULA: C7H8O8P</p>
          </html>
        </notes>
      </species>
      <species id="M_skm_c" name="skm[c]" compartment="c" substanceUnits="substance" hasOnlySubstanceUnits="false" boundaryCondition="false" constant="false" fbc:chemicalFormula="C7H9O5">
        <notes>
          <html xmlns="http://www.w3.org/1999/xhtml">
            <p>FORMULA: C7H9O5</p>
          </html>
        </notes>
      </species>
      <species id="M_sl26da_c" name="sl26da[c]" compartment="c" substanceUnits="substance" hasOnlySubstanceUnits="false" boundaryCondition="false" constant="false" fbc:chemicalFormula="C11H16N2O7">
        <notes>
          <html xmlns="http://www.w3.org/1999/xhtml">
            <p>FORMULA: C11H16N2O7</p>
          </html>
        </notes>
      </species>
      <species id="M_sl2a6o_c" name="sl2a6o[c]" compartment="c" substanceUnits="substance" hasOnlySubstanceUnits="false" boundaryCondition="false" constant="false" fbc:chemicalFormula="C11H12NO8">
        <notes>
          <html xmlns="http://www.w3.org/1999/xhtml">
            <p>FORMULA: C11H12NO8</p>
          </html>
        </notes>
      </species>
      <species id="M_so3_c" name="so3[c]" compartment="c" substanceUnits="substance" hasOnlySubstanceUnits="false" boundaryCondition="false" constant="false" fbc:chemicalFormula="O3S">
        <notes>
          <html xmlns="http://www.w3.org/1999/xhtml">
            <p>FORMULA: O3S</p>
          </html>
        </notes>
      </species>
      <species id="M_so4_c" name="so4[c]" compartment="c" substanceUnits="substance" hasOnlySubstanceUnits="false" boundaryCondition="false" constant="false" fbc:chemicalFormula="O4S">
        <notes>
          <html xmlns="http://www.w3.org/1999/xhtml">
            <p>FORMULA: O4S</p>
          </html>
        </notes>
      </species>
      <species id="M_so4_e" name="so4[e]" compartment="e" substanceUnits="substance" hasOnlySubstanceUnits="false" boundaryCondition="false" constant="false"/>
      <species id="M_succ_c" name="succ[c]" compartment="c" substanceUnits="substance" hasOnlySubstanceUnits="false" boundaryCondition="false" constant="false" fbc:chemicalFormula="C4H4O4">
        <notes>
          <html xmlns="http://www.w3.org/1999/xhtml">
            <p>FORMULA: C4H4O4</p>
          </html>
        </notes>
      </species>
      <species id="M_succoa_c" name="succoa[c]" compartment="c" substanceUnits="substance" hasOnlySubstanceUnits="false" boundaryCondition="false" constant="false" fbc:chemicalFormula="C25H35N7O19P3S">
        <notes>
          <html xmlns="http://www.w3.org/1999/xhtml">
            <p>FORMULA: C25H35N7O19P3S</p>
          </html>
        </notes>
      </species>
      <species id="M_suchms_c" name="suchms[c]" compartment="c" substanceUnits="substance" hasOnlySubstanceUnits="false" boundaryCondition="false" constant="false" fbc:chemicalFormula="C8H12NO6">
        <notes>
          <html xmlns="http://www.w3.org/1999/xhtml">
            <p>FORMULA: C8H12NO6</p>
          </html>
        </notes>
      </species>
      <species id="M_sucsal_c" name="sucsal[c]" compartment="c" substanceUnits="substance" hasOnlySubstanceUnits="false" boundaryCondition="false" constant="false" fbc:chemicalFormula="C4H5O3">
        <notes>
          <html xmlns="http://www.w3.org/1999/xhtml">
            <p>FORMULA: C4H5O3</p>
          </html>
        </notes>
      </species>
      <species id="M_thdp_c" name="thdp[c]" compartment="c" substanceUnits="substance" hasOnlySubstanceUnits="false" boundaryCondition="false" constant="false" fbc:chemicalFormula="C7H8NO4">
        <notes>
          <html xmlns="http://www.w3.org/1999/xhtml">
            <p>FORMULA: C7H8NO4</p>
          </html>
        </notes>
      </species>
      <species id="M_thf_c" name="thf[c]" compartment="c" substanceUnits="substance" hasOnlySubstanceUnits="false" boundaryCondition="false" constant="false" fbc:chemicalFormula="C19H22N7O6">
        <notes>
          <html xmlns="http://www.w3.org/1999/xhtml">
            <p>FORMULA: C19H22N7O6</p>
          </html>
        </notes>
      </species>
      <species id="M_thm_c" name="thm[c]" compartment="c" substanceUnits="substance" hasOnlySubstanceUnits="false" boundaryCondition="false" constant="false" fbc:chemicalFormula="C12H17N4OS">
        <notes>
          <html xmlns="http://www.w3.org/1999/xhtml">
            <p>FORMULA: C12H17N4OS</p>
          </html>
        </notes>
      </species>
      <species id="M_thm_e" name="thm[e]" compartment="e" substanceUnits="substance" hasOnlySubstanceUnits="false" boundaryCondition="false" constant="false"/>
      <species id="M_thmmp_c" name="thmmp[c]" compartment="c" substanceUnits="substance" hasOnlySubstanceUnits="false" boundaryCondition="false" constant="false" fbc:chemicalFormula="C12H16N4O4PS">
        <notes>
          <html xmlns="http://www.w3.org/1999/xhtml">
            <p>FORMULA: C12H16N4O4PS</p>
          </html>
        </notes>
      </species>
      <species id="M_thmpp_c" name="thmpp[c]" compartment="c" substanceUnits="substance" hasOnlySubstanceUnits="false" boundaryCondition="false" constant="false" fbc:chemicalFormula="C12H16N4O7P2S">
        <notes>
          <html xmlns="http://www.w3.org/1999/xhtml">
            <p>FORMULA: C12H16N4O7P2S</p>
          </html>
        </notes>
      </species>
      <species id="M_thr_L_c" name="thr-L[c]" compartment="c" substanceUnits="substance" hasOnlySubstanceUnits="false" boundaryCondition="false" constant="false" fbc:chemicalFormula="C4H9NO3">
        <notes>
          <html xmlns="http://www.w3.org/1999/xhtml">
            <p>FORMULA: C4H9NO3</p>
          </html>
        </notes>
      </species>
      <species id="M_thrp_c" name="thrp[c]" compartment="c" substanceUnits="substance" hasOnlySubstanceUnits="false" boundaryCondition="false" constant="false" fbc:chemicalFormula="C4H8NO6P">
        <notes>
          <html xmlns="http://www.w3.org/1999/xhtml">
            <p>FORMULA: C4H8NO6P</p>
          </html>
        </notes>
      </species>
      <species id="M_thrtrna_c" name="thrtrna[c]" compartment="c" substanceUnits="substance" hasOnlySubstanceUnits="false" boundaryCondition="false" constant="false" fbc:chemicalFormula="C4H8NO2R">
        <notes>
          <html xmlns="http://www.w3.org/1999/xhtml">
            <p>FORMULA: C4H8NO2R</p>
          </html>
        </notes>
      </species>
      <species id="M_thym_c" name="thym[c]" compartment="c" substanceUnits="substance" hasOnlySubstanceUnits="false" boundaryCondition="false" constant="false" fbc:chemicalFormula="C5H6N2O2">
        <notes>
          <html xmlns="http://www.w3.org/1999/xhtml">
            <p>FORMULA: C5H6N2O2</p>
          </html>
        </notes>
      </species>
      <species id="M_thymd_c" name="thymd[c]" compartment="c" substanceUnits="substance" hasOnlySubstanceUnits="false" boundaryCondition="false" constant="false" fbc:chemicalFormula="C10H14N2O5">
        <notes>
          <html xmlns="http://www.w3.org/1999/xhtml">
            <p>FORMULA: C10H14N2O5</p>
          </html>
        </notes>
      </species>
      <species id="M_tih2cit_c" name="tih2cit[c]" compartment="c" substanceUnits="substance" hasOnlySubstanceUnits="false" boundaryCondition="false" constant="false" fbc:chemicalFormula="C8H9O7">
        <notes>
          <html xmlns="http://www.w3.org/1999/xhtml">
            <p>FORMULA: C8H9O7</p>
          </html>
        </notes>
      </species>
      <species id="M_tih3cit_c" name="tih3cit[c]" compartment="c" substanceUnits="substance" hasOnlySubstanceUnits="false" boundaryCondition="false" constant="false" fbc:chemicalFormula="C9H11O7">
        <notes>
          <html xmlns="http://www.w3.org/1999/xhtml">
            <p>FORMULA: C9H11O7</p>
          </html>
        </notes>
      </species>
      <species id="M_tma_c" name="tma[c]" compartment="c" substanceUnits="substance" hasOnlySubstanceUnits="false" boundaryCondition="false" constant="false" fbc:chemicalFormula="C3H10N">
        <notes>
          <html xmlns="http://www.w3.org/1999/xhtml">
            <p>FORMULA: C3H10N</p>
          </html>
        </notes>
      </species>
      <species id="M_tma_e" name="tma[e]" compartment="e" substanceUnits="substance" hasOnlySubstanceUnits="false" boundaryCondition="false" constant="false"/>
      <species id="M_trace_met_c" name="trace_met[c]" compartment="c" substanceUnits="substance" hasOnlySubstanceUnits="false" boundaryCondition="false" constant="false"/>
      <species id="M_trdox_c" name="trdox[c]" compartment="c" substanceUnits="substance" hasOnlySubstanceUnits="false" boundaryCondition="false" constant="false" fbc:chemicalFormula="X">
        <notes>
          <html xmlns="http://www.w3.org/1999/xhtml">
            <p>FORMULA: X</p>
          </html>
        </notes>
      </species>
      <species id="M_trdrd_c" name="trdrd[c]" compartment="c" substanceUnits="substance" hasOnlySubstanceUnits="false" boundaryCondition="false" constant="false" fbc:chemicalFormula="XH2">
        <notes>
          <html xmlns="http://www.w3.org/1999/xhtml">
            <p>FORMULA: XH2</p>
          </html>
        </notes>
      </species>
      <species id="M_trnaala_c" name="trnaala[c]" compartment="c" substanceUnits="substance" hasOnlySubstanceUnits="false" boundaryCondition="false" constant="false" fbc:chemicalFormula="R">
        <notes>
          <html xmlns="http://www.w3.org/1999/xhtml">
            <p>FORMULA: R</p>
          </html>
        </notes>
      </species>
      <species id="M_trnaarg_c" name="trnaarg[c]" compartment="c" substanceUnits="substance" hasOnlySubstanceUnits="false" boundaryCondition="false" constant="false" fbc:chemicalFormula="R">
        <notes>
          <html xmlns="http://www.w3.org/1999/xhtml">
            <p>FORMULA: R</p>
          </html>
        </notes>
      </species>
      <species id="M_trnaasn_c" name="trnaasn[c]" compartment="c" substanceUnits="substance" hasOnlySubstanceUnits="false" boundaryCondition="false" constant="false" fbc:chemicalFormula="R">
        <notes>
          <html xmlns="http://www.w3.org/1999/xhtml">
            <p>FORMULA: R</p>
          </html>
        </notes>
      </species>
      <species id="M_trnaasp_c" name="trnaasp[c]" compartment="c" substanceUnits="substance" hasOnlySubstanceUnits="false" boundaryCondition="false" constant="false" fbc:chemicalFormula="R">
        <notes>
          <html xmlns="http://www.w3.org/1999/xhtml">
            <p>FORMULA: R</p>
          </html>
        </notes>
      </species>
      <species id="M_trnacys_c" name="trnacys[c]" compartment="c" substanceUnits="substance" hasOnlySubstanceUnits="false" boundaryCondition="false" constant="false" fbc:chemicalFormula="R">
        <notes>
          <html xmlns="http://www.w3.org/1999/xhtml">
            <p>FORMULA: R</p>
          </html>
        </notes>
      </species>
      <species id="M_trnagln_c" name="trnagln[c]" compartment="c" substanceUnits="substance" hasOnlySubstanceUnits="false" boundaryCondition="false" constant="false" fbc:chemicalFormula="R">
        <notes>
          <html xmlns="http://www.w3.org/1999/xhtml">
            <p>FORMULA: R</p>
          </html>
        </notes>
      </species>
      <species id="M_trnaglu_c" name="trnaglu[c]" compartment="c" substanceUnits="substance" hasOnlySubstanceUnits="false" boundaryCondition="false" constant="false" fbc:chemicalFormula="R">
        <notes>
          <html xmlns="http://www.w3.org/1999/xhtml">
            <p>FORMULA: R</p>
          </html>
        </notes>
      </species>
      <species id="M_trnagly_c" name="trnagly[c]" compartment="c" substanceUnits="substance" hasOnlySubstanceUnits="false" boundaryCondition="false" constant="false" fbc:chemicalFormula="R">
        <notes>
          <html xmlns="http://www.w3.org/1999/xhtml">
            <p>FORMULA: R</p>
          </html>
        </notes>
      </species>
      <species id="M_trnahis_c" name="trnahis[c]" compartment="c" substanceUnits="substance" hasOnlySubstanceUnits="false" boundaryCondition="false" constant="false" fbc:chemicalFormula="R">
        <notes>
          <html xmlns="http://www.w3.org/1999/xhtml">
            <p>FORMULA: R</p>
          </html>
        </notes>
      </species>
      <species id="M_trnaile_c" name="trnaile[c]" compartment="c" substanceUnits="substance" hasOnlySubstanceUnits="false" boundaryCondition="false" constant="false" fbc:chemicalFormula="R">
        <notes>
          <html xmlns="http://www.w3.org/1999/xhtml">
            <p>FORMULA: R</p>
          </html>
        </notes>
      </species>
      <species id="M_trnaleu_c" name="trnaleu[c]" compartment="c" substanceUnits="substance" hasOnlySubstanceUnits="false" boundaryCondition="false" constant="false" fbc:chemicalFormula="R">
        <notes>
          <html xmlns="http://www.w3.org/1999/xhtml">
            <p>FORMULA: R</p>
          </html>
        </notes>
      </species>
      <species id="M_trnalys_c" name="trnalys[c]" compartment="c" substanceUnits="substance" hasOnlySubstanceUnits="false" boundaryCondition="false" constant="false" fbc:chemicalFormula="R">
        <notes>
          <html xmlns="http://www.w3.org/1999/xhtml">
            <p>FORMULA: R</p>
          </html>
        </notes>
      </species>
      <species id="M_trnamet_c" name="trnamet[c]" compartment="c" substanceUnits="substance" hasOnlySubstanceUnits="false" boundaryCondition="false" constant="false" fbc:chemicalFormula="R">
        <notes>
          <html xmlns="http://www.w3.org/1999/xhtml">
            <p>FORMULA: R</p>
          </html>
        </notes>
      </species>
      <species id="M_trnaphe_c" name="trnaphe[c]" compartment="c" substanceUnits="substance" hasOnlySubstanceUnits="false" boundaryCondition="false" constant="false" fbc:chemicalFormula="R">
        <notes>
          <html xmlns="http://www.w3.org/1999/xhtml">
            <p>FORMULA: R</p>
          </html>
        </notes>
      </species>
      <species id="M_trnapro_c" name="trnapro[c]" compartment="c" substanceUnits="substance" hasOnlySubstanceUnits="false" boundaryCondition="false" constant="false" fbc:chemicalFormula="R">
        <notes>
          <html xmlns="http://www.w3.org/1999/xhtml">
            <p>FORMULA: R</p>
          </html>
        </notes>
      </species>
      <species id="M_trnaser_c" name="trnaser[c]" compartment="c" substanceUnits="substance" hasOnlySubstanceUnits="false" boundaryCondition="false" constant="false" fbc:chemicalFormula="R">
        <notes>
          <html xmlns="http://www.w3.org/1999/xhtml">
            <p>FORMULA: R</p>
          </html>
        </notes>
      </species>
      <species id="M_trnathr_c" name="trnathr[c]" compartment="c" substanceUnits="substance" hasOnlySubstanceUnits="false" boundaryCondition="false" constant="false" fbc:chemicalFormula="R">
        <notes>
          <html xmlns="http://www.w3.org/1999/xhtml">
            <p>FORMULA: R</p>
          </html>
        </notes>
      </species>
      <species id="M_trnatrp_c" name="trnatrp[c]" compartment="c" substanceUnits="substance" hasOnlySubstanceUnits="false" boundaryCondition="false" constant="false" fbc:chemicalFormula="R">
        <notes>
          <html xmlns="http://www.w3.org/1999/xhtml">
            <p>FORMULA: R</p>
          </html>
        </notes>
      </species>
      <species id="M_trnatyr_c" name="trnatyr[c]" compartment="c" substanceUnits="substance" hasOnlySubstanceUnits="false" boundaryCondition="false" constant="false" fbc:chemicalFormula="R">
        <notes>
          <html xmlns="http://www.w3.org/1999/xhtml">
            <p>FORMULA: R</p>
          </html>
        </notes>
      </species>
      <species id="M_trnaval_c" name="trnaval[c]" compartment="c" substanceUnits="substance" hasOnlySubstanceUnits="false" boundaryCondition="false" constant="false" fbc:chemicalFormula="R">
        <notes>
          <html xmlns="http://www.w3.org/1999/xhtml">
            <p>FORMULA: R</p>
          </html>
        </notes>
      </species>
      <species id="M_trp_L_c" name="trp-L[c]" compartment="c" substanceUnits="substance" hasOnlySubstanceUnits="false" boundaryCondition="false" constant="false" fbc:chemicalFormula="C11H12N2O2">
        <notes>
          <html xmlns="http://www.w3.org/1999/xhtml">
            <p>FORMULA: C11H12N2O2</p>
          </html>
        </notes>
      </species>
      <species id="M_trp_L_e" name="trp-L[e]" compartment="e" substanceUnits="substance" hasOnlySubstanceUnits="false" boundaryCondition="false" constant="false"/>
      <species id="M_trptrna_c" name="trptrna[c]" compartment="c" substanceUnits="substance" hasOnlySubstanceUnits="false" boundaryCondition="false" constant="false" fbc:chemicalFormula="C11H11N2OR">
        <notes>
          <html xmlns="http://www.w3.org/1999/xhtml">
            <p>FORMULA: C11H11N2OR</p>
          </html>
        </notes>
      </species>
      <species id="M_tsul_c" name="tsul[c]" compartment="c" substanceUnits="substance" hasOnlySubstanceUnits="false" boundaryCondition="false" constant="false" fbc:chemicalFormula="O3S2">
        <notes>
          <html xmlns="http://www.w3.org/1999/xhtml">
            <p>FORMULA: O3S2</p>
          </html>
        </notes>
      </species>
      <species id="M_tym_c" name="tym[c]" compartment="c" substanceUnits="substance" hasOnlySubstanceUnits="false" boundaryCondition="false" constant="false" fbc:chemicalFormula="C8H12NO">
        <notes>
          <html xmlns="http://www.w3.org/1999/xhtml">
            <p>FORMULA: C8H12NO</p>
          </html>
        </notes>
      </species>
      <species id="M_tyr_L_c" name="tyr-L[c]" compartment="c" substanceUnits="substance" hasOnlySubstanceUnits="false" boundaryCondition="false" constant="false" fbc:chemicalFormula="C9H11NO3">
        <notes>
          <html xmlns="http://www.w3.org/1999/xhtml">
            <p>FORMULA: C9H11NO3</p>
          </html>
        </notes>
      </species>
      <species id="M_tyrtrna_c" name="tyrtrna[c]" compartment="c" substanceUnits="substance" hasOnlySubstanceUnits="false" boundaryCondition="false" constant="false" fbc:chemicalFormula="C9H10NO2R">
        <notes>
          <html xmlns="http://www.w3.org/1999/xhtml">
            <p>FORMULA: C9H10NO2R</p>
          </html>
        </notes>
      </species>
      <species id="M_uacgam_c" name="uacgam[c]" compartment="c" substanceUnits="substance" hasOnlySubstanceUnits="false" boundaryCondition="false" constant="false" fbc:chemicalFormula="C17H25N3O17P2">
        <notes>
          <html xmlns="http://www.w3.org/1999/xhtml">
            <p>FORMULA: C17H25N3O17P2</p>
          </html>
        </notes>
      </species>
      <species id="M_udp_c" name="udp[c]" compartment="c" substanceUnits="substance" hasOnlySubstanceUnits="false" boundaryCondition="false" constant="false" fbc:chemicalFormula="C9H11N2O12P2">
        <notes>
          <html xmlns="http://www.w3.org/1999/xhtml">
            <p>FORMULA: C9H11N2O12P2</p>
          </html>
        </notes>
      </species>
      <species id="M_udpacgal_c" name="udpacgal[c]" compartment="c" substanceUnits="substance" hasOnlySubstanceUnits="false" boundaryCondition="false" constant="false" fbc:chemicalFormula="C17H25N3O17P2">
        <notes>
          <html xmlns="http://www.w3.org/1999/xhtml">
            <p>FORMULA: C17H25N3O17P2</p>
          </html>
        </notes>
      </species>
      <species id="M_udpg_c" name="udpg[c]" compartment="c" substanceUnits="substance" hasOnlySubstanceUnits="false" boundaryCondition="false" constant="false" fbc:chemicalFormula="C15H22N2O17P2">
        <notes>
          <html xmlns="http://www.w3.org/1999/xhtml">
            <p>FORMULA: C15H22N2O17P2</p>
          </html>
        </notes>
      </species>
      <species id="M_udpgal_c" name="udpgal[c]" compartment="c" substanceUnits="substance" hasOnlySubstanceUnits="false" boundaryCondition="false" constant="false" fbc:chemicalFormula="C15H22N2O17P2">
        <notes>
          <html xmlns="http://www.w3.org/1999/xhtml">
            <p>FORMULA: C15H22N2O17P2</p>
          </html>
        </notes>
      </species>
      <species id="M_udpglcur_c" name="udpglcur[c]" compartment="c" substanceUnits="substance" hasOnlySubstanceUnits="false" boundaryCondition="false" constant="false" fbc:chemicalFormula="C15H19N2O18P2">
        <notes>
          <html xmlns="http://www.w3.org/1999/xhtml">
            <p>FORMULA: C15H19N2O18P2</p>
          </html>
        </notes>
      </species>
      <species id="M_ump_c" name="ump[c]" compartment="c" substanceUnits="substance" hasOnlySubstanceUnits="false" boundaryCondition="false" constant="false" fbc:chemicalFormula="C9H11N2O9P">
        <notes>
          <html xmlns="http://www.w3.org/1999/xhtml">
            <p>FORMULA: C9H11N2O9P</p>
          </html>
        </notes>
      </species>
      <species id="M_unknown_cbl1deg_c" name="unknown_cbl1deg[c]" compartment="c" substanceUnits="substance" hasOnlySubstanceUnits="false" boundaryCondition="false" constant="false" fbc:chemicalFormula="C14H16N2O6P1">
        <notes>
          <html xmlns="http://www.w3.org/1999/xhtml">
            <p>FORMULA: C14H16N2O6P1</p>
          </html>
        </notes>
      </species>
      <species id="M_unknown_cbl1deg_e" name="unknown_cbl1deg[e]" compartment="e" substanceUnits="substance" hasOnlySubstanceUnits="false" boundaryCondition="false" constant="false"/>
      <species id="M_unknown_rbfdeg_c" name="unknown_rbfdeg[c]" compartment="c" substanceUnits="substance" hasOnlySubstanceUnits="false" boundaryCondition="false" constant="false" fbc:chemicalFormula="C10H14N2O5">
        <notes>
          <html xmlns="http://www.w3.org/1999/xhtml">
            <p>FORMULA: C10H14N2O5</p>
          </html>
        </notes>
      </species>
      <species id="M_unknown_rbfdeg_e" name="unknown_rbfdeg[e]" compartment="e" substanceUnits="substance" hasOnlySubstanceUnits="false" boundaryCondition="false" constant="false"/>
      <species id="M_uppg3_c" name="uppg3[c]" compartment="c" substanceUnits="substance" hasOnlySubstanceUnits="false" boundaryCondition="false" constant="false" fbc:chemicalFormula="C40H36N4O16">
        <notes>
          <html xmlns="http://www.w3.org/1999/xhtml">
            <p>FORMULA: C40H36N4O16</p>
          </html>
        </notes>
      </species>
      <species id="M_ura_c" name="ura[c]" compartment="c" substanceUnits="substance" hasOnlySubstanceUnits="false" boundaryCondition="false" constant="false" fbc:chemicalFormula="C4H4N2O2">
        <notes>
          <html xmlns="http://www.w3.org/1999/xhtml">
            <p>FORMULA: C4H4N2O2</p>
          </html>
        </notes>
      </species>
      <species id="M_urea_c" name="urea[c]" compartment="c" substanceUnits="substance" hasOnlySubstanceUnits="false" boundaryCondition="false" constant="false" fbc:chemicalFormula="CH4N2O">
        <notes>
          <html xmlns="http://www.w3.org/1999/xhtml">
            <p>FORMULA: CH4N2O</p>
          </html>
        </notes>
      </species>
      <species id="M_uri_c" name="uri[c]" compartment="c" substanceUnits="substance" hasOnlySubstanceUnits="false" boundaryCondition="false" constant="false" fbc:chemicalFormula="C9H12N2O6">
        <notes>
          <html xmlns="http://www.w3.org/1999/xhtml">
            <p>FORMULA: C9H12N2O6</p>
          </html>
        </notes>
      </species>
      <species id="M_utp_c" name="utp[c]" compartment="c" substanceUnits="substance" hasOnlySubstanceUnits="false" boundaryCondition="false" constant="false" fbc:chemicalFormula="C9H11N2O15P3">
        <notes>
          <html xmlns="http://www.w3.org/1999/xhtml">
            <p>FORMULA: C9H11N2O15P3</p>
          </html>
        </notes>
      </species>
      <species id="M_val_L_c" name="val-L[c]" compartment="c" substanceUnits="substance" hasOnlySubstanceUnits="false" boundaryCondition="false" constant="false" fbc:chemicalFormula="C5H11NO2">
        <notes>
          <html xmlns="http://www.w3.org/1999/xhtml">
            <p>FORMULA: C5H11NO2</p>
          </html>
        </notes>
      </species>
      <species id="M_val_L_e" name="val-L[e]" compartment="e" substanceUnits="substance" hasOnlySubstanceUnits="false" boundaryCondition="false" constant="false"/>
      <species id="M_valtrna_c" name="valtrna[c]" compartment="c" substanceUnits="substance" hasOnlySubstanceUnits="false" boundaryCondition="false" constant="false" fbc:chemicalFormula="C5H10NOR">
        <notes>
          <html xmlns="http://www.w3.org/1999/xhtml">
            <p>FORMULA: C5H10NOR</p>
          </html>
        </notes>
      </species>
      <species id="M_wo4_c" name="wo4[c]" compartment="c" substanceUnits="substance" hasOnlySubstanceUnits="false" boundaryCondition="false" constant="false" fbc:chemicalFormula="WO4">
        <notes>
          <html xmlns="http://www.w3.org/1999/xhtml">
            <p>FORMULA: WO4</p>
          </html>
        </notes>
      </species>
      <species id="M_wo4_e" name="wo4[e]" compartment="e" substanceUnits="substance" hasOnlySubstanceUnits="false" boundaryCondition="false" constant="false"/>
      <species id="M_xan_c" name="xan[c]" compartment="c" substanceUnits="substance" hasOnlySubstanceUnits="false" boundaryCondition="false" constant="false" fbc:chemicalFormula="C5H4N4O2">
        <notes>
          <html xmlns="http://www.w3.org/1999/xhtml">
            <p>FORMULA: C5H4N4O2</p>
          </html>
        </notes>
      </species>
      <species id="M_xmp_c" name="xmp[c]" compartment="c" substanceUnits="substance" hasOnlySubstanceUnits="false" boundaryCondition="false" constant="false" fbc:chemicalFormula="C10H11N4O9P">
        <notes>
          <html xmlns="http://www.w3.org/1999/xhtml">
            <p>FORMULA: C10H11N4O9P</p>
          </html>
        </notes>
      </species>
      <species id="M_xtp_c" name="xtp[c]" compartment="c" substanceUnits="substance" hasOnlySubstanceUnits="false" boundaryCondition="false" constant="false" fbc:chemicalFormula="C10H11N4O15P3">
        <notes>
          <html xmlns="http://www.w3.org/1999/xhtml">
            <p>FORMULA: C10H11N4O15P3</p>
          </html>
        </notes>
      </species>
      <species id="M_xtsn_c" name="xtsn[c]" compartment="c" substanceUnits="substance" hasOnlySubstanceUnits="false" boundaryCondition="false" constant="false" fbc:chemicalFormula="C10H12N4O6">
        <notes>
          <html xmlns="http://www.w3.org/1999/xhtml">
            <p>FORMULA: C10H12N4O6</p>
          </html>
        </notes>
      </species>
      <species id="M_zn2_c" name="zn2[c]" compartment="c" substanceUnits="substance" hasOnlySubstanceUnits="false" boundaryCondition="false" constant="false" fbc:chemicalFormula="Zn">
        <notes>
          <html xmlns="http://www.w3.org/1999/xhtml">
            <p>FORMULA: Zn</p>
          </html>
        </notes>
      </species>
      <species id="M_zn2_e" name="zn2[e]" compartment="e" substanceUnits="substance" hasOnlySubstanceUnits="false" boundaryCondition="false" constant="false"/>
      <species id="M_trnapyl_c" name="trnapyl[c]" compartment="c" substanceUnits="substance" hasOnlySubstanceUnits="false" boundaryCondition="false" constant="false" fbc:chemicalFormula="R">
        <notes>
          <html xmlns="http://www.w3.org/1999/xhtml">
            <p>FORMULA: R</p>
          </html>
        </notes>
      </species>
      <species id="M_pyl_L_c" name="pyrrolysine" compartment="c" substanceUnits="substance" hasOnlySubstanceUnits="false" boundaryCondition="false" constant="false" fbc:chemicalFormula="C12H21N3O3">
        <notes>
          <html xmlns="http://www.w3.org/1999/xhtml">
            <p>FORMULA: C12H21N3O3</p>
          </html>
        </notes>
      </species>
      <species id="M_pb_3mdo_c" name="3-methyl-D-ornithine" compartment="c" substanceUnits="substance" hasOnlySubstanceUnits="false" boundaryCondition="false" constant="false" fbc:chemicalFormula="C6H15N2O2">
        <notes>
          <html xmlns="http://www.w3.org/1999/xhtml">
            <p>FORMULA: C6H15N2O2</p>
          </html>
        </notes>
      </species>
      <species id="M_pb_3mo6lys_c" name="3-methylornithinyl-N6-lysine" compartment="c" substanceUnits="substance" hasOnlySubstanceUnits="false" boundaryCondition="false" constant="false" fbc:chemicalFormula="C12H28N4O3">
        <notes>
          <html xmlns="http://www.w3.org/1999/xhtml">
            <p>FORMULA: C12H28N4O3</p>
          </html>
        </notes>
      </species>
      <species id="M_mb_4hfcp_c" name="4-(hydroxymethyl)-2-furancarboxaldehyde phosphate" compartment="c" substanceUnits="substance" hasOnlySubstanceUnits="false" boundaryCondition="false" constant="false" fbc:chemicalFormula="C6H5O6P">
        <notes>
          <html xmlns="http://www.w3.org/1999/xhtml">
            <p>FORMULA: C6H5O6P</p>
          </html>
        </notes>
      </species>
      <species id="M_mb_5am3fmp_c" name="5-(aminomethyl)-3-furanmethanol phosphate" compartment="c" substanceUnits="substance" hasOnlySubstanceUnits="false" boundaryCondition="false" constant="false" fbc:chemicalFormula="C6H9NO5P">
        <notes>
          <html xmlns="http://www.w3.org/1999/xhtml">
            <p>FORMULA: C6H9NO5P</p>
          </html>
        </notes>
      </species>
      <species id="M_gglutrm_c" name="gamma-glutamyltyramine" compartment="c" substanceUnits="substance" hasOnlySubstanceUnits="false" boundaryCondition="false" constant="false" fbc:chemicalFormula="C13H18N2O4">
        <notes>
          <html xmlns="http://www.w3.org/1999/xhtml">
            <p>FORMULA: C13H18N2O4</p>
          </html>
        </notes>
      </species>
      <species id="M_mb_5am3fmpp_c" name="5-(aminomethyl)-3-furanmethanol diphosphate" compartment="c" substanceUnits="substance" hasOnlySubstanceUnits="false" boundaryCondition="false" constant="false" fbc:chemicalFormula="C6H9NO8P2">
        <notes>
          <html xmlns="http://www.w3.org/1999/xhtml">
            <p>FORMULA: C6H9NO8P2</p>
          </html>
        </notes>
      </species>
      <species id="M_pyltrna_c" name="pyltrna_c" compartment="c" substanceUnits="substance" hasOnlySubstanceUnits="false" boundaryCondition="false" constant="false" fbc:chemicalFormula="C12H20N3O2R">
        <notes>
          <html xmlns="http://www.w3.org/1999/xhtml">
            <p>FORMULA: C12H20N3O2R</p>
          </html>
        </notes>
      </species>
      <species id="M_pydx5ps_c" name="plp" compartment="c" substanceUnits="substance" hasOnlySubstanceUnits="false" boundaryCondition="false" constant="false"/>
      <species id="M_mmpa_e" name="methylmercaptopropionate" compartment="e" substanceUnits="substance" hasOnlySubstanceUnits="false" boundaryCondition="false" constant="false" fbc:chemicalFormula="C4H8O2S">
        <notes>
          <html xmlns="http://www.w3.org/1999/xhtml">
            <p>FORMULA: C4H8O2S</p>
          </html>
        </notes>
      </species>
      <species id="M_mpa_c" name="mercaptopropionate" compartment="c" substanceUnits="substance" hasOnlySubstanceUnits="false" boundaryCondition="false" constant="false" fbc:chemicalFormula="C3H6O2S">
        <notes>
          <html xmlns="http://www.w3.org/1999/xhtml">
            <p>FORMULA: C3H6O2S</p>
          </html>
        </notes>
      </species>
      <species id="M_mpa_e" name="mercaptopropionate" compartment="e" substanceUnits="substance" hasOnlySubstanceUnits="false" boundaryCondition="false" constant="false" fbc:chemicalFormula="C3H6O2S">
        <notes>
          <html xmlns="http://www.w3.org/1999/xhtml">
            <p>FORMULA: C3H6O2S</p>
          </html>
        </notes>
      </species>
      <species id="M_mmpa_c" name="methylmercaptopropionate" compartment="c" substanceUnits="substance" hasOnlySubstanceUnits="false" boundaryCondition="false" constant="false" fbc:chemicalFormula="C4H8O2S">
        <notes>
          <html xmlns="http://www.w3.org/1999/xhtml">
            <p>FORMULA: C4H8O2S</p>
          </html>
        </notes>
      </species>
      <species id="M_e4p_c" name="e4p[c]" compartment="c" substanceUnits="substance" hasOnlySubstanceUnits="false" boundaryCondition="false" constant="false" fbc:charge="-2" fbc:chemicalFormula="C4H9O7P">
        <notes>
          <html xmlns="http://www.w3.org/1999/xhtml">
            <p>FORMULA: C4H9O7P</p>
          </html>
        </notes>
      </species>
      <species id="M_xu5p_D_c" name="xu5p_D[c]" compartment="c" substanceUnits="substance" hasOnlySubstanceUnits="false" boundaryCondition="false" constant="false" fbc:charge="-2" fbc:chemicalFormula="C5H9O8P">
        <notes>
          <html xmlns="http://www.w3.org/1999/xhtml">
            <p>FORMULA: C5H9O8P</p>
          </html>
        </notes>
      </species>
      <species id="M_xu5p_D_e_c" name="xu5p_D[e]" compartment="c" substanceUnits="substance" hasOnlySubstanceUnits="false" boundaryCondition="false" constant="false" fbc:charge="-2" fbc:chemicalFormula="C5H9O8P">
        <notes>
          <html xmlns="http://www.w3.org/1999/xhtml">
            <p>FORMULA: C5H9O8P</p>
          </html>
        </notes>
      </species>
      <species id="M_osmolytes_met_c" name="osmolytes_met[c]" compartment="c" substanceUnits="substance" hasOnlySubstanceUnits="false" boundaryCondition="false" constant="false"/>
      <species id="M_storage_met_c" name="storage_met[c]" compartment="c" substanceUnits="substance" hasOnlySubstanceUnits="false" boundaryCondition="false" constant="false"/>
      <species id="M_gldp_c" name="gldp[c]" compartment="c" substanceUnits="substance" hasOnlySubstanceUnits="false" boundaryCondition="false" constant="false" fbc:chemicalFormula="C20H33O7P2">
        <notes>
          <html xmlns="http://www.w3.org/1999/xhtml">
            <p>FORMULA: C20H33O7P2</p>
          </html>
        </notes>
      </species>
      <species id="M_4abz_e_boundary" name="4abz[e]" compartment="e" substanceUnits="substance" hasOnlySubstanceUnits="false" boundaryCondition="true" constant="false"/>
      <species id="M_4hphac_e_boundary" name="4hphac[e]" compartment="e" substanceUnits="substance" hasOnlySubstanceUnits="false" boundaryCondition="true" constant="false"/>
      <species id="M_ac_e_boundary" name="ac[e]" compartment="e" substanceUnits="substance" hasOnlySubstanceUnits="false" boundaryCondition="true" constant="false"/>
      <species id="M_actn_R_e_boundary" name="actn-R[e]" compartment="e" substanceUnits="substance" hasOnlySubstanceUnits="false" boundaryCondition="true" constant="false"/>
      <species id="M_ala_L_e_boundary" name="ala-L[e]" compartment="e" substanceUnits="substance" hasOnlySubstanceUnits="false" boundaryCondition="true" constant="false"/>
      <species id="M_alac_S_e_boundary" name="alac-S[e]" compartment="e" substanceUnits="substance" hasOnlySubstanceUnits="false" boundaryCondition="true" constant="false"/>
      <species id="M_biomass_met_e_boundary" name="biomass_met[e]" compartment="e" substanceUnits="substance" hasOnlySubstanceUnits="false" boundaryCondition="true" constant="false"/>
      <species id="M_btn_e_boundary" name="btn[e]" compartment="e" substanceUnits="substance" hasOnlySubstanceUnits="false" boundaryCondition="true" constant="false"/>
      <species id="M_ca2_e_boundary" name="ca2[e]" compartment="e" substanceUnits="substance" hasOnlySubstanceUnits="false" boundaryCondition="true" constant="false"/>
      <species id="M_cbi_e_boundary" name="cbi[e]" compartment="e" substanceUnits="substance" hasOnlySubstanceUnits="false" boundaryCondition="true" constant="false"/>
      <species id="M_cbl1_e_boundary" name="cbl1[e]" compartment="e" substanceUnits="substance" hasOnlySubstanceUnits="false" boundaryCondition="true" constant="false"/>
      <species id="M_cbl1hbi_e_boundary" name="cbl1hbi[e]" compartment="e" substanceUnits="substance" hasOnlySubstanceUnits="false" boundaryCondition="true" constant="false"/>
      <species id="M_cd2_e_boundary" name="cd2[e]" compartment="e" substanceUnits="substance" hasOnlySubstanceUnits="false" boundaryCondition="true" constant="false"/>
      <species id="M_ch4_e_boundary" name="ch4[e]" compartment="e" substanceUnits="substance" hasOnlySubstanceUnits="false" boundaryCondition="true" constant="false"/>
      <species id="M_ch4s_e_boundary" name="ch4s[e]" compartment="e" substanceUnits="substance" hasOnlySubstanceUnits="false" boundaryCondition="true" constant="false"/>
      <species id="M_cit_e_boundary" name="cit[e]" compartment="e" substanceUnits="substance" hasOnlySubstanceUnits="false" boundaryCondition="true" constant="false"/>
      <species id="M_cl_e_boundary" name="cl[e]" compartment="e" substanceUnits="substance" hasOnlySubstanceUnits="false" boundaryCondition="true" constant="false"/>
      <species id="M_co2_e_boundary" name="co2[e]" compartment="e" substanceUnits="substance" hasOnlySubstanceUnits="false" boundaryCondition="true" constant="false"/>
      <species id="M_co_e_boundary" name="co[e]" compartment="e" substanceUnits="substance" hasOnlySubstanceUnits="false" boundaryCondition="true" constant="false"/>
      <species id="M_cobalt2_e_boundary" name="cobalt2[e]" compartment="e" substanceUnits="substance" hasOnlySubstanceUnits="false" boundaryCondition="true" constant="false"/>
      <species id="M_cu2_e_boundary" name="cu2[e]" compartment="e" substanceUnits="substance" hasOnlySubstanceUnits="false" boundaryCondition="true" constant="false"/>
      <species id="M_cys_L_e_boundary" name="cys-L[e]" compartment="e" substanceUnits="substance" hasOnlySubstanceUnits="false" boundaryCondition="true" constant="false"/>
      <species id="M_dma_e_boundary" name="dma[e]" compartment="e" substanceUnits="substance" hasOnlySubstanceUnits="false" boundaryCondition="true" constant="false"/>
      <species id="M_dms_e_boundary" name="dms[e]" compartment="e" substanceUnits="substance" hasOnlySubstanceUnits="false" boundaryCondition="true" constant="false"/>
      <species id="M_etha_e_boundary" name="etha[e]" compartment="e" substanceUnits="substance" hasOnlySubstanceUnits="false" boundaryCondition="true" constant="false"/>
      <species id="M_fe2_e_boundary" name="fe2[e]" compartment="e" substanceUnits="substance" hasOnlySubstanceUnits="false" boundaryCondition="true" constant="false"/>
      <species id="M_fe3_e_boundary" name="fe3[e]" compartment="e" substanceUnits="substance" hasOnlySubstanceUnits="false" boundaryCondition="true" constant="false"/>
      <species id="M_fol_e_boundary" name="fol[e]" compartment="e" substanceUnits="substance" hasOnlySubstanceUnits="false" boundaryCondition="true" constant="false"/>
      <species id="M_for_e_boundary" name="for[e]" compartment="e" substanceUnits="substance" hasOnlySubstanceUnits="false" boundaryCondition="true" constant="false"/>
      <species id="M_gcald_e_boundary" name="gcald[e]" compartment="e" substanceUnits="substance" hasOnlySubstanceUnits="false" boundaryCondition="true" constant="false"/>
      <species id="M_glcn_e_boundary" name="glcn[e]" compartment="e" substanceUnits="substance" hasOnlySubstanceUnits="false" boundaryCondition="true" constant="false"/>
      <species id="M_glu_L_e_boundary" name="glu-L[e]" compartment="e" substanceUnits="substance" hasOnlySubstanceUnits="false" boundaryCondition="true" constant="false"/>
      <species id="M_gly_e_boundary" name="gly[e]" compartment="e" substanceUnits="substance" hasOnlySubstanceUnits="false" boundaryCondition="true" constant="false"/>
      <species id="M_glyb_e_boundary" name="glyb[e]" compartment="e" substanceUnits="substance" hasOnlySubstanceUnits="false" boundaryCondition="true" constant="false"/>
      <species id="M_h2_e_boundary" name="h2[e]" compartment="e" substanceUnits="substance" hasOnlySubstanceUnits="false" boundaryCondition="true" constant="false"/>
      <species id="M_h2o_e_boundary" name="h2o[e]" compartment="e" substanceUnits="substance" hasOnlySubstanceUnits="false" boundaryCondition="true" constant="false"/>
      <species id="M_h2s_e_boundary" name="h2s[e]" compartment="e" substanceUnits="substance" hasOnlySubstanceUnits="false" boundaryCondition="true" constant="false"/>
      <species id="M_h_e_boundary" name="h[e]" compartment="e" substanceUnits="substance" hasOnlySubstanceUnits="false" boundaryCondition="true" constant="false"/>
      <species id="M_hco3_e_boundary" name="hco3[e]" compartment="e" substanceUnits="substance" hasOnlySubstanceUnits="false" boundaryCondition="true" constant="false"/>
      <species id="M_ile_L_e_boundary" name="ile-L[e]" compartment="e" substanceUnits="substance" hasOnlySubstanceUnits="false" boundaryCondition="true" constant="false"/>
      <species id="M_ind3ac_e_boundary" name="ind3ac[e]" compartment="e" substanceUnits="substance" hasOnlySubstanceUnits="false" boundaryCondition="true" constant="false"/>
      <species id="M_k_e_boundary" name="k[e]" compartment="e" substanceUnits="substance" hasOnlySubstanceUnits="false" boundaryCondition="true" constant="false"/>
      <species id="M_leu_L_e_boundary" name="leu-L[e]" compartment="e" substanceUnits="substance" hasOnlySubstanceUnits="false" boundaryCondition="true" constant="false"/>
      <species id="M_lys_L_e_boundary" name="lys-L[e]" compartment="e" substanceUnits="substance" hasOnlySubstanceUnits="false" boundaryCondition="true" constant="false"/>
      <species id="M_meoh_e_boundary" name="meoh[e]" compartment="e" substanceUnits="substance" hasOnlySubstanceUnits="false" boundaryCondition="true" constant="false"/>
      <species id="M_mg2_e_boundary" name="mg2[e]" compartment="e" substanceUnits="substance" hasOnlySubstanceUnits="false" boundaryCondition="true" constant="false"/>
      <species id="M_mma_e_boundary" name="mma[e]" compartment="e" substanceUnits="substance" hasOnlySubstanceUnits="false" boundaryCondition="true" constant="false"/>
      <species id="M_mn2_e_boundary" name="mn2[e]" compartment="e" substanceUnits="substance" hasOnlySubstanceUnits="false" boundaryCondition="true" constant="false"/>
      <species id="M_mobd_e_boundary" name="mobd[e]" compartment="e" substanceUnits="substance" hasOnlySubstanceUnits="false" boundaryCondition="true" constant="false"/>
      <species id="M_n2_e_boundary" name="n2[e]" compartment="e" substanceUnits="substance" hasOnlySubstanceUnits="false" boundaryCondition="true" constant="false"/>
      <species id="M_na1_e_boundary" name="na1[e]" compartment="e" substanceUnits="substance" hasOnlySubstanceUnits="false" boundaryCondition="true" constant="false"/>
      <species id="M_nac_e_boundary" name="nac[e]" compartment="e" substanceUnits="substance" hasOnlySubstanceUnits="false" boundaryCondition="true" constant="false"/>
      <species id="M_nh4_e_boundary" name="nh4[e]" compartment="e" substanceUnits="substance" hasOnlySubstanceUnits="false" boundaryCondition="true" constant="false"/>
      <species id="M_ni2_e_boundary" name="ni2[e]" compartment="e" substanceUnits="substance" hasOnlySubstanceUnits="false" boundaryCondition="true" constant="false"/>
      <species id="M_pac_e_boundary" name="pac[e]" compartment="e" substanceUnits="substance" hasOnlySubstanceUnits="false" boundaryCondition="true" constant="false"/>
      <species id="M_pi_e_boundary" name="pi[e]" compartment="e" substanceUnits="substance" hasOnlySubstanceUnits="false" boundaryCondition="true" constant="false"/>
      <species id="M_pnto_R_e_boundary" name="pnto-R[e]" compartment="e" substanceUnits="substance" hasOnlySubstanceUnits="false" boundaryCondition="true" constant="false"/>
      <species id="M_pro_L_e_boundary" name="pro-L[e]" compartment="e" substanceUnits="substance" hasOnlySubstanceUnits="false" boundaryCondition="true" constant="false"/>
      <species id="M_pyr_e_boundary" name="pyr[e]" compartment="e" substanceUnits="substance" hasOnlySubstanceUnits="false" boundaryCondition="true" constant="false"/>
      <species id="M_ribflv_e_boundary" name="ribflv[e]" compartment="e" substanceUnits="substance" hasOnlySubstanceUnits="false" boundaryCondition="true" constant="false"/>
      <species id="M_so4_e_boundary" name="so4[e]" compartment="e" substanceUnits="substance" hasOnlySubstanceUnits="false" boundaryCondition="true" constant="false"/>
      <species id="M_thm_e_boundary" name="thm[e]" compartment="e" substanceUnits="substance" hasOnlySubstanceUnits="false" boundaryCondition="true" constant="false"/>
      <species id="M_tma_e_boundary" name="tma[e]" compartment="e" substanceUnits="substance" hasOnlySubstanceUnits="false" boundaryCondition="true" constant="false"/>
      <species id="M_trp_L_e_boundary" name="trp-L[e]" compartment="e" substanceUnits="substance" hasOnlySubstanceUnits="false" boundaryCondition="true" constant="false"/>
      <species id="M_unknown_cbl1deg_e_boundary" name="unknown_cbl1deg[e]" compartment="e" substanceUnits="substance" hasOnlySubstanceUnits="false" boundaryCondition="true" constant="false"/>
      <species id="M_unknown_rbfdeg_e_boundary" name="unknown_rbfdeg[e]" compartment="e" substanceUnits="substance" hasOnlySubstanceUnits="false" boundaryCondition="true" constant="false"/>
      <species id="M_val_L_e_boundary" name="val-L[e]" compartment="e" substanceUnits="substance" hasOnlySubstanceUnits="false" boundaryCondition="true" constant="false"/>
      <species id="M_wo4_e_boundary" name="wo4[e]" compartment="e" substanceUnits="substance" hasOnlySubstanceUnits="false" boundaryCondition="true" constant="false"/>
      <species id="M_zn2_e_boundary" name="zn2[e]" compartment="e" substanceUnits="substance" hasOnlySubstanceUnits="false" boundaryCondition="true" constant="false"/>
      <species id="M_mmpa_e_boundary" name="methylmercaptopropionate" compartment="e" substanceUnits="substance" hasOnlySubstanceUnits="false" boundaryCondition="true" constant="false" fbc:chemicalFormula="C4H8O2S">
        <notes>
          <html xmlns="http://www.w3.org/1999/xhtml">
            <p>FORMULA: C4H8O2S</p>
          </html>
        </notes>
      </species>
      <species id="M_mpa_e_boundary" name="mercaptopropionate" compartment="e" substanceUnits="substance" hasOnlySubstanceUnits="false" boundaryCondition="true" constant="false" fbc:chemicalFormula="C3H6O2S">
        <notes>
          <html xmlns="http://www.w3.org/1999/xhtml">
            <p>FORMULA: C3H6O2S</p>
          </html>
        </notes>
      </species>
      <species id="M_xu5p_D_e_c_boundary" name="xu5p_D[e]" compartment="c" substanceUnits="substance" hasOnlySubstanceUnits="false" boundaryCondition="true" constant="false" fbc:charge="-2" fbc:chemicalFormula="C5H9O8P">
        <notes>
          <html xmlns="http://www.w3.org/1999/xhtml">
            <p>FORMULA: C5H9O8P</p>
          </html>
        </notes>
      </species>
    </listOfSpecies>
    <listOfReactions>
      <reaction id="R_2H3MOAOX" name="2H3MOAOX" reversible="true" fast="false">
        <notes>
          <html xmlns="http://www.w3.org/1999/xhtml">
            <p>GENE_ASSOCIATION: MA3790</p>
            <p>GENE ASSOCIATION: MA3790</p>
          </html>
        </notes>
        <listOfReactants>
          <speciesReference species="M_nadp_c" stoichiometry="1" constant="true"/>
          <speciesReference species="M_23dhmb_c" stoichiometry="1" constant="true"/>
        </listOfReactants>
        <listOfProducts>
          <speciesReference species="M_h_c" stoichiometry="1" constant="true"/>
          <speciesReference species="M_2h3moa_c" stoichiometry="1" constant="true"/>
          <speciesReference species="M_nadph_c" stoichiometry="1" constant="true"/>
        </listOfProducts>
      </reaction>
      <reaction id="R_2MBCOAS" name="2MBCOAS" reversible="true" fast="false">
        <notes>
          <html xmlns="http://www.w3.org/1999/xhtml">
            <p>GENE_ASSOCIATION: MA2912</p>
            <p>GENE ASSOCIATION: MA2912</p>
          </html>
        </notes>
        <listOfReactants>
          <speciesReference species="M_coa_c" stoichiometry="1" constant="true"/>
          <speciesReference species="M_atp_c" stoichiometry="1" constant="true"/>
          <speciesReference species="M_2mbr_c" stoichiometry="1" constant="true"/>
        </listOfReactants>
        <listOfProducts>
          <speciesReference species="M_amp_c" stoichiometry="1" constant="true"/>
          <speciesReference species="M_2mbcoa_c" stoichiometry="1" constant="true"/>
          <speciesReference species="M_ppi_c" stoichiometry="1" constant="true"/>
        </listOfProducts>
      </reaction>
      <reaction id="R_2MOPRED" name="2MOPRED" reversible="true" fast="false">
        <notes>
          <html xmlns="http://www.w3.org/1999/xhtml">
            <p>GENE_ASSOCIATION: MA2860</p>
            <p>GENE ASSOCIATION: MA2860</p>
          </html>
        </notes>
        <listOfReactants>
          <speciesReference species="M_nad_c" stoichiometry="1" constant="true"/>
          <speciesReference species="M_2mop_c" stoichiometry="1" constant="true"/>
          <speciesReference species="M_h2o_c" stoichiometry="1" constant="true"/>
        </listOfReactants>
        <listOfProducts>
          <speciesReference species="M_mmal_c" stoichiometry="1" constant="true"/>
          <speciesReference species="M_nadh_c" stoichiometry="1" constant="true"/>
          <speciesReference species="M_h_c" stoichiometry="2" constant="true"/>
        </listOfProducts>
      </reaction>
      <reaction id="R_2OBUTHE2THPPTRX" name="2OBUTHE2THPPTRX" reversible="true" fast="false">
        <notes>
          <html xmlns="http://www.w3.org/1999/xhtml">
            <p>GENE_ASSOCIATION: (MA1354 and MA1958)</p>
            <p>GENE ASSOCIATION: (MA1354 and MA1958)</p>
          </html>
        </notes>
        <listOfReactants>
          <speciesReference species="M_2obut_c" stoichiometry="1" constant="true"/>
          <speciesReference species="M_he2thpp_c" stoichiometry="1" constant="true"/>
        </listOfReactants>
        <listOfProducts>
          <speciesReference species="M_2ahbut_c" stoichiometry="1" constant="true"/>
          <speciesReference species="M_thmpp_c" stoichiometry="1" constant="true"/>
        </listOfProducts>
      </reaction>
      <reaction id="R_2PLS" name="2PLS" reversible="true" fast="false">
        <listOfReactants>
          <speciesReference species="M_lac_L_c" stoichiometry="1" constant="true"/>
          <speciesReference species="M_gtp_c" stoichiometry="1" constant="true"/>
        </listOfReactants>
        <listOfProducts>
          <speciesReference species="M_2plac_L_c" stoichiometry="1" constant="true"/>
          <speciesReference species="M_h_c" stoichiometry="1" constant="true"/>
          <speciesReference species="M_gdp_c" stoichiometry="1" constant="true"/>
        </listOfProducts>
      </reaction>
      <reaction id="R_4ABZt2r" name="4ABZt2r" reversible="true" fast="false">
        <listOfReactants>
          <speciesReference species="M_4abz_e" stoichiometry="1" constant="true"/>
          <speciesReference species="M_h_e" stoichiometry="1" constant="true"/>
        </listOfReactants>
        <listOfProducts>
          <speciesReference species="M_4abz_c" stoichiometry="1" constant="true"/>
          <speciesReference species="M_h_c" stoichiometry="1" constant="true"/>
        </listOfProducts>
      </reaction>
      <reaction id="R_4ASD" name="4ASD" reversible="true" fast="false">
        <listOfReactants>
          <speciesReference species="M_4as_c" stoichiometry="1" constant="true"/>
        </listOfReactants>
        <listOfProducts>
          <speciesReference species="M_h2o_c" stoichiometry="1" constant="true"/>
          <speciesReference species="M_4das_c" stoichiometry="1" constant="true"/>
        </listOfProducts>
      </reaction>
      <reaction id="R_4DHSD" name="4DHSD" reversible="true" fast="false">
        <listOfReactants>
          <speciesReference species="M_nadh_c" stoichiometry="1" constant="true"/>
          <speciesReference species="M_h_c" stoichiometry="2" constant="true"/>
          <speciesReference species="M_4adhs_c" stoichiometry="1" constant="true"/>
        </listOfReactants>
        <listOfProducts>
          <speciesReference species="M_4as_c" stoichiometry="1" constant="true"/>
          <speciesReference species="M_nad_c" stoichiometry="1" constant="true"/>
        </listOfProducts>
      </reaction>
      <reaction id="R_4DHSS" name="4DHSS" reversible="true" fast="false">
        <listOfReactants>
          <speciesReference species="M_4adhq_c" stoichiometry="1" constant="true"/>
        </listOfReactants>
        <listOfProducts>
          <speciesReference species="M_4adhs_c" stoichiometry="1" constant="true"/>
          <speciesReference species="M_h2o_c" stoichiometry="1" constant="true"/>
          <speciesReference species="M_h_c" stoichiometry="1" constant="true"/>
        </listOfProducts>
      </reaction>
      <reaction id="R_5HBCOX" name="5HBCOX" reversible="true" fast="false">
        <listOfReactants>
          <speciesReference species="M_5hbc_red_c" stoichiometry="2" constant="true"/>
          <speciesReference species="M_h_c" stoichiometry="2" constant="true"/>
        </listOfReactants>
        <listOfProducts>
          <speciesReference species="M_5hbc_c" stoichiometry="2" constant="true"/>
          <speciesReference species="M_h2_c" stoichiometry="1" constant="true"/>
        </listOfProducts>
      </reaction>
      <reaction id="R_5HBCR" name="5HBCR" reversible="true" fast="false">
        <notes>
          <html xmlns="http://www.w3.org/1999/xhtml">
            <p>GENE_ASSOCIATION: (MA0150 or MA0849 or MA4360)</p>
            <p>GENE ASSOCIATION: (MA0150 or MA0849 or MA4360)</p>
          </html>
        </notes>
        <listOfReactants>
          <speciesReference species="M_atp_c" stoichiometry="1" constant="true"/>
          <speciesReference species="M_5hbc_c" stoichiometry="1" constant="true"/>
          <speciesReference species="M_fdred_c" stoichiometry="1" constant="true"/>
          <speciesReference species="M_h2o_c" stoichiometry="1" constant="true"/>
        </listOfReactants>
        <listOfProducts>
          <speciesReference species="M_5hbc_red_c" stoichiometry="1" constant="true"/>
          <speciesReference species="M_adp_c" stoichiometry="1" constant="true"/>
          <speciesReference species="M_fdox_c" stoichiometry="1" constant="true"/>
          <speciesReference species="M_h_c" stoichiometry="1" constant="true"/>
          <speciesReference species="M_pi_c" stoichiometry="1" constant="true"/>
        </listOfProducts>
      </reaction>
      <reaction id="R_5HBZIDS" name="5HBZIDS" reversible="true" fast="false">
        <listOfReactants>
          <speciesReference species="M_ribflv_c" stoichiometry="1" constant="true"/>
        </listOfReactants>
        <listOfProducts>
          <speciesReference species="M_5hbzid_c" stoichiometry="1" constant="true"/>
          <speciesReference species="M_unknown_rbfdeg_c" stoichiometry="1" constant="true"/>
        </listOfProducts>
      </reaction>
      <reaction id="R_7MHS" name="7MHS" reversible="true" fast="false">
        <listOfReactants>
          <speciesReference species="M_cys_L_c" stoichiometry="1" constant="true"/>
          <speciesReference species="M_nadh_c" stoichiometry="1" constant="true"/>
          <speciesReference species="M_7ohp_c" stoichiometry="1" constant="true"/>
          <speciesReference species="M_h_c" stoichiometry="1" constant="true"/>
        </listOfReactants>
        <listOfProducts>
          <speciesReference species="M_7mhp_c" stoichiometry="1" constant="true"/>
          <speciesReference species="M_nad_c" stoichiometry="1" constant="true"/>
          <speciesReference species="M_ser_L_c" stoichiometry="1" constant="true"/>
        </listOfProducts>
      </reaction>
      <reaction id="R_7MHTS" name="7MHTS" reversible="true" fast="false">
        <listOfReactants>
          <speciesReference species="M_thr_L_c" stoichiometry="1" constant="true"/>
          <speciesReference species="M_atp_c" stoichiometry="1" constant="true"/>
          <speciesReference species="M_7mhp_c" stoichiometry="1" constant="true"/>
        </listOfReactants>
        <listOfProducts>
          <speciesReference species="M_adp_c" stoichiometry="1" constant="true"/>
          <speciesReference species="M_7mht_c" stoichiometry="1" constant="true"/>
          <speciesReference species="M_h_c" stoichiometry="1" constant="true"/>
          <speciesReference species="M_pi_c" stoichiometry="1" constant="true"/>
        </listOfProducts>
      </reaction>
      <reaction id="R_ABTA" name="ABTA" reversible="true" fast="false">
        <notes>
          <html xmlns="http://www.w3.org/1999/xhtml">
            <p>GENE_ASSOCIATION: MA2859</p>
            <p>GENE ASSOCIATION: MA2859</p>
          </html>
        </notes>
        <listOfReactants>
          <speciesReference species="M_4abut_c" stoichiometry="1" constant="true"/>
          <speciesReference species="M_akg_c" stoichiometry="1" constant="true"/>
        </listOfReactants>
        <listOfProducts>
          <speciesReference species="M_sucsal_c" stoichiometry="1" constant="true"/>
          <speciesReference species="M_glu_L_c" stoichiometry="1" constant="true"/>
        </listOfProducts>
      </reaction>
      <reaction id="R_ACACT1" name="ACACT1" reversible="true" fast="false">
        <notes>
          <html xmlns="http://www.w3.org/1999/xhtml">
            <p>GENE_ASSOCIATION: MA4042</p>
            <p>GENE ASSOCIATION: MA4042</p>
          </html>
        </notes>
        <listOfReactants>
          <speciesReference species="M_accoa_c" stoichiometry="2" constant="true"/>
        </listOfReactants>
        <listOfProducts>
          <speciesReference species="M_aacoa_c" stoichiometry="1" constant="true"/>
          <speciesReference species="M_coa_c" stoichiometry="1" constant="true"/>
        </listOfProducts>
      </reaction>
      <reaction id="R_ACBIPGT" name="ACBIPGT" reversible="true" fast="false">
        <notes>
          <html xmlns="http://www.w3.org/1999/xhtml">
            <p>GENE_ASSOCIATION: MA0938</p>
            <p>GENE ASSOCIATION: MA0938</p>
          </html>
        </notes>
        <listOfReactants>
          <speciesReference species="M_adocbip_c" stoichiometry="1" constant="true"/>
          <speciesReference species="M_h_c" stoichiometry="1" constant="true"/>
          <speciesReference species="M_gtp_c" stoichiometry="1" constant="true"/>
        </listOfReactants>
        <listOfProducts>
          <speciesReference species="M_ppi_c" stoichiometry="1" constant="true"/>
          <speciesReference species="M_agdpcbi_c" stoichiometry="1" constant="true"/>
        </listOfProducts>
      </reaction>
      <reaction id="R_ACCOAL2r" name="ACCOAL2r" reversible="true" fast="false">
        <notes>
          <html xmlns="http://www.w3.org/1999/xhtml">
            <p>GENE_ASSOCIATION: (MA3168 and MA3602)</p>
            <p>GENE ASSOCIATION: (MA3168 and MA3602)</p>
          </html>
        </notes>
        <listOfReactants>
          <speciesReference species="M_ppa_c" stoichiometry="1" constant="true"/>
          <speciesReference species="M_coa_c" stoichiometry="1" constant="true"/>
          <speciesReference species="M_atp_c" stoichiometry="1" constant="true"/>
        </listOfReactants>
        <listOfProducts>
          <speciesReference species="M_pi_c" stoichiometry="1" constant="true"/>
          <speciesReference species="M_ppcoa_c" stoichiometry="1" constant="true"/>
          <speciesReference species="M_adp_c" stoichiometry="1" constant="true"/>
        </listOfProducts>
      </reaction>
      <reaction id="R_ACGK" name="ACGK" reversible="true" fast="false">
        <notes>
          <html xmlns="http://www.w3.org/1999/xhtml">
            <p>GENE_ASSOCIATION: MA4515</p>
            <p>GENE ASSOCIATION: MA4515</p>
          </html>
        </notes>
        <listOfReactants>
          <speciesReference species="M_atp_c" stoichiometry="1" constant="true"/>
          <speciesReference species="M_acglu_c" stoichiometry="1" constant="true"/>
        </listOfReactants>
        <listOfProducts>
          <speciesReference species="M_adp_c" stoichiometry="1" constant="true"/>
          <speciesReference species="M_acg5p_c" stoichiometry="1" constant="true"/>
        </listOfProducts>
      </reaction>
      <reaction id="R_ACGS" name="ACGS" reversible="true" fast="false">
        <notes>
          <html xmlns="http://www.w3.org/1999/xhtml">
            <p>GENE_ASSOCIATION: (MA3564 or MA4339)</p>
            <p>GENE ASSOCIATION: (MA3564 or MA4339)</p>
          </html>
        </notes>
        <listOfReactants>
          <speciesReference species="M_accoa_c" stoichiometry="1" constant="true"/>
          <speciesReference species="M_glu_L_c" stoichiometry="1" constant="true"/>
        </listOfReactants>
        <listOfProducts>
          <speciesReference species="M_acglu_c" stoichiometry="1" constant="true"/>
          <speciesReference species="M_coa_c" stoichiometry="1" constant="true"/>
          <speciesReference species="M_h_c" stoichiometry="1" constant="true"/>
        </listOfProducts>
      </reaction>
      <reaction id="R_ACKr" name="ACKr" reversible="true" fast="false">
        <notes>
          <html xmlns="http://www.w3.org/1999/xhtml">
            <p>GENE_ASSOCIATION: MA3606</p>
            <p>GENE ASSOCIATION: MA3606</p>
          </html>
        </notes>
        <listOfReactants>
          <speciesReference species="M_ac_c" stoichiometry="1" constant="true"/>
          <speciesReference species="M_atp_c" stoichiometry="1" constant="true"/>
        </listOfReactants>
        <listOfProducts>
          <speciesReference species="M_actp_c" stoichiometry="1" constant="true"/>
          <speciesReference species="M_adp_c" stoichiometry="1" constant="true"/>
        </listOfProducts>
      </reaction>
      <reaction id="R_ACLDC" name="ACLDC" reversible="true" fast="false">
        <notes>
          <html xmlns="http://www.w3.org/1999/xhtml">
            <p>GENE_ASSOCIATION: MA3744</p>
            <p>GENE ASSOCIATION: MA3744</p>
          </html>
        </notes>
        <listOfReactants>
          <speciesReference species="M_h_c" stoichiometry="1" constant="true"/>
          <speciesReference species="M_alac_S_c" stoichiometry="1" constant="true"/>
        </listOfReactants>
        <listOfProducts>
          <speciesReference species="M_co2_c" stoichiometry="1" constant="true"/>
          <speciesReference species="M_actn_R_c" stoichiometry="1" constant="true"/>
        </listOfProducts>
      </reaction>
      <reaction id="R_ACLS" name="ACLS" reversible="true" fast="false">
        <notes>
          <html xmlns="http://www.w3.org/1999/xhtml">
            <p>GENE_ASSOCIATION: ((MA1354 or MA1958 or MA3792) and (MA3791 or MA3854))</p>
            <p>GENE ASSOCIATION: ((MA1354 or MA1958 or MA3792) and (MA3791 or MA3854))</p>
          </html>
        </notes>
        <listOfReactants>
          <speciesReference species="M_pyr_c" stoichiometry="2" constant="true"/>
          <speciesReference species="M_h_c" stoichiometry="1" constant="true"/>
        </listOfReactants>
        <listOfProducts>
          <speciesReference species="M_alac_S_c" stoichiometry="1" constant="true"/>
          <speciesReference species="M_co2_c" stoichiometry="1" constant="true"/>
        </listOfProducts>
      </reaction>
      <reaction id="R_ACNPLYS" name="ACNPLYS" reversible="true" fast="false">
        <notes>
          <html xmlns="http://www.w3.org/1999/xhtml">
            <p>GENE_ASSOCIATION: MA3767</p>
            <p>GENE ASSOCIATION: MA3767</p>
          </html>
        </notes>
        <listOfReactants>
          <speciesReference species="M_pi_c" stoichiometry="1" constant="true"/>
          <speciesReference species="M_acnam_c" stoichiometry="1" constant="true"/>
        </listOfReactants>
        <listOfProducts>
          <speciesReference species="M_acmana_c" stoichiometry="1" constant="true"/>
          <speciesReference species="M_h2o_c" stoichiometry="1" constant="true"/>
          <speciesReference species="M_pep_c" stoichiometry="1" constant="true"/>
        </listOfProducts>
      </reaction>
      <reaction id="R_ACONMT" name="ACONMT" reversible="true" fast="false">
        <notes>
          <html xmlns="http://www.w3.org/1999/xhtml">
            <p>GENE_ASSOCIATION: MA1801</p>
            <p>GENE ASSOCIATION: MA1801</p>
          </html>
        </notes>
        <listOfReactants>
          <speciesReference species="M_amet_c" stoichiometry="1" constant="true"/>
          <speciesReference species="M_acon_T_c" stoichiometry="1" constant="true"/>
        </listOfReactants>
        <listOfProducts>
          <speciesReference species="M_aconm_c" stoichiometry="1" constant="true"/>
          <speciesReference species="M_ahcys_c" stoichiometry="1" constant="true"/>
        </listOfProducts>
      </reaction>
      <reaction id="R_ACONTa" name="ACONTa" reversible="true" fast="false">
        <notes>
          <html xmlns="http://www.w3.org/1999/xhtml">
            <p>GENE_ASSOCIATION: MA0250</p>
            <p>GENE ASSOCIATION: MA0250</p>
          </html>
        </notes>
        <listOfReactants>
          <speciesReference species="M_cit_c" stoichiometry="1" constant="true"/>
        </listOfReactants>
        <listOfProducts>
          <speciesReference species="M_acon_C_c" stoichiometry="1" constant="true"/>
          <speciesReference species="M_h2o_c" stoichiometry="1" constant="true"/>
        </listOfProducts>
      </reaction>
      <reaction id="R_ACONTb" name="ACONTb" reversible="true" fast="false">
        <notes>
          <html xmlns="http://www.w3.org/1999/xhtml">
            <p>GENE_ASSOCIATION: MA0250</p>
            <p>GENE ASSOCIATION: MA0250</p>
          </html>
        </notes>
        <listOfReactants>
          <speciesReference species="M_icit_c" stoichiometry="1" constant="true"/>
        </listOfReactants>
        <listOfProducts>
          <speciesReference species="M_acon_C_c" stoichiometry="1" constant="true"/>
          <speciesReference species="M_h2o_c" stoichiometry="1" constant="true"/>
        </listOfProducts>
      </reaction>
      <reaction id="R_ACOTA" name="ACOTA" reversible="true" fast="false">
        <notes>
          <html xmlns="http://www.w3.org/1999/xhtml">
            <p>GENE_ASSOCIATION: MA0119</p>
            <p>GENE ASSOCIATION: MA0119</p>
          </html>
        </notes>
        <listOfReactants>
          <speciesReference species="M_glu_L_c" stoichiometry="1" constant="true"/>
          <speciesReference species="M_acg5sa_c" stoichiometry="1" constant="true"/>
        </listOfReactants>
        <listOfProducts>
          <speciesReference species="M_acorn_c" stoichiometry="1" constant="true"/>
          <speciesReference species="M_akg_c" stoichiometry="1" constant="true"/>
        </listOfProducts>
      </reaction>
      <reaction id="R_ACP1_FMN" name="ACP1(FMN)" reversible="true" fast="false">
        <notes>
          <html xmlns="http://www.w3.org/1999/xhtml">
            <p>GENE_ASSOCIATION: MA2649</p>
            <p>GENE ASSOCIATION: MA2649</p>
          </html>
        </notes>
        <listOfReactants>
          <speciesReference species="M_h2o_c" stoichiometry="1" constant="true"/>
          <speciesReference species="M_fmn_c" stoichiometry="1" constant="true"/>
        </listOfReactants>
        <listOfProducts>
          <speciesReference species="M_ribflv_c" stoichiometry="1" constant="true"/>
          <speciesReference species="M_pi_c" stoichiometry="1" constant="true"/>
        </listOfProducts>
      </reaction>
      <reaction id="R_ACSERHS" name="ACSERHS" reversible="true" fast="false">
        <notes>
          <html xmlns="http://www.w3.org/1999/xhtml">
            <p>GENE_ASSOCIATION: (MA2715 or MA2720)</p>
            <p>GENE ASSOCIATION: (MA2715 or MA2720)</p>
          </html>
        </notes>
        <listOfReactants>
          <speciesReference species="M_tsul_c" stoichiometry="1" constant="true"/>
          <speciesReference species="M_acser_c" stoichiometry="1" constant="true"/>
          <speciesReference species="M_trdrd_c" stoichiometry="1" constant="true"/>
        </listOfReactants>
        <listOfProducts>
          <speciesReference species="M_so3_c" stoichiometry="1" constant="true"/>
          <speciesReference species="M_cys_L_c" stoichiometry="1" constant="true"/>
          <speciesReference species="M_ac_c" stoichiometry="1" constant="true"/>
          <speciesReference species="M_h_c" stoichiometry="1" constant="true"/>
          <speciesReference species="M_trdox_c" stoichiometry="1" constant="true"/>
        </listOfProducts>
      </reaction>
      <reaction id="R_ACTNt2r" name="ACTNt2r" reversible="true" fast="false">
        <listOfReactants>
          <speciesReference species="M_h_e" stoichiometry="1" constant="true"/>
          <speciesReference species="M_actn_R_e" stoichiometry="1" constant="true"/>
        </listOfReactants>
        <listOfProducts>
          <speciesReference species="M_actn_R_c" stoichiometry="1" constant="true"/>
          <speciesReference species="M_h_c" stoichiometry="1" constant="true"/>
        </listOfProducts>
      </reaction>
      <reaction id="R_ACYP" name="ACYP" reversible="true" fast="false">
        <notes>
          <html xmlns="http://www.w3.org/1999/xhtml">
            <p>GENE_ASSOCIATION: MA3367</p>
            <p>GENE ASSOCIATION: MA3367</p>
          </html>
        </notes>
        <listOfReactants>
          <speciesReference species="M_13dpg_c" stoichiometry="1" constant="true"/>
          <speciesReference species="M_h2o_c" stoichiometry="1" constant="true"/>
        </listOfReactants>
        <listOfProducts>
          <speciesReference species="M_3pg_c" stoichiometry="1" constant="true"/>
          <speciesReference species="M_pi_c" stoichiometry="1" constant="true"/>
          <speciesReference species="M_h_c" stoichiometry="1" constant="true"/>
        </listOfProducts>
      </reaction>
      <reaction id="R_ACYP_2" name="ACYP_2" reversible="true" fast="false">
        <notes>
          <html xmlns="http://www.w3.org/1999/xhtml">
            <p>GENE_ASSOCIATION: MA3367</p>
            <p>GENE ASSOCIATION: MA3367</p>
          </html>
        </notes>
        <listOfReactants>
          <speciesReference species="M_h2o_c" stoichiometry="1" constant="true"/>
          <speciesReference species="M_actp_c" stoichiometry="1" constant="true"/>
        </listOfReactants>
        <listOfProducts>
          <speciesReference species="M_ac_c" stoichiometry="1" constant="true"/>
          <speciesReference species="M_pi_c" stoichiometry="1" constant="true"/>
          <speciesReference species="M_h_c" stoichiometry="1" constant="true"/>
        </listOfProducts>
      </reaction>
      <reaction id="R_ACt3r" name="ACt3r" reversible="true" fast="false">
        <notes>
          <html xmlns="http://www.w3.org/1999/xhtml">
            <p>GENE_ASSOCIATION: MA4008</p>
            <p>GENE ASSOCIATION: MA4008</p>
          </html>
        </notes>
        <listOfReactants>
          <speciesReference species="M_hco3_c" stoichiometry="1" constant="true"/>
          <speciesReference species="M_ac_e" stoichiometry="1" constant="true"/>
        </listOfReactants>
        <listOfProducts>
          <speciesReference species="M_ac_c" stoichiometry="1" constant="true"/>
          <speciesReference species="M_hco3_e" stoichiometry="1" constant="true"/>
        </listOfProducts>
      </reaction>
      <reaction id="R_ADCBHBIR" name="ADCBHBIR" reversible="true" fast="false">
        <listOfReactants>
          <speciesReference species="M_adocblhbi_c" stoichiometry="1" constant="true"/>
          <speciesReference species="M_h2o_c" stoichiometry="1" constant="true"/>
        </listOfReactants>
        <listOfProducts>
          <speciesReference species="M_5hbc_red_c" stoichiometry="1" constant="true"/>
          <speciesReference species="M_adn_c" stoichiometry="1" constant="true"/>
          <speciesReference species="M_h_c" stoichiometry="1" constant="true"/>
        </listOfProducts>
      </reaction>
      <reaction id="R_ADCL2" name="ADCL2" reversible="true" fast="false">
        <listOfReactants>
          <speciesReference species="M_4das_c" stoichiometry="1" constant="true"/>
        </listOfReactants>
        <listOfProducts>
          <speciesReference species="M_4abz_c" stoichiometry="1" constant="true"/>
          <speciesReference species="M_h2o_c" stoichiometry="1" constant="true"/>
          <speciesReference species="M_h_c" stoichiometry="1" constant="true"/>
        </listOfProducts>
      </reaction>
      <reaction id="R_ADCPS1" name="ADCPS1" reversible="true" fast="false">
        <notes>
          <html xmlns="http://www.w3.org/1999/xhtml">
            <p>GENE_ASSOCIATION: MA0941</p>
            <p>GENE ASSOCIATION: MA0941</p>
          </html>
        </notes>
        <listOfReactants>
          <speciesReference species="M_appl_c" stoichiometry="1" constant="true"/>
          <speciesReference species="M_atp_c" stoichiometry="1" constant="true"/>
          <speciesReference species="M_adcobhex_c" stoichiometry="1" constant="true"/>
        </listOfReactants>
        <listOfProducts>
          <speciesReference species="M_adp_c" stoichiometry="1" constant="true"/>
          <speciesReference species="M_h_c" stoichiometry="1" constant="true"/>
          <speciesReference species="M_adocbi_c" stoichiometry="1" constant="true"/>
          <speciesReference species="M_pi_c" stoichiometry="1" constant="true"/>
        </listOfProducts>
      </reaction>
      <reaction id="R_ADCPS2" name="ADCPS2" reversible="true" fast="false">
        <notes>
          <html xmlns="http://www.w3.org/1999/xhtml">
            <p>GENE_ASSOCIATION: MA0941</p>
            <p>GENE ASSOCIATION: MA0941</p>
          </html>
        </notes>
        <listOfReactants>
          <speciesReference species="M_atp_c" stoichiometry="1" constant="true"/>
          <speciesReference species="M_applp_c" stoichiometry="1" constant="true"/>
          <speciesReference species="M_adcobhex_c" stoichiometry="1" constant="true"/>
        </listOfReactants>
        <listOfProducts>
          <speciesReference species="M_adp_c" stoichiometry="1" constant="true"/>
          <speciesReference species="M_h_c" stoichiometry="1" constant="true"/>
          <speciesReference species="M_adocbip_c" stoichiometry="1" constant="true"/>
[truncated: 754,202 more chars]
