# Supplementary material for: Genome-wide gene expression and RNA half-life measurements allow predictions of regulation and metabolic behavior in Methanosarcina acetivorans
Source: BMC Genomics. 2016 Nov 16;17:924. doi: 10.1186/s12864-016-3219-8 (PMC5112694; doi:10.1186/s12864-016-3219-8)
Supplement: Additional file 3 — Estimated RNA Counts Per Cell. Estimated count of each mRNA in an average methanol and acetate grown cell. (XLSX 277 KB) [file 12864_2016_3219_MOESM3_ESM.xlsx]

## Sheet: mRNA_counts_per_cell
Gene	GeneName	Acetate Avg	Acetate Std	MeOH Avg	MeOH Std	TMA Avg	TMA Std
MA0001	cdc6	2.28933	0.254571	5.59816	1.56648	5.17743	0.445941
MA0002	MA0002	0.061927	0.10517	1.59918	1.06499	0.79438	0.495153
MA0003	MA0003	0.496277	0.410712	3.67762	1.99711	2.32055	0.876252
MA0004	istB	0.145919	0.141514	1.88125	1.34644	1.11619	0.552684
MA0005	MA0005	0.146127	0.09916	1.15287	0.688508	0.676544	0.353624
MA0006	MA0006	0.912472	0.365037	7.18736	2.03027	5.89377	1.03238
MA0007	MA0007	3.44966	2.68041	6.39065	2.62943	4.5252	0.847984
MA0008	traB	2.03062	0.322187	6.5584	1.4194	5.65038	0.662815
MA0009	MA0009	0.984872	0.38539	3.85263	2.11191	2.68298	1.13388
MA0010	ftr	2.05931	0.483114	29.4191	14.0359	34.8681	9.7431
MA0011	cheD2	0.335935	0.230505	3.08403	2.26241	2.17984	0.858338
MA0012	cheC2	0.731539	0.228983	4.17822	2.04798	3.13946	0.925075
MA0013	cheR	0.444686	0.265378	3.63151	1.94031	3.0671	0.91167
MA0014	cheA2	0.600877	0.285895	3.81255	2.10655	2.7995	0.935007
MA0015	cheB2	0.314729	0.152093	1.93637	1.15766	1.13774	0.50659
MA0016	cheY2	1.218	0.384214	2.57234	1.15319	2.16943	0.541534
MA0017	dyhC	0.00607	0.013573	0.555483	0.410443	0.28405	0.25025
MA0018	MA0018	0.431175	0.094617	1.61271	0.676143	1.18426	0.289607
MA0019	mcp-2	3.22277	0.229973	5.79885	1.57338	5.30069	0.713101
MA0020	cheW2	0.655592	0.218553	3.46049	2.01184	2.2241	0.749839
MA0021	MA0021	0.297212	0.19211	2.54192	1.71984	1.55431	0.642098
MA0022	MA0022	0.359228	0.151358	3.19939	3.58318	1.58141	0.45844
MA0023	znuA	0.905747	0.337948	7.03378	8.63328	4.00709	0.859836
MA0024	znuC	1.07901	0.177745	5.71877	1.76338	4.85059	0.506936
MA0025	znuB	0.52923	0.127535	4.89752	2.36727	3.44126	0.798503
MA0026	MA0026	0.47458	0.312526	7.87789	3.08415	8.79846	1.56606
MA0027	MA0027	0.043717	0.066968	1.25206	0.852717	0.781163	0.342309
MA0028	MA0028	1.24523	1.14671	1.79391	2.35023	0.70067	0.30672
MA0029	MA0029	1.28929	0.224842	4.29748	2.21881	3.29631	0.85804
MA0030	MA0030	2.19807	0.678589	6.16045	2.37296	4.93428	1.1892
MA0031	porB	4.29376	1.89298	21.321	11.4274	18.5522	2.12183
MA0032	porA	6.42212	2.67252	32.5217	12.354	29.5088	2.47465
MA0033	porD	7.21011	2.82109	43.276	18.3579	39.0336	6.63859
MA0034	porG	4.74169	1.30056	24.5676	9.12748	23.6239	2.63604
MA0035	MA0035	0.257265	0.170335	2.84438	0.782828	2.25643	0.405124
MA0036	sec11	0.648545	0.129564	5.34167	1.70073	4.92193	0.9057
MA0037	MA0037	0.401141	0.150781	3.01554	1.07065	2.50725	0.36522
MA0038	MA0038	2.39313	0.838172	3.9388	1.66359	3.46934	0.629843
MA0039	MA0039	0.826306	0.337522	2.24945	1.03639	1.8999	0.580699
MA0040	MA0040	0.348934	0.097243	2.51367	1.06481	1.82111	0.506471
MA0041	MA0041	0.204783	0.065861	1.87699	1.29948	1.0677	0.477638
MA0042	erf1	1.71865	0.990273	5.53355	1.14711	5.60535	0.374645
MA0043	argS	0.855387	0.300554	4.20531	0.789333	3.96976	0.205949
MA0044	MA0044	0.088662	0.122323	0.584353	0.397546	0.71289	0.352438
MA0045	MA0045	5.45481	0.452052	8.14606	2.82246	7.30956	0.987957
MA0046	MA0046	0.95639	0.143143	3.08877	1.01397	2.52169	0.407152
MA0047	MA0047	0.699268	0.122118	2.89197	1.41316	2.11241	0.740062
MA0048	MA0048	0.320472	0.152434	3.03779	1.95381	2.67602	0.945034
MA0049	MA0049	0.069277	0.075099	1.18708	0.954493	0.609313	0.428373
MA0050	MA0050	0.319072	0.218659	3.08609	1.63605	2.13212	0.740413
MA0051	MA0051	1.08107	0.646519	2.69612	1.71454	1.67399	0.704128
MA0052	MA0052	0.614742	0.459354	1.76926	1.14032	0.899972	0.53421
MA0053	MA0053	1.03079	0.392817	4.07352	1.26753	3.18399	0.479266
MA0054	MA0054	0.987088	0.179723	4.75393	1.30972	4.06665	0.420845
MA0055	MA0055	2.13567	1.08096	5.30598	2.40238	5.34908	0.990683
MA0056	MA0056	14.3342	3.71712	52.0889	27.9334	56.5505	12.7004
MA0057	MA0057	10.4446	3.54091	37.9106	22.344	44.0011	8.06948
MA0058	MA0058	13.3598	3.30742	48.1712	24.8317	53.7231	8.16526
MA0059	MA0059	2.72935	0.564385	13.1662	7.73694	14.6591	3.30684
MA0060	MA0060	0.36127	0.308964	3.85489	2.64938	2.81511	1.12814
MA0061	MA0061	0.365744	0.203826	3.26487	1.96295	2.09729	0.930697
MA0062	MA0062	0.217979	0.103975	2.14859	0.852292	1.54448	0.39425
MA0063	ssuB	0.672361	0.170632	4.52489	1.70534	3.40741	0.796375
MA0064	ssuC	1.37808	0.302704	6.24515	1.6586	4.77008	0.559015
MA0065	ssuA	4.45019	0.934447	10.4843	3.49576	7.36382	0.706172
MA0066	MA0066	0.387929	0.186766	1.65186	0.830939	0.94375	0.505412
MA0067	MA0067	2.28071	0.950574	5.57614	1.84887	4.80083	0.712634
MA0068	MA0068	5.85086	2.9921	14.4033	3.5385	15.4465	1.73245
MA0069	hypE	1.14343	0.813649	6.11864	1.21693	5.47132	0.872184
MA0070	MA0070	0.140348	0.090924	2.33981	1.99864	1.37261	0.947023
MA0071	MA0071	1.01487	0.557549	4.59444	1.06619	3.95046	0.556066
MA0072	nrdD	4.82486	0.337049	12.8075	4.92928	9.90368	1.89976
MA0073	MA0073	0.612991	0.209983	4.11072	2.16759	2.14331	1.07367
MA0074	radB	0.723092	0.126812	3.66462	1.42157	3.15547	0.668585
MA0075	MA0075	2.6406	0.290162	12.3121	2.99423	11.0781	1.03993
MA0076	eif2B1	1.42381	0.649208	8.72142	1.95823	7.09643	0.723602
MA0077	MA0077	0.593691	0.18364	3.6835	1.59469	3.79591	0.667165
MA0078	MA0078	0.173034	0.056259	2.39173	1.38696	1.49808	0.54898
MA0079	MA0079	0.35065	0.261465	3.19243	1.76989	2.13154	0.701907
MA0080	MA0080	0.350334	0.036177	2.56959	0.949674	1.75883	0.359978
MA0081	ppk	2.49993	0.955134	6.23124	1.84446	5.30545	0.595678
MA0082	MA0082	0	0	0.213859	0.293149	0.093695	0.120881
MA0083	ppx	0.780817	0.237939	3.03337	1.09605	2.35121	0.43212
MA0084	MA0084	0.7591	0.140011	3.00636	1.34157	2.09253	0.569881
MA0085	cdc6	2.31163	1.02099	3.94573	1.19495	2.92651	0.393813
MA0086	hsp60-1	9.77755	4.06157	124.519	51.698	137.383	27.0551
MA0087	MA0087	0.201408	0.086404	2.86824	1.84145	1.8332	0.752955
MA0088	MA0088	0.090062	0.059293	2.76325	1.82732	1.50557	0.685002
MA0089	MA0089	1.0368	0.477975	5.26977	1.16659	4.66733	0.789076
MA0090	pheRS	1.84456	0.393659	8.62475	1.88498	7.61117	0.916351
MA0091	MA0091	0.225568	0.07445	3.65692	2.26324	2.47864	0.832447
MA0092	MA0092	5.51331	1.7451	35.618	23.4127	44.2772	11.0135
MA0093	MA0093	0.655498	0.188207	3.89484	0.957264	3.71126	0.569386
MA0094	MA0094	0.019437	0.029577	0.76588	0.617783	0.501785	0.255285
MA0095	MA0095	0.043717	0.066968	1.09059	0.802931	0.770626	0.344899
MA0096	MA0096	0.453711	0.187736	3.42407	1.23194	2.83972	0.479329
MA0097	glyS	0.901352	0.368226	5.70899	1.62235	5.90666	0.560541
MA0098	MA0098	1.49865	0.370789	3.14675	1.06242	3.07806	0.461627
MA0099	MA0099	0.064555	0.037559	2.09286	1.53906	1.23047	0.566869
MA0100	MA0100	1.83125	0.672453	6.19827	2.89046	4.43405	1.24543
MA0101	MA0101	0.986044	0.167871	5.005	2.70336	3.36497	1.12317
MA0102	MA0102	0.410338	0.048371	5.2024	3.289	3.10628	1.43328
MA0103	MA0103	0.103929	0.05299	1.9008	1.3559	1.09725	0.491621
MA0104	surE	0.434154	0.122662	2.82362	0.800183	2.6542	0.328919
MA0105	moaA	0.468206	0.153686	5.36775	1.10271	5.13393	0.702762
MA0106	cbiA1	1.69746	1.2	3.70517	0.920724	3.1916	0.457224
MA0107	gno	4.57745	1.08612	9.04683	4.08982	8.05488	2.33386
MA0108	MA0108	0.141249	0.089375	1.01487	0.62769	0.805008	0.315344
MA0109	MA0109	1.10361	0.229015	5.01241	1.08615	4.52694	0.790178
MA0110	pcnA	13.3066	6.33458	28.0709	10.9126	27.6672	4.22286
MA0111	MA0111	0.329673	0.353075	1.88173	0.616756	1.9984	0.642762
MA0112	MA0112	2.14674	1.52613	9.38166	2.23454	10.235	1.67327
MA0113	MA0113	1.5783	1.02394	6.84597	2.62758	7.35736	1.67242
MA0114	MA0114	0.998683	0.271383	4.42053	1.71086	3.27257	0.416798
MA0115	psd	1.43712	0.294746	5.27302	2.05749	4.31861	0.609825
MA0116	pss	0.449178	0.175557	4.03659	2.13099	2.4165	0.580593
MA0117	MA0117	0.120412	0.113145	2.20958	1.43298	1.47185	0.520121
MA0118	hisC	0.531439	0.306057	2.73534	0.597101	2.31867	0.417982
MA0119	argD	1.3611	0.79539	4.79638	0.516492	4.17523	0.359255
MA0120	MA0120	2.38402	0.889306	6.20378	1.23196	6.06904	0.619073
MA0121	MA0121	0.652871	0.267775	4.7705	1.14307	4.28565	0.672257
MA0122	MA0122	0.569909	0.23949	6.40645	1.82103	5.52974	0.567974
MA0123	MA0123	0.190864	0.193976	4.56636	1.59831	3.49399	0.531569
MA0124	MA0124	0.185293	0.11582	2.23538	1.45905	1.30374	0.591803
MA0125	MA0125	0.497404	0.059024	2.28512	0.849208	1.75518	0.365463
MA0126	MA0126	0.675032	0.179095	2.11588	1.00655	1.61336	0.483848
MA0127	MA0127	0.403888	0.133064	2.72517	1.36383	1.79912	0.546669
MA0128	MA0128	2.95626	0.657295	10.1439	2.35347	9.02567	1.19174
MA0129	MA0129	2.76893	0.979983	10.8875	2.93392	11.3511	1.56628
MA0130	purM	1.35496	0.454916	9.29045	2.6972	10.346	1.23052
MA0131	MA0131	1.7214	0.51006	9.86369	2.93769	9.98329	1.47185
MA0132	MA0132	2.63918	0.740559	9.30682	1.38798	9.75826	1.48901
MA0133	hspA	37.8458	19.9537	19.2219	8.28897	24.0361	7.0575
MA0134	MA0134	6.87996	2.97373	4.16564	0.80798	5.46982	1.18543
MA0135	MA0135	0.755973	0.28438	4.59544	1.44983	3.92084	0.627804
MA0136	MA0136	0.380564	0.063815	2.86243	1.75344	1.77515	0.686997
MA0137	MA0137	0.537106	0.25315	2.79605	1.03628	2.05609	0.438237
MA0138	MA0138	2.55381	0.755656	7.84079	3.89383	6.36841	0.955824
MA0139	secD	4.6787	0.94527	12.6624	3.04688	9.288	1.39724
MA0140	MA0140	1.60486	0.741634	7.12622	1.88551	5.37774	0.935294
MA0141	MA0141	0.416169	0.137559	2.43545	1.86005	6.15726	1.83362
MA0143	mttP	0.168483	0.026181	1.77278	1.16987	11.9223	3.41414
MA0144	mtmB1	3.07307	2.05344	6.60323	9.24084	276.248	95.8369
MA0145	mtmC1	2.60262	1.3293	4.86105	4.59634	272.432	91.983
MA0146	mtbA	0.855819	0.210302	15.7841	4.29147	136.462	44.3728
MA0147	MA0147	0.351854	0.048887	2.97288	1.96884	1.90549	0.868481
MA0148	MA0148	0.274856	0.239047	2.83408	1.62801	2.07226	0.68051
MA0149	MA0149	0.138449	0.197593	2.12475	1.26516	1.46252	0.555036
MA0150	ramA	0.929733	0.371832	3.50792	1.16469	4.06875	0.439267
MA0151	MA0151	0.141576	0.061775	1.52876	0.951696	1.27256	0.2573
MA0152	MA0152	0.141249	0.089375	2.47053	1.44167	5.84588	1.43623
MA0153	MA0153	0.234385	0.05063	2.77403	1.59483	7.29875	1.82178
MA0154	bioB	0.246405	0.034509	2.85945	1.23953	6.63453	1.63674
MA0155	pylS	0.973787	0.351872	7.85623	1.22768	16.3519	3.35514
MA0156	MA0156	0.279829	0.085193	4.13368	1.54461	3.87248	0.602868
MA0157	MA0157	2.15273	0.728423	12.0435	14.697	18.4147	34.1406
MA0158	MA0158	2.04282	0.54624	13.0493	16.9655	21.8215	40.2513
MA0159	MA0159	0.736684	0.118506	4.03504	2.16492	4.66108	5.05402
MA0160	MA0160	0.383758	0.129396	3.2538	1.96641	3.16423	2.84912
MA0161	MA0161	0.36433	0.12539	3.73464	2.03975	2.39983	0.819972
MA0162	MA0162	0.357804	0.0734	3.2304	1.68772	2.05635	0.581329
MA0163	MA0163	1.55587	0.837648	3.03196	1.6442	1.87211	0.59129
MA0164	MA0164	0.934016	0.354868	3.04652	0.774955	3.08175	0.335447
MA0165	MA0165	3.05313	0.993279	7.76683	1.58678	7.59688	0.460715
MA0166	MA0166	1.43216	1.48937	2.41794	1.12271	1.68098	0.306473
MA0167	MA0167	0.41568	0.168811	4.13317	2.13811	2.94886	0.8757
MA0168	MA0168	0.168311	0.082836	1.33837	0.788515	1.02479	0.394959
MA0169	MA0169	0.102202	0.078261	1.94143	1.42731	1.04323	0.508096
MA0170	MA0170	0.281597	0.134327	3.2064	1.83473	2.07149	0.801545
MA0171	pheS	1.35767	0.426295	8.775	3.21745	7.32333	0.635442
MA0172	trpS	1.02764	0.271344	6.8049	1.65851	6.24384	0.688727
MA0173	MA0173	2.86714	2.0216	3.9559	1.51246	3.25226	0.433966
MA0174	MA0174	1.05073	0.529319	3.91661	2.63788	2.41311	0.657967
MA0175	MA0175	0.684329	0.255832	4.27711	1.31481	3.49159	0.382682
MA0176	MA0176	0.160514	0.148904	2.0063	1.37587	1.4188	0.518755
MA0177	MA0177	0.171426	0.172337	2.47878	1.31548	1.83684	0.54619
MA0178	MA0178	0.32917	0.094176	3.31176	1.43847	3.1873	0.836229
MA0179	tbp-2	0.299267	0.092387	1.95899	1.16213	1.23011	0.363498
MA0180	MA0180	0.222941	0.166769	3.9444	2.79878	2.50957	1.17122
MA0181	MA0181	0.191244	0.081348	3.66601	2.70355	1.96762	1.04715
MA0182	eif5	6.20793	2.17086	23.8926	10.1298	26.6707	3.16883
MA0183	rpl10e	9.60343	3.61706	30.2976	12.7274	38.5087	7.72919
MA0184	MA0184	0.320104	0.046834	2.23857	0.862376	1.72142	0.330056
MA0185	MA0185	0.081245	0.080942	2.2056	1.27903	1.32081	0.367965
MA0186	MA0186	0.207478	0.095912	2.41044	1.67559	1.57667	0.635068
MA0187	moaB	0.200061	0.045661	2.96562	1.26509	2.12702	0.467234
MA0188	MA0188	0.597002	0.393795	3.70442	2.23864	2.37198	0.832695
MA0189	MA0189	1.37289	0.782944	2.68996	0.681405	1.96714	0.3926
MA0190	MA0190	0.752433	0.3544	1.88714	0.835488	1.29146	0.260214
MA0191	MA0191	1.0915	1.00166	4.2779	2.89458	2.72899	1.04359
MA0192	MA0192	0.710529	0.314514	6.38113	1.9279	5.50363	1.1549
MA0193	MA0193	0.075175	0.072149	1.26317	0.865424	0.843691	0.291879
MA0194	alaS	1.60282	0.620088	7.16169	1.32847	7.07932	0.663092
MA0195	MA0195	0.928486	0.299526	6.75864	1.49244	5.22752	0.872229
MA0196	MA0196	0.230867	0.174573	4.64103	3.52974	2.29231	1.14678
MA0197	MA0197	0.226992	0.274759	3.55161	2.15901	2.16149	1.04702
MA0198	MA0198	0.547321	0.136055	4.51827	2.94613	2.94392	1.06686
MA0199	MA0199	1.01915	1.06694	5.4781	2.83351	4.10954	1.22542
MA0200	MA0200	0.493042	0.279115	4.43054	2.03745	3.45552	0.968022
MA0201	leuB	3.51787	1.23639	24.7105	8.44418	27.7647	3.25815
MA0202	leuD	2.58469	1.12953	15.1192	6.3573	16.0485	2.7059
MA0203	MA0203	0.645246	0.231693	3.81393	2.05858	2.35493	0.95943
MA0204	MA0204	0.186693	0.054436	1.86747	1.28971	0.957535	0.517237
MA0205	MA0205	0.129436	0.049011	1.93551	1.36173	1.07865	0.495437
MA0206	purP	0.845199	0.196181	4.49043	0.972938	3.72062	0.218699
MA0207	MA0207	1.32978	0.696499	3.70742	0.952006	3.11833	0.541482
MA0208	truA	3.78704	1.34577	6.50341	1.33597	6.50756	0.636538
MA0209	trmL	0.418159	0.184368	3.46163	1.10399	2.66615	0.581075
MA0210	MA0210	0.774758	0.143233	4.73679	1.6665	4.35462	0.987893
MA0211	MA0211	0.344004	0.173099	3.04692	1.26756	2.52189	0.512595
MA0212	map	1.63065	0.852355	5.9574	1.18037	5.8404	0.77967
MA0213	pepQ2	0.648493	0.180235	4.13488	1.12295	3.67083	0.568577
MA0214	MA0214	0.547791	0.404577	3.73154	2.48281	2.62613	0.974028
MA0215	MA0215	39.3379	21.9209	15.2301	10.6404	13.8659	3.24438
MA0216	mat	5.91722	2.24225	17.3846	4.70927	19.5825	3.7127
MA0217	hisG	1.10606	0.239283	7.89628	2.07009	7.89828	0.82317
MA0218	hisA	3.54379	0.827635	15.9729	4.59562	15.7765	2.15857
MA0219	hisB	3.87223	1.38315	11.7415	3.22533	11.1343	1.28029
MA0220	fdhD	0.623766	0.044718	2.96633	1.25001	2.14407	0.502502
MA0221	MA0221	0.297659	0.191794	2.45917	1.43267	1.7883	0.631266
MA0222	MA0222	0.364017	0.270508	4.31618	2.57819	2.56222	1.13122
MA0223	MA0223	0.353853	0.267609	4.2672	2.80514	2.54832	1.10606
MA0224	MA0224	0.374614	0.071399	3.3493	2.03169	2.01594	0.758184
MA0225	MA0225	0.376537	0.19272	3.82761	2.21132	2.28851	0.858215
MA0226	MA0226	0.031577	0.044078	0.94065	0.559059	0.565193	0.256645
MA0227	MA0227	0.414012	0.303975	3.9229	2.73173	2.84667	1.32421
MA0228	MA0228	0.357947	0.259555	3.53203	2.2297	2.2152	0.98661
MA0229	MA0229	0.472669	0.238104	4.21092	2.23429	2.69184	0.828974
MA0230	MA0230	0.359674	0.193927	2.69486	1.49138	1.89023	0.669689
MA0231	MA0231	0.112942	0.165125	2.30521	1.93508	1.34596	0.723396
MA0232	MA0232	0.153217	0.140779	2.46212	1.95208	1.42429	0.764703
MA0233	MA0233	0.294845	0.096008	2.353	1.58079	1.32654	0.596536
MA0234	tadA1	0.472146	0.083301	2.88544	1.91431	1.67309	0.750429
MA0235	MA0235	0.216871	0.154952	3.28388	1.98128	2.03462	0.847933
MA0236	MA0236	0.864548	0.129858	4.96992	1.29348	4.0017	0.620887
MA0237	MA0237	0.304542	0.229914	2.01392	1.49485	1.01164	0.441741
MA0238	MA0238	0.328097	0.157086	3.90952	2.3345	2.39904	0.693876
MA0239	MA0239	0.422382	0.234466	5.43378	2.80165	3.82699	1.06971
MA0240	MA0240	1.16556	0.675304	3.95813	1.36787	3.42539	0.605071
MA0241	MA0241	1.91328	0.923456	4.03913	0.903252	4.49235	0.471369
MA0242	MA0242	0.33991	0.168691	4.35973	1.17853	3.56191	0.512649
MA0243	MA0243	0.778917	0.141026	3.8759	0.922337	3.2601	0.290757
MA0244	MA0244	1.13085	0.60558	5.02368	1.32773	5.24134	0.859259
MA0245	MA0245	0.963406	0.355242	5.06783	1.08594	4.98922	0.687693
MA0246	MA0246	0.830104	0.115113	4.19132	0.927569	3.95528	0.390255
MA0247	MA0247	41.6812	33.9597	7.11429	2.37971	8.3228	1.55896
MA0248	MA0248	0.332089	0.126671	2.18486	1.40286	1.53443	0.612971
MA0249	MA0249	1.18435	0.360561	5.86229	1.62498	5.69656	0.632795
MA0250	MA0250	1.08935	0.389536	5.48989	1.09255	5.10644	0.517074
MA0251	MA0251	0.871402	0.26316	3.54101	1.75317	2.39032	0.693093
MA0252	MA0252	1.30414	0.566487	4.13284	1.54306	3.0525	0.594345
MA0253	MA0253	0.662689	0.629716	3.5171	1.57796	2.52452	0.67856
MA0254	MA0254	1.21216	0.743911	3.48993	1.11372	2.62558	0.528609
MA0255	MA0255	1.05318	0.30148	3.17309	1.04057	2.55155	0.312482
MA0256	MA0256	0.388808	0.231795	1.80432	1.13563	1.25112	0.384878
MA0257	MA0257	0.198661	0.121722	1.83936	1.29801	1.41569	0.583297
MA0258	MA0258	1.4537	0.409996	3.72509	0.991341	3.79762	0.623307
MA0259	MA0259	0.806295	0.365767	5.36054	1.59198	4.27132	0.761024
MA0260	MA0260	0.278678	0.205451	3.74381	2.63367	2.14569	0.983649
MA0261	thiC	0.150969	0.124804	2.84614	1.71723	1.86117	0.565327
MA0262	MA0262	0.228891	0.129501	5.09898	1.58875	4.69743	0.589575
MA0263	MA0263	0.406191	0.103644	3.17681	1.30651	2.89559	0.734133
MA0264	MA0264	0.193991	0.03406	1.95823	0.808831	1.42869	0.169982
MA0265	MA0265	0.828055	0.425354	4.76105	2.39974	3.65341	0.799422
MA0266	MA0266	0.369371	0.242024	2.64505	0.976481	2.12128	0.508201
MA0267	MA0267	1.92145	1.31353	5.59814	1.68021	4.79291	0.665102
MA0268	MA0268	0.40504	0.279544	3.12213	2.05214	1.96836	0.827785
MA0269	mtrH	26.8722	6.8366	34.0747	15.5855	36.3711	6.41728
MA0270	mtrG	126.259	86.876	121.161	56.6584	163.936	41.9672
MA0271	mtrF	62.2478	31.9538	63.1783	25.8304	78.6437	17.9101
MA0272	mtrA	50.9818	27.1748	52.7987	23.6057	69.9006	12.8655
MA0273	mtrB	24.3048	8.39137	28.1612	12.0778	37.8861	7.20301
MA0274	mtrC	31.5511	9.7975	31.2516	13.6981	39.8575	8.22819
MA0275	mtrD	41.2247	13.4987	40.3233	17.695	52.7279	10.5417
MA0276	mtrE	38.1853	10.5981	34.8741	17.6191	48.7144	9.22266
MA0277	MA0277	0.389405	0.259218	5.27162	1.67529	4.18529	0.455818
MA0278	tbp-3	0.3203	0.204953	2.66159	1.64632	1.92616	0.669834
MA0279	putP	1.15139	0.640649	3.01374	1.00392	2.76674	0.411836
MA0280	MA0280	0.70971	0.235216	3.31927	1.83242	2.22138	0.727132
MA0281	MA0281	0.165736	0.06423	2.61744	1.65139	1.4468	0.608444
MA0282	MA0282	0.844793	0.199369	4.33225	1.37653	3.37139	0.652778
MA0283	modA	1.60586	0.636689	4.34868	1.01862	4.00264	0.524052
MA0284	MA0284	1.26343	0.768511	7.85454	1.63483	7.84064	0.844586
MA0285	MA0285	1.92352	1.74566	9.45105	2.29967	9.4885	1.07611
MA0286	MA0286	1.47865	0.983054	5.60136	1.24745	5.19686	0.478989
MA0287	MA0287	0.665412	0.322138	4.62659	1.59447	3.81968	0.595103
MA0288	MA0288	0.043717	0.066968	1.1764	0.905916	0.801291	0.35666
MA0289	MA0289	1.44024	0.509839	4.79293	1.81354	4.03486	0.707235
MA0290	MA0290	0.417062	0.212166	2.23306	1.251	1.70927	0.473031
MA0291	MA0291	1.61624	0.312656	4.73858	1.63687	3.90503	0.488866
MA0292	srp19	0.817148	0.183447	4.24028	1.68413	4.37913	1.00664
MA0293	MA0293	0.483984	0.131469	2.10361	1.09683	1.48898	0.426227
MA0294	MA0294	1.48646	1.05255	3.50402	0.982665	3.18521	0.203806
MA0295	MA0295	0.067877	0.075452	2.22221	1.53482	1.34205	0.612353
MA0296	MA0296	0.1444	0.164348	2.6579	2.17603	1.74489	1.05013
MA0297	MA0297	0.36808	0.170146	2.33266	1.61237	1.35691	0.637911
MA0298	MA0298	0.190744	0.158643	1.91635	1.29964	1.08905	0.540106
MA0299	oppD	0.043717	0.066968	0.907987	0.639685	0.452471	0.30114
MA0300	oppC	0.102202	0.078261	1.58374	1.15543	0.814708	0.356505
MA0301	oppB	0.114342	0.101033	1.7325	1.15868	0.933244	0.43117
MA0302	oppA	0.228511	0.24798	2.19994	1.36084	1.31779	0.546604
MA0303	MA0303	0.159286	0.150811	1.79895	1.16867	1.06425	0.531404
MA0304	fmdE	0.652424	0.181977	9.47583	4.14839	10.9187	3.45572
MA0305	fmdF	0.857859	0.109065	10.6646	4.39272	11.5684	2.54991
MA0306	fmdA	0.707259	0.197463	10.1752	2.81022	11.476	2.76578
MA0307	fmdC	0.515363	0.217524	7.38634	2.67343	8.91449	3.11777
MA0308	fmdD	0.713381	0.190963	7.59404	3.45642	7.69227	1.77848
MA0309	fmdB	0.848993	0.32189	11.2229	5.05628	9.77278	3.43085
MA0310	MA0310	0.117089	0.078737	1.59487	1.40993	0.853042	0.53904
MA0311	MA0311	3.00908	3.74515	3.75591	1.0476	3.29406	0.489645
MA0312	MA0312	0.01214	0.027146	0.562172	0.505119	0.293572	0.258771
MA0313	MA0313	0.320104	0.046834	1.81678	1.18015	1.1924	0.410435
MA0314	MA0314	0.475547	0.178112	2.8083	1.55454	2.04968	0.603715
MA0315	MA0315	0.305509	0.076617	2.56716	1.69799	1.58259	0.732668
MA0316	MA0316	0.500804	0.181476	3.89436	1.96843	2.68619	0.938295
MA0317	MA0317	0.530121	0.145344	2.64467	1.35714	2.24678	0.622861
MA0318	MA0318	0.404672	0.130785	2.62616	1.44396	1.95868	0.682321
MA0319	MA0319	0.168483	0.026181	1.42559	1.28892	0.91124	0.437578
MA0320	MA0320	0.410338	0.048371	2.59742	1.53309	1.9826	0.711156
MA0321	MA0321	0.332612	0.178179	3.09488	1.1504	2.38523	0.630264
MA0322	nadC	0.743833	0.265465	4.38149	1.08318	3.85408	0.882917
MA0323	modC	0.336587	0.124104	3.33773	0.767841	2.86585	0.652531
MA0324	modB	0.370844	0.130629	3.09352	1.36217	2.26623	0.417178
MA0325	modA	0.708205	0.138451	6.26539	1.52376	5.88124	1.10654
MA0326	MA0326	2.38716	0.905384	4.07647	1.61041	3.52489	0.649145
MA0327	isf-1	0.258665	0.098519	2.24957	1.50876	1.6051	0.6464
MA0328	MA0328	0.87117	0.208058	3.70258	1.35367	2.93921	0.779294
MA0329	MA0329	0.921265	0.177096	1.82653	0.550194	2.02912	0.723415
MA0330	MA0330	0.862441	0.326547	1.81992	0.808066	1.51635	0.378974
MA0331	MA0331	1.58004	0.401228	3.65868	1.38808	2.92614	0.541842
MA0332	isf-2	1.66022	0.22705	3.90918	1.01347	4.12911	0.473916
MA0333	MA0333	0.230618	0.12216	2.17381	1.16518	1.61772	0.571193
MA0334	MA0334	0.62492	0.31547	6.44275	2.28102	5.01603	0.537893
MA0335	MA0335	0.835467	0.190314	4.41466	1.20562	3.64007	0.382366
MA0336	MA0336	0.854451	0.281514	8.31331	2.38404	8.88967	1.80365
MA0337	MA0337	2.89344	2.03804	5.17631	1.47406	5.59173	1.00349
MA0338	MA0338	0.755338	0.185194	2.74272	1.4464	2.40616	0.563276
MA0339	MA0339	2.05924	0.726933	5.35009	1.30036	5.31286	0.942398
MA0340	MA0340	1.8837	0.304382	8.64523	2.6008	7.90577	1.58757
MA0341	fibM	0.469998	0.101478	2.97574	0.874816	2.85062	0.320234
MA0342	MA0342	0.714482	0.190889	3.57901	1.49721	3.79674	0.927499
MA0343	MA0343	1.70144	0.751491	2.71131	2.20595	2.13349	1.43613
MA0344	MA0344	2.96348	0.6951	5.88955	4.46781	5.02409	4.22312
MA0345	MA0345	0.895874	0.155975	2.99994	2.10201	2.14301	1.33976
MA0346	MA0346	0.284172	0.127538	2.96505	1.92362	1.75362	0.658793
MA0347	MA0347	0.063155	0.088156	1.5161	1.19017	0.814903	0.459105
MA0348	MA0348	0.361074	0.115844	3.08556	1.77165	2.02188	0.662746
MA0349	MA0349	0.369488	0.307785	4.32438	2.74326	2.2119	0.948096
MA0350	MA0350	0.106872	0.153746	1.89364	1.2668	1.17066	0.564266
MA0351	MA0351	0.263215	0.128613	1.82775	1.17419	1.28866	0.461573
MA0352	MA0352	0.167083	0.083233	2.11599	1.47466	1.09056	0.556315
MA0353	MA0353	0.392848	0.352215	3.92302	2.31531	2.30071	0.851341
MA0354	MA0354	0.231758	0.140774	2.87129	1.71526	1.77059	0.98013
MA0355	MA0355	0.037647	0.055042	1.162	1.01256	0.600985	0.403561
MA0356	MA0356	0.087315	0.090919	1.75326	1.2615	0.899607	0.460339
MA0357	MA0357	0.152197	0.107163	1.87061	0.849812	1.26397	0.294647
MA0359	MA0359	0.301242	0.1108	4.20103	3.4182	2.28433	1.22047
MA0360	MA0360	0.262315	0.181652	3.40722	2.15194	2.13008	0.883491
MA0361	MA0361	0.204611	0.088434	1.94544	1.36314	1.40829	0.530083
MA0362	MA0362	0.382607	0.204313	2.88841	1.61256	1.75596	0.779331
MA0363	MA0363	0.442111	0.244124	3.27105	1.55226	2.86255	0.859161
MA0364	MA0364	0.947956	0.407553	4.32108	1.66642	3.55131	0.76522
MA0365	MA0365	0.379284	0.148755	2.70415	1.69892	1.73201	0.709591
MA0366	MA0366	0.186574	0.053697	1.48514	0.859288	0.924765	0.321136
MA0367	MA0367	0.356404	0.041272	2.87065	1.66691	1.81294	0.645549
MA0368	MA0368	3.30015	0.838163	7.65621	1.3643	7.63175	0.932363
MA0369	MA0369	0.788889	0.330107	3.45755	1.47674	4.50662	1.84029
MA0370	MA0370	4.0291	1.80483	23.8635	41.4008	19.4607	8.98389
MA0371	MA0371	0.131532	0.119389	2.57447	2.32675	1.39848	0.672752
MA0372	pyrH	0.28905	0.192114	3.31155	0.946832	3.32548	0.286909
MA0373	MA0373	0.853452	0.38298	3.44899	1.64598	2.64819	0.527277
MA0374	MA0374	0.245178	0.057781	1.5804	0.943889	1.21053	0.479088
MA0375	MA0375	0.995668	0.211625	3.47845	1.47637	3.08555	0.747196
MA0376	MA0376	0.300743	0.140486	2.76192	1.52273	1.74084	0.638957
MA0377	MA0377	0.382203	0.089062	3.06416	1.68973	2.11919	0.747321
MA0378	MA0378	1.97162	1.13846	4.834	1.9998	5.97419	1.59645
MA0379	eif2B2	1.68644	0.83488	3.61932	1.13965	3.08985	0.445135
MA0380	MA0380	0.893911	0.092131	3.80486	1.6898	2.62962	0.495981
MA0381	fwdE	2.54993	0.564854	7.91882	3.01727	9.38259	1.8978
MA0382	MA0382	2.74674	1.95217	8.89531	4.87166	12.4089	3.23027
MA0383	MA0383	0.126482	0.125556	2.43256	1.66106	1.37995	0.620633
MA0384	cobN	0.115861	0.102837	1.76068	1.03585	1.0771	0.376672
MA0385	cobN	0.288439	0.107268	2.41179	1.4858	1.53388	0.461136
MA0386	MA0386	1.26069	0.814933	2.44817	1.24104	1.67868	0.56345
MA0387	MA0387	0.132432	0.103747	2.61996	2.01707	1.30882	0.64176
MA0388	MA0388	0.152316	0.154598	1.88278	1.1724	1.21857	0.593794
MA0389	MA0389	0.268614	0.29467	2.40563	1.73498	1.77643	0.581028
MA0390	MA0390	0.079898	0.084117	1.33475	1.01333	0.643274	0.354907
MA0391	MA0391	0.126362	0.093874	2.64241	2.00702	1.25231	0.600681
MA0392	MA0392	0.02428	0.054291	1.19301	0.890342	0.576865	0.339537
MA0393	cbiQ	0.237631	0.106175	1.95854	1.50438	0.93178	0.488305
MA0394	cbiO	0.164009	0.138398	2.26493	1.60079	1.41528	0.594292
MA0396	MA0396	0.19411	0.089954	2.09375	1.3467	1.375	0.580696
MA0398	MA0398	0.093265	0.08679	1.33008	1.26835	0.767218	0.513106
MA0399	MA0399	0.316077	0.190469	2.34753	1.50969	1.5239	0.687832
MA0400	MA0400	0.42792	0.392624	4.64103	2.99205	2.79071	1.29434
MA0401	MA0401	0.100682	0.103485	2.16558	1.69322	1.22944	0.603364
MA0402	MA0402	0.136853	0.094861	1.87679	1.37473	1.14942	0.569415
MA0403	MA0403	0.285976	0.200907	2.95454	1.94782	1.90326	0.774281
MA0404	MA0404	0.198661	0.121722	1.87942	1.18045	1.25874	0.490156
MA0406	isf-3	0.266538	0.181612	3.39026	2.17514	1.80076	0.845393
MA0407	MA0407	0.278678	0.205451	4.06725	2.74616	2.42796	1.09916
MA0409	pcaC	0.603648	0.491706	4.75946	2.57856	3.02785	1.25508
MA0410	nodL	0.397322	0.243444	3.51126	1.93604	2.121	0.824418
MA0411	MA0411	0.226015	0.181868	2.30687	1.53771	1.51796	0.672029
MA0412	MA0412	0.259892	0.08359	2.2144	1.39723	1.47647	0.597571
MA0413	MA0413	0.847663	0.251009	5.13437	2.06898	3.91114	0.953073
MA0414	MA0414	0.066401	0.080526	0.329807	0.327902	0.357399	0.254342
MA0415	linC	0.280458	0.127793	2.46047	1.31658	1.57842	0.591236
MA0416	MA0416	0.390284	0.171874	3.10173	1.69923	2.05522	0.765336
MA0417	fdh	0.52252	0.188338	3.47405	1.56993	2.35732	0.782049
MA0418	isf-4	0.215523	0.127979	2.83572	2.01127	1.70106	0.827834
MA0419	MA0419	0.069225	0.098796	1.71583	1.17923	0.99216	0.481145
MA0421	MA0421	1.19717	0.866902	3.58893	2.06657	2.45325	0.874098
MA0422	MA0422	0.260468	0.170064	2.47437	1.56437	1.53343	0.54994
MA0423	MA0423	0.067877	0.075452	1.77828	1.29632	0.932201	0.538373
MA0424	MA0424	7.07458	0.867209	11.8188	5.39702	13.047	3.07935
MA0425	MA0425	0.528471	0.210992	2.48941	1.3897	1.24643	0.54816
MA0426	MA0426	0.171426	0.172337	2.29175	1.53845	1.45641	0.694409
MA0427	MA0427	0.243778	0.110137	2.54252	1.36075	1.68821	0.5725
MA0428	MA0428	1.12979	0.364461	5.42835	0.894027	5.54711	0.398303
MA0429	MA0429	0.64301	0.30553	3.57002	0.720777	2.99361	0.35059
MA0430	asd	1.96688	0.280917	4.9496	1.43515	4.98126	0.684272
MA0431	MA0431	116.681	58.0423	88.2514	64.4612	106.716	26.5631
MA0432	MA0432	0.851594	0.268448	3.83541	2.07294	3.88338	1.1382
MA0433	MA0433	0.538106	0.375433	5.73731	1.95549	5.86006	1.1226
MA0434	MA0434	0.50463	0.48746	2.35111	1.07695	1.77477	0.425133
MA0435	MA0435	8.09614	5.07315	11.7514	4.95053	19.7635	6.88115
MA0436	MA0436	0.938402	0.334625	4.96234	1.29394	4.35858	0.569422
MA0437	MA0437	0.845307	0.275368	5.33524	1.93366	4.89828	1.09024
MA0438	MA0438	0.11545	0.081495	0.777518	0.638975	0.678235	0.199405
MA0439	MA0439	3.77357	1.72568	10.9688	3.44672	10.7403	1.00127
MA0440	dcd	0.731737	0.177394	4.05649	1.08781	4.8439	0.872122
MA0441	MA0441	2.71825	1.61953	5.17563	1.50751	4.14231	0.435448
MA0443	MA0443	0.088834	0.077243	2.25044	1.43691	1.4766	0.557035
MA0444	isf-5	0.706521	0.55022	2.28351	1.47218	1.38469	0.593348
MA0445	isf-6	2.13074	0.540628	5.02562	2.1867	4.41706	0.692015
MA0446	MA0446	0.043717	0.066968	0.994919	0.78132	0.734398	0.508412
MA0447	MA0447	0.417659	0.258525	3.27796	1.3489	2.66567	0.375342
MA0448	MA0448	0.073947	0.087238	2.1772	1.47107	1.17305	0.74831
MA0449	MA0449	0.640544	0.312887	5.40633	2.07367	4.00145	1.06503
MA0450	MA0450	0.076694	0.054329	1.48796	0.717986	1.08634	0.390056
MA0451	MA0451	0.503551	0.14087	3.37881	1.32749	3.52289	0.472194
MA0452	MA0452	0.459953	0.12122	3.57432	1.33801	2.794	0.536016
MA0453	MA0453	0.231638	0.08585	1.83522	0.955775	1.31342	0.365912
MA0454	MA0454	0.126362	0.093874	1.32289	0.993611	0.969945	0.341995
MA0455	mtaB1	0.679243	0.352492	252.662	205.248	19.6355	67.8579
MA0456	mtaC1	0.742649	0.501881	272.316	165.147	26.8182	94.3272
MA0457	MA0457	0.52719	0.18903	205.202	153.519	31.3035	111.324
MA0458	MA0458	0.049787	0.079425	1.32223	1.02576	0.80592	0.556116
MA0459	msrA	0.54514	0.251782	14.0856	4.46176	5.81621	1.81748
MA0460	msrB	0.265311	0.203098	5.32708	1.45863	2.67626	1.22422
MA0461	MA0461	0.623442	0.206358	3.31197	1.99473	2.32362	0.784969
MA0462	MA0462	0.064674	0.074589	1.06226	0.980235	0.634591	0.380268
MA0463	MA0463	1.5785	0.697123	26.1609	11.7322	45.7902	9.67935
MA0464	MA0464	1.98665	0.576654	4.95127	1.93431	4.24223	0.727698
MA0465	MA0465	0.22434	0.097308	2.18982	1.36034	1.3068	0.554775
MA0468	MA0468	0.468326	0.186486	3.6627	2.50439	2.54458	1.23201
MA0469	MA0469	0.121639	0.098612	1.98827	0.940217	1.20173	0.372498
MA0470	MA0470	0.285692	0.121771	1.97497	0.733061	1.56521	0.367114
MA0471	MA0471	0.708802	0.421355	4.24245	1.88339	3.3701	1.04207
MA0472	MA0472	0.306933	0.194854	2.40896	1.04839	2.1235	0.518792
MA0473	MA0473	0.101182	0.076233	1.92672	1.78086	1.0574	0.775147
MA0474	MA0474	0.276583	0.140735	2.69947	1.30414	2.18542	0.607282
MA0475	MA0475	0.30816	0.184504	3.08993	1.23656	2.44537	0.495484
MA0476	MA0476	0.385474	0.215669	4.05086	2.57849	2.70501	1.21839
MA0477	MA0477	10.0708	7.48695	5.12052	0.65802	5.60147	0.799012
MA0478	MA0478	0.746612	0.798602	2.08697	2.55324	0.33498	0.243497
MA0479	MA0479	0.682578	0.07638	3.56516	1.42924	2.55091	0.537857
MA0480	MA0480	0.309852	0.121114	2.49121	1.7881	1.67048	0.74894
MA0481	MA0481	0.258545	0.052339	1.66454	1.05321	1.2637	0.443989
MA0482	MA0482	0.073947	0.087238	1.13638	0.959867	0.6869	0.41236
MA0483	MA0483	0.25329	0.228793	2.96359	2.16387	1.86532	0.931147
MA0484	MA0484	0.818639	0.459974	5.8421	1.87603	6.49241	1.09245
MA0485	MA0485	0.158386	0.165227	2.45113	2.15437	1.31159	0.711766
MA0486	MA0486	1.09802	0.422483	4.51362	1.99354	3.0234	0.783961
MA0487	MA0487	2.3624	1.48996	4.96615	2.55577	3.50785	1.0918
MA0488	MA0488	0.314729	0.152093	3.12146	1.72682	2.02348	0.738675
MA0489	MA0489	0.01821	0.040718	0.98888	0.928482	0.543216	0.392691
MA0490	MA0490	0.176476	0.147557	3.2742	1.18441	2.54238	0.495161
MA0491	MA0491	0.147646	0.071245	2.16701	1.61006	1.22774	0.60639
MA0492	MA0492	0.224221	0.062238	3.02329	1.96424	1.69704	0.732904
MA0493	MA0493	0.686772	0.462525	4.88297	1.87695	3.97522	0.884972
MA0494	MA0494	0.401784	0.3765	3.04836	1.76137	2.0216	0.731252
MA0495	MA0495	0.395191	0.183532	2.33311	1.2369	1.69014	0.579395
MA0496	MA0496	0.692339	0.255062	4.61485	2.84693	3.32182	1.35556
MA0497	MA0497	0.309732	0.087539	2.08455	1.18297	1.31766	0.527444
MA0498	MA0498	0.069225	0.098796	1.7346	1.2885	0.967764	0.535259
MA0499	MA0499	0.940822	0.216544	3.11954	1.25819	2.33418	0.608991
MA0500	MA0500	0.422805	0.104104	2.29786	1.45276	1.43189	0.64993
MA0501	MA0501	0.183274	0.213068	2.55435	1.78812	1.45663	0.811478
MA0502	MA0502	0.324827	0.0515	2.20442	1.40357	1.20798	0.50878
MA0503	MA0503	0.127709	0.108384	1.86159	1.6286	1.08909	0.668421
MA0504	MA0504	0.33889	0.147239	2.63144	1.46097	1.70971	0.614178
MA0505	MA0505	0.215404	0.096949	3.75197	2.69595	2.14204	1.13641
MA0506	MA0506	0.370467	0.181403	3.50673	2.22263	2.23107	0.935611
MA0507	MA0507	0.214775	0.102776	1.75847	1.10392	1.27845	0.352038
MA0508	MA0508	0.225568	0.07445	1.24704	0.653087	1.07224	0.353587
MA0509	MA0509	0.946412	0.23623	3.77757	1.10517	3.22703	0.506418
MA0510	MA0510	0.419559	0.107065	2.59682	1.02168	2.00633	0.545081
MA0511	MA0511	0.610802	0.185639	5.06582	3.71284	3.08711	1.3485
MA0512	MA0512	0.850161	0.211865	3.45652	1.82696	2.51753	0.761449
MA0513	maa	0.134159	0.060263	1.29909	0.855453	0.78637	0.303686
MA0514	MA0514	0.251824	0.163754	2.38063	1.70646	1.59393	0.770123
MA0515	MA0515	0.408091	0.141357	2.99101	1.59328	1.78974	0.57842
MA0516	MA0516	0.493257	0.118399	1.53107	1.03146	0.997684	0.482505
MA0517	MA0517	1.3047	0.448575	4.79871	2.04665	3.66753	0.827427
MA0518	MA0518	0.085511	0.056981	0.427243	0.358022	0.290418	0.209299
MA0519	MA0519	0.052534	0.052312	1.29144	1.1268	0.699677	0.35172
MA0520	cbiE	0.705578	0.230376	4.3866	1.38907	4.13892	0.599781
MA0521	cbiD	0.903075	0.280137	4.38581	1.26985	4.8423	0.439708
MA0522	mutL	0.637158	0.319614	4.13967	1.10258	3.73708	0.55703
MA0523	mutS	0.707185	0.195342	4.48594	1.29424	4.24454	0.738049
MA0524	MA0524	0.293273	0.202677	3.33136	2.44185	3.06889	1.37854
MA0525	MA0525	0.734396	0.394176	1.96682	0.925023	1.52806	0.275661
MA0526	hdrD	0.344764	0.149065	1.78402	0.818173	1.53046	0.389343
MA0527	mtbC	0.917681	0.511013	3.81864	4.5267	289.319	102.665
MA0528	mttB	0.630695	0.14432	3.07027	3.51882	303.457	116.903
MA0529	mttC	0.733953	0.168836	4.05323	5.73554	400.41	138.53
MA0530	MA0530	0.166464	0.132614	3.79147	2.56047	99.6708	38.7781
MA0531	MA0531	0.09596	0.132824	2.80128	2.8393	94.2942	32.1536
MA0532	mtbB	0.176629	0.1534	2.38762	2.08216	107.71	37.6169
MA0533	MA0533	0.995666	0.134139	3.42838	1.73839	2.45952	0.618705
MA0534	lysK	0.785782	0.301959	4.80026	0.981045	3.69077	0.461767
MA0535	lysM	0.664695	0.187779	3.87574	0.791753	2.72907	0.424722
MA0536	MA0536	9.53793	8.11709	6.1504	3.96223	4.72213	0.766779
MA0537	MA0537	0.224221	0.062238	2.82542	1.06666	2.01854	0.746775
MA0538	MA0538	0.316857	0.122162	2.90593	0.867602	2.09352	0.45105
MA0539	MA0539	36.3004	12.256	13.4414	4.45484	19.74	4.3256
MA0540	MA0540	3.58602	1.26595	9.36283	2.16042	9.49286	1.26861
MA0541	hisF	2.21066	1.21038	4.43457	1.08571	4.57914	0.51985
MA0542	MA0542	1.99697	0.574005	4.59552	1.64169	3.02309	0.79466
MA0543	pcm-2	1.03899	0.33155	2.34079	0.904372	1.93209	0.40061
MA0544	pcm-1	1.0185	0.391002	4.01756	1.43076	3.50656	0.661981
MA0545	MA0545	1.92581	0.51022	6.02503	1.72029	5.44653	0.777396
MA0546	MA0546	0.031577	0.044078	2.08003	1.63866	1.24254	0.713025
MA0547	MA0547	2.95776	1.30486	8.37429	3.14479	7.94092	2.28631
MA0548	ribB	1.85056	1.1432	6.17229	2.17405	5.07092	0.936082
MA0549	MA0549	0.103602	0.07146	1.88027	1.3115	1.10418	0.629383
MA0550	aroC	0.364201	0.131102	2.35191	0.635484	1.90796	0.300877
MA0551	MA0551	0.251075	0.107005	3.58074	1.34471	2.68265	0.647103
MA0552	MA0552	0.281133	0.184759	2.83468	1.8016	1.81488	0.78716
MA0553	MA0553	0.070952	0.081156	1.05513	0.833453	0.585165	0.314741
MA0554	MA0554	0.447813	0.100236	3.15666	1.41791	2.02967	0.568828
MA0555	MA0555	0.345284	0.084493	2.25689	1.25077	1.56495	0.46042
MA0556	MA0556	0.431199	0.210807	2.72518	1.70509	1.67293	0.65367
MA0557	MA0557	0.276583	0.140735	2.62584	1.92928	1.46881	0.70441
MA0558	MA0558	0.31575	0.170441	2.6728	1.74417	1.58648	0.712353
MA0559	MA0559	0.232985	0.127514	2.52282	1.63936	1.64484	0.718644
MA0560	MA0560	0.424109	0.150669	2.68017	1.65905	1.61287	0.610337
MA0561	MA0561	0.274856	0.239047	2.77282	1.72952	1.70939	0.731959
MA0562	MA0562	0.613669	0.190782	4.93507	2.64294	3.17894	1.21151
MA0563	MA0563	0.212201	0.070993	2.42029	1.58738	1.45863	0.611427
MA0564	MA0564	0.464556	0.081162	2.48725	1.36354	1.67527	0.575433
MA0565	MA0565	0.213428	0.054713	1.73493	1.09756	1.15592	0.429666
MA0566	MA0566	0.431199	0.210807	2.57965	1.35714	1.92566	0.554836
MA0567	MA0567	0.161014	0.074178	2.12658	1.45972	1.44918	0.829666
MA0568	MA0568	0.684279	0.195275	3.0866	1.45541	2.01265	0.623862
MA0569	MA0569	0.145627	0.16274	2.53219	1.48243	1.57505	0.821113
MA0570	MA0570	0.031577	0.044078	0.659888	0.578697	0.50427	0.347781
MA0571	MA0571	0.318377	0.09431	2.31042	1.37676	1.424	0.577514
MA0572	MA0572	0.207478	0.095912	1.87147	1.21148	1.23951	0.489468
MA0573	nirJ	2.08455	0.729604	5.96809	1.86434	5.45024	0.521459
MA0574	nirD	1.15669	0.558404	5.44151	1.31718	4.90204	0.53081
MA0575	nirH	0.728394	0.482885	5.04045	1.11549	4.47762	0.777455
MA0576	cysG	0.498156	0.338559	3.38553	0.994263	2.84032	0.47058
MA0577	hemA	1.29563	0.602455	4.94578	1.08845	4.6354	0.515602
MA0578	hemB	0.992085	0.262664	4.69423	1.19586	4.28708	0.417508
MA0579	MA0579	0.368491	0.165913	2.32478	1.45191	1.598	0.610809
MA0580	MA0580	0.556152	0.362	1.87483	0.819142	1.78678	0.426702
MA0581	hemL	2.82625	1.32054	5.47514	1.1699	5.51112	0.597629
MA0582	hemC	2.04159	0.956268	5.4993	0.971549	5.42349	0.764374
MA0583	pyrD	0.67238	0.344044	3.01803	0.775595	3.04743	0.585096
MA0584	MA0584	0.901441	0.307175	4.14315	1.08211	4.22899	0.809778
MA0585	hpcE	2.14535	0.790933	6.36925	1.6548	6.23261	0.393213
MA0586	MA0586	0.597327	0.254739	2.88207	1.29685	2.35695	0.380069
MA0587	gltX	0.988298	0.352886	6.65343	1.68517	6.98819	0.729141
MA0588	MA0588	1.22335	0.332315	2.91605	1.38296	2.65971	0.537311
MA0589	MA0589	0	0	0.360177	0.482543	0.195515	0.191272
MA0590	MA0590	1.51589	0.478403	4.92116	1.0552	4.33978	0.416962
MA0591	MA0591	0.841996	0.191805	3.60149	0.945112	3.28685	0.346587
MA0592	serA	4.41921	0.940741	19.3428	6.26657	19.5325	3.15566
MA0593	MA0593	0.431199	0.210807	3.25856	1.16387	2.66484	0.390022
MA0594	ipdC	0.123366	0.04741	1.91697	0.943307	1.29399	0.295997
MA0595	MA0595	11.6134	4.48436	60.6371	28.1909	61.8959	13.8284
MA0596	rpl13p	14.9814	4.82756	68.7659	29.7271	75.0336	12.6654
MA0597	rps9p	9.70615	4.49503	51.1942	22.9336	57.3504	10.4626
MA0598	rpoN	3.57094	1.81504	20.3368	9.39275	25.8394	2.95655
MA0599	rpoK	13.2518	5.46757	69.3424	33.6435	74.607	19.4408
MA0600	rps2P	10.5654	3.94285	53.3487	22.4749	58.1882	8.20081
MA0601	MA0601	2.31586	0.516037	10.4267	3.78453	10.4176	1.11976
MA0602	mvk	0.945077	0.362508	4.65368	1.08366	4.42656	0.634176
MA0603	MA0603	0.745537	0.143758	3.62379	0.845007	3.48269	0.556185
MA0604	idi	1.02588	0.65956	2.8704	0.742781	2.69701	0.360212
MA0605	MA0605	3.75398	0.837674	11.9312	3.17979	11.1752	1.00145
MA0606	idsA	2.30273	0.848748	8.392	2.2406	7.84619	0.977232
MA0607	MA0607	0.01214	0.027146	0.487391	0.515749	0.213414	0.191882
MA0608	ppdK	9.39152	2.78179	31.5827	12.6702	38.7311	5.22926
MA0609	MA0609	18.7651	5.90667	24.9906	11.2123	30.1094	5.06866
MA0610	tfb	6.0138	1.92815	7.99558	2.26404	9.08227	1.53538
MA0611	MA0611	0.150273	0.041517	1.34829	0.950178	0.858955	0.312443
MA0612	MA0612	1.88193	0.95583	3.91575	2.03673	3.4113	0.85263
MA0613	trmM	0.207358	0.04766	2.7689	0.900803	1.94759	0.387699
MA0614	MA0614	0.260272	0.079313	2.96895	1.7502	2.06403	0.628257
MA0615	MA0615	0.053934	0.064653	0.65365	0.46623	0.389016	0.297121
MA0616	MA0616	1.2474	0.602144	2.48668	1.11361	2.01371	0.530207
MA0617	MA0617	1.30455	0.485595	4.95441	1.45339	4.23759	0.486752
MA0619	MA0619	0.285452	0.060168	2.51472	1.75477	1.53243	0.633823
MA0620	MA0620	1.25325	0.878287	2.71597	1.66917	1.68106	0.587383
MA0621	MA0621	1.33791	0.607108	3.79426	1.90253	2.88249	0.596714
MA0622	MA0622	0.264443	0.122967	2.4718	1.34421	1.56877	0.549649
MA0623	MA0623	0.303817	0.127362	2.0083	1.07402	1.60983	0.346745
MA0624	MA0624	0.43714	0.186326	1.59208	1.05289	1.0102	0.498267
MA0625	MA0625	0.025507	0.034995	0.639284	0.636324	0.463227	0.278566
MA0626	MA0626	0.179223	0.104324	2.72721	1.38007	2.08844	0.62052
MA0627	MA0627	0.299635	0.201637	3.31343	2.03362	2.68289	1.03409
MA0628	MA0628	0.461852	0.091878	2.25549	0.853073	1.7705	0.421782
MA0629	MA0629	3.22101	2.0728	6.13697	1.57765	5.62416	1.62827
MA0630	groES	12.1931	2.54996	72.0198	36.7521	91.3084	18.0858
MA0631	groEL	8.45811	1.97857	47.4907	22.4062	51.6159	17.1751
MA0633	MA0633	0.35472	0.080833	2.11564	1.01805	1.36682	0.432878
MA0634	MA0634	0.071972	0.071655	1.64208	1.15459	0.936341	0.504023
MA0635	MA0635	0.64178	0.152551	1.57738	0.928549	1.30555	0.319733
MA0636	aspC	1.26726	0.291938	4.27829	1.21869	3.71055	0.510346
MA0637	slpM	0.549962	0.285992	4.64323	1.58936	4.0109	0.600236
MA0638	MA0638	0.185293	0.11582	2.16259	1.5466	1.44073	0.648387
MA0639	MA0639	7.87585	2.32638	15.0028	4.49619	19.2207	4.14492
MA0640	MA0640	0.31435	0.244813	2.66834	1.43056	1.81124	0.593569
MA0641	MA0641	1.06077	0.54811	5.99343	1.25059	5.62268	0.636212
MA0642	MA0642	4.71482	1.27957	17.1107	5.07746	18.0942	2.12939
MA0643	MA0643	2.58037	0.85488	11.5463	4.95545	11.384	2.36092
MA0644	eif2A	12.9112	4.18289	66.6603	28.4973	68.7733	15.1342
MA0645	rps27e	8.61715	4.76248	68.6243	36.0872	81.8278	14.32
MA0646	rpl44e	14.1171	6.66834	90.8885	41.3982	128.326	19.9532
MA0647	MA0647	1.18486	0.242776	3.74194	0.893175	3.8483	0.511193
MA0648	MA0648	1.445	0.248204	4.65725	1.24099	4.08985	0.573934
MA0649	MA0649	0.105525	0.124984	2.18331	1.41304	1.54795	0.688282
MA0650	MA0650	0.173153	0.093389	2.62097	1.65322	1.59587	0.595553
MA0651	MA0651	0.408038	0.148956	3.1196	0.9707	3.03358	0.553145
MA0652	pelA	0.340409	0.13139	2.86338	1.1016	2.4714	0.536679
MA0653	MA0653	0.713995	0.673308	2.8284	1.52181	1.73013	0.698978
MA0654	MA0654	0.65896	0.320065	2.65631	1.21876	2.01331	0.456478
MA0655	MA0655	1.771	1.19649	5.11352	1.1465	5.30967	0.86298
MA0656	MA0656	0.527962	0.145868	1.28426	0.612689	1.08023	0.21377
MA0657	nosX	1.4969	0.870787	6.16369	1.87568	5.0758	0.939057
MA0658	MA0658	17.7524	10.2573	10.9871	3.12558	10.266	1.76731
MA0659	nqr1	10.2554	5.71136	7.0935	1.51158	6.98305	1.0902
MA0660	nqr2	8.97507	4.18111	8.76388	2.40677	8.17797	0.838774
MA0661	nqr3	7.25986	4.71224	7.44944	3.59724	6.31715	1.69392
MA0662	nqr4	7.04236	3.76481	6.60793	2.84576	6.03357	1.00905
MA0663	nqr5	4.3372	2.24464	3.68743	1.34289	3.30663	0.597887
MA0664	nqr6	13.2363	7.43838	11.7314	5.01985	10.1884	2.19947
MA0665	MA0665	6.47249	2.77564	5.70555	2.74571	5.12831	0.82706
MA0666	MA0666	0.373594	0.144693	2.34544	1.24138	1.93411	0.50862
MA0667	MA0667	0.296572	0.084174	2.33484	1.32835	1.32997	0.545759
MA0669	rfc	2.55532	1.1417	7.5878	2.10351	6.96059	0.47849
MA0671	fwdG	1.08048	0.084224	9.96778	6.16392	11.2318	2.18909
MA0672	hmaA	5.03243	2.44009	7.99363	2.79049	11.9186	3.02305
MA0673	MA0673	1.44239	0.628385	5.86015	1.45594	5.07066	0.376897
MA0674	pycB	3.09802	1.1328	8.23218	2.02781	8.6118	0.989591
MA0675	pycA	3.03728	0.841664	8.28787	2.13583	8.91028	0.863696
MA0676	bpl	4.51609	4.11887	5.28143	1.02483	5.12023	0.562285
MA0677	MA0677	2.14944	0.92611	5.20889	2.05183	3.82832	0.79388
MA0678	MA0678	2.40779	0.728453	7.01839	2.224	7.45088	0.850174
MA0679	MA0679	3.25608	0.731954	8.26184	3.18498	9.42292	1.18614
MA0680	MA0680	1.22203	0.531743	2.55243	0.68326	2.68881	0.557575
MA0681	mcm2	1.15154	0.326922	3.63071	0.799713	3.33584	0.432822
MA0682	MA0682	0.385354	0.160524	3.3043	1.12563	2.77433	0.541467
MA0683	MA0683	0.951233	0.485375	8.69837	1.64926	7.82723	1.00499
MA0684	fprB	3.42639	0.438448	15.5048	6.95813	13.746	2.51929
MA0685	MA0685	21.173	12.803	13.9658	8.78238	16.7991	3.44035
MA0686	MA0686	0.170526	0.187628	1.87003	1.67367	1.34712	0.880549
MA0687	hdrE	16.4586	1.89477	33.9838	15.3234	32.5386	9.62749
MA0688	hdrD	8.52359	0.603723	20.0807	7.67037	18.8273	4.1178
MA0689	MA0689	0.910468	0.422897	3.21699	1.77041	2.77306	0.537978
MA0690	MA0690	0.356576	0.093799	2.7871	1.3184	1.99172	0.456125
MA0691	MA0691	0.156831	0.190009	2.12674	1.48598	1.26786	0.658584
MA0692	MA0692	0.705413	0.539282	2.3997	1.59835	1.50959	0.73205
MA0693	MA0693	5.65703	1.81556	11.86	4.19411	13.544	2.48082
MA0694	MA0694	1.21816	0.605743	7.47716	2.16277	7.88479	1.12698
MA0695	MA0695	0.504974	0.343874	4.13356	1.1827	3.79175	0.437439
MA0696	MA0696	0.531077	0.110416	2.38529	0.856882	1.73743	0.44733
MA0697	oppF	0.302958	0.25512	2.8785	1.6583	1.73691	0.686595
MA0698	oppD	0.049787	0.079425	0.975588	0.780671	0.589436	0.30395
MA0699	oppC	0.196086	0.120739	2.54808	1.73344	1.3905	0.633607
MA0700	oppB	0.293445	0.143076	2.3094	1.44513	1.28479	0.499585
MA0701	oppA	0.313002	0.206653	2.24471	1.53134	1.40282	0.603893
MA0702	MA0702	0.081245	0.080942	1.18443	1.03562	0.694539	0.416416
MA0703	MA0703	0.250543	0.270103	3.01892	1.87257	2.0222	0.789353
MA0704	MA0704	0.075295	0.110083	2.07686	0.841105	1.38506	0.295781
MA0705	MA0705	0.144899	0.113953	2.19251	1.38747	1.35608	0.674055
MA0706	MA0706	0.141696	0.116071	1.73961	1.2723	1.51646	0.667639
MA0707	MA0707	0.573275	0.182105	4.27733	2.24308	2.82488	0.951158
MA0708	MA0708	1.44873	0.243468	5.12523	1.35705	4.50741	0.434437
MA0709	MA0709	1.45791	0.221555	5.83681	1.44204	4.95476	0.71351
MA0710	MA0710	12.4327	2.94114	11.2776	4.10904	14.7645	2.72901
MA0711	MA0711	0.897645	0.143925	3.58469	0.941694	3.14385	0.593699
MA0712	MA0712	1.10443	0.115431	3.26199	0.877883	3.38022	0.713212
MA0713	MA0713	3.30659	0.815912	9.42082	2.03746	10.5198	1.56458
MA0714	MA0714	4.73366	3.30695	5.87345	2.44596	5.28462	0.756632
MA0715	MA0715	0.31423	0.194524	2.71796	1.92699	1.4694	0.802404
MA0716	MA0716	0.070952	0.081156	1.41977	2.04435	1.46039	2.58121
MA0717	hpt	0.935154	0.853781	2.80729	2.90049	4.11611	2.16601
MA0718	MA0718	0.845087	0.260308	4.07681	1.16654	3.62797	0.859152
MA0719	MA0719	0.61027	0.128114	2.70183	0.8122	2.89119	0.583864
MA0720	MA0720	6.8147	2.07704	17.7548	6.54936	17.5343	3.09588
MA0721	rpoL	1.17849	0.480475	5.03002	1.58284	4.77392	1.32743
MA0722	MA0722	1.61588	0.645332	6.07945	1.75134	5.26467	0.731649
MA0723	MA0723	1.448	0.215163	3.9805	1.63721	4.21948	0.891293
MA0724	MA0724	3.13134	0.474806	5.40969	1.64698	5.12811	0.771737
MA0725	MA0725	1.27697	0.274439	5.12652	2.09821	4.26744	1.11852
MA0726	lysA	1.24011	0.544408	5.43048	1.46868	5.16045	0.55778
MA0727	MA0727	0.461929	0.147891	2.91625	1.70704	2.09777	0.646442
MA0728	lig	0.376341	0.126816	2.21231	1.50344	1.32071	0.560801
MA0729	MA0729	0.398926	0.128047	1.5857	0.848009	1.72089	0.371938
MA0730	MA0730	0.076694	0.054329	1.59308	1.03416	1.06423	0.43324
MA0731	MA0731	0.031577	0.044078	0.985711	0.786619	0.690216	0.414914
MA0732	MA0732	0.436901	0.098911	2.40237	1.61764	1.75317	0.772973
MA0733	MA0733	0.101182	0.076233	1.33747	1.0887	0.791394	0.362848
MA0734	MA0734	0.233614	0.128255	2.88412	1.92362	1.52659	0.732989
MA0735	paaI	0.787507	0.45394	4.99868	1.10756	4.1624	0.552054
MA0736	MA0736	0.304565	0.164379	4.03782	2.79324	2.38055	1.02454
MA0737	MA0737	0.01214	0.027146	0.93018	0.878572	0.50279	0.328321
MA0738	MA0738	0.150589	0.220167	2.22275	1.45591	1.32448	0.708603
MA0739	MA0739	0.612571	0.27768	4.07007	2.04102	3.34664	0.821385
MA0740	MA0740	0.161014	0.074178	1.83206	1.17255	1.15957	0.541107
MA0741	MA0741	0.108272	0.089342	2.27308	1.44635	1.14511	0.508328
MA0742	MA0742	0.097859	0.056458	0.900343	0.735306	0.557249	0.420814
MA0743	MA0743	0.231638	0.08585	2.12105	1.14166	1.55692	0.493027
MA0744	MA0744	0.185174	0.071402	2.2997	1.30746	1.50189	0.612022
MA0745	MA0745	0.049668	0.04638	1.23427	1.00467	0.680602	0.490745
MA0746	MA0746	0.472396	0.202048	2.21352	1.24277	1.37597	0.419627
MA0747	MA0747	0.834026	0.173502	2.82746	1.00572	2.39991	0.368097
MA0748	MA0748	0.174553	0.032807	1.93834	1.01113	1.17575	0.507021
MA0749	cysS	1.80642	0.92337	3.18506	0.868032	2.75859	0.414329
MA0750	MA0750	0.558019	0.158604	2.67505	0.904868	2.04718	0.441081
MA0751	MA0751	0.085839	0.071089	1.7481	1.38368	1.03343	0.5617
MA0752	MA0752	1.50938	0.608041	3.42098	0.819593	3.31844	0.529936
MA0753	MA0753	0.4751	0.08761	5.6336	2.24017	3.5876	1.41086
MA0754	MA0754	0.00607	0.013573	1.55106	1.3184	0.847805	0.588917
MA0755	MA0755	0.00607	0.013573	0.704835	0.520165	0.402088	0.316013
MA0756	MA0756	0.049668	0.04638	4.15691	3.25159	1.98272	1.05284
MA0757	MA0757	0.284432	0.087247	2.26217	1.23464	1.46697	0.366023
MA0758	MA0758	1.66491	0.69202	4.21654	1.04979	3.82562	0.405393
MA0759	MA0759	0.28578	0.06377	2.30091	1.39909	1.53278	0.564696
MA0760	lysS	0.25225	0.234148	4.21538	1.084	3.21596	0.833521
MA0761	aepA	0.17021	0.135292	1.52195	1.03607	0.869781	0.406641
MA0762	MA0762	0.135007	0.115124	1.9349	0.668928	1.39578	0.312176
MA0763	MA0763	0.453711	0.187736	2.25476	0.933721	1.88559	0.397389
MA0764	MA0764	0.651462	0.628157	3.49436	1.75206	2.14584	0.843018
MA0765	MA0765	0.59355	0.439932	2.57734	1.496	1.7795	0.582007
MA0766	MA0766	0.555643	0.360018	2.01675	1.27376	1.24849	0.50748
MA0767	MA0767	0.388309	0.147033	2.71351	1.92593	1.72065	0.804649
MA0768	MA0768	0.538702	0.180738	3.0114	1.72779	2.02341	0.798946
MA0769	MA0769	0.224168	0.152841	2.14585	1.33525	1.43894	0.561705
MA0771	MA0771	0.179104	0.062829	2.30492	1.30709	1.36996	0.592931
MA0772	MA0772	0.137026	0.056677	1.53102	1.25737	1.02011	0.451477
MA0773	MA0773	0.626492	0.341705	2.79542	1.44433	1.86355	0.769034
MA0774	MA0774	0.144323	0.038251	2.25818	1.73831	1.28437	0.838323
MA0775	MA0775	0.124886	0.050805	1.14805	0.973069	0.696972	0.379938
MA0776	MA0776	1.01386	1.1985	8.89527	6.01237	5.36057	4.20082
MA0777	MA0777	0.982991	0.33081	3.57649	1.65083	2.52813	0.616913
MA0778	MA0778	0.114549	0.074547	1.41115	1.09782	0.879591	0.416217
MA0779	cmtM	0.089042	0.070807	2.01815	0.956981	1.59389	0.268979
MA0780	MA0780	0.248328	0.148003	3.3486	1.91922	2.03549	0.696213
MA0781	MA0781	0.668465	0.336492	2.67566	1.17494	2.1354	0.43316
MA0782	MA0782	0.508144	0.103053	1.85285	1.00399	1.39269	0.387226
MA0783	MA0783	14.1941	2.64411	11.6979	3.94028	12.2072	2.33986
MA0784	MA0784	0.186313	0.164919	1.92676	1.08472	1.43221	0.638767
MA0785	MA0785	0.492593	0.464378	0.558354	0.33314	0.389675	0.19014
MA0786	MA0786	0.118773	0.109007	2.08234	1.53009	1.33305	0.858102
MA0787	glnP	0.067877	0.075452	1.76597	1.42691	0.847461	0.52537
MA0788	glnQ	0.093385	0.101732	1.16183	0.91373	0.671318	0.381421
MA0789	MA0789	0.208054	0.185599	2.12308	1.39529	1.20398	0.684201
MA0790	ubiA	0.246525	0.07347	2.51838	1.0598	1.91797	0.309883
MA0791	ubiA	0.055738	0.054436	1.41675	1.14802	0.702087	0.368515
MA0792	arcA	1.73185	0.669379	3.12046	1.77139	1.96459	0.760456
MA0793	MA0793	1.47719	0.357952	3.54413	2.23349	2.164	0.873979
MA0794	MA0794	2.70673	1.30792	2.31992	1.47523	1.60828	0.534398
MA0795	MA0795	0.347066	0.265001	1.98473	1.40385	1.21906	0.555018
MA0796	MA0796	0.504036	0.274093	0.973364	0.719	0.738207	0.361685
MA0797	MA0797	0.202884	0.176546	2.06316	1.19339	1.35734	0.604106
MA0798	MA0798	0.131032	0.154255	1.76695	1.33246	1.05502	0.506715
MA0799	MA0799	0.112822	0.121811	2.11852	1.64434	1.05251	0.539663
MA0800	MA0800	1.14653	0.213219	2.69967	1.69737	1.95633	0.602588
MA0801	MA0801	0.087434	0.133936	1.11837	0.895236	0.702594	0.523464
MA0802	MA0802	1.18977	0.800074	4.48093	1.31063	3.3364	0.475659
MA0803	MA0803	0.27224	0.103851	1.88452	1.07841	1.21231	0.371268
MA0804	MA0804	0.173153	0.093389	2.43523	1.24192	1.98043	0.593391
MA0805	czcD	0.652707	0.541858	1.97244	1.25276	1.1486	0.397175
MA0806	MA0806	3.18085	2.67158	3.65904	1.67595	2.67301	0.698475
MA0807	MA0807	2.82843	2.76232	2.30398	0.967297	2.05538	0.606233
MA0808	MA0808	4.08444	4.02224	3.98051	1.86801	2.99595	0.90929
MA0809	MA0809	3.54944	2.97556	4.29905	1.6757	4.10035	0.796042
MA0810	MA0810	1.83258	0.949523	4.74041	2.36791	3.99695	1.22093
MA0811	hit	0.777482	0.116065	3.88558	1.57041	3.24373	0.744924
MA0812	MA0812	0.03023	0.04271	1.24574	0.86804	0.890352	0.34646
MA0813	MA0813	2.03367	0.435715	5.01629	1.39664	5.06858	0.764475
MA0814	MA0814	9.57968	5.71738	7.7774	1.73005	8.1941	1.37573
MA0815	tyrS	2.10302	0.803649	8.24161	1.88306	7.90341	0.968173
MA0816	MA0816	1.59241	1.35545	5.46528	2.01813	5.70804	1.65705
MA0817	MA0817	1.15273	0.278675	4.05938	1.36636	3.42508	0.811497
MA0818	MA0818	7.05351	1.6081	8.72122	3.87812	9.21563	1.65986
MA0819	MA0819	0.309887	0.13335	4.61383	1.16588	4.66652	0.528818
MA0820	MA0820	0.255841	0.101995	1.51339	0.658017	1.44918	0.337626
MA0821	MA0821	2.12683	1.53633	4.0841	1.07872	4.60054	0.728593
MA0822	NrpRII	4.46575	1.74866	6.6505	1.73355	6.57609	0.623758
MA0823	recJ	0.908578	0.215434	4.3159	1.22912	3.46274	0.602186
MA0824	MA0824	1.38865	0.325432	5.80642	1.26146	5.55911	0.777014
MA0825	MA0825	0.043598	0.04132	1.15007	0.905237	0.663487	0.315465
MA0826	hat	0.58737	0.250087	4.0561	0.820138	3.72756	0.453233
MA0827	MA0827	1.37455	0.200848	10.2953	3.19934	13.16	2.86811
MA0828	MA0828	0	0	0.602161	0.555852	0.309048	0.235911
MA0829	MA0829	264.326	15.5273	344.995	161.835	339.15	63.3246
MA0830	MA0830	5.89712	1.68492	13.0382	6.77238	14.1733	2.35923
MA0831	MA0831	0.248328	0.148003	2.94706	1.85932	1.91986	0.959901
MA0832	fwdC	1.3581	1.00871	37.3708	16.8329	43.4611	8.57481
MA0833	fwdA	0.654155	0.476401	17.1101	5.98467	18.7182	3.49037
MA0834	fwdB	0.653255	0.477877	12.4327	4.33199	15.4561	2.68724
MA0835	fwuD	0.572259	0.465468	11.9775	4.21349	15.7702	2.5312
MA0836	MA0836	0.29007	0.203551	2.18575	0.845893	2.13356	0.543836
MA0837	MA0837	0.34913	0.286862	3.77995	2.56693	2.64294	1.2182
MA0838	MA0838	0.357947	0.259555	3.4028	2.1042	2.19459	0.982635
MA0839	MA0839	0.057085	0.078427	1.99256	1.60491	1.26388	0.710115
MA0840	dppA	0.339737	0.228391	3.92501	2.44073	2.78419	1.34063
MA0841	MA0841	0.449356	0.34687	4.09193	2.13036	2.79876	1.23996
MA0842	oppB	0.229619	0.20861	2.58257	1.35174	1.6679	0.599001
MA0843	dppC	0.199681	0.175499	2.60062	1.38945	1.69352	0.696113
MA0844	MA0844	0.192591	0.111752	2.26041	1.31556	1.41269	0.56628
MA0845	MA0845	0.451516	0.111464	3.47975	1.84376	2.19864	0.899397
MA0846	MA0846	0.359607	0.086883	3.8574	2.24935	2.33444	0.950228
MA0847	mtbA	2.2149	0.876442	3.81016	1.07275	3.35419	0.350847
MA0848	MA0848	0.128089	0.059573	3.35614	2.54817	4.55427	2.22854
MA0849	MA0849	0.245385	0.093672	4.81998	5.15304	7.40022	2.99302
MA0850	MA0850	0.163761	0.045769	2.14108	1.22098	1.39368	0.469503
MA0851	MA0851	0.154944	0.066675	2.01834	1.27667	1.20897	0.502892
MA0852	bcrB	0.135179	0.081431	2.18951	1.4565	1.25392	0.69176
MA0853	bcrA	0.187921	0.024569	1.58142	1.18382	1.08962	0.444212
MA0854	MA0854	0.492333	0.302215	2.50382	1.73912	1.72602	0.722791
MA0855	mtaA	0.646777	0.19033	3.05014	0.858206	3.11741	0.495959
MA0856	MA0856	0.185293	0.11582	2.37771	1.42217	2.60591	1.03478
MA0857	hsp60-5	0.224168	0.152841	3.56858	3.11844	8.82371	5.93208
MA0858	hyuA	0.124962	0.142971	3.44238	5.15488	9.62563	7.70579
MA0859	MA0859	0.224221	0.062238	16.3197	44.2847	49.1507	44.1521
MA0860	MA0860	0.398043	0.209101	3.41014	2.99376	1.42234	0.579407
MA0861	MA0861	0.370259	0.230926	3.56096	2.18238	2.27888	1.05685
MA0862	msrF	0.672058	0.408904	4.84956	1.53895	4.22936	0.732729
MA0863	MA0863	0.728999	0.178095	4.26562	0.811084	4.02496	0.34413
MA0864	MA0864	0.981629	0.286933	6.28054	1.3925	5.95149	0.884191
MA0865	MA0865	0.025507	0.034995	1.32895	1.09152	0.764243	0.413263
MA0866	MA0866	2.63097	1.43717	6.00038	1.17488	6.09213	0.628527
MA0867	MA0867	0.049668	0.04638	1.00718	0.840389	0.512303	0.329442
MA0868	MA0868	0.335395	0.159822	2.40141	1.11428	1.63305	0.507423
MA0869	cbiQ	0.087315	0.090919	1.40811	0.897019	0.827198	0.323612
MA0870	MA0870	0.261815	0.20555	2.76141	1.64696	1.7814	0.682303
MA0871	MA0871	0.145919	0.141514	2.161	1.36817	1.25078	0.544479
MA0872	cobN	0.216371	0.227299	1.77287	0.983397	1.14097	0.412395
MA0873	MA0873	0.30069	0.252365	2.6151	1.459	1.56026	0.656937
MA0874	MA0874	0.320128	0.277546	2.74876	1.67744	1.53653	0.700269
MA0875	MA0875	0.184622	0.252843	1.35051	1.03641	0.804186	0.409032
MA0876	MA0876	0.254398	0.158837	2.73215	1.9557	1.40268	0.699717
MA0877	MA0877	0.163837	0.187961	1.90281	1.15667	1.15589	0.522699
MA0878	MA0878	0.210421	0.263389	2.84804	1.87057	1.98982	0.870309
MA0879	MA0879	0.108272	0.089342	1.81489	1.15557	1.22303	0.496337
MA0880	MA0880	0.128209	0.070524	2.23549	1.49595	1.25698	0.567743
MA0881	MA0881	0.153596	0.050235	2.3092	1.65669	1.24017	0.528615
MA0882	cobN	0.213548	0.106306	2.21432	0.854465	1.65904	0.424433
MA0883	MA0883	0.177377	0.145833	2.97789	1.37242	2.08778	0.573659
MA0884	MA0884	0.269285	0.140141	3.01728	1.78867	2.03362	0.778957
MA0885	MA0885	2.53141	0.378206	4.26638	1.00348	4.62164	0.415059
MA0886	MA0886	0.056965	0.058116	1.72526	1.5518	0.800228	0.505384
MA0887	pstS	30.857	11.2495	4.82915	4.65214	7.42188	3.54676
MA0888	pstC	1.82993	0.911379	1.38632	1.04355	1.04494	0.241699
MA0889	pstA	1.73393	1.42737	1.46785	1.03144	1.07529	0.220991
MA0890	pstB	2.44716	2.19608	1.84939	1.22482	1.46854	0.382304
MA0891	phoU	1.04259	0.670587	2.40159	1.62543	1.6457	0.503907
MA0892	pyrC	0.288646	0.076503	2.60406	0.80874	2.19669	0.366842
MA0893	MA0893	1.3547	0.193878	4.92621	1.79465	4.90841	0.906928
MA0894	MA0894	2.26342	0.752654	6.25302	1.97838	6.94026	0.805863
MA0895	eif1A	5.23588	2.34158	7.42957	1.94766	8.61842	1.43462
MA0901	MA0901	0.148874	0.061296	2.12607	1.60046	1.21875	0.539029
MA0902	nac	4.60471	1.29499	8.97018	3.16681	11.3016	2.76178
MA0903	MA0903	20.479	5.27789	38.8888	18.1506	50.3912	9.08971
MA0904	MA0904	1.3301	0.283755	7.77538	1.52972	8.11008	1.09405
MA0905	MA0905	1.35063	0.552633	3.83007	1.51255	3.40798	0.458186
MA0906	MA0906	0.279906	0.190097	4.15467	2.89481	2.3512	1.02461
MA0908	MA0908	0.518113	0.248969	4.26323	1.67337	3.43387	0.850762
MA0909	MA0909	0.669514	0.344979	3.26008	0.9473	2.54978	0.389982
MA0910	MA0910	0.177757	0.075743	1.91511	1.2205	1.13223	0.522252
MA0911	MA0911	0.084112	0.091063	1.50923	1.19305	0.832747	0.530315
MA0912	MA0912	0.099335	0.092759	1.73326	1.24014	1.19015	0.539513
MA0913	hisH	0.852616	0.199609	3.88544	1.45836	3.38813	0.410511
MA0914	MA0914	0.682698	0.119467	4.63478	0.947091	4.18775	0.58913
MA0915	nfeD	3.06786	0.455335	6.25049	2.00075	5.39756	0.330815
MA0916	MA0916	6.69421	2.9908	11.2083	4.88077	9.93967	1.61533
MA0917	MA0917	1.32117	0.594888	3.92187	0.765472	3.73134	0.370384
MA0918	MA0918	0.449385	0.086955	2.11306	1.36957	1.51144	0.481032
MA0919	MA0919	10.8954	8.42418	9.07118	3.29506	10.4298	1.36576
MA0920	MA0920	1.00823	0.25202	4.4947	1.03162	4.28925	0.750826
MA0921	MA0921	3.01428	0.880746	6.39452	4.05559	5.82421	1.96174
MA0922	MA0922	0.889696	0.277199	6.53826	1.50654	8.84702	1.55412
MA0923	MA0923	12.6061	4.6022	60.1262	28.8178	67.8798	9.82158
MA0924	lrp	5.7799	2.3771	35.158	15.5287	34.9679	6.34755
MA0925	tyrB	1.78833	0.446472	9.6732	3.11726	11.4649	1.94128
MA0926	MA0926	0.949081	0.23723	5.39347	1.65957	6.00118	1.23992
MA0927	MA0927	0.281057	0.085073	2.11022	0.834896	1.51306	0.213565
MA0928	MA0928	0.150589	0.220167	2.7624	2.06999	1.78456	0.912756
MA0929	MA0929	0.202156	0.133319	3.10088	2.01736	1.91714	0.982703
MA0930	MA0930	0.132931	0.091931	2.34925	1.51658	1.2413	0.724003
MA0931	mttC	0.159666	0.056038	1.78935	0.868319	1.35823	0.502945
MA0932	mttB	0.177876	0.08486	1.86562	1.04078	1.29407	0.470815
MA0933	mtbB	0.138829	0.103744	1.65909	0.911977	1.16122	0.477382
MA0934	mtbC	0.111595	0.137147	2.08437	1.21571	1.65278	0.806461
MA0935	MA0935	0.671069	0.515619	4.63509	1.88059	4.20189	0.969992
MA0936	MA0936	0.947716	0.302154	6.25371	1.58733	6.97242	0.848963
MA0937	sufC	1.13843	0.254075	6.66091	1.61703	7.99093	1.16517
MA0938	cobY	0.524508	0.137742	3.93778	0.693524	3.98401	0.515145
MA0939	cobS	1.14585	0.216679	7.29397	1.10867	7.14364	0.795865
MA0940	MA0940	0.929573	0.442552	5.69718	1.05142	6.0079	0.536578
MA0941	cobD	0.255342	0.065316	2.74761	1.22017	2.60435	0.327507
MA0942	hisC	0.704882	0.102906	5.06932	1.01932	6.81047	1.19352
MA0943	hisS	0.86831	0.418541	6.99579	1.57647	6.25444	0.808862
MA0944	MA0944	0.288723	0.161139	2.39932	1.08373	2.1611	0.529845
MA0945	MA0945	0.153716	0.081878	1.80924	1.07729	0.96041	0.419964
MA0946	MA0946	0.043717	0.066968	1.63351	1.24108	0.896079	0.479627
MA0947	MA0947	0.043717	0.066968	1.69946	1.24642	1.06686	0.700735
MA0948	MA0948	0.031577	0.044078	1.25461	1.07745	0.592817	0.345146
MA0949	rps15p	7.25623	2.70804	54.9755	26.9261	65.4921	11.8818
MA0950	MA0950	1.23726	0.284387	2.12685	0.738412	1.86668	0.456617
MA0951	hemU	1.06325	0.691511	2.79339	1.48622	1.94594	0.784612
MA0952	MA0952	2.99814	2.21732	3.83618	2.27957	3.22477	1.57026
MA0953	MA0953	0.451308	0.108068	2.78106	1.59947	1.91751	0.793924
MA0954	MA0954	0.54175	0.110383	2.84965	1.64583	1.89698	0.754071
MA0955	nadC	1.03137	0.428465	3.26192	0.859682	2.73394	0.29035
MA0956	ptpS	0.30209	0.174963	2.22618	1.43168	1.25326	0.662447
MA0957	MA0957	2.38079	1.40696	3.03232	1.95834	1.97077	0.868955
MA0958	MA0958	1.21587	0.132873	7.20362	2.662	6.82587	0.856664
MA0959	nadA	0.955374	0.270606	7.18157	2.47965	6.75885	0.840507
MA0960	MA0960	0.479218	0.221848	2.06638	0.912201	1.92112	0.413197
MA0961	ubiA	0.410665	0.102907	2.84208	1.66608	1.6419	0.547198
MA0962	mat	3.20449	2.23889	3.19318	0.787445	3.18622	0.436886
MA0963	MA0963	5.76572	3.99584	6.15406	1.50359	5.92975	0.697027
MA0964	MA0964	7.55701	2.69216	5.10625	3.37144	4.03856	1.03206
MA0965	MA0965	1.34946	0.968199	2.14355	1.12234	1.63717	0.447233
MA0966	MA0966	0.090062	0.059293	2.26619	1.79986	1.24065	0.700202
MA0968	MA0968	1.80501	0.499624	6.0978	1.2816	5.58113	0.636381
MA0969	MA0969	0.678063	0.190466	3.38615	0.746371	2.953	0.335187
MA0970	MA0970	0.524768	0.082107	1.97479	0.95952	1.55919	0.403631
MA0971	fur	1.12779	0.193311	4.90042	2.30564	3.61893	0.871468
MA0972	MA0972	4.8829	3.18732	3.97847	1.90085	3.0668	0.389042
MA0973	MA0973	0.063155	0.088156	1.58245	1.08368	1.00203	0.435536
MA0974	MA0974	0.032805	0.057899	1.65286	1.42028	1.02057	0.506264
MA0975	frhA	0.00607	0.013573	1.53144	0.481719	1.28079	0.237714
MA0976	frhD	0.040394	0.037194	1.61271	0.70752	1.49065	0.321539
MA0977	frhG	0.079441	0.053726	1.88819	0.587237	1.60953	0.258948
MA0978	frhB	0.044945	0.063362	1.75737	0.672493	1.26787	0.278991
MA0979	MA0979	0.312307	0.086384	1.69265	0.760289	1.21725	0.282208
MA0980	MA0980	0.318585	0.07743	1.13137	0.591583	0.738367	0.252454
MA0981	MA0981	0.577292	0.153006	1.88957	0.837208	1.54845	0.348856
MA0982	MA0982	1.26998	0.620364	3.21936	1.88715	2.26754	0.670759
MA0983	MA0983	0.00607	0.013573	0.926163	0.806928	0.438173	0.357591
MA0984	MA0984	0.031577	0.044078	1.28457	1.02135	0.701919	0.452371
MA0985	MA0985	2.41811	0.945386	1.39438	1.08392	1.03497	0.298727
MA0986	MA0986	0.422686	0.103536	1.78957	1.05025	1.18179	0.472101
MA0987	MA0987	0.572436	0.292963	1.28326	0.76169	0.862747	0.30527
MA0988	MA0988	0.31411	0.154858	2.47221	1.35134	1.7842	0.608455
MA0989	MA0989	0.383378	0.15242	2.61347	1.4065	1.74563	0.431816
MA0990	MA0990	0.226796	0.075425	3.3727	2.31307	2.17458	0.888502
MA0991	MA0991	0.193818	0.112853	3.49788	2.36235	1.99175	0.963855
MA0992	MA0992	0.093136	0.074968	1.58561	1.32174	0.827846	0.48656
MA0993	MA0993	0.109999	0.052883	1.77015	1.07009	1.11178	0.412905
MA0994	MA0994	0	0	0.274266	0.313219	0.154063	0.136047
MA0995	MA0995	0.42678	0.100941	3.01116	1.78601	2.15621	0.628718
MA0996	MA0996	0.203828	0.122199	2.78107	1.32239	2.00709	0.495645
MA0998	MA0998	0.219498	0.063906	1.94963	0.997704	1.52845	0.439342
MA0999	MA0999	0.46763	0.078465	3.07976	1.00536	2.76867	0.568161
MA1000	MA1000	0.339714	0.052462	2.16751	0.970483	1.66934	0.380263
MA1001	fumC	0.043598	0.04132	1.11248	0.615724	0.764724	0.254412
MA1002	MA1002	0.112246	0.074649	1.78866	0.884714	1.23523	0.36616
MA1003	MA1003	0.025507	0.034995	1.10203	0.535358	0.793006	0.254591
MA1004	MA1004	0.263043	0.200761	4.05584	2.95022	2.29728	1.21744
MA1005	fur	0.557865	0.064325	3.40839	1.57273	2.56163	0.525988
MA1006	cydA	0.20146	0.050875	2.12426	1.26202	1.34077	0.404914
MA1007	cydB	0.162086	0.103883	2.3002	1.589	1.32214	0.498977
MA1008	erf1	0.272412	0.074673	1.88458	1.23195	1.19623	0.452384
MA1009	MA1009	0.403076	0.111227	1.65828	0.613455	1.27205	0.284872
MA1011	cdhE	33.351	11.6878	13.8434	8.33637	10.9333	2.01297
MA1012	cdhD	25.3788	11.5009	11.3148	5.03591	9.2922	1.24809
MA1013	cooC	56.6361	42.5107	18.8277	8.10894	19.8377	3.46322
MA1014	cdhC	34.7912	48.4514	18.1407	11.3487	16.0121	3.12875
MA1015	cdhB	32.6892	53.7275	16.4189	8.94284	14.4768	3.68902
MA1016	cdhA	23.3015	37.5526	10.6823	4.06856	9.93351	2.44519
MA1017	MA1017	1.88762	0.680787	4.15902	1.04676	3.77428	0.685974
MA1018	gap	0.427528	0.119057	2.35347	1.22498	1.74633	0.489112
MA1019	MA1019	0.096132	0.068088	1.56447	1.01555	0.983209	0.412992
MA1020	MA1020	1.06496	0.35653	2.08983	1.22605	1.46969	0.528788
MA1021	MA1021	1.59997	0.931262	2.78125	0.713042	2.40194	0.398045
MA1022	MA1022	1.77252	0.317639	6.58857	1.595	6.34262	0.92374
MA1023	MA1023	1.79641	0.166906	7.79392	1.83178	7.07984	0.630846
MA1024	MA1024	0.061807	0.064373	1.47873	1.30247	0.704917	0.480648
MA1025	MA1025	0.176476	0.147557	2.18516	1.58303	1.42318	0.723062
MA1026	MA1026	0.182047	0.217922	2.53173	1.55588	2.04451	0.700059
MA1027	MA1027	2.28211	1.75558	2.50061	1.27501	1.99157	0.639502
MA1028	MA1028	1.70635	1.48088	2.84372	1.42731	1.6439	0.639569
MA1029	MA1029	0.739743	0.63018	2.01592	1.15626	1.3263	0.533515
MA1030	nadE	1.64332	1.44195	4.17288	1.99222	2.67361	0.913142
MA1031	MA1031	1.50998	0.558957	3.85909	1.09665	3.03525	0.652341
MA1032	MA1032	0.933896	0.336703	2.83025	0.983221	2.21242	0.489433
MA1033	MA1033	2.58526	1.70416	4.4515	2.22504	3.24087	0.561392
MA1034	MA1034	0.34306	0.276149	2.97002	1.89896	2.01969	0.809717
MA1038	MA1038	0.055738	0.054436	1.20665	0.876477	0.770983	0.319361
MA1039	MA1039	0.088662	0.122323	1.70162	1.17267	0.977446	0.591791
MA1040	MA1040	0.266538	0.181612	3.00881	1.85245	1.96023	0.825908
MA1041	MA1041	0.104949	0.063578	1.15695	0.721813	0.826776	0.425652
MA1042	MA1042	1.44596	0.51776	4.65423	1.06224	5.53605	1.10275
MA1043	MA1043	0.349107	0.065614	1.84179	1.30398	1.20671	0.603545
MA1044	MA1044	0.0363	0.049706	0.693279	0.519129	0.342857	0.26947
MA1045	MA1045	0.243278	0.197224	2.24912	1.08567	1.95941	0.522562
MA1046	MA1046	0.260468	0.170064	2.60229	1.49749	1.86941	0.905142
MA1047	MA1047	0.13226	0.145177	1.89153	1.50027	1.28174	0.682639
MA1049	istB	0.124962	0.142971	1.86014	1.36429	1.05052	0.570121
MA1050	MA1050	0.031577	0.044078	0.67586	0.623073	0.370581	0.273985
MA1051	MA1051	0.28905	0.192114	2.1414	1.20912	1.39275	0.565519
MA1052	MA1052	0.306813	0.150751	1.86984	0.696857	2.60742	0.751508
MA1053	MA1053	0.147147	0.131385	1.39244	1.04727	0.819021	0.444812
MA1054	MA1054	0.153217	0.140779	1.06226	0.666014	0.70295	0.318302
MA1055	MA1055	0.3203	0.204953	3.63251	2.08434	2.50021	0.994619
MA1056	MA1056	0.081365	0.121838	1.58787	0.967962	0.945887	0.477346
MA1057	MA1057	0.069225	0.098796	1.28944	0.949655	0.721532	0.433906
MA1059	MA1059	0.501423	0.195459	3.2218	1.66924	2.45532	0.814713
MA1060	MA1060	0.127709	0.108384	2.017	1.02566	1.59152	0.400701
MA1061	MA1061	0.272032	0.104354	1.43251	0.553609	1.31734	0.273851
MA1062	MA1062	0.770261	0.271323	3.89482	1.28072	3.25609	0.675774
MA1063	capK	0.544141	0.370642	2.64335	1.18665	2.0604	0.603041
MA1064	MA1064	1.06862	0.887396	3.64887	1.28582	3.30193	0.817981
MA1065	MA1065	1.19134	0.857748	3.53171	1.66805	3.18362	0.887062
MA1066	MA1066	1.92894	1.38952	4.77987	1.60638	4.7745	0.887014
MA1067	MA1067	2.32749	1.37961	3.80492	0.966157	3.51351	0.645448
MA1068	MA1068	4.73682	1.36424	6.66338	1.53856	6.30401	1.02938
MA1069	MA1069	0.514503	0.22218	2.49507	1.50347	1.74526	0.681905
MA1070	MA1070	0.037647	0.055042	2.03508	1.43309	1.20086	0.606549
MA1071	MA1071	0.197486	0.095037	2.7657	1.17846	2.06545	0.749982
MA1072	rpl3p	5.28565	2.04747	28.0183	13.3705	28.8404	4.96623
MA1073	rpl4lp	6.6622	2.14425	39.0048	27.6813	34.6074	7.15623
MA1074	rplW	11.1423	5.5503	64.3349	67.4161	54.0879	7.7517
MA1075	rpl2p	5.33517	2.00899	30.2834	21.7124	27.6792	4.54088
MA1076	rps19p	8.106	3.01099	59.3039	50.2851	49.0577	13.3215
MA1077	rpl22p	10.159	3.28337	55.9929	43.3319	47.4951	7.43415
MA1078	rps3p	5.45523	1.9524	34.8276	25.6729	28.495	6.18793
MA1079	rpmC	5.23732	2.5919	39.6495	23.3601	36.6778	7.77327
MA1080	MA1080	8.90587	3.58437	48.6291	22.2406	49.6479	8.00495
MA1081	rps17p	6.58429	2.88751	36.7744	17.8879	38.5741	7.0602
MA1082	rpl14p	4.80869	1.75697	31.0507	22.6866	26.6859	8.6738
MA1083	rpl24p	11.0844	5.17191	68.0234	42.8022	64.205	11.8168
MA1084	MA1084	6.09495	2.83251	40.0751	30.6281	35.3859	7.06066
MA1085	rpl5p	6.26873	2.45944	39.9495	30.0153	34.666	8.03973
MA1086	rps14P	14.9779	5.66805	85.5036	51.3709	77.0038	16.7865
MA1087	rps8p	7.95403	2.64116	34.0242	15.6241	33.2796	6.4268
MA1088	rpl6p	6.55695	3.10973	39.5585	18.1495	44.6404	9.01886
MA1089	rpl32e	9.29263	3.34913	55.5156	32.5456	50.8687	17.558
MA1090	rpl19e	11.3505	6.39364	92.5915	109.048	76.2964	12.0978
MA1091	rpl18p	10.4743	3.43704	78.0097	78.464	62.4589	12.1967
MA1092	rps5p	8.37034	3.03843	57.6999	64.7902	39.0653	11.2736
MA1093	rpl30p	10.3813	3.50446	65.8741	77.273	50.6835	9.15851
MA1094	rpl15p	6.76316	1.64241	40.5238	37.2157	37.2249	5.65211
MA1095	secY	4.85328	1.06269	16.5885	5.45256	15.9567	3.78704
MA1096	adk	3.22146	0.843684	12.4836	4.48278	11.3379	2.47441
MA1097	MA1097	4.37295	2.60671	2.09913	0.874798	2.16109	0.499578
MA1098	camH	0.037647	0.055042	1.57156	1.06232	0.899267	0.412509
MA1100	MA1100	0.81373	0.234949	4.87299	2.11617	4.65399	1.08114
MA1101	MA1101	0.396703	0.265367	3.79702	2.09639	2.83237	0.977818
MA1102	MA1102	0.375961	0.096956	2.7635	1.50455	1.86545	0.640469
MA1103	MA1103	3.08371	1.03834	9.5565	4.09698	9.39527	1.47803
MA1104	cmk	1.72657	0.874873	9.22515	3.52087	9.20196	1.19666
MA1105	MA1105	0.185293	0.11582	2.50731	0.425037	2.29997	0.394993
MA1106	MA1106	0.404268	0.04799	2.33791	1.04567	1.64993	0.405867
MA1107	MA1107	0.135179	0.081431	1.78541	1.17666	0.935404	0.420641
MA1108	rps13p	14.0504	3.89745	80.0441	28.6145	95.8623	12.4864
MA1109	rps4p	5.81531	1.95629	35.442	12.8872	44.7779	7.36929
MA1110	rps11p	8.00923	2.62286	39.109	14.9085	47.2561	8.59055
MA1114	MA1114	0.118892	0.132118	2.20012	1.50233	1.34679	0.556092
MA1115	MA1115	0.04237	0.05904	0.578219	0.463458	0.430986	0.25164
MA1116	MA1116	0.269285	0.140141	1.99859	1.20894	1.37193	0.480513
MA1117	czcD	0.401848	0.115309	2.32525	1.33574	1.73093	0.534751
MA1118	MA1118	0.185174	0.071402	1.98581	1.16984	1.30387	0.413705
MA1119	MA1119	0.198661	0.121722	2.3108	1.34818	1.57506	0.591851
MA1120	MA1120	0.266538	0.181612	2.95469	1.6012	2.10295	0.856178
MA1121	MA1121	0.120619	0.07941	1.73927	1.17732	0.896683	0.479419
MA1122	MA1122	0.198661	0.121722	2.38998	1.64691	1.60683	0.722795
MA1123	MA1123	0.373094	0.09543	1.99792	1.23201	1.2137	0.518126
MA1124	MA1124	0.01214	0.027146	0.926049	0.807889	0.4802	0.414116
MA1125	MA1125	0.245125	0.147987	2.02601	1.31145	1.28643	0.546588
MA1126	MA1126	0.219498	0.063906	1.75504	1.12787	1.11273	0.537887
MA1127	MA1127	0.350358	0.279456	3.41999	2.00874	2.32688	0.739317
MA1128	MA1128	0.115689	0.13317	1.3969	0.743141	0.954345	0.341495
MA1129	MA1129	0.081245	0.080942	1.60815	1.19658	0.955305	0.499261
MA1130	MA1130	0.114342	0.101033	1.96111	1.39352	1.14456	0.633488
MA1131	MA1131	0.100855	0.079112	1.63377	1.06557	0.925596	0.470792
MA1132	MA1132	0.057257	0.054927	1.07523	0.911324	0.717763	0.364811
MA1133	MA1133	0.761315	0.25569	2.95793	1.65242	2.67247	0.695368
MA1134	MA1134	0.525256	0.193425	2.92196	1.61974	2.55493	0.783932
MA1135	MA1135	0.01214	0.027146	0.677574	0.585027	0.329765	0.284789
MA1136	hypE	0.215523	0.127979	2.92606	0.819873	2.47364	0.456733
MA1137	hypB	0.715787	0.251093	5.6959	1.36456	5.64095	0.445995
MA1138	hypA	0.335067	0.146629	3.44383	0.906973	3.1654	0.470777
MA1139	hypD	0.206131	0.058123	1.67484	0.488113	1.60377	0.268971
MA1140	hypC	2.49114	0.625797	8.77488	2.1514	8.29758	1.24306
MA1141	vhtG	1.33687	0.463802	13.8895	5.95215	13.7558	1.25201
MA1142	vhtA	0.675509	0.209773	7.70548	2.60521	7.71931	0.538841
MA1143	vhtC	0.420459	0.14337	6.01037	2.27536	5.62176	0.663175
MA1144	vhtD	0.299515	0.155021	4.11644	1.09449	3.86351	0.805795
MA1145	MA1145	0.664347	0.413425	3.50828	0.997832	2.88661	0.609859
MA1146	vhtG	2.17714	1.02897	3.15326	1.55417	2.33709	0.702262
MA1147	vhtA	1.09043	0.397155	2.04117	1.10844	1.42896	0.419002
MA1148	vhtC	1.31284	0.667761	3.63859	2.01798	2.42101	0.872811
MA1149	MA1149	0.170079	0.149586	2.17087	1.37386	1.37514	0.536635
MA1150	MA1150	0.145799	0.108159	2.02848	0.932187	1.56433	0.320703
MA1151	MA1151	0.325154	0.149819	1.33796	0.534974	1.10095	0.244031
MA1152	glpX	2.41326	0.646505	7.56656	1.96248	7.29343	0.861089
MA1153	MA1153	0.186521	0.102612	1.90128	0.699712	1.34942	0.334528
MA1154	MA1154	0.025507	0.034995	0.801913	0.657491	0.40855	0.272301
MA1155	MA1155	0.114342	0.101033	1.92139	1.44867	1.05444	0.574951
MA1156	MA1156	0.174553	0.032807	1.01595	0.534882	0.676253	0.220349
MA1157	MA1157	1.73738	0.556556	4.18478	2.28562	4.64834	0.702893
MA1158	MA1158	0.147147	0.131385	1.48805	0.584804	1.43311	0.388121
MA1159	MA1159	0.01214	0.027146	0.570269	0.53901	0.313601	0.254064
MA1160	MA1160	0.081245	0.080942	1.79057	1.36631	0.981848	0.515196
MA1161	mef	0.185174	0.071402	2.30305	1.55004	1.37117	0.630868
MA1162	MA1162	0.297592	0.070033	2.11105	1.42136	1.08034	0.497175
MA1163	MA1163	1.37835	0.215234	4.3354	0.98208	3.94198	0.362916
MA1164	MA1164	1.02604	0.399646	3.93008	0.857977	3.64696	0.522865
MA1165	MA1165	0.663509	0.176805	3.22849	1.26141	2.63476	0.481416
MA1166	MA1166	3.17635	0.621279	6.7902	1.45018	7.94711	1.22122
MA1167	prs	0.882443	0.190759	4.45944	1.44409	4.36448	0.944074
MA1168	moaC	1.27399	0.673659	3.01409	0.939284	2.81074	0.516262
MA1169	MA1169	0.03023	0.04271	0.927814	0.844884	0.4755	0.325402
MA1170	MA1170	0.869458	0.52036	2.41036	1.23061	1.68467	0.491119
MA1171	MA1171	4.9328	1.08711	9.2411	2.88166	9.21297	1.17205
MA1172	MA1172	1.65567	0.526568	4.99212	0.974669	4.65151	0.572757
MA1173	gmd	2.81671	0.850727	9.79536	3.37038	10.1353	1.48537
MA1174	gmd	3.2842	1.37297	11.0372	4.02591	12.6018	1.46208
MA1175	MA1175	0.324447	0.103417	2.9708	0.830353	2.53811	0.40603
MA1176	MA1176	0.369392	0.16057	2.7062	0.900249	2.28251	0.489039
MA1177	MA1177	0.532121	0.394435	3.60744	0.964327	2.89766	0.591127
MA1178	MA1178	0.527658	0.247565	3.953	1.08579	3.61573	0.639765
MA1179	MA1179	0.394367	0.328222	2.8131	1.12452	2.43966	0.604125
MA1180	MA1180	0.428572	0.286305	3.43585	1.47206	3.03898	0.769727
MA1181	MA1181	0.551088	0.205035	2.51058	0.939905	2.26281	0.400412
MA1182	MA1182	0.410338	0.048371	2.83998	1.29951	2.4272	0.556247
MA1183	MA1183	0.345807	0.238459	2.78938	0.783797	2.67822	0.45778
MA1184	MA1184	0.540818	0.328728	4.70416	1.02945	4.51908	0.647618
MA1185	MA1185	0.953722	0.664199	5.63642	1.19358	5.76247	0.944906
MA1186	MA1186	0.472289	0.352413	2.82904	1.07298	2.24876	0.631367
MA1187	dpm	1.44718	0.570787	4.32832	1.09735	4.54404	0.314313
MA1188	MA1188	0.545309	0.221475	2.78809	1.54216	1.97353	0.697809
MA1189	MA1189	4.46116	2.71142	5.05408	1.9497	5.70433	1.26992
MA1190	MA1190	1.10673	0.191556	5.32645	1.10427	4.74381	0.30591
MA1191	MA1191	0.802624	0.367987	2.00156	0.638824	1.76868	0.422029
MA1192	MA1192	1.22828	0.445421	2.68595	0.715236	2.46809	0.28365
MA1193	MA1193	1.16972	0.236749	3.3899	0.700216	2.69073	0.386103
MA1194	MA1194	0.461181	0.117662	1.81961	0.779613	1.33818	0.303306
MA1195	MA1195	0.263715	0.120485	2.05253	1.53217	1.23004	0.616825
MA1196	MA1196	0.755636	0.355941	1.45864	0.80062	0.93436	0.33527
MA1197	MA1197	0.309028	0.267818	3.16395	2.02042	2.12746	0.928446
MA1198	MA1198	0.105525	0.124984	1.66533	1.04454	0.911121	0.534378
MA1199	MA1199	0.164336	0.126062	2.00485	1.40179	1.04924	0.597233
MA1200	MA1200	0.073947	0.087238	1.47738	1.16168	0.846853	0.448231
MA1202	MA1202	0.330323	0.265101	1.97631	1.57591	1.52917	0.724002
MA1204	MA1204	0.093385	0.101732	1.8587	1.16467	1.09489	0.445316
MA1205	nifH	0.278678	0.205451	3.00437	1.76104	1.80158	0.974254
MA1206	MA1206	0.135506	0.054082	1.49125	1.02758	0.787836	0.465138
MA1207	MA1207	0.403444	0.149159	3.46666	1.0954	3.34409	0.545908
MA1208	anfK	0.48129	0.073555	2.79521	1.00357	2.13577	0.503574
MA1209	anfG	0.676183	0.251188	4.54841	2.13928	3.31107	0.834888
MA1210	anfD	0.456186	0.168944	3.5642	1.58604	2.55896	0.71007
MA1211	nifI2	0.367144	0.12631	3.17243	1.27986	2.29319	0.599259
MA1212	nifI1	0.108272	0.089342	1.74371	0.818301	1.30117	0.591777
MA1213	nifH	0.233441	0.171712	2.28832	1.47	1.45488	0.772111
MA1214	nifI1	0.605744	0.560009	5.14759	3.54561	3.48925	1.66222
MA1215	nifI2	0.399417	0.31192	3.26927	2.0534	2.04376	0.871231
MA1216	vnfD	0.287375	0.131448	2.86151	1.69575	1.85069	0.835396
MA1217	vnfG	0.225568	0.07445	2.05744	1.01204	1.44813	0.545277
MA1218	vnfK	0.114222	0.077559	1.38577	0.937098	1.02854	0.391559
MA1219	vnfE	0.288895	0.114273	2.67804	1.44548	1.87121	0.69945
MA1220	vnfN	0.206131	0.058123	2.33806	1.23621	1.61384	0.563979
MA1221	MA1221	0.323915	0.253187	3.48803	2.25813	2.332	1.00776
MA1222	MA1222	0.352377	0.197549	3.16875	1.99753	2.01708	0.921122
MA1223	leuC	0.121639	0.098612	1.76911	1.09004	1.13561	0.502469
MA1224	MA1224	0.43715	0.190065	2.54439	0.785262	2.0188	0.351317
MA1225	nifV	0.310387	0.177574	1.97433	0.763093	1.42205	0.436952
MA1226	nifV	0.212201	0.070993	2.09721	1.07031	1.47784	0.497888
MA1227	MA1227	0.364277	0.133818	3.27207	1.48272	2.32233	0.699463
MA1228	MA1228	0.271012	0.108165	2.2332	0.970174	1.70412	0.505715
MA1229	MA1229	0.269285	0.140141	2.46956	1.06617	1.67382	0.536267
MA1230	MA1230	0.476643	0.181	3.29299	1.65684	2.40668	0.744975
MA1231	MA1231	0.197314	0.092223	2.69625	1.73645	1.76821	0.749069
MA1232	MA1232	0.170406	0.136558	2.2979	1.5812	1.38882	0.630846
MA1233	MA1233	0.13833	0.154463	2.1045	1.542	1.36737	0.756033
MA1234	MA1234	0.087315	0.090919	1.9252	1.38694	1.04993	0.55261
MA1235	modC	0.231466	0.15897	2.26307	1.21791	1.50288	0.57595
MA1236	modB	0.657995	0.275241	3.40268	1.25695	2.39316	0.695079
MA1237	modA	0.96106	0.146141	3.4243	0.917136	2.76507	0.630835
MA1238	mop	20.8976	17.2994	14.8013	5.91869	19.5151	5.57101
MA1239	MA1239	0.589716	0.20805	3.71582	0.837105	3.59883	0.724151
MA1240	MA1240	0.089042	0.070807	0.514543	0.432535	0.341542	0.211627
MA1241	fmdB	0.152197	0.107163	2.12976	1.42989	1.21132	0.533294
MA1242	MA1242	0.057085	0.078427	1.12161	0.782569	0.677264	0.341692
MA1243	MA1243	0.322875	0.246083	1.58791	0.811222	1.14679	0.396277
MA1244	oppF	0.127709	0.108384	1.91464	1.01334	1.21596	0.570501
MA1245	oppD	0.051015	0.06999	1.0835	0.622276	0.730844	0.261501
MA1246	oppC	0.078042	0.080804	1.65078	0.991251	1.0051	0.365391
MA1247	oppB	0.109499	0.082366	1.80386	1.11905	1.08222	0.444227
MA1248	MA1248	0.249176	0.268151	2.67368	1.66363	1.68083	0.622002
MA1249	oppA	0.376885	0.373061	2.8843	1.62399	1.95844	0.664159
MA1250	oppA	0.824734	0.490949	3.39351	1.33384	2.57719	0.547882
MA1251	MA1251	0.057085	0.078427	1.66103	1.01954	0.9198	0.416374
MA1252	MA1252	0.192971	0.120561	1.34684	0.855358	0.937606	0.328394
MA1253	MA1253	0.031577	0.044078	1.75865	1.48449	0.848111	0.499695
MA1254	MA1254	0.031577	0.044078	1.09944	0.74051	0.683737	0.282661
MA1255	rps10p	9.33618	2.81478	56.1702	26.4664	66.0739	8.44904
MA1256	ef1A	22.9372	6.97034	104.488	45.3225	131.575	18.9094
MA1257	ef2	9.40724	4.85967	52.0049	21.7098	57.65	9.28828
MA1259	rps12P	13.3982	5.97666	47.6623	19.8556	55.5725	11.1471
MA1260	nusA	5.06063	2.66464	23.4641	10.5676	27.0539	5.55343
MA1261	MA1261	8.2171	5.15968	30.1804	13.1188	39.9432	6.90745
MA1262	rpoA2	3.60848	1.41273	17.9143	6.349	18.9127	3.05181
MA1263	rpoA1	2.57119	0.465171	11.7952	3.73807	11.8403	1.84163
MA1264	rpoB1	3.04594	0.34238	12.2811	4.14931	13.0454	1.59405
MA1265	rpoB2	3.478	0.645019	14.6843	5.1323	15.6817	2.74754
MA1266	rpoH	1.12488	0.170405	6.0613	2.3867	7.50859	1.52928
MA1267	MA1267	0.31423	0.194524	2.9636	1.53812	2.27068	0.74955
MA1268	MA1268	0.330713	0.322725	2.86374	1.32716	2.27591	0.637729
MA1269	MA1269	0.252303	0.109129	2.14264	1.08871	1.60145	0.64226
MA1270	MA1270	0.602757	0.157675	2.84079	1.32951	2.13337	0.649598
MA1271	MA1271	0.342365	0.15644	3.14399	0.83224	2.5286	0.522208
MA1272	MA1272	0.400969	0.203232	4.12362	1.77454	2.78046	0.909082
MA1273	MA1273	0.115569	0.089833	2.04436	1.05658	1.38697	0.52453
MA1274	MA1274	0.580073	0.241658	2.73824	1.34221	1.98292	0.686947
MA1275	ahcY2	2.52621	0.455817	5.35319	1.63803	6.54097	1.07237
MA1276	MA1276	2.45347	0.43242	5.47879	1.61704	5.62631	0.931871
MA1277	MA1277	0.334895	0.219749	2.96947	0.786194	2.63202	0.280376
MA1278	MA1278	0.88261	0.464767	5.69297	1.11578	5.92754	0.658278
MA1279	MA1279	0.411417	0.324486	3.4038	0.877146	3.37057	0.341747
MA1280	dfp	0.604008	0.426137	3.57676	0.642443	3.14452	0.378986
MA1281	MA1281	0.251075	0.107005	2.40709	1.18705	1.70483	0.572718
MA1282	MA1282	0.121639	0.098612	4.04857	2.07348	2.57454	0.847737
MA1283	MA1283	0.559887	0.225581	4.92037	2.53905	3.07865	0.958592
MA1284	MA1284	0.335015	0.26267	2.48365	0.702773	2.67055	0.648599
MA1285	MA1285	0.390752	0.296911	2.81234	1.03579	2.76492	0.620421
MA1286	slg	0.069225	0.098796	1.35946	0.91599	0.912436	0.415412
MA1287	MA1287	0.205958	0.126017	2.85726	2.13795	1.72302	0.965757
MA1288	rrmJ	0.153716	0.081878	2.0952	0.646598	2.01006	0.383842
MA1289	MA1289	0.691275	0.067798	3.67189	0.925565	3.31914	0.531904
MA1290	MA1290	0.351877	0.248861	2.27149	1.05344	1.86079	0.534863
MA1291	MA1291	0.349314	0.144116	1.83879	0.953149	1.20595	0.526049
MA1292	MA1292	0.723405	0.228952	3.04754	1.00083	2.44599	0.472383
MA1293	MA1293	0.075175	0.072149	1.83967	1.35306	0.961265	0.52497
MA1294	MA1294	0.061807	0.064373	1.12423	0.967512	0.577658	0.38757
MA1295	MA1295	4.60578	1.749	8.13298	2.77808	9.79691	2.92077
MA1296	MA1296	0.639881	0.032375	2.46466	1.19659	2.51293	0.721524
MA1297	MA1297	0.105405	0.100222	1.72348	1.16018	1.01584	0.543134
MA1298	MA1298	0.093385	0.101732	1.87217	1.20162	1.05796	0.539628
MA1299	MA1299	0.087315	0.090919	1.66601	1.18439	1.10774	0.540369
MA1300	MA1300	1.19417	0.175294	1.09597	0.886991	0.714737	0.219039
MA1301	MA1301	0.72808	0.629139	2.21991	2.03095	1.4522	0.390838
MA1302	MA1302	1.82827	0.616568	2.50202	1.00831	2.35069	0.346092
MA1303	MA1303	10.8452	7.75117	3.27945	1.9953	5.59644	2.35037
MA1304	MA1304	0.179223	0.104324	3.24666	1.84466	2.16114	0.664923
MA1305	MA1305	0.554714	0.159382	3.20639	1.86645	2.10945	0.70515
MA1307	MA1307	0.493986	0.168315	2.8428	0.581021	2.62817	0.290992
MA1308	MA1308	0.36315	0.227554	2.55888	0.896507	2.16924	0.297575
MA1309	cooS	2.26978	2.18397	2.1557	1.15379	1.58607	0.512975
MA1310	MA1310	0.553894	0.373645	6.85069	1.26626	6.44144	0.805997
MA1312	MA1312	0.45599	0.191496	2.37779	0.900516	1.82345	0.445692
MA1313	MA1313	0.429255	0.219967	2.51578	1.03257	1.96138	0.485674
MA1314	MA1314	0.32018	0.163608	2.83847	1.83977	2.14814	0.803613
MA1315	MA1315	0.539678	0.225819	3.62472	1.99031	2.58841	0.89692
MA1316	putP	2.47601	1.18044	5.94094	3.21091	7.35718	1.46405
MA1317	ansA	2.08785	0.616214	4.7073	0.929	5.23227	0.382246
MA1318	argH	1.33978	0.578356	3.46688	0.663737	3.30835	0.374175
MA1319	MA1319	0.581005	0.169286	2.66475	1.62245	1.86155	0.694343
MA1321	MA1321	0.654703	0.207538	2.16803	0.888815	1.62611	0.404071
MA1322	MA1322	0.466023	0.132553	2.93404	1.07898	2.30504	0.527634
MA1323	MA1323	0.037647	0.055042	0.917113	0.796883	0.637995	0.372391
MA1324	MA1324	0.135506	0.054082	1.00469	0.627527	0.647751	0.296375
MA1325	aarF	2.52151	0.909056	3.55318	1.32197	3.21046	0.426677
MA1326	merP	0.922837	0.290976	5.61954	3.08922	4.62211	1.4156
MA1327	MA1327	0.392859	0.178625	3.17745	1.75247	2.34946	0.897323
MA1328	MA1328	0.168483	0.026181	1.62126	1.02776	1.08273	0.38706
MA1329	MA1329	0.267646	0.138064	4.08758	2.72888	2.61816	1.24182
MA1330	MA1330	0.138829	0.103744	1.98478	1.34963	1.20099	0.594931
MA1331	MA1331	0.073828	0.078546	1.73337	1.3183	0.81735	0.469227
MA1332	MA1332	0.209334	0.088239	2.18743	1.33811	1.23924	0.623602
MA1333	MA1333	0.031577	0.044078	1.58796	1.25286	0.801069	0.486693
MA1334	hprA	0.326802	0.109863	3.11557	1.82198	1.87435	0.902416
MA1335	MA1335	0.159666	0.056038	2.01484	1.57096	1.13582	0.642858
MA1336	MA1336	0.210853	0.074561	1.86923	1.32853	1.24176	0.523532
MA1337	merP	2.27732	1.47141	1.80135	0.586061	1.93627	0.388177
MA1338	MA1338	4.4945	4.93667	2.37509	1.41098	2.41605	0.662084
MA1339	hxlR	1.76887	0.250125	2.34098	1.15985	2.25515	0.746175
MA1340	cooC	0.272608	0.193423	3.11651	1.8943	1.94991	0.925659
MA1341	MA1341	0.297996	0.182471	3.12659	1.85377	2.20002	0.851654
MA1342	MA1342	1.15917	0.37459	2.61605	0.611466	2.6302	0.385182
MA1343	MA1343	1.30291	0.208796	4.16422	1.66323	3.36698	0.645789
MA1344	MA1344	0.645127	0.181249	2.96305	1.17123	2.94554	0.59294
MA1345	MA1345	0.096132	0.068088	1.74151	1.36688	0.924672	0.503546
MA1346	MA1346	0.168483	0.026181	1.53992	1.07896	0.877953	0.432763
MA1347	MA1347	0.180451	0.094542	1.70173	1.16136	0.924402	0.403252
MA1348	ebrA	0.171687	0.073449	1.62555	1.16811	0.885819	0.43458
MA1349	MA1349	0.01214	0.027146	0.54057	0.491033	0.337608	0.265106
MA1350	MA1350	9.32399	2.72466	15.3859	9.34387	14.5358	2.99792
MA1351	eif1A	0.718814	0.423197	4.30707	1.38547	3.80075	0.686315
MA1352	MA1352	4.45804	2.09515	35.1454	19.9642	54.4904	18.4873
MA1353	eif1A	0.138621	0.150979	1.95471	1.34786	1.35157	0.593537
MA1354	MA1354	1.63545	0.525108	2.85991	0.688371	2.65056	0.276891
MA1355	MA1355	0.62063	0.449782	1.82638	1.03571	1.31417	0.360526
MA1356	MA1356	1.24136	0.244611	6.0879	2.33264	8.01641	3.0282
MA1357	MA1357	0.591149	0.576508	4.92824	3.1163	2.81167	1.24917
MA1358	MA1358	0.274335	0.154698	2.35564	1.69092	1.34273	0.675305
MA1359	MA1359	0.043717	0.066968	1.44792	1.1333	0.789526	0.460354
MA1360	MA1360	0.471897	0.083518	1.49479	0.943516	1.17936	0.466263
MA1361	rimK	0.443839	0.154743	2.38258	0.978256	1.63101	0.429692
MA1362	MA1362	1.45416	0.154748	4.70754	1.01484	4.94273	0.565991
MA1363	MA1363	0.519785	0.167179	2.95416	1.15801	2.37505	0.459886
MA1364	MA1364	23.2018	20.5831	4.47949	2.03813	3.4872	0.511967
MA1365	MA1365	0.331917	0.078547	2.1388	1.44137	1.25486	0.582174
MA1366	MA1366	2.33429	1.83262	2.04612	0.946682	1.33886	0.417291
MA1367	MA1367	16.5097	2.10929	11.5407	5.49166	15.0965	3.69684
MA1368	MA1368	1.96802	1.2936	5.29817	1.38551	5.57502	0.906934
MA1370	dph5	0.689995	0.114014	2.94832	0.67859	2.60158	0.373693
MA1371	MA1371	0.650177	0.200565	3.15713	1.07577	3.05047	0.551978
MA1372	MA1372	1.40316	0.171194	4.82602	1.5204	4.41325	0.48217
MA1373	MA1373	1.01085	0.435489	4.1323	1.04951	3.55777	0.388264
MA1374	MA1374	0.975299	0.421859	5.29391	1.59293	5.42082	0.656408
MA1375	MA1375	0.01214	0.027146	0.652272	0.576388	0.390083	0.274872
MA1376	MA1376	2.41259	1.52688	4.8684	1.16893	4.56723	0.669297
MA1377	MA1377	5.11757	3.75187	7.06004	1.75888	8.59033	1.29842
MA1378	aroL	3.52882	1.99168	4.01304	0.875319	4.3871	0.77214
MA1379	MA1379	0.442439	0.228223	3.1517	1.84717	2.1505	0.836683
MA1380	MA1380	1.05308	0.333083	4.36065	0.976311	4.10806	0.383252
MA1381	MA1381	7.48872	2.74587	11.0794	3.59785	10.575	1.85305
MA1382	MA1382	6.60739	3.32307	9.79118	2.4798	9.83626	1.22213
MA1383	MA1383	2.60885	1.61107	5.21774	1.31361	5.48186	0.72238
MA1384	MA1384	1.84975	0.203871	6.67983	1.7204	6.53062	0.658821
MA1385	MA1385	3.0219	1.14482	8.23579	3.30404	7.73814	1.46848
MA1386	MA1386	0.39124	0.488901	3.65823	3.20922	2.62533	1.28124
MA1387	MA1387	0.406595	0.259425	3.50098	2.44091	2.33714	1.28971
MA1388	MA1388	0.36632	0.29932	2.96564	2.09332	1.85481	0.905987
MA1389	MA1389	0.326466	0.086822	1.46581	0.998595	0.973726	0.38155
MA1390	MA1390	0.742314	0.299848	6.31908	1.82199	5.91918	0.83169
MA1391	MA1391	8.80923	9.51367	7.87001	2.55049	9.19398	1.30582
MA1392	MA1392	1.03618	0.796545	7.33034	2.14411	8.60157	0.884581
MA1393	MA1393	1.88634	1.15502	8.64613	3.15966	9.60347	1.22798
MA1394	MA1394	0.18804	0.078457	1.41579	0.76119	1.06423	0.343082
MA1395	MA1395	0.53605	0.267841	1.53604	0.894489	0.939362	0.419775
MA1396	MA1396	2.12635	1.15877	3.95304	1.3905	3.33935	0.749287
MA1397	MA1397	0.230238	0.163066	1.70879	0.983606	1.05741	0.432311
MA1398	MA1398	0.172826	0.119585	1.28434	0.798759	0.809327	0.426361
MA1399	MA1399	0.079898	0.084117	0.911156	0.762871	0.564445	0.450596
MA1400	MA1400	0.763778	0.531935	2.18872	1.16284	1.26655	0.461371
MA1402	MA1402	0.184066	0.142728	2.31969	1.5877	1.21154	0.59639
MA1403	MA1403	0.152369	0.078041	1.6414	1.04423	0.867947	0.380689
MA1404	MA1404	0.515039	0.279386	3.45718	1.69029	2.65587	0.858517
MA1405	MA1405	0.061807	0.064373	1.07959	0.795231	0.606271	0.341817
MA1406	MA1406	0.323926	0.157592	2.35798	1.37623	1.49004	0.469697
MA1407	MA1407	1.17047	0.204712	3.20723	1.2817	4.14639	1.57965
MA1408	MA1408	2.34997	0.290427	6.292	1.48237	6.55507	0.730281
MA1409	MA1409	0.371291	0.025062	2.06024	0.838284	1.81463	0.252805
MA1410	MA1410	0.100802	0.14275	1.74086	1.20527	1.59263	0.705369
MA1411	MA1411	0.56371	0.190805	4.23173	1.23931	3.53315	0.420685
MA1412	MA1412	1.98421	0.554377	4.77127	1.41941	4.83218	0.667515
MA1413	MA1413	15.7503	11.0254	25.2434	12.1341	28.3234	5.81998
MA1414	MA1414	11.6076	5.01465	19.48	7.10731	24.3864	4.68727
MA1415	MA1415	0.142976	0.051576	1.0405	0.772076	1.00722	0.243728
MA1416	MA1416	0.407918	0.117601	1.71649	1.03835	1.29435	0.44085
MA1417	MA1417	2.34526	1.72031	7.01178	2.08558	6.94133	3.83268
MA1418	MA1418	1.09194	0.839219	3.8719	0.962941	3.98691	1.0866
MA1419	MA1419	0.232538	0.138078	1.43825	0.55359	1.1802	0.334661
MA1420	MA1420	0.802624	0.367987	2.13424	1.24369	1.51853	0.443783
MA1421	MA1421	1.86287	0.856058	4.3283	3.04328	2.88153	1.08841
MA1422	MA1422	2.12465	0.499304	10.0362	2.09734	10.2619	0.754945
MA1423	MA1423	4.78397	0.963289	18.5574	8.3505	17.9981	4.04276
MA1424	MA1424	3.93345	1.38213	11.7361	4.069	13.7047	1.77255
MA1425	MA1425	0.365245	0.262554	2.74266	0.879048	2.37905	0.427581
MA1426	MA1426	1.43155	0.964778	1.73499	0.860258	1.29089	0.320345
MA1427	MA1427	0.229011	0.178834	2.27168	1.3528	1.55026	0.651381
MA1428	ccmC	0.377937	0.128277	2.65808	1.20864	1.68706	0.428789
MA1429	ccmB	0.189517	0.166355	2.08888	1.04882	1.38372	0.510585
MA1430	MA1430	0.679539	0.146164	1.98942	0.499508	1.65942	0.245267
MA1431	MA1431	8.04151	5.23105	4.17959	1.62754	3.66302	0.514395
MA1432	MA1432	11.6741	7.03344	4.12761	1.36638	3.93783	0.409871
MA1433	MA1433	0.980087	0.918085	1.77206	0.885197	1.4115	0.536555
MA1434	MA1434	0.358327	0.159826	2.45812	1.41808	1.68206	0.581666
MA1435	MA1435	2.3861	1.33027	4.00178	0.705014	3.69062	0.299863
MA1436	MA1436	0.630371	0.206445	3.03837	1.01812	2.51538	0.288128
MA1437	MA1437	0.647104	0.300809	2.6475	1.2036	2.44447	0.44691
MA1439	MA1439	3.68952	3.01042	3.16715	0.883205	3.03743	0.38805
MA1440	MA1440	0.365341	0.068448	1.18689	0.492556	0.918145	0.246579
MA1441	ksgA	0.66352	0.201991	1.62411	0.700619	1.21759	0.304822
MA1442	MA1442	5.46775	4.21071	7.65842	2.16835	7.09113	0.905481
MA1443	MA1443	0.846802	0.658871	3.10241	2.01561	1.7024	0.880574
MA1444	MA1444	8.9405	3.81586	10.8964	4.44237	13.5947	2.53684
MA1445	MA1445	0.198833	0.079524	2.22543	1.45348	1.18021	0.478043
MA1446	MA1446	3.16444	1.49625	18.8659	7.90565	20.2195	3.41366
MA1447	MA1447	1.25422	0.529478	9.33806	3.65081	8.7488	1.49778
MA1448	MA1448	0.391228	0.119436	2.23098	0.819669	1.74226	0.232032
MA1449	MA1449	0.583372	0.054079	2.4762	0.45409	2.30773	0.228844
MA1450	MA1450	0.548472	0.081158	1.97514	1.07136	1.37045	0.401752
MA1451	MA1451	0.02428	0.054291	0.895523	0.775194	0.529283	0.365013
MA1452	MA1452	0.181851	0.020388	1.46671	1.22732	1.02789	0.497445
MA1453	MA1453	0.380304	0.418403	1.01319	0.813296	0.435449	0.249072
MA1454	MA1454	0.289471	0.210148	3.63742	2.3369	2.67882	1.19167
MA1455	trm1	0.951538	0.254188	4.03177	1.22896	3.69544	0.340797
MA1456	MA1456	1.98621	0.307583	7.79038	2.20712	8.3504	1.09819
MA1457	MA1457	1.7314	0.445274	8.2144	1.92394	7.70577	0.80549
MA1458	msvR	0.720158	0.124472	4.43257	1.95478	4.33834	0.477741
MA1459	MA1459	0.00607	0.013573	0.618112	0.624233	0.353312	0.287288
MA1460	MA1460	6.58863	1.92515	8.6434	2.8695	9.91972	1.39633
MA1461	MA1461	2.18587	0.488371	3.55848	1.46287	4.00824	0.726899
MA1462	MA1462	2.20172	1.57474	4.42867	1.54395	4.58892	0.921731
MA1463	MA1463	0.50685	0.117948	2.10418	1.26947	1.41164	0.495721
MA1464	MA1464	1.29004	0.435307	4.79787	1.59817	4.5369	1.05678
MA1465	MA1465	0.689566	0.619942	0.792513	0.71422	0.411067	0.215567
MA1466	thiI	0.92616	0.148197	2.79112	0.76079	2.58674	0.385041
MA1467	MA1467	0.263464	0.249998	2.37406	1.67556	1.5949	0.950184
MA1468	MA1468	0.135126	0.155864	2.59995	1.73504	1.75326	0.758169
MA1469	MA1469	6.41471	3.04439	5.76054	1.41503	6.19482	1.0206
MA1470	MA1470	1.54947	0.373153	2.33724	0.999992	2.02672	0.497628
MA1471	ef1B	2.83692	1.12034	19.1826	9.62596	20.3499	2.93476
MA1472	MA1472	4.96814	2.59673	40.2984	20.3449	43.163	8.17193
MA1473	MA1473	0.115569	0.089833	1.81336	0.518365	1.71024	0.341503
MA1474	MA1474	0.291969	0.098154	2.67214	0.540513	2.62616	0.347763
MA1475	MA1475	0.216751	0.107511	3.12829	0.700011	2.59716	0.471682
MA1476	MA1476	2.89833	1.21069	7.14117	3.63876	6.31664	1.62833
MA1477	grpE	1.56729	0.217766	17.5446	7.23836	20.0542	15.964
MA1478	dnaK	7.25611	1.91418	39.9194	16.8462	45.7962	30.585
MA1479	hsp40	2.43911	0.195171	9.65575	3.1909	10.7291	5.67561
MA1480	trkA	0.243606	0.175949	3.53555	0.840667	3.34785	0.246727
MA1481	trkH	0.159666	0.056038	2.12316	1.13247	1.43113	0.502781
MA1482	trkA	2.6362	0.635344	4.29611	1.17143	4.29381	0.464681
MA1483	trkH	0.766362	0.138228	3.87736	1.40573	3.3003	0.671316
MA1484	MA1484	1.48257	0.780126	5.35874	1.44725	6.4764	1.09838
MA1485	MA1485	2.01187	0.40867	10.2268	3.07464	12.0062	1.78162
MA1486	MA1486	0.537548	0.213543	3.75984	1.11637	3.3469	0.742484
MA1487	tetR	0.501628	0.061242	2.86126	0.812416	2.95896	0.553461
MA1488	MA1488	0.169503	0.097583	3.09834	0.799949	3.43053	0.388357
MA1489	MA1489	0.77316	0.251011	8.20676	1.89448	9.89573	1.45473
MA1490	MA1490	1.23544	0.606553	11.1913	3.82507	13.346	2.69685
MA1491	cofG	0.690188	0.30523	6.74267	1.80749	7.60146	1.07145
MA1492	MA1492	0.660718	0.075813	4.08369	1.03144	4.29225	0.429567
MA1493	MA1493	1.07196	0.354388	4.88577	1.47244	6.88398	1.21247
MA1494	MA1494	0.350085	0.15249	5.28641	3.55739	5.85661	1.20304
MA1495	fpoA	1.86992	1.15711	20.6368	13.1513	21.5868	3.34859
MA1496	fpoB	1.09858	0.599948	13.6788	6.541	15.8558	1.99957
MA1497	fpoC	1.92806	0.664434	27.0942	12.9908	29.043	5.76558
MA1498	fpoD	1.6746	0.393642	19.7373	7.84885	23.1229	2.2273
MA1499	fpoH	0.550892	0.169352	7.83837	3.99983	8.06971	1.44008
MA1500	fpoI	0.537591	0.117731	11.6446	3.77898	14.8986	1.87979
MA1501	fpoJ	0.298483	0.110246	6.87224	2.13625	7.57555	2.89576
MA1502	fpoJ	0.511193	0.111895	12.198	4.49671	14.7518	2.59949
MA1503	fpoK	0.603937	0.29253	13.4462	5.28343	16.4775	3.26482
MA1504	fpoL	0.49068	0.186611	9.55023	3.36796	12.5501	1.84445
MA1505	fpoM	0.694508	0.292543	12.3692	4.29181	15.371	2.63025
MA1506	fpoN	0.439285	0.256685	11.0854	5.78104	12.2599	2.44803
MA1507	fpoO	0.606197	0.254691	18.5212	19.4747	19.3699	2.37824
MA1508	MA1508	0.192591	0.111752	1.78207	1.10973	1.36097	0.514083
MA1509	fpoO	0	0	0.197652	0.200584	0.163625	0.168137
MA1510	MA1510	0.341137	0.156298	2.17583	1.19148	1.53671	0.581286
MA1511	MA1511	0.135007	0.115124	1.59815	0.914829	1.0707	0.404698
MA1512	MA1512	0.167083	0.083233	1.73532	1.10559	1.21455	0.52717
MA1513	MA1513	0.167083	0.083233	1.95122	1.43358	1.21733	0.578822
MA1514	MA1514	0.696022	0.204383	4.04076	1.83327	3.288	0.967839
MA1515	MA1515	0.437529	0.09454	2.66882	1.08962	1.913	0.526496
MA1516	MA1516	0.055738	0.054436	1.33007	0.784679	0.859688	0.347651
MA1517	MA1517	1.00699	0.917535	2.57933	0.996787	2.19832	0.484629
MA1518	net	0.187997	0.192503	1.78486	1.04544	1.22333	0.416512
MA1519	MA1519	0.236188	0.127914	2.21013	1.22167	1.41348	0.556601
MA1520	MA1520	0.589769	0.129516	2.37305	0.750984	2.18236	0.268399
MA1521	rpl7ae	7.76575	5.29889	70.6589	42.0678	89.8623	22.4105
MA1522	rps28e	7.81549	3.6472	54.3776	26.2256	66.6032	12.3889
MA1523	MA1523	3.82556	0.926446	32.4519	14.1807	34.6425	10.2219
MA1524	ndk	4.33043	0.421088	29.812	13.4921	33.2031	4.60351
MA1525	infB	3.24095	0.829633	26.2105	11.4624	30.0758	5.01657
MA1526	MA1526	3.38861	1.04574	23.4472	11.3165	28.2087	3.84812
MA1527	MA1527	0.446389	0.113648	1.84889	1.28333	1.30291	0.527214
MA1528	MA1528	0.597108	0.202198	2.72867	1.41425	2.0005	0.618712
MA1529	MA1529	0.288723	0.161139	2.69681	1.68378	1.70009	0.731984
MA1530	MA1530	0.422882	0.16307	2.25567	1.1029	1.55867	0.494182
MA1531	MA1531	0.451351	0.13257	2.23812	1.10733	1.71309	0.521203
MA1532	MA1532	2.25053	0.776383	6.34406	2.13328	5.70531	1.18983
MA1533	istB	0.198661	0.121722	1.88942	1.36986	1.24857	0.57463
MA1534	MA1534	0.138829	0.103744	1.19499	0.776952	0.728098	0.382961
MA1535	MA1535	0.204155	0.068621	1.07708	0.700549	0.754044	0.291481
MA1536	MA1536	0.255418	0.216769	2.09397	1.24795	1.46578	0.56793
MA1537	MA1537	0.198334	0.146073	1.81572	1.03929	1.12293	0.487853
MA1538	MA1538	0.237708	0.097806	2.29419	1.57216	1.41134	0.682797
MA1539	MA1539	0.135506	0.054082	1.02836	0.682051	0.598877	0.291875
MA1540	MA1540	0.32637	0.215733	2.59249	1.40351	1.69223	0.587024
MA1542	MA1542	0.462299	0.208445	2.38516	1.24295	1.44683	0.59701
MA1543	MA1543	0.192591	0.111752	1.78538	1.11932	1.04338	0.541053
MA1544	MA1544	0.135179	0.081431	1.13102	0.622757	0.652869	0.280925
MA1545	MA1545	0.096132	0.068088	1.62618	1.12735	0.906129	0.548908
MA1546	MA1546	0.378785	0.210111	2.60513	1.23826	1.65411	0.623971
MA1547	MA1547	0.114222	0.077559	1.45268	0.949085	0.870146	0.378746
MA1548	MA1548	0.415412	0.226083	2.94385	1.7592	1.90274	0.79766
MA1549	MA1549	0.300743	0.140486	2.25714	1.3249	1.6283	0.660083
MA1550	MA1550	0.49531	0.269987	3.52829	1.58317	2.30132	0.820747
MA1551	MA1551	0.877185	0.102933	2.14379	0.991767	1.67884	0.4288
MA1552	MA1552	10.435	4.8572	6.28742	2.22084	6.06979	0.8758
MA1553	MA1553	0.361246	0.085687	3.30167	1.46439	2.26517	0.560228
MA1554	MA1554	15.9322	8.13299	11.3365	4.43508	12.1871	2.10379
MA1555	MA1555	0.50125	0.249698	2.60102	1.3417	2.08437	0.631138
MA1556	MA1556	0.284748	0.217662	2.42682	1.65978	1.67122	0.726709
MA1557	MA1557	0.279046	0.36391	3.48689	2.61212	2.35385	1.19513
MA1558	MA1558	0.170406	0.136558	1.7595	1.17597	1.13548	0.519645
MA1559	MA1559	0.133779	0.118905	1.69304	1.30665	1.03624	0.520282
MA1560	MA1560	0.163228	0.199508	2.14377	1.64107	1.3574	0.765827
MA1561	MA1561	0.154944	0.066675	1.32777	0.960569	0.831333	0.394514
MA1562	MA1562	0.35568	0.293914	1.353	0.553243	1.15302	0.237304
MA1563	MA1563	0.354832	0.182	2.38174	1.00482	2.16807	0.641315
MA1564	MA1564	0.230238	0.163066	1.80009	1.08749	1.24508	0.471795
MA1565	MA1565	0.375289	0.24099	1.15871	0.553135	0.998389	0.311352
MA1566	pyrOB	0.563762	0.073707	4.63983	1.57889	4.61058	0.794349
MA1567	pyrOA	1.6519	0.660792	8.47508	3.64387	9.96033	1.561
MA1568	MA1568	25.9112	19.9621	4.69888	2.2555	3.99047	0.530952
MA1569	MA1569	0.20753	0.049786	1.50778	1.02377	0.847271	0.339062
MA1570	MA1570	0.544803	0.496301	1.78823	1.03417	1.24223	0.50882
MA1571	MA1571	0.435532	0.32127	1.81137	0.70771	1.3711	0.364082
MA1572	MA1572	0.170079	0.149586	2.0868	1.49606	1.11643	0.618732
MA1573	MA1573	0.081245	0.080942	1.40208	1.00471	0.88137	0.396428
MA1574	sodB	9.86314	4.82179	4.15654	1.31574	4.36913	0.887597
MA1575	MA1575	0.061807	0.064373	1.22244	0.990577	0.822532	0.422356
MA1576	MA1576	0.267938	0.116538	2.06811	0.976684	1.33173	0.44362
MA1577	MA1577	0.231139	0.179667	1.3019	0.595801	0.929275	0.317736
MA1578	istB	0.198661	0.121722	1.90034	1.33141	1.1413	0.614144
MA1579	MA1579	0.161014	0.074178	1.13497	0.687153	0.807049	0.320963
MA1580	MA1580	0.168679	0.208085	2.41072	1.72916	1.53568	0.751812
MA1581	MA1581	0.50647	0.080357	2.99732	1.26799	2.41318	0.670539
MA1582	MA1582	0.346187	0.140197	2.41887	1.40403	1.63707	0.623485
MA1583	gyrA	0.562059	0.421102	4.22388	0.762951	3.71376	0.334272
MA1584	gyrB	0.664184	0.325061	3.93044	0.506326	3.70291	0.392055
MA1585	MA1585	0.150969	0.124804	2.25157	1.41078	1.24418	0.79643
MA1586	MA1586	0.621867	0.195505	2.95468	0.983969	2.77345	0.44387
MA1587	MA1587	0.756353	0.180511	3.07735	0.598655	2.86758	0.459888
MA1588	MA1588	2.28608	1.20603	4.56933	2.08822	4.58783	0.641894
MA1589	MA1589	0.483853	0.298352	3.38513	1.97692	2.52761	0.84016
MA1590	MA1590	0.80844	0.18221	3.28721	1.06869	2.8285	0.45476
MA1591	MA1591	0.876569	0.102495	2.89846	0.964672	2.52068	0.427209
MA1592	MA1592	0.037647	0.055042	1.03317	0.771665	0.61775	0.364002
MA1593	MA1593	5.25732	1.18276	4.07361	1.84387	2.78418	0.591002
MA1594	MA1594	0.158266	0.116205	1.72249	1.2454	1.14602	0.692704
MA1595	MA1595	0.037647	0.055042	1.95208	1.51751	1.12931	0.612697
MA1596	MA1596	0.763746	0.126559	3.15387	1.75699	2.01674	0.590136
MA1597	MA1597	0.434498	0.077475	2.57708	1.70355	1.45541	0.709724
MA1598	MA1598	0.661752	0.308118	0.847667	0.371522	0.923321	0.285566
MA1599	MA1599	0.262119	0.186355	1.2627	0.991309	0.838852	0.457456
MA1600	MA1600	1.17043	0.10215	5.08105	1.78144	3.9232	0.719867
MA1601	MA1601	0.79706	0.175861	2.42101	0.890448	1.91464	0.448392
MA1602	MA1602	0.333092	0.156951	2.04653	0.789182	1.75318	0.426518
MA1603	MA1603	0.527135	0.080715	2.6284	1.04031	2.11291	0.455979
MA1604	MA1604	0.051015	0.06999	1.12928	0.793103	0.86218	0.376721
MA1605	pepN	0.734863	0.161069	2.94591	0.461606	2.68118	0.246692
MA1606	MA1606	0.049668	0.04638	1.47188	1.04141	0.877897	0.445288
MA1607	MA1607	0.019437	0.029577	1.38313	1.11717	0.972508	0.475703
MA1608	MA1608	0.320983	0.290384	2.05003	1.24945	1.26847	0.447681
MA1609	MA1609	0	0	0.361035	0.415895	0.235738	0.243996
MA1610	thrC	1.78977	0.735541	6.82588	1.9665	7.18777	0.471071
MA1611	leuS	1.50426	0.637711	5.44783	1.00164	5.60512	0.486967
MA1612	MA1612	0.031577	0.044078	1.32426	1.19989	0.880811	0.450377
MA1613	MA1613	1.76254	0.191094	3.29429	0.729387	2.88159	0.403514
MA1614	MA1614	0.115569	0.089833	1.54322	0.964942	1.05964	0.421244
MA1615	cmtM	12.7743	10.663	2.47948	1.30434	2.09537	0.344178
MA1616	mtaB3	101.2	81.5119	4.75587	5.63875	4.50056	0.966217
MA1617	mtaC3	174.096	141.43	5.84983	5.31207	7.21918	1.65192
MA1619	MA1619	0.072351	0.081097	1.58232	1.16075	1.34691	0.88585
MA1623	MA1623	0.111346	0.076167	1.19353	1.00878	0.807297	0.375512
MA1624	MA1624	0.135506	0.054082	1.85562	1.36056	1.00309	0.497925
MA1625	MA1625	0.083992	0.052572	1.35342	1.0086	0.850597	0.433287
MA1626	MA1626	0.069105	0.06502	1.80973	1.2568	1.0277	0.601777
MA1627	MA1627	0.224049	0.110872	2.54812	1.21923	1.86597	0.482444
MA1628	MA1628	0.257145	0.117522	2.53634	1.2463	1.78454	0.631954
MA1629	MA1629	0.141077	0.122775	1.94661	0.960966	1.56554	0.43653
MA1630	MA1630	0.21827	0.084084	2.13954	1.16974	1.45724	0.481954
MA1631	vnfE	0.619543	0.102717	1.53821	0.607331	1.15635	0.254385
MA1632	vnfN	0.648753	0.201268	1.7714	0.88649	1.16113	0.452014
MA1633	nifH	0.664832	0.153642	1.90017	1.02556	1.33734	0.543221
MA1634	MA1634	0.495145	0.219175	2.18458	1.09761	1.62733	0.602113
MA1635	MA1635	0.272532	0.09887	2.43405	1.59983	1.35434	0.713824
MA1636	MA1636	1.78434	0.628063	5.12837	1.20536	5.25161	0.789391
MA1637	MA1637	0.037647	0.055042	1.10457	0.810952	0.618692	0.289176
MA1638	MA1638	0.270632	0.180217	2.69157	1.63877	1.93087	0.7865
MA1640	MA1640	0.441767	0.365988	2.45974	0.831631	1.76772	0.393699
MA1641	MA1641	1.16456	0.739526	3.12014	0.98867	2.63558	0.530293
MA1643	MA1643	0.38769	0.112612	1.0721	0.564901	1.0016	0.269841
MA1644	MA1644	0.064674	0.074589	1.39842	1.09385	0.903779	0.465878
MA1645	MA1645	0.588869	0.246418	2.91154	1.02183	2.20935	0.403768
MA1646	MA1646	0.209573	0.164988	2.7783	1.12778	2.09859	0.569302
MA1647	MA1647	0.252475	0.042201	1.36361	0.735838	1.14334	0.330647
MA1648	MA1648	0.233441	0.171712	1.95299	1.31727	1.38259	0.73784
MA1649	MA1649	0.389577	0.204227	2.66242	1.59137	2.18587	0.688172
MA1650	MA1650	0.483289	0.287706	3.94202	2.28376	2.68549	1.06739
MA1651	MA1651	0.219998	0.105767	1.02005	0.693224	0.777432	0.242868
MA1652	MA1652	0.656342	0.210447	2.62486	1.29453	2.02355	0.582735
MA1653	MA1653	0.53025	0.214163	3.69917	1.65162	2.8931	0.49676
MA1654	pfpI	2.04145	1.24982	2.05935	0.938787	1.5187	0.394965
MA1655	MA1655	1.05927	0.508339	1.53285	0.809422	0.995394	0.362759
MA1656	MA1656	0.791504	0.27441	2.87631	1.25533	2.40984	0.300572
MA1657	MA1657	0.32917	0.094176	2.26366	1.04844	1.63044	0.394289
MA1658	MA1658	8.4791	5.34843	7.82791	2.97117	8.75508	1.48181
MA1659	MA1659	3.50436	2.66739	3.28024	1.19918	3.02874	0.736048
MA1660	MA1660	0.232985	0.127514	1.83848	1.04829	1.1884	0.424064
MA1661	MA1661	4.54319	1.63417	7.8585	2.46376	11.0367	2.39362
MA1662	MA1662	0.813663	0.123058	4.72753	2.19904	5.85542	2.24987
MA1663	MA1663	0.177704	0.134142	2.54502	1.09996	1.44681	0.36189
MA1664	MA1664	0.207726	0.200119	2.47351	1.7267	1.56995	0.746741
MA1665	nrd	0.271185	0.100186	1.81904	1.20106	1.12269	0.488133
MA1666	MA1666	0.390752	0.296911	2.09851	1.66546	0.899437	0.426877
MA1667	MA1667	0.126362	0.093874	1.7251	0.97962	1.1358	0.289248
MA1668	lolD	2.54319	1.24816	3.32774	0.726512	3.70801	0.437966
MA1669	MA1669	1.5037	0.425449	3.90016	0.960079	3.87199	0.414025
MA1670	MA1670	0.379164	0.104873	2.15696	0.877853	1.95745	0.433371
MA1671	MA1671	1.23998	1.40757	9.85224	4.78123	13.6491	1.98424
MA1672	eno	5.75342	3.17781	10.6282	3.73506	13.1659	2.60573
MA1673	MA1673	0.173153	0.093389	1.23858	1.09365	0.786066	0.493829
MA1674	MA1674	1.58196	1.11938	1.59597	0.642164	1.52403	0.362197
MA1675	MA1675	0.233157	0.074802	2.24557	0.992679	1.88862	0.439307
MA1676	MA1676	1.18017	0.560843	5.92562	1.09362	6.06308	0.799888
MA1678	MA1678	0.573824	0.195212	1.38189	0.66573	1.06043	0.305069
MA1679	MA1679	0.389262	0.092529	1.53722	0.861655	1.00511	0.425282
MA1680	MA1680	0.147646	0.071245	1.31558	0.914006	0.829439	0.432031
MA1681	MA1681	0.112822	0.121811	2.59466	1.8129	1.38691	0.666338
MA1682	hsp60-3	3.57632	0.688584	23.5311	9.87514	27.9117	4.30968
MA1683	rpiA	0.957087	0.409697	5.64155	1.38624	6.15343	0.565384
MA1684	aspC	3.13032	1.51017	19.0326	7.3949	21.0156	3.34002
MA1685	MA1685	0.637285	0.360158	2.96081	1.42924	2.19232	0.778714
MA1686	cpdA	0.129436	0.049011	1.99648	0.812664	1.37956	0.325436
MA1687	gptA	0.920814	0.405442	2.34278	1.37226	1.64769	0.553741
MA1688	MA1688	0.680822	0.498468	2.29893	1.24639	1.61363	0.565929
MA1689	MA1689	1.34959	0.471183	3.35976	0.882129	2.87329	0.492617
MA1690	MA1690	2.51068	0.707587	2.32239	1.4126	1.48425	0.528195
MA1691	MA1691	0.234385	0.05063	1.62664	0.44857	1.56046	0.272459
MA1692	MA1692	0.639057	0.170319	2.85698	1.40402	2.18309	0.590474
MA1693	MA1693	0.866874	0.240144	1.73212	1.22696	2.16135	0.656444
MA1694	MA1694	0.181679	0.10519	1.01254	0.580032	0.768924	0.205956
MA1695	MA1695	0.230291	0.072531	2.31103	1.31689	1.55151	0.589286
MA1696	MA1696	0.339618	0.188543	2.77351	1.35273	2.12737	0.715345
MA1697	MA1697	0.239108	0.046661	1.42813	0.929211	1.00132	0.408896
MA1698	MA1698	0.433361	0.419872	2.14821	1.30804	1.40001	0.658565
MA1699	MA1699	0.388005	0.332602	3.16094	1.84265	1.84197	0.915655
MA1700	MA1700	0.132379	0.186763	2.02256	1.51676	1.3258	0.632018
MA1701	MA1701	0.269285	0.140141	2.86093	1.39541	2.23209	0.745462
MA1702	MA1702	0.148546	0.086454	1.6692	0.76658	1.2534	0.323256
MA1703	cat	0.213428	0.054713	1.46894	0.621103	1.15646	0.273945
MA1704	MA1704	0.121639	0.098612	1.72047	1.02917	1.07489	0.518752
MA1705	MA1705	2.34983	0.15783	4.2596	1.50553	4.80108	0.780809
MA1706	MA1706	0.192264	0.136177	2.44731	1.1334	1.77906	0.582308
MA1707	MA1707	0.093385	0.101732	1.71744	1.48702	1.1501	0.5735
MA1708	MA1708	0.648722	0.268151	3.21881	1.06357	2.70561	0.26813
MA1709	MA1709	0.168483	0.026181	1.28936	0.465063	1.0077	0.302936
MA1710	mch	3.45138	1.11726	21.4906	7.8655	26.0238	4.03983
MA1711	MA1711	5.22274	3.28125	2.9284	0.703494	3.90782	0.765536
MA1712	MA1712	2.3561	0.578681	8.00078	2.74268	8.6572	1.03135
MA1713	MA1713	0.776638	0.309756	1.532	0.646179	1.38356	0.402448
MA1714	MA1714	15.4178	13.5755	13.1409	4.68095	14.0729	3.18669
MA1715	MA1715	0.109999	0.052883	1.06476	0.757466	0.722307	0.266002
MA1716	MA1716	0.649577	0.251674	1.44929	0.734098	1.07102	0.328061
MA1717	slg	0.283033	0.091133	1.48242	0.831477	1.22076	0.422793
MA1718	MA1718	0.352181	0.135904	1.79009	1.15173	1.09057	0.460867
MA1719	MA1719	0.442622	0.204046	1.47478	0.824713	1.10538	0.294306
MA1720	MA1720	0.01821	0.040718	0.932244	0.729117	0.541036	0.239457
MA1721	corA	0.330897	0.050128	2.13675	1.02893	1.48882	0.456806
MA1722	MA1722	0.147526	0.0477	1.85543	1.16759	1.17514	0.49359
MA1723	MA1723	0.063155	0.088156	1.79928	1.04923	1.27609	0.476999
MA1724	MA1724	1.08774	0.331513	4.49	1.35298	4.4425	0.702704
MA1725	MA1725	2.06074	1.4751	4.51361	1.2739	4.61126	0.863801
MA1726	iorB	1.3744	0.784268	2.92506	0.868492	2.87353	0.522423
MA1727	iorA	1.09692	0.619524	2.41671	0.81975	2.47433	0.436261
MA1728	MA1728	0.151817	0.210343	2.527	1.97278	1.69289	0.873995
MA1729	MA1729	0.025507	0.034995	1.03373	0.796355	0.556922	0.244589
MA1730	MA1730	0.109999	0.052883	1.37406	1.04727	0.793053	0.428139
MA1731	MA1731	0.230214	0.133722	2.02033	1.38214	1.07517	0.536176
MA1732	MA1732	0.124962	0.142971	1.85898	1.07772	1.82572	0.730373
MA1733	MA1733	0.28438	0.111672	1.84748	0.913356	1.27106	0.378962
MA1734	MA1734	0.994457	1.00875	4.22473	1.04887	4.03309	1.06414
MA1735	MA1735	5.06834	5.3744	3.30481	1.66067	2.32836	0.408746
MA1736	MA1736	0.716676	0.630938	1.48086	1.06005	1.04362	0.396246
MA1737	MA1737	5.51426	3.5969	5.47119	6.26693	5.45214	1.36335
MA1738	MA1738	0.31461	0.109715	2.7563	1.69535	1.80498	0.768366
MA1739	MA1739	1.31077	0.409541	2.6161	1.68646	1.55552	0.70104
MA1740	MA1740	0.25313	0.207726	1.68419	0.71413	1.25974	0.291415
MA1741	MA1741	2.70143	1.24808	9.12758	4.42935	8.3833	1.55399
MA1742	MA1742	0.549322	0.212146	2.23595	1.03621	1.3764	0.432966
MA1743	MA1743	0.136982	0.133436	1.81456	1.45324	1.034	0.549726
MA1744	MA1744	0.087315	0.090919	1.126	0.784562	0.626063	0.319905
MA1745	MA1745	0.096132	0.068088	1.16437	0.771879	0.68853	0.263775
MA1746	MA1746	0.067877	0.075452	1.03259	0.791377	0.600137	0.328069
MA1747	MA1747	0.099455	0.113141	1.04996	0.726673	0.617943	0.321089
MA1748	cbiQ	0.076694	0.054329	0.958432	0.726987	0.578998	0.253486
MA1749	MA1749	0.243778	0.110137	1.9669	1.25138	1.22938	0.490726
MA1750	MA1750	0.197314	0.092223	1.71854	0.97203	1.11315	0.582406
MA1751	MA1751	0.165356	0.161362	1.82879	1.18341	1.08127	0.529589
MA1752	MA1752	0.308832	0.110792	1.56527	0.899639	0.992814	0.402152
MA1753	MA1753	0.353277	0.177179	1.65147	0.982584	0.990811	0.426647
MA1754	MA1754	0.360747	0.129303	1.86636	1.1509	1.10809	0.479066
MA1756	MA1756	0.378612	0.278792	2.1079	1.05801	1.42175	0.428184
MA1757	MA1757	0.227491	0.203752	2.15641	1.50211	1.47349	0.763006
MA1758	MA1758	0.943306	0.189044	2.63326	0.882033	2.23373	0.380124
MA1759	MA1759	0.197314	0.092223	1.98723	1.26294	1.18641	0.44319
MA1760	MA1760	0.296192	0.103121	2.82846	1.65547	1.83049	0.798429
MA1761	MA1761	0.220845	0.10997	1.49864	0.833538	0.962426	0.341712
MA1762	MA1762	0.18197	0.067732	1.67611	0.938556	1.05775	0.420353
MA1763	MA1763	0.043717	0.066968	0.966097	0.823895	0.573802	0.372175
MA1764	MA1764	0.180124	0.118587	1.66867	1.01801	0.901402	0.379157
MA1765	MA1765	0.227371	0.162183	2.44082	1.62458	1.45362	0.680904
MA1766	MA1766	0.231638	0.08585	1.64853	1.06675	0.935348	0.433473
MA1767	MA1767	0.542598	0.131687	1.62526	0.9463	1.00411	0.433497
MA1768	MA1768	0.31601	0.069678	2.14292	1.21261	1.30129	0.48873
MA1769	MA1769	0.043717	0.066968	1.07252	0.747627	0.684895	0.330819
MA1770	MA1770	0.257145	0.117522	2.33452	1.2174	1.595	0.571882
MA1771	MA1771	1.35511	0.458112	3.50782	1.10925	2.79935	0.440742
MA1773	isf-7	0.591288	0.125642	3.51167	1.2736	2.24139	0.700767
MA1774	MA1774	0.835379	0.293405	2.12003	0.770485	1.76877	0.407407
MA1775	rpl37ae	11.9103	3.94782	79.2464	36.0884	80.3677	16.0711
MA1776	rrp42	4.03111	1.77245	18.2345	6.87506	19.4967	3.84237
MA1777	rrp4	8.23415	1.60628	20.4598	7.99413	21.9369	3.07709
MA1778	MA1778	12.9539	4.1468	22.812	8.67563	24.3596	3.50841
MA1779	psmA	17.5552	10.0502	20.2791	6.4522	22.2845	2.50565
MA1780	MA1780	0.148926	0.089176	1.18449	0.957588	0.640236	0.429982
MA1781	rnpB	1.08346	0.827967	7.24524	2.0244	7.22856	0.910944
MA1782	rnpA	1.00046	0.590916	7.91388	2.74097	7.28927	0.95612
MA1783	MA1783	2.36781	1.32485	14.8459	6.15604	14.1471	2.98788
MA1784	MA1784	21.6151	12.5716	86.6287	38.3191	82.5709	20.7949
MA1785	MA1785	0.057085	0.078427	1.17039	0.661361	0.710883	0.304127
MA1786	MA1786	0.461888	0.192059	1.89591	0.707211	1.52893	0.346146
MA1787	MA1787	0.044945	0.063362	0.953375	0.717066	0.536852	0.386924
MA1788	MA1788	0.12012	0.128903	2.04633	1.24912	1.2947	0.471524
MA1789	topA	0.566836	0.139549	2.85382	0.543745	2.78429	0.280652
MA1790	thiC	1.36947	0.670738	3.74588	0.893975	4.30836	0.476848
MA1791	MA1791	0.703862	0.171943	4.00895	1.01343	3.04694	0.629653
MA1792	MA1792	0.29882	0.062519	2.08594	0.684604	1.70486	0.359733
MA1793	MA1793	0.236241	0.083049	1.42645	0.853278	1.00868	0.277303
MA1794	MA1794	1.91215	1.48765	1.53399	0.67918	1.32884	0.283907
MA1795	MA1795	0.057137	0.075604	0.872067	0.696535	0.464977	0.298539
MA1796	MA1796	0.762442	0.286133	3.4885	1.15793	3.83809	0.865715
MA1797	MA1797	1.55395	0.400348	3.16123	1.29363	2.21717	0.48963
MA1798	MA1798	0.043598	0.04132	0.834445	0.673666	0.357666	0.312801
MA1799	MA1799	3.63178	2.92888	2.73051	1.28861	2.4147	0.657213
MA1800	MA1800	0.191244	0.081348	2.44778	1.17736	1.88276	0.557947
MA1801	MA1801	0.284	0.19424	1.98019	1.04906	1.45751	0.474446
MA1802	ilvD	1.7502	0.782926	5.04324	1.02536	5.52356	0.894785
MA1803	MA1803	0.498018	0.40894	2.0015	1.69055	0.982179	0.532415
MA1804	mtxH	1.19003	0.118301	4.77727	1.2378	3.91174	0.506239
MA1805	mtxA	0.76694	0.243356	2.15881	0.719304	2.44488	0.354519
MA1806	mtxX	1.90318	0.710558	5.03367	1.14363	4.73256	0.430965
MA1807	MA1807	0.472497	0.298303	3.00871	2.11026	2.03941	0.891425
MA1808	MA1808	0.643987	0.164587	2.97697	1.66256	2.337	0.863071
MA1809	MA1809	0.063155	0.088156	1.23534	1.00036	0.647085	0.395644
MA1810	MA1810	1.33913	0.363367	3.74902	0.806209	3.51672	0.487636
MA1811	MA1811	8.14847	1.90038	6.58601	3.07552	13.4885	8.8613
MA1812	MA1812	0.34131	0.115898	1.96334	1.233	1.36301	0.448129
MA1813	MA1813	0.601832	0.225664	1.95916	0.600158	1.5565	0.317792
MA1814	MA1814	0.055738	0.054436	1.10766	0.77844	0.71132	0.320108
MA1815	MA1815	1.59662	0.454372	3.07537	0.736895	2.65915	0.467108
MA1816	aspC	3.1493	0.676043	9.47904	3.76102	11.4892	1.49839
MA1817	ribC	4.08951	1.67335	10.5437	4.13324	13.1047	1.61072
MA1818	ribH	3.76472	0.953972	10.0339	2.87341	11.6841	1.35284
MA1819	aspB	3.23425	0.510909	9.65652	3.31126	10.8584	1.30145
MA1820	taqD	0.389708	0.115471	3.30852	1.38925	2.50848	0.387026
MA1821	MA1821	1.70513	0.505266	7.1453	1.05218	6.97514	0.537043
MA1822	MA1822	0.535586	0.260073	2.86176	0.62797	2.83698	0.492018
MA1823	MA1823	0.057085	0.078427	1.04515	0.916714	0.508144	0.352923
MA1824	thyA	0.943575	0.359151	2.27685	1.24982	1.35284	0.61768
MA1825	MA1825	0.165856	0.105193	2.14824	1.45441	1.45975	0.630333
MA1826	MA1826	1.54342	0.207268	2.64674	0.865823	2.55252	0.425601
MA1827	MA1827	2.49471	0.943372	3.66658	1.25148	4.29924	0.721695
MA1828	MA1828	0.278678	0.205451	1.87633	1.07561	1.40298	0.52194
MA1829	MA1829	0.037647	0.055042	0.919863	0.704545	0.574565	0.272265
MA1830	MA1830	0.081365	0.121838	2.20661	1.69299	1.01419	0.67196
MA1831	uppS	0.249848	0.122731	1.80614	0.881346	1.34111	0.558766
MA1832	MA1832	0.228891	0.129501	1.98724	1.15845	1.27186	0.497734
MA1834	MA1834	0.755417	0.201754	3.67881	1.32376	3.32676	0.757885
MA1835	MA1835	0.477871	0.177004	1.6495	0.812021	1.28391	0.342813
MA1836	isf-8	0.640682	0.180565	2.07865	0.957677	1.45493	0.394947
MA1837	MA1837	0.114342	0.101033	1.29959	0.861241	0.680461	0.421944
MA1838	MA1838	0.212081	0.046951	1.67607	1.10081	0.994941	0.453788
MA1839	MA1839	0.35065	0.261465	2.03442	1.2482	1.58283	0.53286
MA1840	MA1840	0.430351	0.113434	2.64763	1.4632	1.69718	0.649837
MA1841	MA1841	0.827073	0.112559	2.54922	1.19959	1.7393	0.490675
MA1842	MA1842	0.140348	0.090924	1.54082	0.922441	0.900882	0.418652
MA1844	MA1844	0.513063	0.249629	2.60938	1.34333	2.08935	0.613716
MA1845	MA1845	0.093385	0.101732	1.91411	1.89649	1.13038	0.691974
MA1846	MA1846	0.061807	0.064373	0.870328	0.710912	0.368914	0.341807
MA1847	hemU	0.093385	0.101732	1.19308	0.686774	0.661712	0.338053
MA1848	MA1848	0.113322	0.089906	1.27286	0.91843	0.797722	0.418572
MA1849	MA1849	0.176476	0.147557	1.88072	1.43198	1.16632	0.656755
MA1850	MA1850	0.132759	0.094386	1.55779	0.957729	0.88938	0.450691
MA1851	MA1851	0.239803	0.178984	2.22308	1.37328	1.31535	0.781765
MA1852	MA1852	0.709681	0.193217	3.52952	1.66915	2.64075	0.687276
MA1853	MA1853	2.14099	1.0265	4.74364	1.94402	3.7898	0.871574
MA1854	MA1854	0.502151	0.214009	1.93435	0.811694	1.56666	0.430306
MA1855	MA1855	0.322027	0.148356	2.35243	0.898881	1.56011	0.434823
MA1856	MA1856	1.18062	0.447495	4.38412	1.21024	3.52123	0.57635
MA1857	MA1857	0.18804	0.078457	1.30549	0.911873	0.835474	0.376308
MA1858	MA1858	0.310059	0.079041	2.07783	1.08018	1.27931	0.496899
MA1859	MA1859	0.398645	0.121037	1.92455	1.01564	1.33646	0.525463
MA1860	isf-9	0.986711	0.389424	6.26806	2.02692	4.68741	0.635905
MA1861	MA1861	0.543021	0.168694	1.97202	1.19047	1.35951	0.406479
MA1862	lonA	1.15142	0.464534	7.5267	5.64765	8.17982	15.6809
MA1863	MA1863	5.02483	1.69338	15.552	5.67294	19.3117	18.1927
MA1864	MA1864	0.161014	0.074178	1.12948	0.660773	1.05869	0.398419
MA1865	MA1865	0.430375	0.361844	2.56901	1.29258	2.02586	0.607181
MA1866	MA1866	0.190692	0.26119	1.21777	0.615459	0.997805	0.385094
MA1867	MA1867	0.386883	0.195353	2.66152	1.3987	1.73214	0.907851
MA1868	MA1868	0.408114	0.230558	2.22895	1.23506	1.65433	0.531643
MA1869	MA1869	0.332036	0.108568	2.59893	1.18971	2.01441	0.3489
MA1870	pepF	0.879944	0.12959	2.50223	1.29438	1.85242	0.630127
MA1871	MA1871	0.075295	0.110083	1.11525	0.821842	0.618162	0.49242
MA1872	MA1872	0.461539	0.418394	2.39069	1.27085	1.6483	0.784281
MA1873	MA1873	0.359478	0.131125	1.97165	0.497567	2.01554	0.42791
MA1874	malP	0.696521	0.165801	2.68731	1.20688	1.91346	0.5027
MA1875	MA1875	0.086087	0.11203	1.5024	1.19875	0.772034	0.469396
MA1876	MA1876	0.981068	1.22117	0.935455	0.546452	0.910256	0.326053
MA1877	MA1877	0.890206	0.241251	2.3499	1.45796	1.49862	0.613301
MA1878	MA1878	2.30599	0.737858	3.26212	1.16934	2.56303	0.503994
MA1879	MA1879	1.03802	0.437952	5.5776	2.79207	4.09971	1.39266
MA1880	MA1880	0.498176	0.267276	4.17248	2.6359	3.10638	1.21061
MA1881	MA1881	0.031577	0.044078	0.730123	0.61669	0.409713	0.32606
MA1882	MA1882	0.161133	0.128587	1.63666	1.07275	1.09564	0.540171
MA1883	istB	0.273836	0.179663	2.91949	1.95099	1.75726	0.775973
MA1884	MA1884	0.043717	0.066968	0.60951	0.457094	0.36245	0.296657
MA1885	MA1885	0.365245	0.262554	1.21956	0.822502	0.921496	0.398548
MA1886	MA1886	0.790161	0.43256	2.67169	0.656643	2.8215	0.280895
MA1887	MA1887	0.721804	0.37817	2.34746	0.680403	2.46479	0.434496
MA1888	MA1888	0.239435	0.097584	1.01123	0.811013	0.72694	0.420605
MA1889	MA1889	0.311655	0.179605	2.80019	1.65799	1.77681	0.740739
MA1890	MA1890	0.263215	0.128613	1.91597	1.22509	1.30666	0.523574
MA1891	MA1891	0.141077	0.122775	0.706466	0.441013	0.616319	0.189043
MA1892	MA1892	0.929395	0.477245	5.90039	3.30625	4.48161	1.42833
MA1893	MA1893	1.53141	1.23366	3.89487	1.19673	3.7443	0.782984
MA1894	MA1894	0.515258	0.286033	0.772353	0.618081	0.630983	0.289824
MA1895	MA1895	0.399949	0.155851	1.31119	0.542779	1.19963	0.313333
MA1896	MA1896	0.037647	0.055042	1.1447	0.756562	0.713953	0.325583
MA1897	MA1897	0.126309	0.176313	1.62559	1.30869	1.14373	0.584789
MA1898	MA1898	0.069225	0.098796	1.05152	0.787463	0.833452	0.436013
MA1899	MA1899	0.225884	0.33025	2.10442	1.21378	1.88075	0.618868
MA1900	MA1900	0.037647	0.055042	1.08464	0.818889	0.720264	0.31315
MA1901	adh	0.566684	0.275942	2.6453	1.48184	1.77166	0.635504
MA1902	isf-10	1.57716	0.568854	2.67487	1.16751	1.89487	0.454053
MA1904	MA1904	1.00223	0.473958	1.97585	0.919347	1.39782	0.355072
MA1905	cstA	0.094904	0.089591	1.32497	0.994182	0.748133	0.353265
MA1906	MA1906	14.4498	4.78045	26.1163	12.3929	32.2536	9.47324
MA1907	MA1907	0.35053	0.215004	2.20177	1.11607	1.64935	0.526145
MA1908	MA1908	0.087315	0.090919	1.088	0.784194	0.639313	0.290564
MA1909	MA1909	0.454339	0.1651	2.6036	1.03297	2.0352	0.431109
MA1910	dppE	0.227663	0.153199	1.79803	1.05455	1.11936	0.440853
MA1911	dppD	0.168679	0.208085	1.76402	1.15576	1.16749	0.523594
MA1912	dppC	0.150969	0.124804	1.62676	1.17666	0.910373	0.472716
MA1913	dppB	0.081245	0.080942	1.323	0.921711	0.742829	0.381718
MA1914	dppA	0.177996	0.130004	1.82642	1.26661	1.2001	0.582295
MA1915	dppA	0.164336	0.126062	1.62678	0.965599	1.12242	0.580745
MA1916	dppA	0.316705	0.184859	2.64014	1.60878	1.62718	0.761267
MA1917	MA1917	0.361726	0.07739	0.821605	0.653252	0.519582	0.283736
MA1918	MA1918	0.150393	0.041953	0.489843	0.381454	0.315058	0.216915
MA1919	MA1919	0.500804	0.181476	2.52429	1.06231	1.84383	0.495101
MA1920	MA1920	0.451016	0.111312	2.75748	1.09858	2.07398	0.623344
MA1921	MA1921	1.23476	0.448947	4.66815	1.21896	3.95888	0.644592
MA1922	MA1922	1.04183	0.438128	4.04669	1.09939	4.83089	0.950234
MA1923	MA1923	1.73272	0.293437	4.44647	1.36064	4.1409	0.875143
MA1924	MA1924	0.233193	0.14418	1.32917	0.924548	0.905198	0.338445
MA1925	MA1925	2.49125	0.840308	6.35155	2.42607	6.10295	0.948122
MA1926	MA1926	0.106752	0.112202	2.51669	1.04459	2.16327	0.357131
MA1927	MA1927	0.01821	0.040718	0.833271	0.628167	0.427432	0.288244
MA1928	MA1928	0.275183	0.218624	1.91074	1.45658	1.05725	0.556091
MA1929	MA1929	0.524596	0.092079	1.51944	1.19327	0.939522	0.475503
MA1930	MA1930	0.230238	0.163066	1.96899	1.21194	1.32245	0.551967
MA1931	MA1931	0.171634	0.125733	1.99059	1.3436	1.13946	0.634704
MA1932	MA1932	0.284456	0.233625	3.05743	2.23063	1.93738	0.995765
MA1933	MA1933	0.408114	0.230558	3.07965	1.48798	2.07458	0.722439
MA1934	MA1934	0.29045	0.117754	2.64521	1.31042	1.82113	0.54275
MA1935	MA1935	0.191071	0.14793	2.45764	1.46789	1.58388	0.725357
MA1936	MA1936	0.225568	0.07445	1.68389	0.761883	1.30414	0.367443
MA1937	MA1937	0.589009	0.264197	3.07475	1.09033	2.54905	0.474267
MA1938	MA1938	0.318661	0.201439	3.79606	2.86038	2.29658	1.20993
MA1939	MA1939	0.471921	0.21275	2.34005	1.42322	1.92206	0.639582
MA1940	MA1940	2.01413	0.956206	1.29492	0.561534	1.11609	0.362961
MA1941	MA1941	0.759076	0.169882	2.61438	1.15317	1.81752	0.42302
MA1942	MA1942	0.049668	0.04638	1.8836	1.07679	1.3749	0.34279
MA1943	MA1943	0.27933	0.109214	2.2041	0.793646	1.9479	0.484513
MA1944	MA1944	0	0	0.720692	0.606001	0.349723	0.252664
MA1945	MA1945	0.181851	0.020388	1.17527	0.785798	0.713528	0.286883
MA1946	dhpS	1.55548	0.269067	3.33066	1.39117	2.3214	0.574615
MA1947	MA1947	0.618276	0.463457	1.50614	0.587665	1.0598	0.318122
MA1949	MA1949	0.522599	0.373863	1.95351	1.06532	1.39609	0.431634
MA1950	MA1950	0.231518	0.056203	1.81279	1.15127	1.18505	0.416084
MA1951	MA1951	1.07299	0.483963	2.94374	0.889376	2.43161	0.35446
MA1952	MA1952	0.025507	0.034995	1.45452	1.20984	0.618801	0.381819
MA1953	MA1953	0.75061	0.239703	3.04204	1.28761	2.05008	0.518544
MA1954	MA1954	0.347683	0.215656	1.23268	0.712203	0.856386	0.30548
MA1955	MA1955	0.121639	0.098612	2.40852	1.43952	1.745	0.56856
MA1956	pheT	1.62914	0.716673	6.4565	2.43143	6.44657	0.586668
MA1957	MA1957	0.031577	0.044078	1.5812	1.19408	0.914099	0.464774
MA1958	MA1958	0.025507	0.034995	1.38157	0.489451	1.03254	0.254478
MA1959	rnhB	1.06417	0.510604	3.79426	1.0813	3.26882	0.558806
MA1960	MA1960	0.031577	0.044078	0.376012	0.328235	0.201412	0.140763
MA1961	MA1961	0.299147	0.065911	2.70707	1.7925	1.96219	0.795209
MA1962	MA1962	0.237968	0.128307	1.95884	1.33394	1.14881	0.517529
MA1963	MA1963	1.15728	0.316636	7.8314	2.3941	7.74343	0.763271
MA1964	MA1964	3.53748	1.78316	15.3979	6.07047	18.9233	3.79639
MA1965	MA1965	0.088715	0.067305	1.70264	1.15731	0.860178	0.431579
MA1966	asn	0.403023	0.187739	2.86514	0.866567	2.31359	0.308106
MA1967	cooC	2.81617	0.838905	3.91266	0.707097	4.43498	0.853301
MA1968	MA1968	1.23612	0.241656	2.49734	0.700206	2.07601	0.328992
MA1969	MA1969	0.239435	0.097584	1.98399	1.26476	1.23251	0.493448
MA1970	MA1970	0.425629	0.118452	1.89362	0.974615	1.27944	0.497941
MA1971	MA1971	0.920026	0.39515	2.12775	1.09354	1.99858	0.492044
MA1972	MA1972	0.555117	0.091514	1.64545	0.82257	1.32382	0.361289
MA1973	MA1973	0.055738	0.054436	1.08494	0.811508	0.650177	0.33589
MA1974	MA1974	0.27781	0.143453	2.35384	0.777624	2.24965	0.247827
MA1975	MA1975	0.233365	0.095892	2.09615	1.14669	1.45148	0.389348
MA1976	MA1976	0.234581	0.258768	2.41887	1.20677	2.50266	0.954437
MA1977	mobA	0.403076	0.111227	1.77405	0.852148	1.40351	0.377542
MA1978	mobB	1.35312	0.392164	2.89026	0.732399	2.82511	0.526026
MA1979	radC	0.341137	0.156298	1.83381	0.734348	1.32357	0.402559
MA1980	isf-11	0.186521	0.102612	1.51223	0.710181	1.06377	0.285612
MA1981	MA1981	0.776715	0.471023	4.4228	1.40152	5.14623	0.676115
MA1982	ior	0.560083	0.419077	3.94471	1.06534	3.99708	0.312564
MA1983	MA1983	0.48269	0.102608	2.25526	1.47528	1.70293	0.739729
MA1984	MA1984	0.168431	0.128492	1.75077	1.22924	1.2192	0.643608
MA1985	MA1985	0.083092	0.089068	1.6934	1.16576	0.959803	0.573996
MA1986	MA1986	0.11405	0.122224	2.14332	1.41823	1.50678	0.595449
MA1987	MA1987	0.025507	0.034995	0.53953	0.44966	0.425826	0.266702
MA1988	MA1988	0.479099	0.184314	2.52443	1.20741	1.90855	0.511043
MA1989	MA1989	2.21373	0.848834	2.39164	0.431282	2.32083	0.298978
MA1990	MA1990	0.574041	0.298589	1.14447	0.50287	0.995618	0.233034
MA1991	MA1991	0.939343	0.264634	4.22463	1.46671	3.79602	0.7816
MA1992	MA1992	0.075295	0.110083	1.57618	1.144	1.26561	0.566755
MA1993	MA1993	0.046464	0.04331	1.15883	0.762592	0.801986	0.330011
MA1994	MA1994	0.096459	0.091013	2.23338	1.72784	1.30154	0.506058
MA1995	MA1995	0.211736	0.182882	2.50192	0.780608	1.92135	0.553243
MA1996	MA1996	0.431882	0.252427	1.47353	1.09259	1.0209	0.49732
MA1997	MA1997	0.037647	0.055042	1.49023	0.702568	2.03451	0.766309
MA1998	MA1998	5.26041	4.73509	2.11473	1.00226	2.30385	0.649
MA1999	MA1999	0.222745	0.100719	1.82186	1.45271	0.991707	0.456888
MA2000	treX	0.32208	0.072869	1.81385	1.05315	1.17662	0.444537
MA2001	pepO	0.147526	0.0477	1.32727	0.683322	0.914165	0.315602
MA2002	MA2002	0.207858	0.105979	1.90566	1.01481	1.41764	0.339526
MA2003	MA2003	1.20439	0.830565	1.68612	0.849692	1.16681	0.25282
MA2004	MA2004	0.72038	0.25265	4.70958	1.31461	4.36783	0.681699
MA2005	MA2005	0.257145	0.117522	2.68684	0.714781	2.2143	0.308598
MA2006	MA2006	0.31461	0.109715	2.20099	1.22138	1.51463	0.605035
MA2007	MA2007	0.121639	0.098612	1.6645	1.01107	1.06559	0.490861
MA2008	MA2008	0.103929	0.05299	1.23683	0.661755	0.907641	0.233021
MA2009	bla	0.584002	0.379446	1.07836	0.467165	0.796249	0.248035
MA2010	MA2010	0.283033	0.091133	1.97209	1.21975	1.14474	0.598012
MA2011	MA2011	1.11069	0.39497	2.22436	0.863444	2.08424	0.364227
MA2012	MA2012	0.427289	0.174238	1.33868	0.935297	0.880038	0.338427
MA2013	MA2013	1.96309	1.25026	1.72556	0.966643	1.11124	0.447468
MA2014	MA2014	0.380512	0.134089	1.93688	0.599257	1.84036	0.458343
MA2015	MA2015	0.508653	0.116025	2.02093	1.24281	1.36684	0.576736
MA2016	MA2016	0.044945	0.063362	1.15534	0.960976	0.66027	0.435114
MA2017	MA2017	0.237588	0.063045	1.6873	1.01446	1.06362	0.47967
MA2018	MA2018	0.130912	0.124348	1.90599	1.27027	1.02616	0.521732
MA2019	pspA	2.81029	0.744599	3.67143	1.10482	3.14512	0.538573
MA2020	MA2020	0.248328	0.148003	2.06387	1.26441	1.43279	0.583147
MA2021	MA2021	0.29185	0.063712	2.09212	1.10121	1.37277	0.459941
MA2022	MA2022	0.248328	0.148003	2.52928	1.42638	1.60326	0.766214
MA2023	MA2023	0.939283	0.530876	2.59883	0.80066	3.03619	0.785617
MA2024	MA2024	0.493986	0.168315	1.8421	0.608461	1.95489	0.387659
MA2025	MA2025	0.46999	0.269782	1.38271	0.260388	1.59179	0.385655
MA2026	MA2026	0.145627	0.16274	1.81829	1.11563	1.08495	0.589413
MA2027	MA2027	0.251075	0.107005	1.95047	1.09514	1.26045	0.605943
MA2028	istB	0.311483	0.232927	3.07739	2.11681	1.87761	0.928574
MA2029	MA2029	0.504726	0.256198	3.14503	1.14546	3.3475	0.569837
MA2030	MA2030	0.043598	0.04132	1.53852	1.40474	0.731726	0.461077
MA2031	MA2031	0.093385	0.101732	2.53166	1.71707	1.47019	0.763248
MA2032	MA2032	0.708606	0.222861	1.63397	0.371913	1.65174	0.246975
MA2033	MA2033	0.371639	0.258229	1.34752	0.448796	1.2756	0.228168
MA2034	MA2034	0.471204	0.288098	1.52054	0.742036	1.04917	0.332165
MA2035	MA2035	0.147526	0.0477	2.05815	1.45502	1.19357	0.797961
MA2036	MA2036	0.534717	0.198806	2.73965	0.735255	2.7708	0.388763
MA2038	MA2038	0.511295	0.212882	2.25624	1.06314	2.30167	0.565307
MA2039	MA2039	0.205958	0.126017	1.35104	0.498892	1.44684	0.241599
MA2040	MA2040	0.218098	0.143173	2.28654	1.17101	1.84929	0.527274
MA2041	MA2041	0.30209	0.174963	3.04221	1.62376	2.01624	0.712758
MA2042	MA2042	0.248209	0.11642	2.1715	0.952881	1.67027	0.451236
MA2043	MA2043	0.165356	0.161362	2.15465	1.25892	1.48544	0.577336
MA2044	MA2044	0.344787	0.215781	3.11998	1.89672	2.28939	0.874046
MA2045	MA2045	0.114342	0.101033	1.76303	1.13882	1.04514	0.523169
MA2046	MA2046	0.268058	0.161467	2.95065	0.657407	2.62495	0.425214
MA2047	MA2047	0.257318	0.082259	2.85579	0.991626	1.98915	0.355062
MA2048	MA2048	0.061807	0.064373	1.09996	0.879199	0.528631	0.327594
MA2049	MA2049	0.025507	0.034995	0.778677	0.766069	0.432301	0.245647
MA2050	dinF	0.070624	0.044687	0.880607	0.652501	0.510832	0.21051
MA2051	MA2051	0.462048	0.192811	2.95597	1.11417	2.15268	0.576717
MA2052	MA2052	1.24621	0.394573	2.19846	1.39555	1.37446	0.495193
MA2053	MA2053	1.11315	0.207805	2.96733	2.07583	2.10391	0.891521
MA2054	MA2054	0.295172	0.10288	1.50933	1.03619	0.829083	0.489908
MA2055	MA2055	3.40357	0.719686	4.11053	1.38879	3.81691	0.587173
MA2056	MA2056	0.081245	0.080942	1.25378	0.91192	0.756194	0.325025
[truncated: 2,538 more rows]
