# Supplementary material for: Genome-wide gene expression and RNA half-life measurements allow predictions of regulation and metabolic behavior in Methanosarcina acetivorans
Source: BMC Genomics. 2016 Nov 16;17:924. doi: 10.1186/s12864-016-3219-8 (PMC5112694; doi:10.1186/s12864-016-3219-8)
Supplement: Additional file 4 — Read Counts. Unnormalized and normalized reads mapped onto the M. acetivorans reference genome. (XLSX 4782 KB) [file 12864_2016_3219_MOESM4_ESM.xlsx]

## Sheet: Raw Read Counts
Gene Locus	Gene Name	LK10_TGACCA_L003_R1_001.fastq	LK11_ACAGTG_L003_R1_001.fastq	LK12_GCCAAT_L003_R1_001.fastq	LK13_CAGATC_L004_R1_001.fastq	LK14_ACTTGA_L004_R1_001.fastq	LK15_GATCAG_L004_R1_001.fastq	LK17_GGCTAC_L004_R1_001.fastq	LK18_CTTGTA_L004_R1_001.fastq	LK19_ATCACG_L005_R1_001.fastq	LK1_ATCACG_L007_R1_001.fastq	LK20_CGATGT_L005_R1_001.fastq	LK21_TTAGGC_L005_R1_001.fastq	LK22_TGACCA_L005_R1_001.fastq	LK23_ACAGTG_L005_R1_001.fastq	LK25_ATCACG_L003_R1_001.fastq	LK26_CGATGT_L003_R1_001.fastq	LK27_TTAGGC_L003_R1_001.fastq	LK28_TGACCA_L003_R1_001.fastq	LK29_ACAGTG_L003_R1_001.fastq	LK2_CGATGT_L007_R1_001.fastq	LK30_GCCAAT_L003_R1_001.fastq	LK31_CAGATC_L004_R1_001.fastq	LK32_ACTTGA_L004_R1_001.fastq	LK33_GATCAG_L004_R1_001.fastq	LK34_TAGCTT_L004_R1_001.fastq	LK35_GGCTAC_L004_R1_001.fastq	LK36_CTTGTA_L004_R1_001.fastq	LK37_ATCACG_L005_R1_001.fastq	LK39_TTAGGC_L005_R1_001.fastq	LK3_TTAGGC_L007_R1_001.fastq	LK40_TGACCA_L005_R1_001.fastq	LK41_ACAGTG_L005_R1_001.fastq	LK42_GCCAAT_L005_R1_001.fastq	LK43_CAGATC_L006_R1_001.fastq	LK44_ACTTGA_L006_R1_001.fastq	LK45_GATCAG_L006_R1_001.fastq	LK46_TAGCTT_L006_R1_001.fastq	LK47_GGCTAC_L006_R1_001.fastq	LK48_CTTGTA_L006_R1_001.fastq	LK49_ATCACG_L007_R1_001.fastq	LK4_TGACCA_L007_R1_001.fastq	LK50_CGATGT_L007_R1_001.fastq	LK51_TTAGGC_L007_R1_001.fastq	LK52_TGACCA_L007_R1_001.fastq	LK53_ACAGTG_L007_R1_001.fastq	LK54_GCCAAT_L007_R1_001.fastq	LK55_CAGATC_L008_R1_001.fastq	LK56_ACTTGA_L008_R1_001.fastq
MA0001	cdc6	135271	64813	179696	36361	74944	82940	52337	43507	75204	53376	104868	106073	87446	91249	177180	214867	199612	148418	57181	28801	76855	256347	169589	218193	223253	253632	181900	174890	111911	45486	174691	244352	185007	256508	334865	292049	216666	273974	216656	178441	53533	265657	321760	264196	266047	271385	332402	358765
MA0002	-	17936	6245	30796	399	1609	10128	2054	1273	7796	9511	5218	4333	6004	2647	18031	32573	25588	20796	8551	2442	5916	20653	28905	6769	4113	6905	2169	6063	19102	6158	21066	11340	9359	21236	27734	26957	20232	22137	23062	11957	10419	19775	28632	25175	27563	27875	20942	29155
MA0003	-	162625	60826	262528	6799	28898	108863	37113	18244	76215	74415	58456	68309	69455	44572	155883	323983	281031	220383	57845	24501	51931	160350	296347	48875	54482	58145	39616	64253	155678	42460	170428	63510	71558	329715	483899	487222	342643	429302	385905	143983	96311	379136	497095	458007	456084	457655	429195	551529
MA0004	istB	49424	20357	75990	2741	10246	27163	11441	5013	20498	15173	15684	19760	18019	10704	53989	112346	98649	89830	23717	5560	19698	45173	78902	18143	15558	18000	12831	20872	47010	10417	50897	23244	27921	121453	195131	184461	136203	166935	131110	63361	23401	147922	180435	157792	156962	172389	156524	201909
MA0005	-	50997	21532	82944	2617	11411	30501	10688	4670	20955	19218	17434	20001	17100	11298	54042	101774	88820	72970	18409	7311	18068	51868	90188	19512	18192	21284	12863	23128	50327	15648	60313	30777	31892	115561	196270	155533	120336	149692	129544	72265	26222	147826	162389	137523	142190	160659	138073	165789
MA0006	-	118003	47496	157375	29203	66539	77195	47665	38435	89151	60311	115512	142463	92729	112543	137207	224879	207203	170455	47042	41555	75121	154067	212284	230537	205560	241135	194820	118590	146913	51317	221337	301062	207462	229304	366556	327789	228684	303131	278928	125720	73821	292277	370567	295397	294023	305377	291971	354175
MA0007	-	90856	29465	136627	11675	37110	58786	32355	22639	66795	44096	53306	74669	61363	57191	109330	230791	185849	146146	49490	20343	52154	115030	176730	83735	82208	84190	68493	72288	107578	31358	118366	103448	92246	282081	472507	488367	288675	400709	288194	146384	52833	355083	458190	435823	462339	461865	507031	637800
MA0008	traB	147262	53312	199749	30012	71252	100464	59965	53125	121690	59734	125237	147415	108385	112580	159583	316306	264637	197117	57681	38272	104648	226643	265103	197794	199709	196547	169538	134276	150983	51018	236196	229704	180692	379237	546913	577945	354650	483829	367038	207724	72441	430696	559950	519879	515778	517080	586232	724847
MA0009	-	41286	18170	50515	3130	8768	22878	8021	4541	22916	15779	17934	20016	19342	9491	39654	76399	68282	48294	11744	6567	19443	42904	85745	21774	18206	18989	15216	20512	37875	12862	50555	21072	25306	101749	125533	134757	86238	113297	93527	46126	18906	94729	128420	111109	109686	110729	106893	144946
MA0010	ftr	114425	61461	127878	83699	201962	111042	144609	161340	308499	93821	344107	442862	269820	370096	260377	263453	397069	238064	138831	116474	206136	584741	270591	671084	570179	669496	498549	586116	237156	99768	399080	983031	689187	179800	254261	232540	191963	191371	165086	118552	68103	215329	265954	209121	202562	207085	218276	258279
MA0011	cheD2	52553	23918	77013	4089	9366	28306	9729	6522	21314	11254	18118	20526	20237	10931	59779	86600	88781	83429	22811	4303	25587	50334	91169	26729	24909	26366	19752	32320	45762	7840	62175	35650	39222	114208	169108	153754	117658	147221	98385	69633	11567	108671	166055	144060	141303	159307	135668	169110
MA0012	cheC2	94982	44798	128812	8043	20607	49241	17812	11813	33735	27466	33031	28863	30059	23089	101439	163364	144300	116337	29246	12687	36145	101110	127582	46430	43185	47904	36928	66189	73148	19453	106524	62398	76723	186932	252198	256178	162115	208349	172296	146294	35018	199239	242094	229348	234452	248883	262945	308383
MA0013	cheR	179281	68810	289867	11297	38301	97106	44717	24142	73415	35319	71570	65926	70943	51255	169624	236312	273837	221754	51213	15027	70181	179985	281656	101807	107986	103943	70310	78751	128096	21661	163337	111429	98133	348961	455805	403733	340178	343894	305276	185350	45129	303648	393223	374121	353406	393994	368769	466177
MA0014	cheA2	263428	103692	392983	15243	56097	158614	61748	34392	142452	69757	119322	128527	127328	72339	289713	521439	481122	400562	77108	26586	101833	279123	492858	113364	124505	128596	80032	121235	209358	50483	279675	126762	129828	686026	980592	1092084	668902	870867	645294	324763	98654	708618	1003004	965107	987013	925835	1064209	1291173
MA0015	cheB2	74305	23844	117986	3662	15991	41115	13785	9647	36414	23618	24929	26774	28999	18475	73298	160575	98618	94456	24637	10508	21013	76822	131230	27538	26338	26567	19186	33502	71505	14499	91129	39380	34042	186632	286144	279009	180017	215827	187551	97388	29449	216020	266758	233446	237713	231577	271721	314365
MA0016	cheY2	30607	13224	45034	3451	10254	17831	9755	5068	16667	9431	15719	14801	17805	8629	29433	55373	56178	43870	12906	4056	14581	36921	58040	16600	19494	18750	14782	12665	32945	5067	39134	23511	21561	68225	106401	95075	64850	74893	66430	41689	14607	66182	82551	84935	86946	89757	88696	97472
MA0017	dyhC	12096	6813	22142	614	1769	6053	1326	998	3424	7370	1651	2257	3216	1671	11153	18310	15472	12883	4698	1856	5997	11289	14411	3779	2743	4689	1883	7493	11603	5278	11557	6514	8599	19236	40708	28266	17230	22981	28054	22203	8078	27398	28599	25567	25319	34757	29424	32874
MA0018	-	20256	8709	20246	3514	8159	12150	5309	5152	6673	9283	8428	5385	7079	5281	35407	29927	25399	25999	5813	4151	15139	41289	32613	25545	34464	30490	30925	28900	19589	8046	29401	29803	29048	40986	47212	44131	30031	30275	32920	43570	8953	41405	41854	36530	36287	37084	52839	45782
MA0019	mcp-2	339752	134354	431904	51479	115948	183972	99326	74457	186193	95577	185820	204742	182154	154135	392216	592568	550775	428775	104391	55069	182257	419600	526505	298003	386476	338474	361005	313757	253407	79543	384012	343603	375100	787969	1079923	1033022	672929	896242	686572	590860	133563	860819	1081890	928916	954180	934328	1097737	1279634
MA0020	cheW2	49348	16644	67108	3235	12372	28159	13786	7534	23565	16703	24753	22129	19980	16943	43400	92269	74635	57791	15039	6587	15244	54753	76591	27667	29447	30645	27811	27368	40739	11018	45324	33300	32559	119193	181730	184688	117271	156398	127578	68762	24327	137000	188794	168941	155162	170841	165214	200052
MA0021	-	108879	33858	149008	4966	24619	69520	23347	9835	48748	35512	39499	41839	41454	26624	98563	219001	155400	124376	31926	11604	24646	112898	175005	30760	38786	38580	26786	52740	96494	21576	105947	48700	59102	273916	424121	443578	263340	367221	312868	141465	63780	328971	440578	369758	391302	379359	410358	538779
MA0022	-	30652	9164	40607	1961	7004	20628	6875	5312	13811	8351	13758	15586	12481	8341	31694	57128	46185	37719	8279	3538	9474	36598	47778	14490	15211	16454	15402	19591	29992	7648	36545	20772	20344	65665	108557	97897	62765	86539	86290	32567	13305	102740	100796	76763	79315	80357	77860	103016
MA0023	znuA	216429	82051	263855	29674	75136	116537	59245	46910	96476	60110	110365	83844	83098	74474	229904	307546	322508	243878	73973	33701	81310	264041	335431	122817	161553	134845	145845	158494	150814	49202	189668	127313	163292	417681	538500	558692	367610	448413	398705	222075	59395	414348	560098	507799	459269	433372	522360	596366
MA0024	znuC	106843	38504	121244	17381	45994	66744	35947	31733	62290	37065	78847	73025	57868	59985	119404	166604	151646	108566	34528	25904	55987	162966	206003	115569	121012	121895	107141	117032	101435	33239	174389	138986	137300	198214	272662	279391	184045	251617	214056	113659	42589	238895	303969	257818	245198	236626	230836	300274
MA0025	znuB	77822	23534	114242	8246	25995	50910	24084	18632	51335	29814	44431	58173	43773	34343	70796	162027	108588	94996	22715	12959	28810	102427	136475	47228	54850	52535	36153	49113	79240	20997	85442	58007	55879	225710	324699	349266	208493	276290	257113	84710	43256	227592	318863	317989	338049	317607	339764	451723
MA0026	-	41247	14796	51675	20608	39462	34750	29559	25704	41223	11916	53998	60917	47052	72868	70894	76502	82924	58749	21120	9927	55295	87096	75499	95788	123448	102950	106337	82652	57708	14417	66775	113977	113910	77674	113585	116891	72447	101175	100343	40232	12675	91987	109677	102743	106747	111248	89849	125205
MA0027	-	50815	19031	97279	1847	10011	36851	9471	4164	20978	23229	16937	17978	17781	9901	52088	126155	92292	83197	21841	7759	22827	64794	99346	26223	18021	22067	11494	25095	63246	15824	66793	35714	34816	145348	210516	187295	139242	165996	158205	71473	25317	131163	188611	163466	163130	185997	146284	179205
MA0028	-	18650	6767	30072	1186	2882	9555	2327	1768	4764	9962	4357	4176	5661	4030	13882	27892	24443	23075	10142	5824	7609	16198	26766	8624	6713	6245	4522	6721	24432	6704	32153	48086	24599	31530	56225	49140	40846	52660	77063	56709	9964	52777	55747	43389	45295	58140	27947	46006
MA0029	-	166266	69945	251417	21745	58078	110217	54299	38219	92322	48531	105077	92978	86761	67474	226301	394229	353109	288738	76386	23779	127158	224082	336887	117266	119283	126439	105086	128637	178991	36431	238107	132639	150210	508086	635090	642669	491253	545897	434787	337796	57886	533856	639861	579018	562264	567268	668150	731033
MA0030	-	164285	61947	227911	15179	46491	97386	44617	26770	84127	36153	79519	80126	70195	48888	196619	303580	273842	227617	44476	18462	63257	204044	259658	81852	116257	96187	101984	109990	111159	27859	146220	92792	134341	451145	591746	664955	420618	555008	423700	238428	49803	427543	635536	589342	621913	579275	720294	811896
MA0031	porB	127789	73241	127795	55438	136615	99463	94165	104035	176624	79152	195752	195767	141130	242517	313217	303597	384974	300307	283674	77641	195509	463070	331749	358554	435851	395949	387786	510122	217684	66997	249087	410041	511706	212353	261551	270683	219808	239685	193415	135595	64484	242915	282302	246458	263970	218934	244808	290151
MA0032	porA	369170	184653	316174	160315	371220	230862	258769	261643	380044	178841	489057	467031	361512	566881	919049	758877	1197958	1000465	958615	187574	588930	1287868	764123	1032856	1333561	1231713	1206575	1266419	498507	173692	589966	1092070	1256627	411627	522048	534942	474939	511829	382651	319853	142006	503409	603172	557403	503022	391607	558686	593905
MA0033	porD	173141	69976	126652	44939	111623	82252	68734	63312	95784	140842	114761	102875	87699	126367	458972	390045	541180	485924	340043	114348	232590	456854	243433	349394	389110	373544	366586	571019	184767	122215	234429	396290	576675	137473	131770	116304	147104	111503	78076	138907	95615	135171	137793	137880	104692	76705	148047	142018
MA0034	porG	83041	41006	73846	40408	103141	59410	75235	82594	142713	55344	167237	176767	119944	203761	177069	166051	249790	206139	171157	56250	154899	278147	174745	300336	349008	330276	283160	245407	139016	51653	173892	342861	308425	109882	138031	119839	112853	119223	99583	73323	52020	138551	144372	117761	110632	106211	119428	143102
MA0035	-	72240	28190	96987	13847	29611	45727	23862	16800	45363	24957	45064	49248	39969	36586	74588	136366	111860	84900	23489	13848	38398	88701	128983	67531	65481	73533	57934	55626	77586	21188	109210	88496	72718	174012	271710	271296	173246	220073	199141	94255	31733	196763	284449	241229	225114	238897	213944	302250
MA0036	sec11	102192	49269	109956	22891	31440	55267	30833	22549	46794	36812	52913	55719	45171	48201	88430	131120	106568	84585	17661	19760	57242	77006	117527	63626	67744	73936	64607	53359	61325	25452	96328	65160	61850	168318	239384	252471	152937	211854	176881	86872	48112	203496	275344	224158	240728	216822	223764	321531
MA0037	-	144216	49686	166581	20324	50803	90889	46396	34097	85419	47886	77611	90403	78959	67893	173730	314582	215248	196590	45023	29438	53104	183146	252179	96503	123580	116531	109153	133272	131452	39039	170379	141958	142044	372319	615777	635930	364244	560258	418408	221369	54558	517151	660483	550570	556832	508719	668908	737234
MA0038	-	32762	11236	45966	4935	11746	23682	10612	9211	20770	10762	20503	26976	20189	16423	38252	78012	63442	54631	20082	4721	18689	41506	57663	27462	33827	32194	28631	23773	32546	6619	36760	28463	25938	117889	174079	176581	114747	136971	120496	70346	12573	115317	171113	153930	149057	142041	165076	187299
MA0039	-	66726	22813	80727	4800	15960	35855	19043	9361	31918	16048	29156	32370	31671	23059	62313	127010	107665	84250	29094	7335	24596	65021	104247	33689	32787	32373	25418	31233	58796	12084	66311	44641	42428	164773	251970	243378	156270	187429	171954	104084	22384	166097	228863	196110	220023	219389	209800	285477
MA0040	-	64053	22185	84938	7449	20199	38771	16514	14022	32549	18374	30058	35173	32598	25052	77365	146297	107075	88925	23510	10355	28461	70647	111808	41602	43624	48249	35786	45560	68032	16757	73268	48404	50061	170930	273360	282678	173397	236845	185669	86148	31088	230842	285132	252800	263455	265908	266950	343052
MA0041	-	18819	6378	26514	953	2720	10155	2560	2151	8371	8017	5491	5866	6704	3799	11745	31744	22188	19843	5353	2084	6020	14243	31003	6328	5083	6312	2747	7315	19639	3971	20639	7827	7630	39579	66135	61107	41009	41216	47048	22832	7595	47745	62216	47074	56284	52884	41885	67805
MA0042	erf1	274256	140085	257996	37727	85693	128578	59115	40759	76221	121662	93228	102369	86399	93538	325776	389214	287711	236505	86570	63626	138319	432853	221817	303376	309477	302810	280140	328127	148128	89347	327281	406541	413659	472085	404483	387841	278545	306594	260885	335427	107046	374922	426165	321519	299282	288276	391603	444711
MA0043	argS	121321	49426	118531	30224	72143	73178	49517	39357	69701	54007	78496	86469	68891	83788	156980	229932	216182	168622	81674	39721	64139	217224	192398	173269	203675	183082	175788	185198	112913	43544	140909	208759	216599	263921	363947	365241	247407	309255	250118	167238	57783	324785	379432	322792	311774	299639	347122	428719
MA0044	-	16796	11815	16821	2144	3906	6876	2582	2304	2630	1726	1157	1721	2689	2130	25353	29441	23961	21272	15707	879	6302	26962	17260	11121	14497	17558	15299	26505	12388	1513	13880	15286	17667	24016	20340	22733	20555	12877	7490	21138	1989	20707	17194	19512	19463	15562	36420	27039
MA0045	-	68969	19060	70587	19305	35486	35729	22384	18119	41364	19853	42183	40935	34495	35537	57909	93608	95681	77926	26309	17805	38873	92691	148338	89946	115186	96452	92385	54903	51756	18828	73566	87952	79328	142209	183241	179056	105514	151267	115465	81020	25747	138082	182579	156386	166269	168068	181577	232724
MA0046	-	55204	18277	62337	7023	19413	35854	15068	11365	30863	18922	32889	31134	25776	23813	54701	98838	87105	70543	15391	11453	26600	66972	100692	47590	52313	50636	46092	38113	53223	15726	71699	65153	54462	133025	178884	187334	125220	154503	142523	64808	29670	161954	193345	155294	167180	158617	172527	218184
MA0047	-	67504	19707	96855	5804	15636	38460	16218	9566	32557	18673	30871	29532	30751	23536	60943	120734	111464	98706	18491	5841	25508	72239	117133	28602	37865	31589	26156	30934	55701	11822	63025	37645	40797	185957	246469	248826	163804	208086	177063	77369	27484	196639	252204	224239	225048	207545	216014	304860
MA0048	-	31836	12213	42593	1897	7940	17833	8725	4953	11406	5569	11862	10898	12700	7897	34461	58588	44723	33469	7613	1563	11532	36507	63536	11143	11826	14663	8610	19028	28331	3985	30328	13520	14867	71591	96422	99080	67236	82576	84120	31977	7098	77970	101427	89421	76811	83972	72231	107805
MA0049	-	9208	2813	16796	393	2378	6587	3322	1607	5221	2885	3820	4777	4504	1471	9908	22510	10868	13729	3216	1290	2850	12610	22444	2778	3532	3444	2107	7878	11192	2255	11192	4307	5261	41861	50309	68655	33388	51945	43490	11431	3140	35720	53493	57835	61026	56454	76982	87924
MA0050	-	165479	52219	216723	9799	40358	91862	36639	23086	82182	40829	74140	81028	72335	48543	138828	295094	244283	199792	43426	18716	44672	170994	277427	52975	56159	53294	41485	79172	113528	28691	123369	62235	75524	491889	642228	747013	409500	592709	462205	178401	52368	425260	678878	667317	665015	590604	684659	897610
MA0051	-	162095	60476	218010	6885	30812	92286	31295	15792	62766	44733	57833	61812	62199	37287	156591	331505	281014	217138	52472	17803	59396	152963	280645	60437	59223	65404	39628	66271	142796	30176	169378	83477	89625	411218	616094	621090	394872	502421	408884	210652	64600	482928	610780	529894	530967	561272	523500	690023
MA0052	-	13244	4754	24728	360	2370	6320	2306	498	5940	6742	3811	4062	3750	2160	10770	24683	17734	12981	3868	1217	3543	14551	26089	4411	2940	4841	1630	3751	12748	4328	14228	5829	5950	32709	49102	46960	29838	34703	36033	13831	9106	32494	47029	40623	46348	49324	37618	66140
MA0053	-	114139	37548	134810	18163	40408	69005	34367	24199	50956	32688	53639	51280	47807	48380	126654	191292	203155	150005	47102	18088	50010	153576	207914	123176	141963	134987	132013	95992	105174	25633	127445	144928	126731	267104	358842	343430	258965	308158	254300	180172	45810	329838	369637	313407	307945	326387	339143	437005
MA0054	-	110041	41094	134053	15337	39785	62591	36895	22546	58154	33472	69343	64519	58469	52829	115083	193429	192960	142692	38772	17397	45119	157104	166168	87941	128780	92993	109997	94389	94186	28649	106868	103051	112678	253376	366043	383236	226484	338371	265835	130678	51726	315449	417850	339323	359397	356191	368248	470275
MA0055	-	24238	10153	31818	4269	8970	13115	6817	6534	17345	4745	15872	18507	14891	11436	27114	48441	38845	31624	7620	4040	14304	27709	49306	26793	27904	32605	27511	15982	27395	4095	30996	28682	22816	55325	87874	84755	54709	77637	61586	35083	6953	69465	84960	78182	78853	77681	89125	104669
MAt4684	-	4761	2104	5304	2952	4778	3128	2253	3026	4524	3144	8237	4597	4015	2572	4547	9317	11877	21755	37608	2874	12779	8614	17318	3176	4563	3180	7390	4365	4349	4007	5283	3382	4775	10221	14883	19328	21421	76769	55000	6148	4774	13025	17690	26986	42221	74792	8628	17214
MA0056	-	154147	79750	116219	76666	168735	102293	105516	110939	142996	117922	147337	114849	111640	177425	176978	139251	193225	73406	27693	123985	70886	396770	85109	314163	533094	331315	533501	231806	42252	94384	79733	354201	398592	144186	78784	60670	40389	42291	43656	163050	78732	50269	62820	51960	49461	49036	91794	71829
MA0057	-	31124	9060	29126	41109	95141	28480	71704	85015	115242	21166	127721	102802	98310	152265	37210	39751	59779	35312	16432	43662	29474	116337	38233	217628	380857	218018	295521	65385	20399	21278	29733	178697	146562	55054	53671	51579	34714	37930	40391	45748	12655	45801	54906	41781	52773	47938	57189	65987
MA0058	-	76724	43983	57967	57771	135650	60439	94381	100934	139374	80645	155760	140767	105418	199844	121925	106210	179139	96675	57209	82293	59975	321390	71484	317813	558364	327825	465924	227709	47176	67513	82045	316104	407174	123767	93165	77743	57858	51121	47097	126612	42484	67588	73695	57929	61947	58601	98145	94183
MA0059	-	78697	54375	62633	37034	72565	39611	39949	35924	39707	27194	60506	35221	32658	55758	117701	81089	157931	110596	60340	31664	41844	176438	50744	158362	252337	191565	320994	138183	39242	24462	47975	172501	185253	59464	50125	44693	33040	31310	29103	81642	16324	42282	41637	33992	32443	36854	53410	50400
MA0060	-	119989	48497	184419	5024	23365	71936	24720	11813	49511	19729	49707	51705	47023	32121	115696	217072	223302	190534	42070	7253	44409	104703	199027	45653	49913	42867	31441	39322	89814	18083	112809	56380	57668	308208	425930	397693	305255	372259	317492	145673	37247	306439	451719	405003	357923	368694	338368	462906
MA0061	-	102719	39421	155452	5513	20630	67435	21803	8481	47803	33427	42146	42055	41780	24004	102857	215248	220728	170519	36423	10378	35691	106895	193334	35206	37656	34528	25815	42053	98365	21771	107732	45085	48777	299470	445623	402488	286337	357619	308690	143144	54158	318654	432260	380202	369515	368041	348496	439869
MA0062	-	30471	12312	36450	7186	12648	17385	6821	6755	12525	16010	12847	13873	12100	10575	35561	54206	34460	31005	5498	9515	15475	34300	46042	21446	23369	22907	23450	23286	28064	15622	33669	25641	31552	62007	96676	105650	56831	82232	66151	34925	17335	73179	95526	91685	93294	91107	101469	107807
MA0063	ssuB	89727	36850	115388	9748	31812	51408	24377	19670	52972	31074	51962	67581	53963	44484	81202	197415	154780	120433	27781	14416	49878	104203	147780	83251	76364	93948	61902	54406	85444	26614	123388	101455	71553	244265	364275	395896	234204	326307	266091	105877	48086	288933	366688	358954	375243	323735	357368	457750
MA0064	ssuC	86685	31270	108746	15003	41716	51430	29502	29382	64498	27137	64305	90179	64945	58370	90081	173919	154312	114234	31088	18825	71899	116733	153589	111097	93351	117555	86999	68769	88314	26286	145504	154489	97494	234705	335261	411297	214312	331035	225123	100876	34649	255643	347948	350676	398152	332953	430075	508197
MA0065	ssuA	129225	59348	154783	36003	103845	87228	80246	76803	122253	49730	159565	196756	150607	172954	158929	221842	283667	234834	151869	39293	511527	276476	421555	375673	278566	400470	204747	203906	243120	47221	468414	490961	258520	328315	396171	343310	466842	411498	334325	245993	60696	399908	410973	374984	387774	304994	322122	389626
MA0066	-	9894	4157	16538	1119	3057	5152	2274	1925	7139	2308	5329	9930	6088	6696	8087	18783	12613	11592	4571	925	26484	8206	22112	13055	5386	12026	4820	3862	14899	2265	25904	21081	6866	25484	38987	31417	24596	25705	24316	15419	3974	25867	31843	29985	33135	32413	29391	40459
MA0067	-	45046	13074	60161	8927	20224	27534	16830	14731	38671	11385	39333	47149	38286	31260	49887	86786	84064	64298	23244	5616	70977	48257	86727	60959	31481	65257	32973	34885	57319	9745	99162	87589	38937	130935	195287	203487	106817	158052	125579	68750	13913	148283	191799	174459	192742	177947	216497	262726
MA0068	-	735654	394276	701973	265773	589360	472841	463822	461285	691221	381752	753073	721067	617212	810661	1356692	1409455	1818578	1579576	1232272	347766	844498	2214541	1452835	2798299	2480554	2989903	2159513	1855658	922310	341002	1452988	3546758	2731251	1730084	1727070	1613528	2077649	1645633	1221880	1751280	298561	1718174	1703157	1821330	1673250	1246160	1807815	1823968
MA0069	hypE	133668	62581	148731	29125	71741	88900	51867	41520	103895	65626	103896	108223	84508	97119	146710	206232	199785	157221	41036	42507	110630	190987	212855	318132	225403	374350	194511	148807	118210	57056	284705	359297	218301	300429	380209	414038	266502	361057	276021	157131	72090	325495	432838	377083	423225	378947	415233	554245
MA0070	-	22805	10061	23968	678	4200	15298	4569	1761	7205	6345	4920	6722	8531	3728	21482	50168	51521	39960	9383	2938	8418	19111	30860	3916	3744	4307	3081	6281	16588	4959	13310	5652	10432	62113	85033	104980	62951	97047	86524	35307	9210	107305	113745	93942	111307	93471	86110	118694
MA0071	-	118534	51947	129181	29864	59368	67180	38253	27840	53259	36130	68555	57878	57138	56534	133539	142628	151947	111154	30678	26375	65515	183488	132937	198375	185212	220712	188078	118365	68475	34234	132479	189838	161100	232597	230265	232269	165084	189809	177629	166623	50669	201416	249171	210307	198746	204541	244439	278258
MA0072	nrdD	379254	165903	395603	138103	316091	262233	191713	174627	280373	162772	369753	379022	318267	397970	604429	605170	646926	489543	287141	134757	529117	808725	562357	1225113	927803	1362968	805681	755514	380771	159206	784746	1416452	977915	946051	863171	904199	678534	787041	607551	1016999	149320	818784	942774	876619	805639	712412	1253971	1103234
MA0073	-	40227	13529	53863	1063	7543	22997	7656	3845	19372	17525	15493	15065	17849	9632	34195	71190	59279	53864	10413	4884	14375	38749	61895	9515	7187	11290	4976	12720	32766	13123	30959	13095	14535	120946	148820	165095	113495	144634	121256	47130	25915	125330	186588	152031	171004	176734	126376	216225
MA0074	radB	95656	33963	108219	18552	30089	58431	27338	19697	44046	27646	53180	50173	39547	39726	102803	144044	127708	89489	20067	18009	60841	97133	146727	69413	87529	79066	94735	65051	74658	27068	106653	73563	85931	217255	289542	291631	195427	269551	236104	116611	38891	234059	328429	265204	258441	249563	253147	340914
MA0075	-	175481	66262	200246	55785	106452	123825	88365	72719	152783	82409	190512	209171	139810	170448	229837	301137	306547	239308	77362	76002	166818	333665	334648	370254	332350	421812	314578	283906	205945	86097	350071	477443	358938	424859	515240	579674	350438	492153	413349	234256	95001	427199	590615	523360	536790	488287	534206	688403
MA0076	eif2B1	192996	75820	219204	38006	89664	124162	71911	48532	122998	78909	135863	140468	114155	113536	194568	330297	301756	239434	60806	58024	112050	292343	295127	237542	254674	253788	231176	186105	152094	73676	210783	252982	241240	442999	560906	667796	392111	584759	448809	220335	97177	465826	679748	591820	596525	518835	652546	795788
MA0077	-	40370	17089	48655	12261	26086	35551	20195	24616	35583	24399	43415	42699	39664	43936	54622	92032	64923	53413	13859	14820	26476	86962	84727	77637	113617	99874	111048	63450	49395	18856	62476	90446	89714	112075	145899	167889	99254	142462	132688	70831	25320	122919	169124	145575	154747	144813	146118	176387
MA0078	-	89681	32319	127968	8585	24211	48992	18772	12620	31076	36871	26351	30864	32332	23174	69901	116187	109946	90627	27420	13779	32270	84159	121255	46082	40720	48724	28936	50614	74213	24787	76069	55802	59407	187267	248445	259523	171238	200769	198537	115619	35182	187113	268903	224701	252902	278303	217865	309680
MA0079	-	221120	76981	336726	13265	46014	124467	56076	25580	120986	73648	81203	107540	107593	68317	234148	427659	397208	352541	91756	24028	100812	228174	366395	97895	93129	106260	68957	86440	217282	55616	200781	121039	122300	640936	943089	967815	644809	812506	668307	378033	93370	692092	954136	892362	998977	1012222	821186	1196819
MA0080	-	145764	57020	170259	18268	47007	95267	40498	23660	65288	57847	72476	70839	68536	50823	146067	293869	223003	176315	36827	36843	49944	175972	241730	79983	81535	80510	74257	105835	132993	48064	166113	114876	115250	388274	552074	596277	359833	509004	438096	173270	81710	439271	614740	552305	526429	490546	526551	671863
MA0081	ppk	173024	78198	181842	44400	92411	114320	73353	63004	115157	58037	140754	148794	113889	123472	220216	302017	257088	213386	57502	50252	125669	310305	301300	208742	253824	224388	248179	261393	165727	53686	245131	304683	309837	444446	514189	559920	364161	528040	423780	306380	77258	495378	641950	513540	492583	456042	508466	647413
MA0082	-	3106	1218	6140	83	1005	2290	511	100	518	862	451	438	674	414	2918	5067	3958	5143	220	523	709	1619	4728	509	463	804	100	1676	2073	1183	2514	930	1297	7999	8704	9869	5314	8625	10522	2437	3249	9696	8118	10584	5423	6941	5540	8050
MA0083	ppx	154144	64536	182041	15315	42609	91480	41574	26320	81540	50029	93052	88515	69368	62420	147495	287286	228718	191782	41163	25525	61896	180879	254042	75100	84499	78184	79428	95154	114374	37141	163278	106850	115579	459536	556131	693119	392318	547110	434363	186416	80154	449971	700132	592222	617007	516806	587062	788469
MA0084	-	281403	115230	358437	18710	65146	152466	68141	40287	131571	58773	123415	130873	121983	82441	307998	487146	412890	355202	66273	25258	88289	293992	444414	118970	134688	127841	108030	181980	208166	46332	268437	145518	170917	710055	917762	999654	624242	863011	684699	362564	89708	735532	1035777	914590	898368	829483	975799	1193560
MA0085	cdc6	87461	31063	102786	15422	33631	56574	29996	22503	56934	32429	58731	57232	50664	45840	96894	166444	136297	111604	25668	27508	52220	145745	179202	78531	82706	89076	77468	93585	88924	27047	117147	107833	98169	265173	320181	351002	222136	304425	247065	177955	42144	258017	378174	315689	348800	304681	392414	441030
MA0086	hsp60-1	2590458	1442079	1804713	984881	3214647	2343280	1405413	1525954	2358013	1088340	2753191	2894603	2614878	5342188	4505623	3830962	5674522	4748833	3615230	1112446	1983675	9272660	3459000	11690193	17566047	13043970	14699589	8590349	3017047	1030064	3703875	11870812	16998529	1241433	1048773	887648	1280843	710016	398933	1290915	782126	1171138	1015582	1042554	721705	446068	1031762	963206
MA0087	-	143530	49055	169383	7934	29757	82054	31937	12391	66796	49322	66029	67955	60957	35855	141016	286564	254706	222078	43997	17016	41814	131683	239163	43216	46220	44095	34602	55396	118556	33214	133207	58326	73653	403221	572230	607228	388360	559281	420170	188658	86204	484184	669702	569794	581192	525450	521023	742230
MA0088	-	56469	18244	85338	1999	10476	35618	10394	6132	25649	16830	25941	23158	28253	16262	59245	118163	106036	74562	22260	6080	15807	52621	95577	15050	11836	16714	9985	20587	53343	14257	54319	19565	21216	159851	234804	235390	164948	221587	177043	72622	30808	186866	287318	224602	211665	212409	191327	259104
MA0089	-	47536	16147	64687	9616	24577	31801	26428	24088	41382	15407	47712	43289	40225	44081	58557	84858	67539	60170	16988	11213	23502	66644	79155	69085	72251	70087	65857	45325	44049	14586	60164	79983	57955	111921	161728	152962	116084	132780	103986	73981	21994	129609	156499	128475	128268	126838	137965	174739
MA0090	pheRS	147359	69574	159950	52748	105126	97797	99505	90303	138612	54619	175114	200781	148158	199071	194229	253709	234897	176041	65456	36670	120206	266240	251102	307413	374629	385923	329403	217704	160545	46792	259858	351259	283737	345454	437923	447229	307531	420128	301355	226715	54377	358241	501580	426321	385805	373463	434955	526334
MA0091	-	70888	28484	93336	7150	19823	43361	19247	15386	41190	20789	38042	38540	34554	25003	81234	144847	133976	105051	21742	8994	31966	70398	128702	26986	34751	32273	31505	30412	59940	12312	72226	38228	42092	189186	234750	242996	174759	230398	175404	77813	30923	195767	276260	227537	246875	236899	231250	306360
MA0092	-	36571	21984	40513	38763	81287	38449	64031	90987	128554	14385	146517	273952	134202	224988	96041	74022	78536	46469	17161	20139	110157	127036	108381	275720	173227	301404	148799	159524	116659	20378	206468	408585	187673	73578	106862	86219	65617	76683	62284	69988	17166	71283	97239	83521	85336	88604	94591	116288
MA0093	-	104739	55125	107767	18563	32989	51154	31916	21900	36773	40744	41791	39069	39257	37541	155170	171788	118228	86643	32198	20197	56298	153782	116824	110714	134923	116049	104071	113229	73263	31284	119412	114919	135388	149783	171606	152353	112705	134623	114349	107727	34175	135469	171287	128645	121590	130601	139816	155994
MA0094	-	11987	5226	16064	227	2449	7935	1973	975	3920	4791	2991	3615	3316	2257	10711	23701	17460	10801	2826	1173	2430	13131	19887	3552	3066	2823	3610	6779	9569	3700	13055	7250	7277	20932	36193	31175	24173	28499	26137	11878	4966	28255	36565	27105	29773	34862	28294	34143
MA0095	-	46349	20259	86549	2172	9068	31184	11021	4027	18677	18084	15488	16800	18716	7699	53133	108563	78426	67320	19037	7821	20870	61290	85048	21527	19993	20687	10159	22837	59568	14441	60737	34058	34632	135113	194246	158723	125532	151692	142051	62685	28497	131593	172394	150698	146386	157939	140765	156435
MA0096	-	249735	108390	325872	28499	82346	153370	71755	48222	133476	76336	123646	124734	105824	90966	349954	486723	449983	361638	78814	38899	94675	340928	380850	139080	187373	152418	155045	213838	193556	59150	239595	182325	217507	563426	813752	829762	545391	729572	548307	291644	104976	612063	817079	747943	767877	700730	915281	990666
MA0097	glyS	244258	126365	258880	58454	132100	149214	84552	70468	138762	94396	172455	166421	120335	169512	327052	436099	409618	346894	141419	76308	172245	477192	297722	350477	423387	364275	348169	396675	195742	78545	334615	407325	486886	393943	479867	481165	333619	393270	342605	222823	89863	424920	506020	413151	412740	363782	443480	553655
MA0098	-	68967	30697	98712	12487	26507	42414	24708	21708	54389	22423	45063	51496	44761	37634	82122	140770	114937	95341	26763	9352	62361	102130	175640	81749	84106	84957	66982	57040	85187	15988	94526	90185	80918	198573	283272	289662	194523	234416	193382	126091	24846	192527	285479	260572	255884	266046	227772	330781
MA0099	-	25211	9058	31162	880	3042	14323	4197	1368	9421	7067	7039	8629	8025	5905	18990	51202	34928	28269	6815	2494	10154	23522	40238	7030	4947	6386	3308	8017	21463	6305	21495	8597	11217	69004	94175	103457	65463	77101	72516	33117	10004	73511	96953	87610	91951	96985	85783	112535
MA0100	-	46474	18466	69519	4302	15462	35322	17832	9411	30338	18480	29311	32190	28670	18092	52412	112695	97497	77983	17138	9157	22318	60409	109078	21513	29576	22866	18043	34123	45170	11619	45188	25883	34107	159034	225290	268834	163069	207568	161278	70554	27182	165849	253822	250251	246672	217086	235966	299289
MA0101	-	48047	15875	69955	2627	13463	30379	11859	6288	24881	19128	24922	21430	23127	15040	44215	95978	90698	71404	17612	7800	19739	53713	100124	20748	26147	23925	16609	27658	42274	10993	43261	23479	30195	126427	181557	194938	132684	172418	132871	61363	21456	146188	216660	180947	174475	164667	170206	238450
MA0102	-	47190	15411	55666	4290	9230	30861	7951	6108	20484	12490	17387	17269	17854	10519	47562	94549	79288	64857	12884	5614	17709	49434	86503	14120	16946	13792	13767	21899	39174	6740	42630	17466	24292	133244	196939	221897	134593	180284	151696	60207	16413	147187	213073	207667	216461	208784	223786	299149
MA0103	-	36124	11737	49356	1442	8131	24309	6976	3618	18692	18472	12847	14383	14227	8026	36815	81679	60625	41704	11550	5271	12698	36053	64148	12428	10830	13570	7746	17541	38919	10365	40142	16066	17266	95350	150686	153444	102768	133136	105188	46782	26087	118295	162696	138179	147330	138977	137539	193303
MA0104	surE	45528	21041	50213	12818	27944	31496	18988	15777	30485	19398	35111	34961	29606	35554	54942	67693	49512	42975	12210	14608	30104	81375	73909	79456	79865	77863	61864	62008	55695	18810	84257	84110	88426	86162	115028	120222	85051	96822	83997	51223	21036	99520	123889	114175	108825	104447	102855	147774
MA0105	moaA	94878	57459	121443	36670	68480	66362	53591	52916	120482	40698	134552	98100	80786	94892	120108	181740	157882	119978	37335	36918	92639	167903	176996	176919	217025	183996	182966	121941	114794	44448	159097	179846	177940	198837	282073	266601	213180	234242	184882	101373	37710	213002	319257	265468	266165	254639	227784	335613
MA0106	cbiA1	94650	41773	101680	17286	44247	62780	31928	28140	57899	43707	74256	72663	61879	60699	142426	215144	187766	145487	48017	30554	61425	159579	189966	125136	119222	135039	111592	145076	124592	38022	171835	200178	166994	257767	331914	324833	214741	294908	251338	148552	58222	287607	380880	298658	285182	268311	323336	378807
MA0107	gno	71029	27463	97229	17314	50753	56698	45139	42125	85193	28022	87048	91705	69132	68448	94943	149188	170275	132216	73341	24654	62016	159881	198978	137327	145310	148727	109165	94557	100294	27447	105436	148847	122866	245521	280578	274708	272123	225588	195253	186376	43890	231884	284106	277444	253553	232106	295428	343532
MA0108	-	16032	6559	20626	1189	3914	12049	3679	1773	7524	4857	5269	5018	7184	4235	15383	29539	26585	24897	5841	1706	6126	19032	30068	8683	7122	7783	4985	10371	17260	3095	17747	13118	11334	44815	52552	53395	36980	42617	45308	22800	8384	47395	54723	47726	48348	53225	42178	52642
MA0109	-	140125	71240	177641	26625	59390	81160	43053	32986	71777	35566	95378	85171	69212	76411	146979	210544	195943	155019	38659	31865	62941	177910	208947	117771	160895	142598	162253	146801	121663	34097	181516	179339	178683	269334	347127	358596	243954	317227	283635	196233	50348	337799	418844	328615	301168	283829	321020	386312
MA0110	pcnA	206644	92812	180216	89250	187553	138312	137310	137281	225534	121335	272371	288859	192123	279420	277662	240612	278772	220309	99323	121394	224267	513695	422742	493654	564945	534084	537568	399106	219944	128766	384760	635438	498537	342686	331590	344395	294291	283077	224698	286637	93525	306832	362181	317319	273846	221674	342257	379607
MA0111	-	5718	2893	8654	1495	3175	4790	2479	2173	5235	3175	4649	5176	3798	5544	6295	13610	11325	10663	2763	2149	2943	8981	11134	7536	7563	7729	5118	5543	8066	3028	7865	8936	5799	18707	23698	26849	17029	20026	18520	9118	4293	23322	24412	19191	21988	18853	18239	28301
MA0112	-	36477	13319	46212	10503	27048	21173	23461	21152	45685	9961	53319	53465	39408	49848	49099	78154	79951	60383	16916	7563	18924	44594	76642	76178	92969	86017	73423	23373	38617	7602	43161	64794	43065	119940	162493	174243	103236	143584	93587	51639	14450	115345	171432	156161	160097	139081	178471	245307
MA0113	-	46486	27355	53207	18027	33468	29486	18761	22981	42692	34490	45152	50258	37220	44321	77268	52742	42610	32596	9114	27979	26499	76745	84687	94308	92437	99384	85697	85695	44195	30166	87878	109694	91190	97342	100957	118792	70308	85559	69749	75570	32058	68363	100824	106220	103420	87799	118855	140055
MA0114	-	68595	21254	83144	9866	28886	47665	23612	18525	40768	27390	47009	48661	43457	35671	75040	138619	112036	97870	22011	17467	30445	80497	133007	53989	67399	60396	56830	44218	68422	23021	77238	68208	63207	200641	276471	290580	188735	248642	224315	106365	45578	231797	318563	274438	264213	264299	274901	345881
MA0115	psd	46069	12820	62067	7665	20966	28793	18102	12065	31548	15591	30659	41628	28914	35386	48779	89335	74892	63407	14954	7684	20162	52548	82883	35803	44105	35327	39828	25321	41107	11961	45081	39415	38758	135779	190981	205423	134064	168110	137856	56819	20201	140300	225002	192967	183944	189311	175555	258041
MA0116	pss	77286	36042	92388	6731	20453	45957	19049	12608	34814	34939	29022	35992	38299	25776	83685	149563	113188	96044	21980	16989	22880	95077	98078	41985	54259	45457	47485	60999	59512	27011	70104	51323	52932	219047	279963	336039	197546	273563	208157	108277	49614	217515	319674	308015	295178	265187	311407	413173
MA0117	-	23451	6921	32543	1117	6289	15396	6792	3685	12686	5145	11008	12708	12450	7872	20046	40509	37470	28186	8392	2886	5902	19487	35833	7292	9398	8592	3449	10071	19013	4068	17660	10295	10886	53640	78236	84796	57290	73877	54246	30735	9477	69923	93018	74533	76049	71734	60597	94347
MA0118	hisC	91156	46708	96414	18448	43629	54912	25463	18197	37078	36290	41608	39172	35505	39705	104541	147215	115765	98861	42825	23748	45620	120903	84613	75138	85867	84337	81743	116525	59228	25414	81637	105969	123776	139973	177840	175014	121943	130183	115174	88829	41245	146631	181475	143152	150847	135183	183651	215122
MA0119	argD	106190	46302	111514	25943	69109	76312	45436	34883	60623	40152	71085	75322	60155	69028	159719	206692	188167	150106	70993	29635	68541	188254	146042	147106	172605	157969	135510	152728	97207	35656	142003	172574	196664	221364	300618	305621	213968	278197	232376	144744	43521	255886	360767	279329	277637	238652	283768	356038
MA0120	-	212334	101321	221776	48639	96315	133921	73410	50057	103065	86151	120967	106908	95394	101617	262276	259603	280267	197503	49277	49756	154039	380945	299951	238445	344715	275311	300096	247090	144942	74758	256712	273001	287469	411928	428457	446973	303050	375503	310996	282886	81106	358988	473428	417491	393666	365526	433629	568190
MA0121	-	47179	18433	48009	12053	26047	29298	20598	16943	38050	19313	41285	39264	33111	37978	53993	88313	78667	63201	20005	14224	35793	67203	68511	78389	93026	80249	77595	71758	45037	15371	63025	85501	85309	111611	154708	168563	99141	129381	96619	54219	24259	120162	162551	139697	165414	141493	162464	221821
MA0122	-	120357	47604	158822	27127	61122	74311	45172	33845	83205	53333	98903	94387	79879	79280	161492	215064	197000	163067	40162	33891	74340	199209	229710	149971	150340	164150	142000	141555	130399	45957	195304	194441	159091	262773	410250	396652	251488	357743	260152	136271	66636	330930	442623	357757	365324	341949	360161	483087
MA0123	-	106727	40679	144216	14081	36397	65347	33958	26135	68787	35118	70044	72866	63327	55638	131031	191101	181604	142633	34504	20305	51054	152989	200806	84471	87435	100293	79490	93080	108278	32257	136863	105195	91284	281979	397179	407101	249201	359179	265666	135915	56370	325063	437454	383382	377692	376655	365688	521365
MA0124	-	84401	28885	119072	2370	13109	49847	18051	8066	41832	32278	35106	34962	34279	18365	72442	167690	135579	123610	24675	10417	27679	88432	154123	28929	23803	27597	16605	35035	77497	21783	85504	39433	40169	230037	335850	323691	218678	276979	240374	114422	40699	255575	372210	296869	305748	307425	253198	386916
MA0125	-	26041	7625	30352	2754	9450	17536	8463	7342	16953	9028	16200	15583	12320	12647	23462	61050	32249	26880	7669	6886	13063	38083	46543	23281	31876	26434	21214	19854	30937	7546	27729	29690	28530	69727	95733	96620	60266	74140	79657	39323	12399	75666	100186	91138	81162	81980	81022	104131
MA0126	-	10392	5313	17055	2847	4925	8773	2930	3866	6317	9027	6556	10603	6602	7046	9218	19524	19906	16965	4800	4494	7476	15040	24663	15221	14496	14521	13020	6774	16932	7081	16638	19937	12283	27588	36594	33659	23249	25284	27777	17561	9903	30885	34290	28002	26428	31865	17977	35593
MA0127	-	108495	39935	154370	6765	21644	61216	23527	13682	48476	42808	42733	48325	47375	36129	98870	182335	166957	136712	40845	16296	47910	102718	174816	60275	40825	52381	31360	45258	108070	34417	113228	76462	58245	248631	368338	363224	235024	279652	259470	145378	56288	287880	356439	318434	311505	338952	286746	400422
MA0128	-	64949	33720	69514	18469	49424	44089	29854	29100	57237	21475	63125	76324	53850	68397	94735	122830	120789	85758	37979	15238	67388	127259	118441	140031	138001	131126	116201	117674	82028	23724	111364	167569	167656	150676	167325	184139	120974	161760	116945	116787	28012	158508	200229	165342	157172	145676	183084	215454
MA0129	-	64431	22520	75508	20076	43663	53175	45687	32748	60832	17037	71239	74928	60422	62513	86096	101635	113790	73213	30091	11989	65993	151087	135813	132981	150778	145023	121447	96530	69456	15982	105603	141319	143139	150420	164850	168767	128088	151882	128339	85839	19658	129148	208961	166186	151979	143499	150755	186647
MA0130	purM	304156	161301	316286	85793	193943	164945	115918	95912	134623	96658	201304	161863	126943	164067	444733	353862	378286	299509	137564	68995	238974	609724	293203	426137	588785	490795	521990	469124	171380	86587	316480	404371	526100	359619	351817	386051	271641	320944	258108	211548	87581	300302	404641	336164	334244	315317	370066	459965
MA0131	-	255450	131555	266549	84782	169098	166222	125282	112571	189112	102743	235050	227988	174628	218070	379426	361145	429895	321811	145605	90396	236347	628348	342469	455237	546140	508511	506220	437794	224356	96947	388986	495123	533146	422524	468973	549186	327171	436595	349703	239858	114482	411244	555261	502393	470801	419031	554001	661267
MA0132	-	223093	92379	247456	82937	179842	142510	107654	100962	152669	94929	200769	195368	151711	179583	375016	419660	493626	395659	203024	77679	320722	567901	438022	486878	586347	622576	586046	400180	223337	91261	366901	459130	469390	472958	518843	577776	393511	509180	377366	305747	94892	483972	607345	548176	539356	472546	610163	742534
MA0133	hspA	158363	82205	157666	55624	117275	109269	84799	72889	124808	33707	150002	153900	123740	171755	355575	378767	306468	245178	135076	30331	311117	376069	310639	317255	467529	327015	393333	380537	159175	34868	316590	383568	540357	716418	615755	623333	662435	367709	225548	741889	31386	698735	607517	568227	411197	282392	816145	640111
MA0134	-	40646	19267	51292	11987	19427	26908	14594	17739	35838	10202	31223	31256	28246	27259	53508	62840	57797	49549	20165	6523	55287	64424	127038	57911	48105	73015	46415	58616	62692	8595	90470	89826	63107	128732	125398	124453	95363	105135	80640	136341	16519	91291	128573	114277	99646	97945	144823	155793
MA0135	-	115310	31932	136232	13218	35168	68925	34038	18082	58034	27905	71866	63432	53435	46941	105193	182760	168586	141378	24802	16152	46541	127936	202432	63445	73277	67486	66296	56211	83892	23770	101439	62885	71140	299786	346284	425033	269033	359412	290010	112800	47814	305471	442755	389269	369688	340163	391291	512015
MA0136	-	37216	15544	51951	2470	8570	23515	8796	4304	14965	12367	13419	15146	14675	9133	35453	74735	66621	52455	9818	5004	10175	37823	67094	11399	14059	11848	10078	15392	38046	9646	40856	18404	18680	104551	139800	147143	92082	112440	106437	49455	20741	118545	161335	123097	132383	134896	112743	172392
MA0137	-	20945	10391	28281	4197	7301	17230	5654	6023	13103	11654	17808	16959	11717	13976	23359	42899	37210	27639	5138	5822	9710	26897	46549	17040	18480	20266	16908	16642	26877	7006	29830	27630	31235	68200	80703	88044	61092	75378	66152	29539	15756	69750	93002	79737	78882	73418	77930	102533
MA0138	-	53545	18526	55081	24504	49122	41379	38625	41202	69293	30527	90082	109149	70067	100399	47569	103240	98562	74565	29423	23856	43260	103276	94128	184620	147899	185719	127913	82420	69805	28423	113834	229548	120684	139737	165321	150280	127876	136157	121393	102248	35425	146089	173586	152460	131009	133206	134984	169773
MA0139	secD	210015	104812	201562	101730	191397	148815	140015	119496	165303	127169	245669	243057	188041	228315	338561	375194	437156	339045	193109	104371	184761	497331	342336	654307	592953	711929	543918	446791	233243	119477	448086	807246	552517	565497	573985	547830	649997	618101	479841	616366	122604	646304	670708	641897	551214	471640	566594	627402
MA0140	-	134965	69300	143343	37513	80201	75247	48963	37554	68686	62544	88633	99257	76402	84668	201882	181646	177671	141092	43484	39118	73975	187776	158780	172375	201462	190511	199912	190805	96489	57743	169555	219326	207191	317668	360431	377912	275591	326103	253660	275159	61038	307476	411286	349985	323716	302611	398531	463924
MA0141	-	10050	4051	17165	1673	4025	7040	3908	3222	5696	7441	5172	4382	4502	6528	34511	32632	48894	41315	32120	4527	11303	79088	84172	17209	24951	19123	26902	49784	37862	7716	30671	19414	25753	28827	33080	39095	21702	28079	33704	8909	8119	21818	35079	32623	35819	39200	37247	54337
MA0143	mttP	73073	26879	98017	3792	18719	52382	16299	9673	35540	21107	34130	37540	37448	42387	530869	501711	718078	625300	434532	10212	121910	947788	1057210	157320	335143	177454	305557	758530	411709	21433	303075	154641	282215	243664	340391	353667	222810	280241	245751	89976	37188	246662	361354	340923	301161	272169	338084	425509
MA0144	mtmB1	149184	65149	185444	28552	112164	151436	40085	28041	92878	40902	137247	176496	225710	410397	9145713	8441094	12960521	12309070	11182171	26922	3037080	22475515	24989212	4682471	6396088	5081349	5264514	17142033	11449120	37712	10347723	4759053	4970796	456732	564172	606234	457231	551239	452378	237854	69938	509131	669926	612903	590817	489650	547645	729671
MA0145	mtmC1	59221	23345	65157	10823	38855	50779	14840	12095	39842	16384	60713	74586	96222	183739	2527321	2249778	3571736	2870711	2400241	10613	879883	6255276	6852427	1886702	3082858	2234082	2663420	6414719	3857446	14776	3403382	1733308	1856134	144905	199824	200991	145502	181548	152885	88385	31931	188157	228173	182999	178181	168209	158141	253886
MA0146	mtbA	190767	131237	196338	50859	130904	133927	103053	91598	154461	87834	189484	236822	180502	311619	2401554	2583391	3023712	2868839	2614195	59188	910957	5690122	6764500	3248377	2716038	3700113	2303556	5587626	3644790	68375	4169997	3497452	2526388	241497	304270	293681	206101	259423	222077	120570	76988	240734	332888	296072	279795	272497	273686	383479
MA0147	-	56500	19332	85854	3025	13703	35627	13295	5348	27026	21740	22758	27622	26711	16000	60872	109270	84138	75738	18334	9724	18088	56593	94946	24628	22632	21617	12053	24682	53389	15336	56613	24569	27981	155630	203583	212264	149046	146583	140442	77588	35720	149618	200808	193688	190046	188237	171943	246023
MA0148	-	62219	19760	107023	5540	12656	39595	11731	7298	28883	18009	23576	27291	26085	19669	65465	133650	116284	99841	26788	6005	28065	59823	113098	24117	23156	26472	16112	25425	57933	14517	62377	35273	33889	162635	239735	235346	154084	181308	177957	102397	26189	175750	233625	230872	217465	230223	184147	268681
MA0149	-	87019	38328	162966	4216	18838	61151	17880	8034	38945	31754	32712	35605	41602	24976	94688	179420	173306	138275	42453	9619	43435	95241	166337	38554	32129	32991	19655	32855	96309	22577	95171	46974	47570	227129	345431	285898	243275	262003	244134	134981	40258	228736	306442	263705	258969	306192	220903	311307
MA0150	ramA	138683	55540	165848	18158	50316	93275	40069	23949	77477	49358	87200	81101	70004	65325	250511	348194	364102	313571	136328	29514	99149	337037	343086	130402	152426	132784	113684	233606	192724	38373	222537	152372	180439	369189	459550	522302	342229	486064	370307	198357	72015	433339	574908	488568	474245	441771	481707	637336
MA0151	-	47896	18832	68106	4084	12129	32951	10448	8388	23650	16259	19326	23396	24692	14339	48904	99923	89232	69637	19073	8590	19122	54265	88637	21559	23044	18138	19015	21359	54095	10819	56619	31481	30039	138247	199094	201793	143912	162285	140716	62612	24381	148457	201330	176649	172881	172404	145884	227106
MA0152	-	52561	17935	65734	5884	16988	34415	11287	7062	24959	17209	32542	30103	25893	30314	76841	130526	126622	99643	26746	6634	23197	104839	113504	54273	58813	58513	56633	75202	63968	13810	77478	74019	60851	147789	216164	211638	146651	185144	151738	65491	29863	161672	230752	189415	200236	181107	156721	252381
MA0153	-	83008	34571	112625	7447	27812	54530	25350	14304	41814	20299	53528	54389	51527	55838	127217	241441	221562	179543	70734	9653	41586	170106	185423	91587	104989	94339	88929	136054	108858	18099	120769	122264	104215	275220	394073	433169	263773	374955	286691	130307	37069	318109	452244	394197	362749	313133	406194	484836
MA0154	bioB	79731	33984	100833	11560	37537	57115	21207	13936	45163	21367	49553	51188	44992	47501	148480	224284	211287	157267	55147	13434	42592	251511	194637	110637	117546	108825	117258	189204	113666	21070	139426	129849	137102	215930	281257	314460	197146	251631	217052	97919	41159	239388	347214	283288	276750	231905	274942	382279
MA0155	pylS	210080	101448	226528	58370	139752	151121	72473	63766	138158	59304	174046	184011	145869	162162	446611	490632	542682	434091	208922	52127	179796	617130	439959	334432	352826	393242	340989	641153	255056	70197	375732	389704	386541	422358	598334	644656	429332	594578	412142	227546	89856	555375	760747	637255	579955	517938	671589	844897
MA0156	-	83440	39155	100506	20582	37858	49114	25533	19198	41446	43253	41871	42854	36357	40505	108527	139707	119273	96626	29265	27086	55386	126994	152216	96624	109076	99104	90858	85106	76666	33975	128137	115325	120867	157714	212178	244162	149469	192250	159885	72400	37767	157864	246792	212866	204901	206328	200875	286858
MA0157	-	68786	43023	76974	27280	53161	44535	25044	19795	41330	49916	53049	39414	29372	34948	92292	114244	106402	86673	26634	56479	19619	132234	121839	61552	97538	61387	79236	71300	44574	44151	51235	52598	75143	120186	135028	138380	103845	106923	90120	61666	34404	107995	144407	133613	125719	104268	135727	169006
MA0158	-	56250	22221	71425	21494	34976	32265	22190	18177	32247	31023	46495	37703	29191	31407	83515	100719	115328	77078	31491	32725	21834	89746	94278	44031	75989	56351	71661	56599	33964	32677	41816	42310	60969	138182	147675	178718	110549	142813	111985	62015	28616	112936	197280	162734	165774	128872	183979	240627
MA0159	-	24817	9167	30759	3939	12694	16273	8359	4802	15844	6029	18206	14949	11625	13063	28655	39914	41459	34080	7292	6122	10984	42697	48275	18283	25894	21394	18185	20579	19811	8327	30158	17284	25231	84932	74620	92064	70707	68733	60063	26404	8788	62281	100679	87910	87959	80590	84377	121038
MA0160	-	104544	41663	125038	12451	30500	60773	25178	15564	44816	30729	54183	44252	45344	32372	116233	190960	155684	129560	29816	21420	36065	121527	163463	47572	53226	48328	36810	67359	79292	28932	106320	56019	69933	289408	341124	376309	250086	321734	264986	131990	39693	265149	403194	351108	322491	277045	321553	433049
MA0161	-	66021	25075	80315	3622	14280	34296	13301	8981	27334	16000	30308	26506	23398	16893	76424	118576	137344	99630	28647	7142	36508	74060	121707	36987	39191	34542	32749	38072	53584	11603	72695	40240	40676	159757	194653	181257	139141	168534	162748	72816	31354	166201	236675	191794	169497	151734	160884	240637
MA0162	-	38993	14521	58473	2313	10258	24472	10365	4197	23564	9963	21037	20240	20993	12379	47908	73008	79050	62359	13964	5598	17753	52397	75274	17983	17798	19077	12882	16634	34089	8220	42383	21594	23189	143254	175369	207378	122621	164409	131902	42372	23155	121304	214785	180611	174482	148247	173275	258767
MA0163	-	75792	26734	99459	4198	17876	49084	20934	9864	39130	13423	40993	37384	38251	26521	82779	170587	139977	115275	26794	7966	36044	84412	162621	30386	37479	36162	25828	37145	71720	12392	92084	38983	49557	252266	322190	304480	232617	294758	242770	125212	27273	268738	394865	315629	298472	249378	283022	371422
MA0164	-	53809	31053	59766	11385	27473	35719	18880	14643	24487	14494	30957	30316	23722	27322	63670	86324	82639	63188	24548	13214	57921	92559	74169	66123	77422	61454	76221	65091	53994	14037	77628	77332	84499	115213	135517	144051	104069	117200	109889	74426	20295	108441	157375	137935	120663	106429	139550	159834
MA0165	-	152429	63639	181601	38534	102542	112942	75938	68108	126627	45854	150279	154891	115845	139579	255686	305996	325084	263998	115714	42813	164286	412737	294648	289856	353136	315341	262674	288242	184548	49385	266403	308379	335650	454722	481856	490278	379011	416386	330246	281433	62954	391772	539479	490859	444056	367284	540093	616572
MA0166	-	146299	59563	184517	18794	49841	104122	42522	26416	82188	53665	98279	82042	72141	63975	178278	310036	258226	215094	58660	32350	154466	251205	300669	121388	128732	132418	112534	150478	150959	42375	233049	161326	183594	452719	497141	547904	393109	483301	397004	211402	71291	460825	662965	510101	494647	439677	486648	695862
MA0167	-	80376	23649	95087	7356	22792	58953	22362	13369	46139	19139	49508	46017	48064	30371	91724	172525	147408	122061	23105	10589	54717	87647	151403	35700	42324	41968	35082	36612	54745	16012	81191	38514	52584	292158	320044	414751	253065	356020	268481	99409	44955	255838	480709	422456	394142	317833	368825	516448
MA0168	-	11790	5861	15649	341	2623	7386	1835	1427	5251	4841	5551	4353	5228	3019	14001	28262	23243	19787	3374	1911	4706	11043	19183	3108	4209	4818	2957	5589	9620	3326	10552	6743	5896	30987	37591	42781	29742	35363	30854	12436	11289	37256	46177	41133	40277	37562	36454	55087
MA0169	-	74601	25706	98738	2401	15676	46625	15520	7525	36765	26019	35234	30588	31054	21060	69861	147154	131062	110585	19894	8665	19350	72802	135027	23144	18205	23166	12623	28193	67406	16799	77767	27503	29937	234210	305703	306925	209622	282533	231320	88473	40313	228896	370529	304626	291725	253847	260896	353615
MA0170	-	102062	32210	123473	7387	23616	75539	25499	15352	59153	23011	55127	58281	50737	34928	103681	209203	167055	148745	24372	10725	32591	91709	173118	35618	37638	32690	26991	46756	77051	17784	99740	43064	45555	344617	424925	518855	316457	406674	327457	126898	49533	323844	548750	491080	471082	379331	445365	641684
MA0171	pheS	177857	101292	152653	50447	133759	122159	80860	70416	111610	110155	136601	163999	123698	159671	277661	357081	358409	305811	202328	79663	182589	410633	230043	365994	399462	378712	334494	384793	157252	92774	267640	459966	480879	332573	359434	381821	323254	358947	263802	225602	95335	335397	440739	403640	348085	282305	370363	428106
MA0172	trpS	160721	92724	191569	44880	96159	101970	65085	53020	105666	58979	124321	131831	98733	115610	241667	297297	281975	238594	86841	50247	140459	314676	218503	310928	346092	337192	316088	293813	154263	57983	295758	373008	346632	332380	390005	426061	303267	370752	275834	196035	72054	335495	497541	432606	380078	339814	412314	538191
MA0173	-	33496	9013	49584	2651	7855	23653	10172	7702	24482	10140	21103	24484	19114	17230	35786	67851	55375	45547	12473	5726	19204	44136	80460	25054	24124	20940	18003	19716	35714	6083	41014	31441	27313	107090	140531	143523	95707	109119	98363	48452	11697	98827	150601	137065	139721	125294	111450	175572
MA0174	-	29137	6242	31163	1447	5558	15371	4881	4197	13520	6247	16638	14398	12682	8454	34093	61004	51766	49112	10844	4929	10605	28552	53354	12721	11713	14240	10760	12072	26807	6616	31916	19914	16832	77537	117022	128883	76991	110843	79076	39748	13972	95090	136906	121657	126817	106173	133876	176918
MA0175	-	111939	46370	139842	17441	42185	66820	39802	27397	78032	33992	82537	76859	65162	60772	138908	224710	213890	164703	42482	22129	55418	145481	210743	85320	102026	96884	87177	81020	101376	27667	147339	103501	99872	293562	400980	401866	279590	345164	276986	137413	54569	313776	421176	387396	367240	339126	349442	479110
MA0176	-	30240	12069	45016	2740	7569	17208	9008	4195	16313	7276	15986	17207	14264	10047	28099	62624	47159	36816	9393	3149	13957	33511	53692	23355	14213	26536	14362	14627	32749	4805	39127	30221	20426	86792	138002	103916	80764	96404	84000	42061	8301	80527	122461	108451	104928	104007	97907	133067
MA0177	-	33186	13028	61317	2420	7455	19079	7552	3537	18517	13115	17160	17541	17863	12147	34625	67038	59162	55579	12174	4966	15199	36980	65637	24461	15507	25715	10636	16999	36056	10517	44875	34245	20459	88758	126188	109124	85884	97929	93297	41976	18719	102662	138919	110021	109754	121525	95616	135178
MA0178	-	53946	20945	89358	9145	19683	31747	15561	16060	35243	17835	36151	33962	36792	31223	55040	110549	98852	82030	25061	7136	37585	71589	106391	80540	55378	94885	47061	28134	62436	12268	81179	101951	47317	155888	238215	224316	151621	163480	157582	86287	14872	142044	209117	213383	206200	231856	193064	262097
MA0179	tbp-2	26112	10008	38642	3098	8299	14799	5235	4851	13160	11659	13513	15150	13385	8342	28262	56633	45133	38745	8353	5659	13829	30559	69395	21624	14856	19987	10228	15777	44795	7795	55833	33818	22001	73260	117441	98076	66785	79964	61339	43280	17491	79204	98051	96385	87784	99854	104523	121818
MA0180	-	51821	19787	94223	3570	12196	37201	11963	5732	23859	17943	20637	23064	24780	16286	52097	103632	103592	93448	21332	6458	22662	64878	109541	27076	24439	30155	17783	19259	52099	11620	57168	29489	28059	160296	225961	195357	149924	164126	146819	71726	22379	144929	209991	175169	185099	194407	157520	230825
MA0181	-	126784	42197	182006	3679	22543	86045	25973	11536	52818	50916	46288	48577	51830	27435	127770	287625	212557	176734	39033	14333	38820	131440	225573	38763	36791	36818	21668	51996	118379	31890	114047	50364	56849	368583	540419	549048	343189	447962	404269	180511	74531	406235	580410	532711	517748	516846	493900	712776
MA0182	eif5	324680	193227	278074	137920	236167	177731	118074	118139	180053	137020	264137	233644	160199	240203	626874	236409	238006	154669	67766	125356	343301	878431	280522	746762	911835	862170	968808	829115	205900	142898	574996	870528	920353	248257	159255	155806	110724	120876	83407	244299	106710	140323	147547	123244	112914	110322	240082	166107
MA0183	rpl10e	286669	190716	256558	122723	228595	151607	138004	148325	222422	123758	312432	334289	212189	324667	363214	246633	270297	185308	74360	101153	317674	632179	304119	832577	1009071	969815	941823	506448	184643	114763	518710	928286	748697	216344	150680	135518	98115	106367	93828	204281	101586	135123	160490	117749	114324	106709	148786	165838
MA0184	-	59469	21577	74976	6149	20581	40319	21639	12276	34431	21176	31800	31127	31433	28270	59838	126414	105402	73421	24786	8895	26353	72664	104885	42887	48393	43830	44279	43378	58180	14808	74558	53495	59057	155914	218368	203839	139665	176338	165644	69479	29023	164267	256834	182738	161978	184731	160043	243450
MA0185	-	97229	35268	124516	8530	24601	60695	23129	16464	44746	42015	46588	47391	45267	37095	86974	208053	165868	148411	35040	20483	28709	115305	176601	54210	54019	55437	41909	54478	95077	27837	114618	72395	69098	263995	394082	387333	233260	314826	285968	125780	68797	321067	425695	347979	334776	302457	339490	436684
MA0186	-	57906	19402	86324	3269	11207	40687	13674	5999	30749	16441	22138	30498	26457	17104	51875	137839	105023	89125	23569	6391	23979	69721	110974	23115	21954	20564	15013	25076	57916	13015	62699	31654	31681	194471	287903	291524	189798	237943	203314	93975	27666	202260	294589	251017	261632	267073	232903	352117
MA0187	moaB	34770	13885	42931	5449	15165	24776	10201	7961	19250	15433	19454	26423	23365	21063	37249	81342	60567	45492	14295	8546	14848	48274	65551	33595	34068	28532	21132	29450	40277	15110	43110	34897	35315	92809	140831	133071	94263	126684	89880	50481	19994	101860	162950	122566	118984	116557	94237	143133
MA0188	-	333793	135533	460428	15839	61199	190800	71602	33679	177355	95810	147408	157593	146186	96343	306064	621991	615126	493785	110956	32344	117653	290687	559160	105169	102681	100762	65681	115125	269506	69156	333064	137324	138096	943218	1352903	1370949	938257	1160672	891196	456662	149070	954991	1417695	1295920	1283622	1262376	1191251	1734175
MA0189	-	311768	125666	333724	43693	101183	174660	79225	55330	132472	97896	139068	123706	116180	94325	346145	519075	404239	349788	86221	64262	111301	452670	413413	147944	177325	160048	143202	268523	205165	71565	280041	195428	224342	805089	874127	897600	653782	782320	635491	495473	117546	789534	1051191	878257	789051	664081	887028	1074809
MA0190	-	50243	20402	58287	7678	16958	31113	13970	5643	22869	20265	25191	20222	20696	16366	56669	101533	74426	67107	19453	14900	20841	58217	80900	22729	27205	25327	24419	38728	45683	18870	48307	26502	36020	139209	180093	180563	134157	165948	128061	78657	26957	156964	198550	174961	177403	175729	179005	264302
MA0191	-	91786	33844	144849	3752	20687	63256	22445	11402	45653	31398	42076	45944	39777	24404	130937	241958	220122	174013	42993	10619	41673	98218	185686	34594	31134	31841	21717	53425	104563	20685	104504	45589	54087	344913	466512	536927	321974	438734	347918	194864	40621	395938	540909	497178	478889	447732	503599	638911
MA0192	-	41671	14745	58261	8383	21626	27218	20741	12919	22661	6659	27690	30576	22198	25390	47615	73137	65748	53686	20340	4605	17632	62772	64847	40085	45650	47366	41857	34643	31798	4881	38282	44971	43118	104316	132884	142190	103777	132491	108506	46153	8447	109072	164417	136088	124531	125154	145436	187543
MA0193	-	8728	3166	13165	308	2168	5721	2486	1531	5401	4220	3352	4089	3342	2376	7368	18328	15101	13318	3648	1519	3532	10103	18549	4449	3010	3182	1683	3299	10438	2136	11608	6413	6649	33024	38669	37862	28632	30601	29174	14275	4042	29960	38707	36623	36941	37498	28023	42503
MA0194	alaS	349821	156383	342104	104849	237516	232889	138877	117796	206630	169761	299000	275715	216078	281634	525283	604513	683026	536752	249283	123979	280487	757582	456554	584590	697603	688501	649472	608472	332243	153465	546861	732595	720015	714290	801313	854374	606895	743153	621061	486795	161092	721175	961528	790482	723135	635930	844579	1018597
MA0195	-	172088	68391	200603	43678	95238	118157	67735	59750	134023	66125	134831	149235	112211	110907	189478	316620	279034	233827	78838	44369	122676	269783	331465	301490	309633	327729	238312	191155	186195	66002	274427	314588	263456	422910	589525	663771	378615	537927	393746	188075	76802	442511	664097	610592	570334	502801	639457	843367
MA0196	-	66802	22603	97315	1940	12990	45333	14101	7726	29046	21746	30454	25279	27508	14279	68044	125415	130509	113275	17529	5569	15659	56083	99693	11056	10541	11964	9529	22972	51924	13481	51692	16539	22720	181698	252187	301390	180079	241735	191285	80314	37563	245311	282466	276230	297639	248774	291958	382047
MA0197	-	42371	16422	54156	1190	5914	24194	7866	2954	18062	11090	17292	16689	18080	10628	30662	78809	69149	52779	10374	4183	8331	36471	68366	9056	10471	10337	7658	12580	27948	8096	38202	15138	13665	104092	129532	124779	97539	108625	108330	39753	17655	116292	156231	113244	121655	121920	78190	156535
MA0198	-	67970	27974	96467	3595	14984	40415	14487	9681	36764	16584	27878	30743	30346	17641	96285	155286	128044	108260	23147	7735	27797	77476	122638	31510	32984	34300	31006	39504	62121	10715	72216	40358	44253	230398	288625	349828	191805	267474	189255	111560	20983	195756	309850	327217	323651	280804	373140	448091
MA0199	-	197421	80757	278541	12129	37199	102511	44806	22994	91482	40914	80517	91100	90710	57350	192386	355981	388021	314913	84687	14537	83189	186960	336440	100939	92742	96777	71115	70224	159997	37093	176858	99660	96394	513083	708839	607339	485559	565670	454995	279814	65391	486160	684782	626828	594552	590283	543481	800233
MA0200	-	46393	21946	53996	4534	10951	26571	11073	5155	18902	15048	19311	18885	15825	14019	60835	86780	82752	71512	15499	6280	22345	62816	66300	30187	33070	33515	29743	36723	38278	11388	49086	35332	35261	100895	159610	155489	89454	120989	91120	61657	17112	123286	145512	127682	127275	124875	161314	178329
MA0201	leuB	252444	126850	226509	91684	228201	166186	192411	194968	345137	82594	397869	430357	282383	433014	506848	502814	672241	491203	301179	69171	373291	892578	561565	970714	974665	1113686	799486	787750	331694	70248	585271	1116458	914205	400700	486181	454946	371095	405617	300190	286978	89277	428462	504697	443893	409208	371430	461094	569204
MA0202	leuD	63411	38546	60144	22805	55525	48574	45144	47406	77473	63937	81466	92507	65294	101415	136034	124444	150467	121147	81667	54677	90932	205847	139152	268204	211701	251657	154699	208021	106222	59909	198567	353054	261332	73648	78413	72517	67536	56172	44047	59051	51046	64104	68056	65705	57964	52937	69692	74730
MA0203	-	424029	143998	602033	21817	88792	262495	99094	45615	222348	114440	203851	200556	210569	126371	461302	885198	865591	702847	149819	41497	164179	442856	772548	183405	198606	180242	148497	197603	400524	84771	433301	219876	245405	1331433	1811537	1847989	1248586	1641326	1330842	658248	205465	1391767	1986956	1788506	1739441	1587031	1695409	2296138
MA0204	-	80298	26752	115227	2236	13508	54731	17401	5852	37218	27469	32007	31707	28851	17290	90276	196195	142894	120771	31643	9982	24470	83940	149854	23189	19982	21832	13662	38176	83705	20918	87056	35217	40723	273986	406302	476514	247945	367343	289862	113526	39737	322104	432295	419558	399277	361616	449574	562933
MA0205	-	54887	15759	76933	2353	7817	34249	11127	4452	20516	15095	20480	18936	19927	12699	51300	110301	86521	72834	17561	5295	14177	52705	94419	15841	13107	16976	9570	18712	48706	11891	49923	24064	21454	150200	193788	199569	132141	177221	162668	61972	22682	150442	223828	202331	178904	177363	156334	237711
MA0206	purP	147273	80288	170603	31483	67923	88844	41189	28948	61659	59320	90372	85897	61574	81505	130091	151816	127235	101539	31868	39400	68891	177137	169610	167199	189714	175437	175781	136128	108145	47779	195133	208145	217804	188396	244846	257289	166608	215437	189533	117147	56518	215422	281512	230549	226190	223093	220785	313724
MA0207	-	103198	40870	128347	13334	40702	65006	32808	24930	70161	27554	78009	69989	51895	53086	115136	172423	172649	135193	28736	19181	62152	128810	176072	69308	90007	75615	72262	67091	92462	24517	108958	80937	83827	288533	335311	398141	241333	344601	266235	123763	39776	286342	414817	384141	377130	318671	352188	509635
MA0208	truA	69145	25697	79281	27285	53661	50444	41607	40304	98490	31385	102526	102247	66503	77117	92018	124908	111377	96185	18327	30879	86504	148696	215078	177354	185654	176997	156222	91295	102282	34807	184123	212586	148868	205151	235174	274372	176803	223304	183633	126509	36153	211704	292877	252099	225923	206069	237802	309274
MA0209	trmL	96903	37371	125912	12612	35190	62595	30383	16887	47133	31497	58093	49772	47582	43158	105922	195794	186143	154523	35205	15804	34589	113170	146729	71752	72551	67606	64015	62714	81417	29792	116082	93116	83428	255292	356677	392026	238016	338154	260716	118559	58269	291489	419579	338932	321559	294851	334751	437716
MA0210	-	38628	14921	41010	6796	19270	24108	11890	10425	15877	16708	24500	22182	18614	21207	47555	58297	48673	35698	9652	10675	25191	48098	60098	37385	53245	42089	45061	46590	30302	13965	47497	40537	51628	77709	112247	122999	64353	93892	84507	37985	17699	82188	114939	109008	103653	97327	101277	149220
MA0211	-	74293	38959	90490	8045	23144	39662	21781	12670	27058	25578	30685	23666	25133	28664	112475	105383	96394	72820	20544	10155	38312	133994	96897	67290	69989	65115	56437	87177	59713	15420	95715	79351	99285	137043	172329	156030	120335	136129	99131	75273	21576	114051	161491	138105	145134	142780	147693	200596
MA0212	map	119614	53529	151024	18948	58490	88508	47568	37855	85166	45283	101113	93772	77961	93686	182637	250629	277805	213493	66054	29175	89468	231737	225682	172433	191215	182276	170100	148176	125066	35333	195772	211026	178403	297125	367056	406965	266999	381570	290657	146886	62695	348271	441208	408773	382061	326100	367228	536921
MA0213	pepQ2	149443	71432	197937	31614	59757	86620	47592	34612	83179	45301	96150	72691	68300	70652	249586	263967	296206	225842	62671	25638	87512	233477	269827	132054	190270	167112	188120	154317	112406	35291	177085	130935	153428	308753	350677	371771	254703	320946	271495	139238	67599	293611	414227	350302	350767	311088	324474	445230
MA0214	-	81774	34549	119360	6574	21572	54784	22943	13822	49603	14959	45805	49375	44545	28909	81371	193787	166535	125402	24556	5336	27976	86590	150481	40384	43865	43019	32681	44601	72061	12737	82183	51001	47178	272693	365217	369576	253005	335657	226596	106457	24670	260185	396870	369744	323980	304991	373420	481477
MAt4685	-	2254	1349	2290	1899	3388	1535	1941	1917	3000	3084	5169	5339	2909	3463	2086	1189	1874	1710	225	1341	1599	2752	2268	2603	4117	2165	5846	3244	1595	2525	2166	4162	4847	2690	4849	4240	3699	3071	2930	2457	1933	2870	4191	3898	3160	3082	3789	4362
MAt4686	-	236877	220887	201596	74032	118707	101818	72877	52877	54970	145349	91311	88979	60273	88036	269241	78905	57116	44478	23227	76280	80729	396936	203833	159747	295950	188362	293949	335449	70940	100510	130423	149844	240746	78350	43029	33602	25607	14303	9654	81264	100656	45265	35845	28575	15113	8657	46260	26706
MAt4686	-	0	0	0	0	0	0	0	0	0	0	0	0	0	0	0	0	0	0	0	0	0	0	0	0	0	0	0	0	0	0	0	0	0	0	0	0	0	0	0	0	0	0	0	0	0	0	0	0
MA0215	-	52348	20256	60352	17933	30279	33122	30511	32005	52383	16193	70701	67816	45827	64067	81692	77610	105835	89743	71146	12012	79021	139826	244396	166516	184522	191696	179359	71591	88411	15879	131149	174963	105374	255963	192458	173279	261899	182147	134992	233040	16347	192832	190689	187533	173617	132296	185432	199985
MA0216	mat	214047	88477	256182	77032	171144	141898	172455	168208	254255	60137	289257	308261	227589	324201	375290	477089	571659	409354	193583	47684	256463	506928	382731	461895	647402	542935	585331	434225	235846	46566	272181	531443	561112	551986	723715	802100	512900	686785	528859	396541	89133	644825	834801	735177	659200	594663	834320	958190
MA0217	hisG	117419	66849	126914	45017	84532	76142	54504	47931	78439	62860	119129	102596	76189	120896	156948	227114	201224	167184	47986	44727	91299	198136	186111	203823	258078	214346	232268	163695	121577	53545	170913	225361	218408	201033	298559	266583	183736	241120	213535	122604	70381	273488	338423	249881	239801	216771	239774	304900
MA0218	hisA	318627	227234	258187	69239	190980	177310	101294	82688	139847	300696	187136	177038	128830	177616	531987	402381	440622	348822	133117	153772	274798	662612	337563	467338	577880	438253	548226	586810	201234	245119	475848	552874	742462	416466	370463	379946	259363	332748	234693	312387	190938	304131	426326	340323	316574	286995	436111	441382
MA0219	hisB	140325	65934	123824	38623	84358	83789	62435	45914	85603	78342	88650	100912	77557	97512	164148	145273	131014	95550	49001	56708	73879	223055	138113	152247	216736	159208	188094	226262	80083	61250	139282	178384	241800	170246	198339	207550	135278	181294	142819	142676	62956	166730	220864	172958	167069	158173	235052	232787
MA0220	fdhD	64936	24239	87867	5973	18205	43158	16548	11565	36000	21702	40887	35105	33945	27055	68555	119473	97847	79596	18702	12515	23111	74158	120566	42829	42361	45074	29591	36356	62862	18750	94695	51350	46968	171788	217659	227313	151526	197527	174770	85536	35842	174083	247198	209784	202257	190289	206799	293520
MA0221	-	142654	59372	195762	9094	33974	93803	33198	19109	74678	46093	63006	68110	64404	45398	126797	273065	215752	202365	40206	17352	48078	138041	239934	61903	65198	64040	50697	65598	123826	34851	151298	81394	82908	366881	524996	523578	338775	413765	366420	175035	69827	406035	524506	462010	479609	446707	456035	638395
MA0222	-	131932	54498	197377	4659	25650	78348	28290	13862	77879	51976	56607	65859	59231	34754	118585	239183	223481	177479	42685	19128	38997	120592	217617	38557	36739	41839	25766	47223	120205	32534	118813	55020	56142	353197	530324	565258	351144	440546	368163	153912	74993	349020	512787	518062	495201	510391	458626	673986
MA0223	-	154682	58769	227408	7426	28834	103553	36422	14728	74463	45405	62590	68073	65037	36979	151832	351995	306497	261753	53677	13644	49945	143717	281199	40730	43730	44875	29998	65103	138392	33020	135129	52676	66066	480866	682946	747693	460159	622710	464783	213033	73204	525613	685384	698616	630820	620761	686320	865727
MA0224	-	48587	16131	65395	1882	9713	26798	7091	4789	16043	20642	14890	13265	17015	9426	44971	75230	81004	59335	17451	6508	19497	47854	76286	16866	15112	16606	9790	17311	43374	11418	46397	19528	22504	118656	181311	158417	103849	146242	114611	71498	25781	148195	176495	148552	146895	155192	156006	202893
MA0225	-	135737	43391	203525	6867	27414	80069	28524	14136	54687	46489	45575	51284	54106	27154	128373	253782	234382	187056	50432	14336	48370	143090	238611	47428	45882	47444	32910	46519	112626	36064	111862	55687	61132	373299	537519	545022	338927	475531	359903	175694	58921	406962	541994	516552	521200	511743	554114	684358
MA0226	-	8041	3052	13581	810	1329	4683	1353	668	3644	4210	3054	3511	3382	2169	8986	16129	17333	9816	2023	1067	2595	7281	12646	3825	3517	3519	2528	2983	10489	2547	8167	3144	3922	19916	33040	19476	19859	21982	20103	9020	5940	22979	27854	22161	18523	23564	16884	24196
MA0227	-	126787	50286	194418	5604	22920	70259	23824	12295	53115	25510	53338	50544	49266	33829	129022	232758	238584	197128	42705	7357	51859	110835	213256	49436	49374	48938	31772	45032	96291	16740	114903	54781	58488	322515	445261	417724	313118	374770	331671	154975	38698	319962	465982	410366	357242	388221	366220	456810
MA0228	-	87218	32873	132628	2825	16059	56792	17191	11881	37839	24261	37555	37709	36690	22328	91967	194182	182904	142816	29040	9310	28792	84575	149249	31341	32076	30712	22671	32810	79673	19969	92905	37003	40376	258918	362441	333438	236797	312037	270587	124449	42518	276708	362211	314007	299393	296884	293284	379440
MA0229	-	114986	49724	143189	8356	28396	68110	27734	16054	60784	34645	59174	58254	52850	35482	126250	220587	244848	203928	36243	15562	34466	103017	192717	52042	54072	52066	46763	52668	95220	23600	109009	55890	60521	282989	427590	444035	269862	407364	312976	142236	51432	392373	462740	400922	405334	368025	414147	547962
MA0230	-	85611	35876	124365	5094	20300	50513	19035	10742	42710	23543	42804	43170	42862	24932	80091	178952	143136	117477	29811	8752	35147	82589	147664	41439	37510	39200	31852	36979	87124	16746	87582	45902	43352	214758	322486	307843	201587	265107	223596	117688	33799	240891	321264	279140	282169	284612	293144	377123
MA0231	-	30761	16414	44130	1619	6061	14088	4235	3143	10646	11166	6748	7051	7557	5939	35794	47596	74535	58052	11129	3715	11721	23356	37926	9220	8514	10213	6431	8830	23750	7592	26336	12946	14642	57308	90362	81875	62757	66393	61247	38247	17500	88926	87694	66205	81680	90754	85634	117147
MA0232	-	36487	18071	58687	2122	8515	23430	8104	2773	14864	12054	14945	15134	15031	9286	45878	84590	77622	69009	14045	5544	14385	39308	75367	10303	13444	12757	6710	15776	40710	7163	42549	17428	20966	104588	157877	154149	100605	131146	109864	57934	18343	131397	153409	131547	132153	131106	135207	167145
MA0233	-	135841	52428	198869	6982	29350	82373	27780	13846	65057	54391	48332	51547	50889	32948	132694	289321	237767	195345	45931	21582	38250	130648	221994	44179	41828	44140	29297	59535	132743	37564	137151	62430	62024	375428	564449	543017	359894	456690	373123	164894	83932	431633	558104	475030	495595	482482	462223	663377
MA0234	tadA1	139244	53648	194939	7030	29742	75716	32777	16560	57619	47136	49637	53741	53129	38663	134513	265508	223624	175951	48134	23544	44870	136321	227869	55405	54417	52094	43434	68383	123346	35930	142183	71813	77668	342890	553121	528499	324410	422696	351750	199492	81760	418531	527178	470141	464298	447316	508080	656910
MA0235	-	46054	17350	64288	2331	9208	30399	11956	5631	23545	13595	20508	20465	18195	13148	40960	99821	64090	49604	13613	4463	14496	45962	74964	16839	17029	14905	11040	24638	43686	8960	39860	23609	24961	120666	176473	184581	116364	150709	129769	55183	17749	123215	175318	152930	170090	163843	161490	223612
MA0236	-	127554	51585	152751	16497	44112	76272	36976	24651	71065	44022	80594	88852	66492	64455	131749	240509	228201	177873	33341	20743	48922	132136	189704	83142	106571	87739	89328	81895	103087	27068	137073	111705	109535	317374	447574	459676	303629	398839	335991	143516	62824	382077	492335	412959	429253	389858	387844	530248
MA0237	-	19727	5510	21828	475	4067	12156	3337	1441	7306	6941	7400	4960	6458	4076	16244	38689	28025	26981	5149	2670	4910	16927	29637	3668	6082	4422	3227	9710	20816	5878	18134	8562	11937	48286	77704	77970	45934	59297	53076	31373	12093	62568	77512	67130	62488	67110	68957	93469
MA0238	-	48935	18056	59228	4224	12665	30838	14274	8434	30689	15071	27564	28101	22264	22038	59841	100404	102638	85276	13059	7598	18767	53393	85500	30296	32123	29713	25925	37835	42810	13188	57740	30654	40872	149452	235424	229883	145190	200806	148479	67132	24851	181429	228834	213791	220752	185011	226265	307145
MA0239	-	74639	27423	89683	8738	21218	46146	18856	11725	42584	17095	38470	41970	37288	28484	76878	152227	134475	116349	23199	8834	32003	79693	121521	46988	50188	48096	39978	44245	67052	12769	73416	40188	51038	228995	290824	334543	193108	266474	202031	103618	35782	223632	319315	313527	281692	259615	342776	385886
MA0240	-	87374	35294	101957	13232	30510	57433	25344	18580	52952	29971	53296	46259	43056	43600	97335	140857	153276	124150	28359	17429	48898	88373	150261	67684	95845	76973	84635	59070	78273	20508	105847	77166	78751	191250	276339	301789	178832	243203	215679	124244	50589	250038	295797	264923	252732	235026	235924	341507
MA0241	-	116783	49415	137978	28809	64327	84325	48497	39915	79483	50987	101384	88385	69685	86960	196739	247305	279231	230178	90112	33406	116549	262901	222538	158402	206212	180216	189993	230172	143044	44731	185088	194606	241817	311343	354561	388477	271885	307256	262751	204450	48521	331415	407709	348351	329310	280853	351660	445105
MA0242	-	114432	47790	135296	19718	50513	75726	40483	27308	63022	48728	74548	76701	62616	61959	130378	197858	164261	143341	36403	27896	44637	136540	163640	95648	130554	104043	98851	94612	84882	34631	119233	114161	134582	249769	388304	395675	244567	359327	271456	119134	52111	338475	426987	359421	343227	321998	382124	508178
MA0243	-	94776	39135	108618	21871	49149	60469	37372	29262	55579	43586	63714	65585	50280	55498	113655	154169	139845	116453	23556	28763	42446	132006	144266	88583	119002	96871	110624	94622	71044	32103	98295	106548	112438	224756	292395	339245	212578	284867	226213	114484	53294	250756	348413	310631	299700	252135	319573	406771
MA0244	-	43351	16541	51042	12998	30824	29635	20884	17368	32224	17269	42482	35599	31445	35117	48745	71403	66485	53550	13370	11528	33927	62735	59979	44155	62605	46541	60235	49392	38511	17960	49640	47514	67738	97275	125645	124509	88921	108638	93761	52702	16590	99460	143357	117778	111042	105949	108721	146014
MA0245	-	185811	86819	196592	43984	109410	126404	72300	50151	97003	71441	124256	109379	89225	99835	221222	264608	231728	197242	57896	54253	123524	285463	201826	182001	229819	190748	207205	233927	113670	71028	199579	202554	278300	308312	362996	404186	255112	332501	270981	188692	72975	321579	426154	368572	341107	300274	394803	504021
MA0246	-	118268	45378	136568	21431	50423	81764	47571	31843	81497	40572	96971	88776	67919	67876	137948	211163	222463	173227	45574	29329	80786	191085	180722	108241	136679	111618	106549	120463	103987	40836	161454	133290	147513	313519	365400	425911	265267	355272	294213	150702	65230	339240	450593	384288	370962	315109	384999	502448
MA0247	-	486905	241207	491964	127464	275418	277148	153720	131226	223185	153891	296303	249069	219826	272562	545438	645377	738348	598875	373630	126995	382953	857960	782566	483006	695849	540135	646960	619278	367068	146879	397249	466266	790387	1802501	1518703	1610524	1962822	1249878	709992	1614423	183619	1575636	1601345	1581305	1405723	774785	1898804	1627788
MA0248	-	66873	22401	100927	3162	13988	39750	15169	6539	28690	22164	28138	28539	27832	18758	67029	117373	91873	80530	20821	7720	20146	67589	101950	26651	33197	26630	22550	28592	60295	17383	62471	36232	42752	176960	222735	225557	157215	185515	195990	100285	32225	194926	259139	214052	195893	202913	147901	233773
MA0249	-	117640	46967	134130	41605	75391	75027	47657	42392	94251	45342	109094	130362	92359	94727	173266	208209	223399	176312	47402	35458	99774	200279	188200	183815	194634	213775	224437	166107	101748	41355	170318	224336	205663	293526	410946	482998	261498	405971	265235	191568	57807	344842	452551	424201	415959	385908	444103	595401
MA0250	-	376566	180445	377027	92880	221034	243692	148984	110533	217651	148713	264271	227974	196034	221592	545426	718455	780763	706650	336366	120546	304537	727177	557605	430680	594861	460404	547164	646725	339067	130584	457349	520842	697705	786743	966445	1159450	715811	994012	732841	457875	162562	928576	1176499	1060539	994135	812745	1103170	1392337
MA0251	-	121448	54542	164760	11062	33227	83143	36987	23179	87637	36859	80002	77412	71883	50309	134367	287713	265136	200181	61777	18070	66246	139126	247738	59132	68229	75331	62991	88964	124473	24797	149871	70719	81288	434417	571746	655588	409222	563815	427450	197530	62354	482184	661176	600949	609823	525348	637690	859568
MA0252	-	96371	42613	132406	14959	32024	63701	25494	15244	47767	27183	59559	51728	40320	31774	100429	141204	141478	111654	20372	23098	46392	104499	208751	60512	67685	63912	55332	64227	77682	28538	120796	64588	64738	243210	266412	295522	192731	261810	203779	109854	36665	218039	344472	265910	265381	221052	284026	372529
MA0253	-	202441	79634	240654	20346	61267	114788	53258	34455	94510	51230	88540	100296	85005	64033	215970	355420	330932	277531	50236	26648	65437	227330	283619	110836	126706	106086	103367	126242	136354	34746	201437	132340	148305	522688	646884	711557	464096	591245	444876	272752	74972	558183	730036	643810	656128	554465	746015	895766
MA0254	-	128057	57896	166352	13023	42493	83441	38742	26396	72499	35027	66866	77337	66378	56606	155081	245925	232843	166802	41731	18064	55949	160556	205402	94422	103830	104370	83823	105976	104472	29039	155397	114484	116051	350681	427260	427036	299109	365877	323081	225878	57659	378191	466092	393429	393243	356358	417317	531797
MA0255	-	65456	22643	75245	9870	22957	42919	20239	13877	35615	24110	39634	38593	32354	27182	70626	111623	95867	64390	16832	14813	26173	80845	102005	41455	56387	39114	54700	38048	44407	17924	56838	45839	51543	168989	205906	218394	143495	183605	159797	76292	31330	184715	242395	193446	182690	171900	176872	234625
MA0256	-	47514	16708	68036	5109	11292	33835	12030	8411	29062	17926	24682	25830	23223	15236	57356	112598	81147	64523	16593	7821	25768	57344	109036	21864	21985	23779	19719	28186	60825	11260	61437	32327	29784	147509	211785	232604	138344	198108	148153	88241	29075	184268	236994	209117	204534	196771	230660	280205
MA0257	-	28768	11909	44315	1933	6210	15732	6572	2959	11101	10211	10616	11411	10144	7728	20140	44307	43149	37794	9091	3672	12778	28791	48835	11015	9780	13046	4159	10036	26497	6868	32001	14379	11850	69448	98826	98297	68389	70062	62147	39357	14641	62265	84812	77676	87287	97838	76595	119656
MA0258	-	58033	23556	85539	24405	46648	46796	36325	34538	72093	28538	69386	80969	53951	62304	65365	101655	86372	78660	25468	19530	44406	97647	143744	113483	132561	117906	113419	58784	72977	25580	86582	133944	100245	162950	201676	198909	154213	175338	168243	106476	30296	172244	216049	193995	195832	190450	154480	214491
MA0259	-	95824	40970	138185	13985	32495	67062	38793	23621	66919	35655	66655	75885	61523	46633	91796	177143	173904	134490	32866	14476	55532	109980	165462	74293	69974	71965	61315	46135	93153	26161	110557	91326	77539	236954	340311	328684	219863	266149	234067	118121	50510	252594	322416	280333	276438	313483	250432	393920
MA0260	-	109726	30509	154257	3681	20792	61623	23572	12173	51504	31573	40679	45028	45939	25911	102411	235984	191641	153288	32150	9351	35628	103354	187702	29610	28799	30182	16693	44538	85684	20735	96258	40597	41819	325914	467069	531704	288665	440276	327238	131262	51772	375477	511951	456357	480535	431566	532269	717992
MA0261	thiC	114501	36585	150879	11654	35216	80038	29198	19834	54370	36382	53912	53070	50159	35812	132476	281388	215707	174275	41593	17579	92882	130351	201329	70810	72267	78393	64019	77625	113672	26390	127569	83775	94281	309089	515715	529801	308392	448551	352472	163254	51257	460167	527002	475454	453675	422840	545862	636083
MA0262	-	124692	48947	161542	14583	41029	73067	37191	36860	77381	40363	83700	85271	65862	63034	145292	233163	236026	187112	45860	16386	68668	156357	222352	91648	118290	98241	97044	84943	124721	29625	133244	98360	98791	273669	455793	430720	264913	362429	306918	180583	54814	381707	444370	385701	360633	370153	424156	539198
MAt4687	-	5056	1964	8410	1623	2049	4136	2180	1442	4163	1925	5628	4873	3190	4193	5245	8857	8147	6744	1128	2019	1165	5864	9672	2154	3309	2766	2851	1734	3942	1628	5711	2275	2386	14191	21681	22197	12474	18527	13852	6030	2719	13693	23633	19176	20128	18610	20441	26380
MA0263	-	63898	22261	79764	10238	21534	40755	17471	12311	31580	22581	41891	31198	27814	27142	61270	124451	103137	82794	15831	11667	28434	58756	89357	22404	33650	22294	27863	41103	48311	23607	54708	29130	45939	144864	209563	222024	131727	212009	171039	68971	37515	190299	258465	206336	188704	169204	188407	240024
MA0264	-	23589	9084	29488	4335	11037	16695	9428	6330	16488	10751	16690	19788	15610	13549	21359	46872	34590	29214	8918	6223	7686	27940	45759	17475	17695	18384	21537	14704	25337	7424	30842	27887	26365	60694	86889	90336	52512	78171	62182	29084	12638	78457	97146	86870	80392	76274	74082	112493
MA0265	-	49967	17537	52085	11863	24940	33560	15710	15193	29143	16347	30356	34316	31067	22610	75961	107585	86075	68007	16005	9397	32500	60042	99052	46860	63346	54282	72456	67075	55063	13745	60016	55314	61123	132753	190039	198495	118184	192362	133591	75268	21678	164524	215499	189566	155927	142812	157660	207545
MA0266	-	149169	56503	175697	15671	49686	112071	45299	22721	74768	49751	82480	79735	69908	58511	145094	289539	225376	185010	43316	33306	74119	176881	228936	79985	94689	77595	79547	101816	111530	42885	162807	108813	134553	391900	464600	561804	332039	473416	383502	155830	78379	405157	587754	514940	492441	411315	467272	631426
MA0267	-	123140	49283	172019	14098	40170	78660	41163	29086	89191	35164	91268	89796	78498	72298	147065	283943	253461	193259	51541	15711	75607	155473	250180	89588	106511	96508	84256	84090	127960	24778	148303	113569	104657	384536	569854	571840	383661	472499	339051	221805	52507	419376	576190	502871	507217	491323	540579	727952
MA0268	-	27729	11931	46808	1631	7770	16933	6563	2945	17685	15910	10824	16062	16126	7267	30712	65418	67899	54115	17863	3710	15805	32054	56365	9641	9168	14118	7547	11576	29866	8386	31573	16707	16953	99974	149582	143251	102467	119581	92601	64144	19664	110265	146361	132789	141812	147381	125107	186690
MA0269	mtrH	182122	117926	139877	77102	154865	115481	144244	176507	276549	118027	309951	255462	148646	285137	575360	557310	795510	721533	746094	112937	226877	793320	817105	219482	518781	239455	507760	1144089	512053	89221	358157	308447	645060	933657	862843	715831	1600616	1229780	727697	1637326	76869	1402732	996166	1226156	1060858	557609	838372	827165
MA0270	mtrG	345935	99285	251563	159953	382360	212492	381430	362176	475190	91503	467205	334854	249114	379004	1332729	959279	2310113	1761309	1621027	99387	413236	2825464	2363551	427032	1148939	470066	1096369	1993806	916057	71740	439449	411847	1130677	2462353	1608178	1365083	3152100	1409679	616460	3809938	51332	2267230	1625266	2459890	1696896	604602	3122167	2005064
MA0271	mtrF	138195	55013	97444	60150	120317	81236	137442	132097	208861	93180	209714	150973	101825	176010	348854	279243	590548	445102	376814	107083	104354	799730	670562	163956	435940	176868	325215	486224	245800	75770	169835	143682	335096	737893	482168	385449	991888	388631	189667	891938	46051	681395	506403	597198	439235	166057	563431	476390
MA0272	mtrA	951575	685093	918781	169912	379425	333714	372186	368122	570258	211705	581256	423367	272447	483890	1940068	2121488	2459464	2154585	1470420	189029	403336	3525953	2611080	438712	1229633	495250	1168504	2412647	1015142	163120	589535	489942	1290851	4147667	2874313	2690514	3939444	1445422	624702	3981759	94975	3242050	2387883	2446509	1666854	589165	3524390	2260756
MA0273	mtrB	111670	56489	71424	61964	98675	56448	84551	84716	114317	104280	161992	86619	73889	125906	338065	199673	457965	368484	326431	103622	86126	506240	382858	152918	391949	166363	421430	539514	229516	85346	132813	173000	326163	545209	371253	277213	911699	413764	154498	908170	44801	624651	441031	528628	320000	101496	313728	311377
MA0274	mtrC	169545	56386	123500	116667	227571	107120	217661	227013	328105	108963	385781	264806	195123	332868	563451	348770	994356	774554	852160	141777	239822	972237	760165	311105	963520	387471	1060866	773330	355880	100103	220757	293052	556876	866738	675366	560281	1823857	1082437	529547	1418622	73258	1059469	795113	989350	1004511	371490	762745	693472
MA0275	mtrD	210985	79169	213352	100462	217930	121647	204188	211590	346010	93755	384901	317416	189391	357340	823812	453226	1037406	934319	818506	125534	221931	1518087	1117898	272733	730327	335814	624094	978344	312848	88263	179356	259577	492410	959703	819279	904182	1823792	1120705	464459	1263792	65926	1057432	871493	1264171	1277414	481457	1518327	1074211
MA0276	mtrE	313327	166193	215901	164010	298762	172945	262282	280565	386639	207049	511230	385603	252174	489462	1091326	951367	1238185	958473	603706	218770	254443	1164545	924353	349621	1013821	409498	976898	1721601	449072	191983	303222	323841	786889	1296039	1279788	1123549	2200204	1283442	499967	2179132	139988	1950820	1467384	1369792	1104376	464147	1411616	1112951
MA0277	-	72508	29836	94817	15122	30557	53376	30969	19102	50901	37390	59093	58801	43125	44507	84079	144516	108113	84403	21416	20081	32155	112905	127440	63626	85562	65114	66182	63936	70121	26193	91919	77093	91570	223143	256824	285146	180966	240146	200583	86415	37570	201085	321127	259401	259812	249169	240905	367347
MA0278	tbp-3	47339	16370	62978	2645	8571	29000	11932	7063	24527	12159	23701	22758	23386	15282	37567	89735	79059	63189	15777	4467	15803	40608	73462	20527	24164	18037	18469	18220	44060	10726	42208	26156	25523	120857	184442	195661	120724	151768	125244	58525	24372	136274	183417	169259	157381	148302	153841	205073
MA0279	putP	131679	53280	173902	16717	47434	93867	44916	30536	85692	52883	93229	92004	80872	65542	136884	283648	217431	172470	53688	28303	50096	180024	218221	55693	75313	65932	61188	115294	128067	41065	151511	88733	83867	349470	490545	509743	326288	433555	365658	160434	76648	415908	548970	463790	452641	414721	427559	578276
MA0280	-	85886	28581	110936	10078	25114	57380	29555	16687	52373	22829	43135	47201	41836	36252	81208	175952	118781	100372	21561	13795	30536	109022	138926	74980	122155	70419	116272	83449	74936	19609	89111	81230	119423	222970	343572	386880	230210	313851	242710	117379	31851	268026	392661	380847	336236	297028	404200	482790
MA0281	-	54485	16303	73352	2029	14243	40610	13955	9147	30717	20675	29000	28651	24787	17046	49222	137172	85025	68473	11641	6280	13895	61454	98081	15118	18902	15490	17452	23220	46307	14495	58834	22123	28740	184481	259087	302175	184229	247528	201457	66645	44046	201910	320615	263589	280189	232485	274806	361704
MA0282	-	157236	79191	190524	18640	51368	101434	45049	27913	75757	86910	78906	73606	66664	55523	188296	311994	224900	175635	33062	42856	63447	271553	221753	83109	120327	88557	86758	152926	101729	60748	166286	92209	147610	419750	452570	512385	320516	441941	324308	171142	84044	385048	569116	482317	446016	392221	464609	601358
MA0283	modA	55177	19839	67178	8433	25419	42071	23520	15581	35514	14252	41081	37786	31713	31519	65670	106404	91578	75846	18438	9657	36552	84890	95275	42900	57079	44220	47588	43222	42213	11121	59550	52641	55509	135997	176471	185325	128302	177462	146916	77645	21350	166171	233483	167880	164600	148422	159736	225350
MA0284	-	212067	100241	246511	79733	209087	181043	94780	74208	147310	64727	211409	214068	263954	324551	268954	350382	412905	321781	144310	51898	383567	442275	379888	742428	415978	835938	366389	340678	195517	69836	430735	921421	554480	439270	470386	476966	354823	387639	330701	255682	95060	393731	532602	440403	432587	373250	437663	545666
MA0285	-	215314	99199	305170	78142	237412	197933	120332	94051	188201	63058	271102	349227	352454	388215	334627	400007	460133	367834	103156	39924	373332	491957	334084	894748	505077	1038099	440652	355722	186105	55169	435901	926012	497098	557102	627455	649094	473070	613984	437968	304001	91033	526876	741609	667549	615278	511186	615289	788703
MA0286	-	257650	142029	326611	108815	263241	244641	118667	100823	211368	91829	337400	469108	389419	423156	343826	394293	389777	313423	96654	74769	514220	557783	464716	1148187	561360	1293161	520535	415956	289462	105613	739084	1403822	613266	636913	675846	730803	503190	599173	503117	445044	148080	561753	763600	707206	623934	560559	733353	830161
MA0287	-	75439	30116	105029	22080	44571	55909	30011	23898	61701	31698	70036	61779	48177	51860	79745	150949	144273	116059	31921	18112	46342	87842	158820	85728	96487	95681	82400	55868	100440	30860	118894	111425	74300	188636	265211	294400	200374	266738	176283	106705	44877	230066	307897	256957	246651	237491	242715	320878
MA0288	-	49803	22494	99596	2028	11739	32336	10190	4720	22530	26442	15947	19884	17459	10917	56754	119237	92561	73635	23354	7178	22860	60243	96239	24955	19468	20842	10101	23264	63798	17470	66885	33924	35362	143989	209286	185892	144391	169794	162582	73230	29076	133883	193735	166673	158017	186250	143321	178319
MA0289	-	90790	42186	128700	12479	37962	73765	30920	17289	51097	41310	61969	56485	50522	44879	108650	194133	178829	154535	34371	25404	54563	127854	164274	54933	59710	59941	56946	72478	88188	39073	107348	62768	80379	262052	308524	339907	224660	305092	247804	135286	56910	275376	377117	324520	295730	260535	315977	380496
MA0290	-	18495	5617	24810	2607	8149	13097	4506	4296	11161	7602	11176	10257	9738	8694	20157	38152	29003	29717	6801	5220	9470	21407	29402	12330	12557	13041	12336	11830	19537	6232	24865	17214	21834	42855	65144	65657	43877	56304	53654	31211	9823	59179	75405	60736	58659	59160	53235	67708
MA0291	-	27041	11283	44873	4571	13322	17857	11718	8831	18492	9872	23973	19345	18172	14618	36119	58308	62131	50857	12619	5120	16891	34318	49880	30166	31739	28871	29184	18375	30194	10589	36620	32022	28645	71861	115475	103238	69735	87487	64494	41489	12091	85980	102313	96432	87550	85540	108942	120022
MA0292	srp19	46830	19364	62684	7296	21013	34917	15172	12979	28453	9781	28553	27926	21345	23613	43411	71393	71302	49804	14201	4229	39904	59366	83316	25110	43349	25851	37885	30063	31950	6383	53128	32255	43690	94410	110781	107172	72862	88628	81461	39562	8955	84420	122040	102257	95539	92639	95834	122381
MA0293	-	11967	3604	17033	1290	3709	9008	2842	2450	6640	5474	6718	6982	6653	4830	11455	27409	20941	20309	3438	2599	4782	11765	20040	7956	7668	7244	6386	7348	13457	5011	12626	8937	8357	36153	58117	56791	39372	48168	37813	16942	5836	42777	57963	55229	45163	43967	53305	55739
MA0294	-	53030	18434	78443	14596	32376	39998	24169	22031	44913	22853	50408	57081	41508	49080	67075	107143	85825	69781	18699	14855	51160	75605	106939	55296	66778	53898	57389	45251	52139	15534	72018	66113	69032	154214	201335	215955	140024	178563	154471	70392	28586	163479	221675	193826	186168	168026	193606	255265
MA0295	-	53320	15087	75855	1337	13487	44271	11569	8715	26388	9931	26547	30736	25162	14589	51168	120817	83408	80311	15561	5316	14025	53981	85591	10755	11384	10734	8297	23268	45291	8857	41919	16767	21244	191022	212442	305074	164212	223699	198337	69950	18878	193128	296049	296718	277163	217072	286720	349301
MA0296	-	50393	17852	85212	1789	8875	35008	10647	4384	26178	8075	20758	21601	18791	11353	53852	75394	76110	65528	18980	3348	19212	44292	81613	19598	13634	16898	9039	18710	42700	5201	37610	20421	17469	157481	153480	222957	118551	148603	144413	52731	10424	78922	173248	180487	191720	173685	159046	198069
MA0297	-	52992	25052	70068	2464	11355	35687	12059	5634	23643	17484	21885	21262	22571	16415	53265	107632	85671	70028	15701	5849	18434	52609	85087	19789	17186	21789	11603	29637	52034	12675	58896	26973	26321	147185	185027	179457	135700	161926	141411	76231	27343	152545	215869	187259	163692	154245	143927	221537
MA0298	-	41647	17113	61476	1369	9797	30575	10185	3631	20293	12664	16213	18200	16000	11482	44480	89119	76448	66875	16492	5480	12913	44938	68688	12405	12609	12965	9845	21952	41064	11089	41077	18208	21351	134036	167068	194471	128885	167112	142537	71047	21255	151499	206977	174848	165372	140321	167217	222685
MA0299	oppD	24030	13381	37015	1268	6126	19203	5305	2799	12656	10315	11733	11950	12380	8164	31451	61005	51246	43461	8297	3451	8242	31305	48206	8345	8094	9906	7374	14549	27019	8779	32455	13170	14441	91234	126710	137679	94389	127386	96793	38651	18739	106667	141789	120507	115277	107651	115397	156481
MA0300	oppC	40917	15334	49105	1635	8102	24792	9457	4400	17703	12950	16815	19272	15749	11272	43228	88857	68183	52859	10533	6441	8940	45169	67463	10800	9668	11799	7197	20565	33567	9719	36711	15963	20183	132435	162931	183302	133974	164175	138452	55510	21035	139013	208487	177317	169784	152244	158190	214452
MA0301	oppB	43478	15489	66907	1996	9294	35998	11293	6113	26641	14706	20236	23329	24579	15998	50709	113196	83948	70697	13548	4887	9378	49792	81943	13948	8725	11560	7323	22008	45405	10385	49738	19464	20895	166724	213645	254033	158332	208952	173356	63460	26230	183049	276740	233859	240905	202485	209106	321448
MA0302	oppA	107556	42300	147032	5847	29317	79836	25139	11928	58942	28935	47077	51468	50796	41311	114264	252479	209776	163603	38332	12323	64577	121737	200596	37092	30714	40287	18886	65374	110269	20584	129430	51161	51762	382812	470489	526563	388852	475146	359526	188422	54094	373579	591070	501808	476928	401561	481277	617480
MA0303	-	53940	19608	64476	2930	9952	32665	12924	5602	26445	15585	22560	24692	21368	17518	47287	96881	81829	59347	15875	5176	33954	58421	90114	16106	10450	13629	6141	23628	41400	9451	57225	19673	18571	176395	179752	188425	145508	154940	143780	73211	23858	136702	221075	187205	168463	167614	149415	236476
MA0304	fmdE	85782	70906	80116	40318	88930	72836	47409	46537	96886	33330	117580	110302	82330	110424	165746	189150	198644	163560	98736	39794	91530	472688	273724	428879	518093	420612	442855	422076	197965	40761	368069	540992	595300	113458	141259	157134	114587	121726	103220	66648	34363	105203	155722	152885	149273	117818	150603	196298
MA0305	fmdF	226428	169507	262814	61622	163592	149828	96840	93352	178543	80876	254925	201093	162416	229232	522777	660092	687656	608685	381267	76368	265286	1252798	753072	879684	1085220	1037087	964407	937549	433727	79179	616477	863408	974445	338922	383975	428879	331606	366814	292281	169229	84434	337792	510053	433276	401101	305925	364612	513750
MA0306	fmdA	223478	81893	241445	62525	169635	157080	139424	127445	272482	65232	332660	288457	252305	354163	612772	593154	850856	693380	452979	60019	275974	1544566	1029176	1139301	1348717	1320244	1243390	1258861	515020	63391	639151	1080719	1127971	554905	667781	781603	541986	657527	487731	243082	78517	533172	833847	747350	745297	609060	799909	1024176
MA0307	fmdC	149350	74628	168576	29026	78131	97005	50134	46373	97009	48553	119314	97934	83191	122334	358133	423412	478040	438790	220164	35881	136013	878729	610367	365088	442393	386824	399265	651538	236929	47898	299442	340370	502530	246414	269891	302807	224939	260876	203607	105384	44075	213163	330213	285448	272052	227083	315233	379804
MA0308	fmdD	24868	10673	25621	7877	22406	20199	15174	14530	32182	16003	40772	37559	26334	43792	62958	72045	114932	94381	63045	11905	38882	185291	137318	110614	129773	124330	111802	134149	55740	13020	65381	129623	125422	67747	78367	96850	63913	80138	64097	26828	14650	65086	103453	90448	87926	70898	104497	128992
MA0309	fmdB	141054	70830	142951	40548	109472	115735	83637	85622	148634	81709	151903	153779	135259	173866	502069	546053	668415	626681	523349	63743	218852	1080840	868176	653007	669847	708720	572377	1261172	489655	74772	457716	813665	904452	355994	433341	563421	354426	516929	330651	244537	80552	441395	626124	561979	557480	448495	518309	671022
MA0310	-	55841	20932	90685	1725	9878	35888	10581	5673	22551	19604	17748	19785	21034	12255	48530	113766	90843	81396	21865	8467	19164	47955	85675	20368	17043	17866	10976	21053	47988	14046	56975	26363	24536	137441	197205	176013	135429	146452	142614	79356	24214	138587	198231	162494	164353	171328	159097	212216
MA0311	-	49697	20904	64338	7102	22847	35570	19741	13230	34968	17470	38142	40389	29139	33543	65962	122369	103571	81432	30792	8654	59134	72585	102692	54172	53771	53257	47623	51556	62958	10592	78638	75080	65398	159123	197237	205027	147759	184463	162561	82520	24671	167125	237758	194644	194872	162542	187039	231268
MA0312	-	9076	4003	14014	505	1546	8932	1642	998	4288	4702	4200	5161	4933	2805	11101	26499	20462	17437	2969	2094	3737	11171	17052	2648	2957	3584	1703	6290	11390	4507	13587	5807	4440	28317	48612	45796	31526	40173	29725	17332	7231	40436	55755	41880	36853	35723	29402	49655
MA0313	-	46859	22700	74018	3974	11870	30186	10701	6703	21651	17126	19956	19786	18742	16565	52601	115266	87681	67517	16127	5699	16078	56246	90925	22411	24569	21633	16350	27786	60848	13258	63119	36611	35477	139379	212156	206085	135005	150955	149260	75139	20724	159026	210357	188834	168009	183009	193763	231559
MA0314	-	73923	30637	107862	5607	19194	37657	13525	8989	31124	26975	31888	28547	26058	21217	86100	111039	152085	143464	34120	10224	43721	66817	123141	31105	33281	28167	29837	30717	61590	18404	68678	31630	40673	160482	222876	225172	164628	193206	163183	93607	30296	186789	228882	217064	211089	215122	189056	246716
MA0315	-	85149	28023	130426	3197	20124	58346	18683	9088	45481	24828	35657	41700	37299	23202	73015	187190	151517	119545	26420	9044	30132	87250	145966	32987	36659	34690	23322	33933	84599	18223	90473	39918	41733	250999	315896	349304	247598	283324	244941	104242	33981	225082	349875	319324	309443	308515	285684	409600
MA0316	-	77951	26949	108075	5391	14708	52377	21223	10984	42129	19683	42542	42354	40795	28624	73734	168112	152622	113253	24812	8120	35408	89336	141206	38918	48272	42227	31606	32542	69744	15898	80010	47293	48757	238717	303351	335190	230550	291505	214405	110305	29836	238489	354862	314315	304747	275482	286828	391861
MA0317	-	38510	12764	60760	2829	10238	21378	9640	7599	19787	11305	19479	16965	17700	15322	33308	51376	59224	50389	15911	5374	14170	32866	57242	22978	24294	23996	19102	18727	30950	8076	39864	27333	22147	85475	109856	112718	83270	84008	91280	45283	16545	94497	125010	107379	101585	102386	85254	138873
MA0318	-	33734	13418	59544	2772	6978	22582	10114	3280	16230	6611	16974	16747	15773	12269	37191	74397	64472	46379	10926	2748	19860	36054	59117	22155	20603	18986	15143	16822	33801	5948	38337	28326	20282	95534	131581	136211	90898	99411	103767	56779	10331	107743	139126	122096	112424	113866	122069	162333
MA0319	-	6177	2432	12490	595	1376	4642	1510	563	2523	2350	1855	2715	2333	2646	6729	10473	11967	10095	2310	1517	1668	8798	14126	4710	2290	3080	1582	3952	7400	2346	7798	5728	4180	19862	29842	31708	20494	21841	22279	8023	5523	19916	30268	25072	27968	30532	17000	36404
MA0320	-	36087	12724	56529	2403	9488	24310	9804	3440	17788	11482	14783	15254	18394	9822	31350	55411	54637	48118	12208	4440	17839	34234	63264	16193	20009	18517	15382	13141	31730	8321	33792	18187	19569	94235	104664	114796	87145	82304	91008	39595	18837	66914	117416	107029	101268	90302	70935	119787
MA0321	-	93055	38454	111031	9721	25452	52856	23234	15645	43961	28835	47127	44250	39733	33936	130653	225044	192295	167962	42108	13995	39304	139311	154828	37541	55797	50186	51796	87948	71825	18507	87157	41778	61130	281461	324243	380608	257587	361509	247053	127178	42478	296575	416861	376922	351538	288218	361758	463900
MA0322	nadC	65586	27458	88942	10663	26819	47326	30134	24590	50108	15795	61002	46658	41663	45951	80986	151835	168927	134525	44398	10574	34787	102350	118034	54181	69994	55743	58587	63517	62409	12672	81428	59909	54589	205253	241145	259023	195500	237918	187862	98599	30556	234189	295175	254283	242430	210323	238079	311932
MA0323	modC	86797	39312	100849	10411	27383	58956	37289	29494	59537	30770	61511	53722	44758	47817	144038	183661	148505	126190	32607	20745	41289	157995	124999	51650	60726	53538	50423	123958	73515	24263	90708	67384	79052	233646	268400	309857	212669	265171	203045	122874	33148	229993	337625	284258	281342	242150	281632	378214
MA0324	modB	43491	18249	52017	5398	17511	32542	20239	15605	29513	26906	40234	25468	22998	23425	75750	86847	76731	56917	14519	17121	19581	89593	76891	26022	29646	25537	21522	69334	45718	24302	60594	33913	39341	115777	135433	129546	109433	130198	107113	67954	36238	123343	174287	137216	126162	115095	93782	148040
MA0325	modA	101953	39476	119676	19239	38669	63421	49118	42403	86169	34720	87210	80305	56352	62419	153306	197334	170045	144957	38071	26448	56191	181779	154165	64409	73767	64931	54403	122324	81688	32754	103261	75146	84986	255265	285041	347486	228960	285617	198126	102528	47660	238545	365850	326601	319375	276122	310836	439179
MA0326	-	71085	27433	76144	9700	24774	44740	20462	13058	37974	14480	47997	40314	36587	34814	90389	140169	133806	119051	34464	9577	44172	89495	118428	53692	71226	52701	56752	59837	64192	15489	83154	51536	63688	201857	232893	261061	190774	239829	170227	120821	30576	234385	325903	251670	230569	210855	240457	341203
MA0327	isf-1	53643	22694	68478	3099	12229	37642	13421	6755	24212	16112	24840	22278	25599	13388	60757	116293	91014	82797	14331	5497	22734	56992	84986	17847	19190	21745	12930	26770	42382	10842	58468	25815	29808	170406	187462	215552	142010	179917	155689	69543	25933	158954	228958	195725	194316	162397	197587	240798
MA0328	-	70475	30213	83265	12714	27185	52961	26504	14862	38515	32088	41197	44895	38789	31621	80855	119816	103982	86212	15907	17282	42380	89811	112482	43064	57624	54003	46812	48107	53866	22588	76990	46940	69685	243764	247778	311152	192793	258064	182652	116493	34272	197472	325953	288192	282050	237819	298540	412106
MA0329	-	10543	6497	16111	3370	8302	9466	8139	6409	9181	3413	8313	10648	7872	10007	14642	16991	23877	16726	5851	2800	10713	21515	21631	29853	36712	35210	29250	8815	12156	2978	15072	16967	13394	36607	37612	39266	31446	28651	27044	17713	6158	27219	39573	32393	37595	38429	30996	53430
MA0330	-	24311	11632	34432	3239	9492	18639	7729	5129	15865	11667	16443	17677	13914	13643	34686	65324	53684	42292	8981	5411	15238	39201	48841	22466	24426	25062	17090	25682	31537	10194	37644	31444	32770	93031	122774	127459	84403	115863	92106	53479	17522	97875	138152	113665	115380	100918	124939	149449
MA0331	-	55940	22102	78859	6867	23888	41694	19982	10956	34400	22633	36645	36221	32088	26764	72420	122592	111525	96651	18414	10710	29741	76532	90127	49600	48951	55800	35528	48282	59633	18192	73590	68392	59059	183722	239364	261181	166752	219977	167346	125217	33916	192168	274465	225382	225252	194598	242128	334847
MA0332	isf-2	41958	18707	48816	13945	27651	32398	22437	19244	39063	16194	48738	48254	37913	42424	60722	86228	99759	76590	30954	14913	29236	109015	108640	119987	90881	143374	83247	79897	59713	17748	91010	153284	86202	132324	146785	155518	119134	137659	104474	95620	23563	159766	187643	151636	138046	117814	161671	198726
MA0333	-	19149	8395	29994	2085	5781	16542	6018	3083	10320	5503	9099	12522	10168	8557	22859	42448	32811	25589	5172	2873	8329	27692	44509	13587	13355	11087	9944	13090	22232	5104	26846	17878	15555	70099	83274	95311	59860	75568	67574	23736	12159	60827	102365	83751	79618	72017	76164	103531
MA0334	-	113498	60234	150394	40684	78835	82775	58582	55480	96397	68237	137715	141761	93183	111789	139262	188015	163708	130152	33565	53223	78410	169465	190692	184694	194780	192643	192895	133026	127710	61769	212269	272780	208390	255353	354938	377200	242599	333580	254121	121649	75938	272764	410157	338158	326404	299687	320462	446636
MA0335	-	251137	104849	302469	48320	110844	166708	90478	63457	142101	97700	177749	172555	127853	134447	307897	415648	337984	293791	60025	74983	115048	356618	368743	217298	301574	248837	256008	272564	195690	87367	309172	278198	322755	640059	758470	863710	534500	724583	555328	296053	122558	616069	908387	797329	758321	657735	824835	1031558
MA0336	-	341932	159688	410778	101098	246687	277320	197467	166058	300198	133665	362318	297859	263080	323673	543452	663286	775300	611819	240904	106732	274486	652522	563784	513586	600231	564377	538042	492868	324103	123267	467840	601242	622346	808732	987425	1024643	716270	897486	776102	410375	180504	853835	1133722	944882	920445	835341	925283	1245638
MA0337	-	95072	42536	108215	28975	54559	59562	36325	32011	53548	20431	57020	52790	47876	46083	103397	114358	100998	83421	22181	22712	133808	113879	175324	57539	85444	71949	87804	77758	68074	20247	98658	65842	108285	215260	224336	281996	160942	202344	152725	122669	25732	180040	249581	263042	233092	193968	273085	331261
MA0338	-	138790	52493	167302	9912	35667	80028	38452	19513	51816	25021	55399	43860	52592	40835	171902	163939	182395	156712	27568	9504	41861	186224	171643	43961	67720	48340	51688	97782	68410	19311	84789	47734	76420	343794	322034	342539	257576	315502	244169	154350	39245	257381	385956	329045	309158	271065	355246	420208
MA0339	-	108568	73432	111656	35429	63272	49592	35516	32645	61329	53935	89753	83786	53737	73278	122189	133547	123666	91131	36929	43423	86549	190876	154191	205824	221446	230323	213304	155910	100422	48548	230128	309871	221238	183566	174637	186015	147718	162694	137027	138978	44992	176274	206372	174206	154699	133830	168498	195170
MA0340	-	246346	131646	248834	58223	121112	133387	79089	58009	101028	148693	127077	131595	101556	111614	300912	193647	210558	151790	57936	115104	126509	423574	179901	323395	339182	333248	309807	363196	128048	126408	326726	456420	443010	267651	233288	219092	168474	204972	155457	250113	119230	266833	280604	205583	192197	168128	279214	294879
MA0341	fibM	32440	17767	42892	11516	21637	26050	14935	12721	24048	15541	30453	35280	22724	28856	49055	66628	59773	48249	13971	9666	24925	59178	52197	51553	63522	53751	56321	53743	32925	11304	56925	65632	73287	105840	124655	139402	87652	114236	97618	59367	18295	112212	149493	123500	120607	107975	120933	170236
MA0342	-	67929	28643	89980	9631	23202	41447	20913	13214	37676	13223	40912	35611	31073	24278	80940	131225	115445	94765	16849	11822	25466	82640	110954	33692	34100	37545	31226	43080	51886	9859	87087	47590	36169	163977	213497	230841	146972	198029	149053	80765	23400	168006	234632	213363	191379	175022	231290	272768
MA0343	-	37525	13089	55933	1745	6133	25747	7338	4116	17541	16198	11500	16625	20280	8749	34962	73952	47788	49048	10182	5082	9814	44543	71823	68553	11239	75482	10435	18554	39363	11674	45111	87406	18073	102374	139210	149260	97833	118163	110915	58592	22885	119476	150868	132596	126220	116527	133487	160694
MA0344	-	56187	21785	78505	3019	12766	43461	15425	10889	32988	24358	33892	38321	48466	18923	65352	142981	135223	110731	23637	7599	20875	76202	127827	176041	27587	200569	23026	30042	59559	10333	97398	200754	30002	198316	267368	282022	191435	283844	195236	121976	38460	258261	333224	265215	276782	231321	221016	350430
MA0345	-	25930	8406	37921	1564	5142	18376	5901	2439	12873	7655	13342	13410	13709	6441	24011	52729	43238	33492	9141	3867	8235	33414	54406	61764	10204	62403	8350	11659	23608	6695	36548	66983	14341	86457	113886	122726	78307	98409	86347	41899	17771	97433	130187	108011	104217	99181	99291	135429
MA0346	-	457814	152083	617259	22067	105332	275880	94726	45396	216117	128124	194739	191022	191732	121540	431483	980115	794115	671746	129509	53523	130160	455406	795400	216476	157954	232717	110086	215855	430196	88435	520059	295150	238061	1309344	2024963	1998463	1274785	1690348	1348857	611823	241857	1637995	2155370	1822894	1826620	1644581	1836023	2503456
MA0347	-	18315	6316	28410	154	2709	11737	3250	1087	8484	12232	5094	6548	7003	4245	11063	32666	25402	18747	5945	2452	5336	22113	30152	4458	4115	4675	2320	6733	21633	5691	19612	8266	10418	54273	77508	72943	45900	63204	60692	22586	10150	49722	82422	66481	73813	82806	54708	88316
MA0348	-	516229	184023	716171	35922	129413	329614	119597	69615	254007	150727	229073	232034	205809	159736	486393	1080912	878108	733540	152900	60749	185900	543116	874420	231487	245450	242794	190034	287805	461983	105383	551337	315530	333176	1348715	2197689	2046588	1281233	1774004	1505327	670359	259413	1745557	2078842	1844995	1815327	1708681	1951557	2406793
MA0349	-	42133	17759	67544	1740	8138	22450	9014	3388	21046	16010	15992	14939	15783	8500	50599	97525	90334	71079	12979	4439	14673	42677	73686	11437	11846	11612	7973	20169	36977	9420	36236	12721	19991	109721	187576	175413	113503	172764	121298	50281	21968	139977	164268	163701	160421	159367	184709	216964
MA0350	-	57024	21912	92255	2575	9178	32462	11688	2841	25266	22451	21910	21495	20059	12298	54314	104910	101850	81335	23114	7334	23810	55219	99463	21957	17273	21134	10659	22161	56398	15954	64149	31595	25237	133167	202030	171164	139559	144651	148621	71454	30147	139257	188174	155563	157916	176365	129988	192348
MA0351	-	54917	24489	96271	2792	11419	37239	14306	5102	27675	18219	20551	27426	27198	14289	60803	129337	110322	96242	23492	7941	19060	62648	106902	24922	22546	24110	16980	24847	58022	14106	63998	30496	34903	154063	234162	206595	159503	194444	151249	80278	29314	164212	211664	195351	189657	207538	175526	235085
MA0352	-	88313	36641	155760	5233	19666	59382	18373	9870	41199	44937	31271	32494	32659	19752	95259	197215	150633	120040	40022	14226	37536	107669	150388	37816	33409	41347	22208	48234	102090	30823	106149	58997	60867	229936	397526	352516	229998	307024	255012	125552	55234	275825	345793	310320	313262	332072	302350	395823
MA0353	-	33935	15565	60968	2256	6621	22070	7259	2447	15599	13494	17020	12460	14166	8443	40065	77813	74309	50820	16653	5383	14155	32946	61338	10331	14207	12772	9558	12497	29741	9248	34556	16035	15272	84920	131223	111611	79334	117629	89072	43933	18888	106230	133096	115540	112318	107805	118073	131243
MA0354	-	28258	12862	41256	1814	6561	15440	5658	2051	12680	11730	12148	11648	11268	7366	23554	59084	51284	42876	11732	3816	10533	27449	49946	11421	11136	13112	7807	13609	26857	9988	32599	15164	13405	66590	102886	95137	73124	84455	64692	28039	18388	74571	98235	88111	78697	89791	75242	114695
MA0355	-	7087	2419	10687	185	1521	3584	1920	359	2226	3225	1643	2412	1854	1686	6620	16325	13586	11138	1640	1293	4349	6522	13969	2434	1918	2292	2043	1591	7110	2118	10204	3624	3521	17795	32660	23595	16096	22491	17610	8984	6091	30146	28520	19789	21862	25662	17332	26487
MA0356	-	38487	15734	50056	1977	8447	27510	8043	3499	20738	12149	14774	14951	16702	8870	32739	93448	60671	50836	13072	3876	10602	42864	68618	11801	10842	12145	6082	15566	38241	7601	43303	16711	20160	114108	170260	171567	118172	143335	119884	37882	18099	126872	165640	149934	152693	156369	162118	209089
MA0357	-	8685	4099	12419	1255	3738	5868	2807	1372	5861	4879	5625	6216	4504	2398	8260	18563	13535	12154	2584	2410	3160	12265	17443	5594	7272	5476	3863	4930	8279	3510	11037	9738	7562	24064	32016	29895	22319	23865	24350	12078	5694	21876	31610	26944	27440	24655	24473	35469
MA0359	-	46214	19712	62324	1483	10796	33711	11969	5211	21840	10734	18822	21537	20486	13144	65719	128075	107132	86589	20346	4238	17169	54228	95988	12597	12850	12391	7041	22935	49090	7155	48688	17579	24266	163090	253056	288867	146153	226343	161788	70970	22474	193321	243116	260197	251232	222230	331618	368593
MA0360	-	125482	44453	172700	6681	28311	80531	24523	13731	59079	36070	55373	56091	51535	33500	126602	316616	207003	154413	39247	14561	43663	136869	220756	39480	41971	40039	28879	52528	111451	22326	124240	54060	62517	359903	506739	564233	355988	476522	388463	154501	52081	378025	549496	499014	505322	469676	467013	616131
MA0361	-	32658	11831	51665	2384	7168	21252	7225	3452	15931	10763	11448	13695	13457	11112	28585	57925	48437	38528	10490	4220	12151	40087	61362	16525	16068	14117	10154	15329	31600	6904	35817	25024	20408	93001	120507	122305	70845	88558	99683	36663	13747	81965	111703	108643	101508	106696	97371	128091
MA0362	-	131306	55003	186757	6195	27724	87227	26005	13187	60712	39499	64743	57118	55073	30966	135594	277828	260945	200499	41573	18072	40169	127284	229874	47787	53259	53832	39886	55698	111168	25673	128896	61461	64417	353345	485795	507317	311188	473020	368773	168629	64875	438259	576880	474903	473720	434465	486653	638089
MA0363	-	46294	18961	70743	5919	16288	33303	14887	10852	26797	15202	23078	27401	20188	17056	50832	95542	81889	67269	19913	5333	31159	53967	86389	36699	39355	37984	33667	24531	53679	8116	46906	39906	43089	118579	168717	198968	106826	146516	129409	73306	21427	115264	166716	161119	173275	183028	184416	226438
MA0364	-	65808	32151	105251	6473	22499	34700	20016	12537	39262	20326	34875	35759	35220	30240	74386	132727	143938	101819	35994	8465	46770	88365	118289	59502	64182	54178	46613	46786	65868	14868	71711	70832	64615	162551	230460	197242	156445	179458	148718	118744	24132	172962	223875	182180	189812	206562	165166	254890
MA0365	-	97811	37899	153682	4177	20123	61748	21693	10796	51710	36824	41289	42731	42376	27593	87517	188983	156734	135014	31436	12717	31948	109433	167526	33109	31160	29530	22492	41923	90965	25183	95130	45789	46769	271332	412421	392870	264269	326026	291253	124133	53800	319084	415913	333065	360744	376501	332698	476154
MA0366	-	38835	12528	57838	2232	9198	29124	10761	4938	16706	19182	17084	17145	16393	11022	39541	82250	67537	63451	12231	10445	10880	42415	65653	15502	15196	14288	9258	21991	40873	13833	38110	21468	21854	115363	171688	169369	109434	138902	116775	49276	29387	133365	169029	150498	141452	141944	145657	206285
MA0367	-	94738	37388	119453	7079	20561	57700	22781	12269	43789	32481	37492	39194	33147	27943	74867	154440	120421	100018	25114	14760	23603	88413	144294	37468	38403	37771	33009	37120	72123	20248	92212	52987	46678	212613	312587	304975	184997	240279	215720	102425	48572	241204	312547	278151	286995	284498	280240	394552
MA0368	-	86046	33834	116334	15814	35133	47831	32320	24201	62554	30166	68248	57930	53326	50577	85966	136707	167349	123572	33182	15952	60180	102120	147189	78963	110945	88820	121849	44547	75435	24343	89920	87957	78722	191903	250379	243511	186042	223195	192975	105423	48177	202399	278265	233773	228693	229057	200334	283858
MA0369	-	49917	27384	59800	9405	27210	29222	12835	9584	28018	33824	28166	29539	20731	24837	90763	110119	117166	91915	34858	23000	19760	58937	71545	27464	45815	33273	43269	38926	36141	27249	46798	36752	53084	100998	134194	127686	93700	106841	94567	56161	34485	112967	137325	115533	133020	118302	99868	186676
MA0370	-	686039	407508	689552	154564	336845	288411	191435	173751	282702	364636	347172	318275	213396	320149	1380906	1285632	1481147	1361225	882256	309924	273231	774519	632154	398569	677704	434074	575717	481361	268482	329654	319953	370863	628517	550451	538120	527566	475293	529436	406437	342695	277787	496555	617177	535400	493280	418228	525829	611731
MA0371	-	19833	5842	30313	705	2439	12697	3687	2210	7539	6669	4020	5996	6487	4075	14174	36896	23590	21002	6081	1911	2876	17768	26386	4872	2928	4549	2169	7674	15668	5676	17091	5172	7735	55880	76815	85394	46801	60885	54546	20409	11802	49690	83050	74541	79386	74159	68502	100948
MA0372	pyrH	43750	24184	53713	17869	33228	29753	19674	17910	37175	25217	50780	45896	31412	39204	51037	82534	61582	51152	14341	24354	29847	85175	89062	83116	97259	91069	90134	62899	57779	25265	98093	116511	106518	92606	148401	139685	83536	111636	95388	54374	26709	108034	150220	116269	128395	115909	128890	171601
MA0373	-	92075	35290	125212	10408	27067	60343	31358	18503	57729	28739	58287	56651	46974	41489	132310	211154	186392	156142	29919	14042	42943	151405	187354	67102	74943	74338	55160	80046	92630	23248	127614	67074	78461	336693	440162	485498	283480	388575	284653	151329	56301	346405	460782	425496	416446	357213	517826	601380
MA0374	-	58396	17166	73064	4345	14169	42276	15117	6263	29459	17637	32105	28453	25002	15929	66187	133474	103151	81098	13021	9756	19570	65792	103945	22348	25258	24629	22950	36344	54255	15265	77316	32633	37158	198028	259253	281882	176104	235459	204445	84962	41890	228500	309909	267065	238447	226387	240989	312030
MA0375	-	26046	8208	38072	4229	10176	15855	8066	7092	18476	5540	17668	17047	14855	12670	21799	36692	33391	25983	7597	3283	9426	31453	53919	18290	23332	20321	15937	12890	27866	4816	31936	21751	25373	64851	83096	72396	58389	68082	61889	30837	6753	60422	89579	76739	68399	69868	59897	93730
MA0376	-	19295	7713	33402	1138	5393	12908	5241	1991	10769	8989	10857	10830	6999	6162	22684	34308	37285	30375	5851	2974	4847	20605	37993	6153	7450	8474	5516	5916	16919	5928	20824	9205	8743	52848	75594	67562	52897	58480	55621	25919	12661	60714	82413	66747	66498	62501	55218	87770
MA0377	-	74904	30430	94643	7520	19590	59425	18711	9748	40489	14243	37393	38482	36725	23864	86877	157328	116884	93340	18226	8479	30508	84449	150232	30064	35069	32376	31245	46784	74334	8517	82353	33409	52376	255709	309960	345155	235363	298561	236496	103246	23779	224171	350228	327751	314300	278126	305113	411133
MA0378	-	48009	23262	76502	7956	20313	35129	23744	17372	41607	10248	43720	44693	36210	38289	52448	95280	102070	91361	22203	4964	35443	46310	94439	50488	67849	63474	54474	22608	45743	8988	51041	65152	42251	125713	183533	163490	124030	149692	124454	69966	16494	116768	179287	157660	138784	149716	103597	172898
MA0379	eif2B2	68266	27045	98135	6882	25555	51265	22752	16041	46724	25895	48111	43257	38398	36002	107343	189879	154923	119447	33130	10407	37808	111721	139867	54298	62860	52908	46696	68017	84489	17894	89663	66033	80393	277129	341925	380498	252366	308157	242068	130922	39604	274048	377953	345913	346218	313999	334815	455651
MA0380	-	49370	17348	72822	4552	15719	36825	14313	10623	29329	22380	27828	36636	27409	23367	57396	119959	79072	76946	18098	7377	23080	55334	100715	30348	29569	33891	25194	23579	50215	13568	60890	38363	35541	187814	236926	269041	172187	208687	174779	80763	31958	184453	256250	240605	242381	216762	224935	304582
MA0381	fwdE	171559	85631	152994	33142	68162	83070	51376	50846	87264	47990	102094	76596	74704	129601	282922	267330	292331	230006	87211	37965	171597	517906	363550	242113	172437	245845	139068	354432	165674	39671	222246	255884	159948	362853	228639	186435	162928	143098	116870	288462	41185	206046	224097	164132	160906	143735	295097	255228
MA0382	-	45119	20921	53597	14687	37338	39449	32333	40000	70813	11597	73822	67575	66073	107139	77010	90769	121466	88215	38923	10416	86071	173217	140993	116280	82600	124293	71465	133435	90388	13316	93354	185366	97407	160277	139225	134926	116312	111223	97649	141066	15138	129857	145523	113256	111025	113943	129388	138844
MA0383	-	369484	136244	480758	14677	73430	266711	81632	34714	198064	104031	168737	164201	156904	98734	414548	844626	648008	579429	92440	44056	81042	363075	628455	162296	82242	171347	52374	159234	295220	79378	383550	206044	160995	1310792	1591145	1871110	1230328	1695959	1436393	495861	195238	1406018	2206846	1882613	1710606	1444925	1614595	2237454
MA0384	cobN	256349	107056	335235	21769	70225	189175	63796	34730	140108	90680	137031	126357	123572	84190	271019	593672	449027	391153	71340	43923	78762	300138	430026	132028	103925	137244	80392	142914	227407	66141	312855	186854	161356	893040	1131952	1270925	837571	1100499	920049	336915	147325	962652	1494277	1225806	1199866	1029203	1200313	1679367
MA0385	cobN	297065	103958	369118	19134	72233	203086	77083	41961	155783	83109	149806	146396	148366	93197	329042	701699	518369	427740	110030	40581	94549	389142	535020	588693	144210	639609	111856	167525	288814	62947	410717	638339	192056	980319	1332890	1408635	946915	1218422	1013563	444733	138945	1103167	1597446	1375669	1335279	1172247	1296968	1790545
MA0386	-	267637	103207	367014	23503	77921	186248	69266	40457	135285	89477	128351	133640	123430	92480	308541	613787	461355	388674	86416	42717	91996	342732	518733	465179	144485	485295	114995	172455	279858	63570	393868	531852	185807	872017	1180672	1218130	888077	1062089	899931	482924	150028	1055169	1333258	1201287	1113627	1018494	1135853	1431106
MA0387	-	50916	18509	68725	727	10436	31335	11448	4239	22089	20657	15548	16576	23401	9983	54438	132452	80259	67272	16353	9971	11753	62777	98801	11821	9853	14279	8392	20963	54063	14975	50783	20353	23798	156238	214237	221130	142347	210077	163191	63244	32734	165462	236117	215558	218179	217448	210493	286318
MA0388	-	82926	35374	141323	2803	14556	50755	17445	7242	33563	27784	29104	35933	35244	20900	92172	153510	146577	128093	39543	8532	41731	81958	147094	36803	26861	31475	16696	29533	83531	20006	92810	48402	44150	216003	311452	264140	208641	228449	239130	124604	33196	205266	273416	240171	239044	279109	213771	290914
MA0389	-	15823	6009	26915	1060	3058	8484	4619	3062	5708	3848	4976	6282	6814	5113	17233	38326	27876	20086	9490	1503	8307	15833	27224	9699	8845	8283	6531	7009	17333	1636	18514	10722	10577	32102	47709	49503	36255	40604	34617	27469	5334	37990	52590	38718	38945	47010	35544	43066
MA0390	-	16689	5638	29370	511	4477	12784	4140	868	7683	7953	6260	6564	6132	3654	17381	41591	32518	21802	6208	3145	7791	21092	34578	7488	4769	5518	2924	7897	21628	5202	23134	7363	7896	53307	96889	77666	51824	66805	59423	19882	9275	57014	80623	68932	66352	72725	70579	99062
MA0391	-	31653	14435	50187	511	5852	19105	6953	2876	14943	9979	10387	11260	10990	5991	34784	81767	55017	44512	12766	4054	9995	35091	60396	9573	6467	8265	4293	15965	30749	8837	29343	8883	14185	95240	154334	150784	100756	127809	90256	38179	16914	94610	134822	135260	140761	136222	153747	179042
MA0392	-	9146	3787	15547	185	1385	5529	1546	1234	3225	5097	2694	2774	3190	1942	8028	21651	15450	13073	2799	2076	2411	8636	17381	2650	2115	2448	1826	3098	11164	3774	11573	5429	3196	22907	35738	29905	21076	29578	24455	9523	9269	23478	34789	21720	27430	27548	24438	31346
MA0393	cbiQ	33130	11765	48480	2491	7903	23111	8907	4072	16003	12742	13650	15382	13776	9184	35734	84534	54461	50223	10093	6427	12312	41481	63765	14161	11784	10663	7701	15876	36229	8853	42272	19343	20354	105388	160450	148968	100100	124082	117694	41488	22348	113659	148630	126576	141004	143327	147347	182726
MA0394	cbiO	107233	33789	154655	7915	25722	86512	33087	14785	65814	29073	49261	56785	52974	31160	127055	285396	206749	189744	29851	10681	42251	126362	224368	28868	34023	34373	23296	51434	105404	21873	115803	44093	58546	365627	540461	624115	343255	519208	379640	142833	49791	396255	566859	560269	547247	516261	639078	717175
MA0396	-	20375	7923	31192	2046	6208	13224	6049	2637	8561	9580	10062	9499	6893	7405	25620	50372	36118	27271	9857	3870	8140	26432	38237	13974	15157	13929	13431	11744	26577	5221	28119	15294	17918	54061	94921	82150	54190	63991	61147	27209	13533	61323	79017	77325	69927	73216	72448	86563
MA0398	-	15200	5388	26448	576	2405	11081	2259	2100	7875	6613	5481	5278	4437	3135	14202	33512	22869	17442	7346	2022	7536	19610	23319	5410	5039	7177	4854	5934	16387	4249	18438	10402	9075	43764	68122	61661	40093	45765	45645	20341	6721	43100	56707	52811	56371	62789	47764	62826
MA0399	-	75659	33010	122377	2705	18689	47768	17858	7983	34659	26214	29562	30439	32892	21132	81624	167739	144254	123684	29340	7832	29074	79172	137167	28815	29390	32618	21237	30214	70893	17153	88959	44266	44630	200652	316037	271436	204585	244718	211457	109694	39783	219062	282838	262746	242079	262888	224252	302954
MA0400	-	112348	44305	195694	3743	23675	68809	24213	13030	59538	37037	47965	47264	51300	27258	125724	240892	252292	193762	45412	13287	34159	126634	232274	34405	43876	37065	29307	48288	98335	25327	110862	40493	52191	314361	490483	491746	313282	427386	350450	142539	62453	369117	481811	460773	468483	452573	466937	547585
MA0401	-	13990	5248	22963	957	2820	7281	2739	1023	4715	5457	4086	4550	3458	3257	12307	26347	27271	23266	6032	1804	5432	12190	19561	6062	5837	5251	3970	6911	15155	4595	14785	7858	7386	31821	54823	44443	32226	39083	34435	17431	11045	43602	44388	39538	35398	44960	44024	62557
MA0402	-	24837	9074	40345	1540	4731	13729	5520	2539	13415	7443	9388	10630	9545	6884	26200	58472	43215	36596	12482	2383	13438	28546	48820	12580	13055	14141	7763	13972	28722	5049	31898	18791	16458	60439	108234	85608	62779	77000	65673	27728	9924	73890	95367	73472	74630	86267	69428	96720
MA0403	-	108278	47465	166722	7484	28012	63896	26803	12970	54103	35650	49230	50366	43239	32818	113672	214167	217135	185831	45446	9761	47411	116374	178286	47805	48300	47078	39013	55602	96939	24590	114363	61230	63879	252747	438807	373876	247736	327623	265863	146181	48807	322967	384010	323274	310479	334765	389005	433160
MA0404	-	57783	20249	86404	4713	17642	35523	16016	9336	27449	22853	26150	29112	28233	19419	63488	132049	109771	86782	22668	8146	30546	74591	116827	42668	58129	46097	40945	35684	59657	15659	74766	49995	53981	163412	280882	243554	161085	200326	172592	79772	37553	209891	239503	206163	208948	211038	205614	278698
MA0406	isf-3	73577	24443	106063	2540	14426	44271	12850	5012	27014	20545	28222	26233	26021	18051	70671	146359	134332	111698	22921	6176	18769	63840	121683	19928	23097	22026	14862	25454	60694	16911	66328	27748	34070	175838	303847	292939	165584	266344	206343	88404	43627	249995	306425	262631	241508	238292	276098	336783
MA0407	-	78173	21900	109248	3173	16067	50030	16672	8741	29633	19488	27347	29427	27762	18095	74067	158739	123844	103226	25077	6240	20538	77662	133628	24136	25529	25779	15200	31663	69391	12097	73998	34358	34803	183876	317374	280370	181461	251885	200120	81784	33836	240312	286388	243242	258577	261898	257964	333052
MA0409	pcaC	103142	38155	153550	7427	20602	51947	23321	12869	49184	27066	48210	46742	45141	34034	98603	208229	209695	158393	38049	12464	37475	97250	173637	52191	58495	55174	43692	40981	83794	20814	100773	57780	60035	243615	410297	354055	273201	333728	228980	129233	45762	321374	408902	332664	332892	356878	307741	416765
MA0410	nodL	72744	22620	88838	3582	15500	42539	13361	6471	26690	16749	27320	27249	26704	17944	61162	133689	107145	93958	23029	7117	21556	68553	113884	22387	27202	26910	18308	26877	63505	14672	68311	36003	35304	173203	284296	247210	170239	243380	211262	82651	28241	214165	286597	228205	242186	247914	234766	305901
MA0411	-	27927	9957	52973	1952	5927	17224	7641	3461	14040	7804	11328	12925	10516	8760	28075	62112	46226	39971	13727	3483	16472	33754	52050	17856	16426	15506	10609	13249	33687	6090	34083	21822	24162	76809	121123	105373	78758	94371	74246	47361	14358	82218	103965	93498	97703	108037	81695	119189
MA0412	-	42045	18367	70916	4483	9575	26780	8767	5517	19453	16849	14923	16219	13571	14132	43696	92530	66767	56974	15752	4878	17320	44423	71234	22449	26415	23641	22901	17032	51001	11298	52151	32366	30234	105549	178746	157664	103840	132643	119989	64530	24701	132949	160405	144904	149106	160532	146181	184484
MA0413	-	141334	56502	182475	12969	37530	82886	35258	23933	68925	38711	63026	66284	64272	45898	158011	280413	276735	202555	59544	20890	78227	184732	242351	104822	127011	117393	98395	102529	136141	33051	158462	137255	139267	345201	509582	506763	355772	430033	353749	224350	57057	410146	524426	486720	475916	503545	439722	599272
MA0414	-	4593	818	8471	633	1098	3207	872	915	2224	3622	1047	1879	1467	1461	5833	13612	7580	5936	2211	1190	3773	5978	8875	3277	3724	3634	4627	3045	7486	1457	6625	3249	3732	11546	23151	14277	12811	14164	16654	10180	2598	13486	18526	14458	13814	14035	11108	15691
MA0415	linC	59867	18831	82405	4724	16480	42898	13068	9589	33197	19726	30856	30664	24727	19063	67400	152667	105205	85394	21207	7916	30628	75431	120838	27347	28065	28411	22096	31915	62011	16662	71145	37215	38360	181106	289104	286876	169662	237818	194713	80865	29955	202565	290684	234264	243663	235087	270113	340605
MA0416	-	44459	16519	64126	2998	11577	25091	10018	5811	19759	12221	20549	17806	19089	13477	45886	86032	91301	62450	13207	5457	22971	43381	69183	20635	25165	27756	16894	17568	41627	8641	40721	30283	22551	98450	167394	146442	96848	130422	107102	52812	24733	125304	155329	125998	131766	135619	97305	153725
MA0417	fdh	133764	40656	195586	7885	32059	98572	32977	17112	67256	34496	53735	61058	57059	41738	149517	320919	214973	180240	50199	12391	67270	158981	240497	70979	77707	65812	49376	66846	113911	24557	128015	82068	91785	365023	568911	572912	359581	471812	373373	169819	45422	393320	536975	527438	485306	504422	510127	660854
MA0418	isf-4	62213	19454	89109	2464	11691	37977	11520	4841	26044	17016	24205	20748	23493	13659	65332	146475	108886	103627	18626	6660	21759	57270	106076	18554	17612	19122	14887	28434	66527	11187	65955	22813	29915	171079	272557	265091	154028	217744	186521	84986	24886	226680	265046	218456	218957	213704	248087	298167
MA0419	-	50849	19704	84701	2114	10359	31323	10149	5483	24196	18997	16025	18779	18130	12922	54805	113454	96017	74775	19562	7081	17430	57159	99542	18448	15204	20997	11023	21344	57842	13812	60802	26365	32512	140969	217774	218197	136852	176004	167009	81354	36325	159366	211401	180445	178073	208828	141784	217757
MA0421	-	56240	18255	79426	3220	12882	32144	12437	8981	31631	15382	22704	25710	23869	18225	57382	135389	110362	85640	20162	6443	23201	63149	100594	22593	24134	24559	19127	32759	56254	12019	62325	30339	42685	167942	274349	274643	157335	235123	185185	82775	33050	207339	269699	242137	258833	243590	281779	385001
MA0422	-	78223	27554	117289	3481	18399	59166	18704	11479	43116	23639	37540	44571	39384	24295	87542	217006	147965	111871	27231	10065	26681	94711	167578	31425	31605	33908	22273	51608	88218	14214	94439	43648	53999	271248	451033	446818	252709	375057	266276	121168	41354	305980	424573	393201	426001	387893	446956	589598
MA0423	-	15809	4836	21568	483	2500	9028	4304	1161	7382	3980	5711	5686	5535	3460	12728	36413	22484	16185	5790	1353	4268	15131	25661	2956	3582	4029	1566	4251	13114	2750	15363	5317	7352	42814	68529	77854	41040	60692	47196	17879	6713	52450	69852	64459	59234	62160	44745	82134
MA0424	-	29177	14918	40264	11023	22169	20400	19364	23495	40608	10855	40793	55891	30975	43478	37995	48038	49941	32103	14367	6429	23310	35491	53364	45321	55782	49833	38569	36639	37099	7076	43076	66174	36183	63537	99949	98258	63614	83932	66982	58192	8789	68442	105041	79911	82508	86785	82073	97652
MA0425	-	32165	12050	44416	1276	4261	16106	4990	3027	10708	16177	6739	10254	8607	7179	25961	47663	37089	33787	7945	4063	9603	27404	50576	10698	7983	6986	4871	9889	30647	8381	34852	15308	14573	66433	97287	92227	58805	68726	69678	34461	17361	66314	87757	82959	88449	94167	65359	113505
MA0426	-	18439	7450	29471	818	4394	11426	4057	909	7825	3896	7520	6517	8463	5281	15949	32277	31378	21977	5462	1199	7165	17925	30244	5012	6009	7247	3689	8663	18171	4836	16494	9084	9878	41869	67693	64742	43078	52916	44191	23919	8518	45882	63256	51210	52547	56147	53201	76777
MA0427	-	106027	34420	142423	5743	26405	72993	25582	13827	52835	28841	41643	48572	47083	32481	96348	219161	160012	134329	34680	10287	36879	110127	183762	46573	45905	45814	30070	47374	102986	18880	109253	62648	58152	310573	455422	466206	284123	342154	331812	136381	47703	314556	433691	421950	406338	378618	389855	537895
MA0428	-	123717	49073	140728	30199	58950	76729	44352	31592	74216	33188	84209	77867	60988	58468	190379	216215	226175	168927	65358	28366	109590	228476	181202	173368	228206	197400	239337	147783	98227	35698	151928	168927	176782	233164	297310	331154	210506	294932	227160	116208	49436	269197	357214	297165	292608	272536	286427	388796
MA0429	-	108528	50987	114228	16496	40743	69060	31191	25395	61046	40070	61241	60222	49224	49364	148171	221748	160037	125090	43584	32544	60166	205549	144678	107595	120228	118286	104004	161431	87477	38299	149762	145559	176481	237461	286018	321358	199741	262332	224585	105327	45549	206620	319957	287576	294564	272593	268976	389659
MA0430	asd	85238	44640	95982	17020	43833	52817	33395	32802	61710	30787	75529	83461	53367	78221	118234	176996	162222	128483	45066	18165	49419	166789	142733	109907	123534	121126	100268	124107	85188	26348	133061	153566	122791	201597	231545	225632	156992	196942	162159	148081	36669	219730	263723	204547	196656	178607	242196	261051
MA0431	-	69140	23290	51707	130477	210992	70193	176751	187028	262651	32721	298174	337899	217450	320162	52718	41838	83973	47017	70121	70004	45727	116995	73655	367823	492263	364257	400779	65611	58436	35162	58960	348475	178116	146679	120499	88026	426578	140115	84060	294149	27404	178784	108856	202419	172574	75864	136213	142887
MA0432	-	27289	15498	29009	7670	18427	19565	7218	7374	13591	11418	20228	17139	13062	17743	35738	35646	40458	26921	15770	8948	24117	45150	41829	43529	54653	45334	44071	48030	39147	13784	58635	65524	72804	36941	42867	38983	28517	26202	29371	35304	12369	35248	40647	29228	30735	31822	38079	38303
MA0433	-	139170	75563	172766	33928	74151	90835	49498	45930	83522	49875	91446	92482	73561	80804	221475	249022	259095	211284	69783	34583	120019	314504	243215	195295	243524	206155	211905	221179	150553	40031	202210	213217	221182	232834	314319	315785	217292	268480	214687	131352	55443	239571	331015	283161	286853	281525	280108	369956
MA0434	-	19910	6610	26285	2437	6003	10465	6384	4292	12592	5727	9866	9716	9604	6888	23979	35370	35174	23907	8050	4254	9929	23449	36071	14526	23077	10911	14912	14393	21858	4418	23420	16371	19641	55663	69402	70578	46293	53633	37747	27743	7436	48723	71225	58527	61174	59751	49540	76171
MA0435	-	241244	111600	252768	80098	168659	149449	107229	102855	155565	37699	172613	170888	137265	158250	369009	231234	267763	175967	59552	34094	354357	551256	538268	394158	601452	421320	507198	369980	215540	31327	331613	380701	508989	478859	333261	264596	199303	163918	143126	452632	32426	305270	300145	250710	174111	165273	477937	343644
MA0436	-	81315	38548	95128	22571	49869	58212	39561	33310	55739	35239	65207	62791	48320	56475	111527	138757	107298	88997	31047	29861	48352	159813	113854	104378	118180	111742	97205	116542	80283	33525	124561	126932	117285	165005	222603	217414	147051	178206	147160	107246	43700	187573	232441	197556	202491	181672	201705	272720
MA0437	-	109521	36556	165425	21632	46824	76118	43499	27573	65978	28574	78398	68419	61793	60714	129651	186526	158899	135127	39538	16792	67945	158175	229818	83713	131390	98835	111570	82669	104690	22634	126053	88822	101879	271566	403991	409290	263538	359980	299048	134062	39692	302938	434791	354581	348270	364955	375989	456940
MA0438	-	3890	1650	6660	1181	1883	2342	1186	1238	3081	1873	2074	2462	2942	2262	3220	7355	5664	5861	1341	702	2851	4741	6500	4527	7086	4259	6480	2580	5489	1629	5462	4675	4070	7333	9997	10460	8787	8675	7630	4525	1458	10698	9711	9382	8240	11425	7627	11144
MA0439	-	245906	158061	278593	54180	112128	131447	76602	70063	119227	109334	169150	152946	113756	143188	356423	378505	345257	236811	64274	81124	239851	481260	341108	364986	431819	401767	387668	327009	202827	95608	414899	378064	383033	328273	322541	342397	242405	291986	252762	204952	94519	327203	391890	323309	306992	272001	343487	406787
MA0440	dcd	31166	15992	42367	10474	22790	21996	18974	18422	40036	13608	40268	45774	28033	42437	41689	59329	52599	43199	11998	6001	30171	55196	79972	63232	75234	71632	66296	38239	39729	8186	60119	83393	62842	81697	106347	120221	72335	90143	82971	49008	14532	91749	118104	92415	109931	101838	105963	122245
MA0441	-	183109	66569	234920	31490	74054	118124	65166	44288	114888	72445	128925	139000	102846	103157	237448	350231	361380	297509	105286	44426	114036	302906	338523	196414	218292	229354	192863	192970	200316	66378	244101	229478	201118	607991	731916	776666	534736	659096	509652	431972	110543	625307	820642	681258	669437	645980	744933	928263
MA0443	-	51376	16247	69468	3100	10346	36528	11074	6035	21905	14484	23498	22226	20584	14606	43817	116662	79096	69636	16576	5708	22486	54140	87173	19091	26605	18938	17649	25467	52224	10012	56315	27246	33657	140541	202018	211017	144953	185994	167749	60117	26764	171917	248891	210698	190888	174321	152891	231552
MA0444	isf-5	38553	17025	58685	2758	9268	24573	9441	4230	17576	14909	19071	16470	17673	10850	42334	77800	63615	59633	13741	5115	17514	42004	80793	14473	15027	15074	14763	17773	41564	11680	38934	18081	21758	119629	162734	175881	107565	144229	121054	48643	22961	124705	178160	152685	153102	155750	160906	207059
MA0445	isf-6	47300	17063	60034	5178	17316	34430	18573	11674	35667	14722	31858	40722	28385	25863	60070	102400	102195	83410	21034	7458	15482	65219	107271	24710	32063	33073	19657	43837	58583	12513	54405	41374	37916	164314	229782	270856	157458	218164	153805	70276	31301	183317	265981	233275	246572	213826	230704	340557
MA0446	-	9218	3969	11665	184	2640	8559	2662	1098	4007	4124	3851	4771	4303	2466	9487	23032	19359	17122	3099	788	2286	12107	19303	3015	2155	2053	1803	4105	8895	2436	10553	3788	4482	33825	41765	45483	28936	37938	35564	11466	5586	31862	47999	47630	36471	32713	29906	47110
MA0447	-	93726	33390	122857	10676	27340	59579	23621	16044	45843	38281	53903	46416	45591	34328	108426	179543	188362	157161	30184	17274	34847	122686	155677	51728	64575	55838	47529	67348	92847	31459	107572	73974	75541	248597	353219	370621	229422	313744	260902	127755	65778	300578	407183	331049	322439	295180	314660	426907
MA0448	-	34198	11211	42895	1070	6946	23953	5432	3863	12474	18652	11336	14274	12207	8203	35223	81599	55462	52968	7542	5648	6349	30910	54741	6234	8613	7770	3222	12731	29398	9249	31326	10748	12876	112570	159714	187445	111081	159849	114836	45212	29809	137623	184323	169182	172628	146059	166458	229145
MA0449	-	64986	22345	82833	6342	21721	48036	16794	12250	38860	20573	40022	36938	36305	27828	78650	138725	134081	114072	23868	8410	50518	83806	156939	49798	56459	56060	45235	47337	62434	12105	85873	48504	52559	175969	259266	271647	189044	272286	195421	85192	27994	237959	343473	268845	245033	221615	252858	330587
MA0450	-	8648	2947	12902	625	2190	5839	2132	1517	3389	5405	3100	3845	3611	3959	8422	17713	11180	13035	3746	2850	3848	10718	15356	4349	4831	4584	3586	6126	9604	4478	12623	5396	8985	20647	27395	26949	23506	25389	26604	13595	6234	26980	36887	26613	22261	26083	25089	29923
MA0451	-	35644	10381	47193	5599	17422	27324	15334	12647	28597	13750	26034	31805	22916	26589	44983	85927	60414	50462	19386	9573	27733	52650	77259	48132	69202	55219	68535	37221	41361	11804	58329	58903	52388	115143	176481	197220	118995	162340	112666	55748	17167	119078	190943	185797	182697	161837	201698	262002
MA0452	-	128544	49551	159526	10924	38241	81508	31343	20157	58907	35426	63903	59044	51608	41472	121891	214791	214337	170980	37366	19477	53402	137933	200060	77781	83760	78832	68006	74115	93558	29029	142194	91650	99347	309295	346663	413323	265083	346550	291349	129164	57062	311511	445920	383725	361977	326582	369192	487983
MA0453	-	83724	31093	110085	6149	19724	54134	19812	8773	38083	28264	37585	35404	35569	24064	83101	171295	124992	101283	18536	11999	27280	88709	141143	33222	40495	38553	28899	42833	74123	17872	106856	52561	47842	234422	318207	309025	224936	258808	252194	103784	41562	258348	357207	295092	274524	260339	292886	367206
MA0454	-	44171	15559	57300	2047	12561	34891	12302	6745	21083	15227	21450	24872	22726	13827	45009	107836	68791	54392	14436	5627	26704	49652	88426	26916	22579	27616	18820	23363	56945	9248	65254	30694	32219	145369	206627	219399	145828	193015	165621	68500	22987	149884	240860	200168	209017	185080	201651	287046
MA0455	mtaB1	2183952	1898175	1522156	716050	1338182	818844	1719993	2058421	3414986	1436806	4187398	3546080	1466115	2215943	103770	169108	169769	148705	46606	1267096	196247	91005	141316	148247	300120	173347	292419	60334	79013	1025263	103454	171627	289411	203577	337032	281986	201476	274444	229522	112001	559551	283851	353613	284941	261508	247555	280335	365679
MA0456	mtaC1	1670169	704690	998012	577533	1177531	585103	1590301	1752805	2816817	485263	3250345	2641341	1267927	1637140	75452	122261	122163	104675	33046	642690	188257	70943	98628	142444	278888	183164	236876	37166	53570	367742	58391	127930	221779	158867	265975	252387	156432	222419	170810	75518	186347	195883	272725	258727	250140	214007	267371	351669
MA0457	-	154180	58975	86808	126840	209240	88087	316805	371484	730469	99802	764268	817408	320106	492795	18663	38522	34175	26710	9053	125083	26378	19177	34218	31819	51282	30059	43666	7898	19337	80356	21781	31798	42447	53451	84541	78863	53728	68379	61347	27535	39050	59090	87796	68144	68766	63579	36843	76287
MA0458	-	13806	5241	21492	290	2598	9677	3040	1144	7597	5121	4469	5772	7373	4044	18573	39529	33460	29122	9570	1577	8034	14180	24083	4817	3602	4712	4104	6592	15356	2468	13087	4871	6300	45181	70544	61478	45236	52986	46033	25356	7276	44500	62583	59165	50574	50933	45945	64051
MA0459	-	137671	54976	186229	32756	79684	104630	91313	68593	109866	62253	138213	154329	115644	133249	177634	238170	254391	200407	71164	36416	248480	170458	289152	119702	109215	142610	96821	91147	151936	52917	183842	150093	109119	342012	435581	485338	308265	423265	344258	145187	69479	371330	523805	450984	477841	445365	434869	616023
MA0460	-	84892	30338	115944	6814	23866	53114	28564	18385	46521	27132	54463	46130	39988	39295	97627	167343	178338	141799	27042	11913	47803	82949	138180	40207	36217	43889	29487	43699	76012	21964	96316	45885	46187	229802	316587	341548	218067	319771	249306	100694	48059	307732	405449	308651	314680	305092	274116	427627
MA0461	-	233818	90421	320631	14784	57067	161788	58572	31702	115668	56088	116405	112261	104119	72256	277556	503534	446153	383757	81673	20967	83797	261292	406562	80072	95412	83421	79142	115642	194081	44457	219855	100332	127658	757512	954753	1197587	716993	969353	727321	330380	87135	795478	1135236	1071986	1095793	960814	1134530	1555293
MA0462	-	18133	4099	24165	956	4299	11242	4602	2511	7869	4154	8030	7389	6797	4550	17205	34078	25919	22239	5366	811	5335	20746	34044	6623	8120	6937	3365	11905	16933	3937	17400	10235	10436	59635	72677	79670	49455	65223	55836	23226	5548	62068	78179	69658	66906	62479	56645	98399
MA0463	-	181065	51626	161644	80335	156845	116972	96573	104696	150425	51480	166601	129597	104387	125482	192792	114457	114911	84330	23018	60447	155104	352417	343893	119601	226068	142136	170270	208418	86691	53567	107784	126501	210568	113670	139834	157244	102273	129125	121323	49433	38385	99728	169119	159522	134133	130125	149205	203225
MA0464	-	353190	153639	450384	45356	113315	224988	106500	64341	185763	71885	203078	179371	170715	129774	424470	609147	587696	489578	91999	42058	159650	431192	557775	215855	291709	251370	262809	246027	245037	60075	349628	259724	281105	1010162	1143076	1308100	902989	1165859	858638	490678	114771	1004790	1456835	1272735	1212940	1059197	1231318	1658075
MA0465	-	120788	48353	158945	5290	26727	91041	28025	14948	60860	31555	60896	56927	50253	33024	128149	270321	239452	194697	33428	9958	30995	109582	196736	33090	36811	33056	22865	51216	95124	24233	114648	42944	51650	338661	476755	507668	340986	453506	385006	156722	59289	446588	594416	467757	482991	429747	462828	656565
MA0468	-	71203	28971	105776	4747	19020	51362	19329	8330	31281	16473	32738	33562	27317	19204	60354	129341	103448	87351	16189	6656	19059	64442	123144	19937	22641	18494	14706	23996	53959	10532	65518	26287	29162	192719	240294	265640	170832	189255	193173	73867	23332	165810	269599	227545	222493	210627	189012	286876
MA0469	-	38293	13235	61853	3492	11319	30831	11297	8244	23703	13728	24204	22401	18821	17442	42717	99752	78549	66475	22575	7650	23703	61482	131290	225145	102883	226779	78425	31055	114426	12095	258353	311711	124806	131858	199581	178022	136525	153882	135518	61596	21855	125762	184881	167199	166883	170536	164212	221491
MA0470	-	13959	7309	16461	1338	4327	10137	5046	1892	8496	4854	4845	8558	7752	4131	14229	29749	18077	14367	3112	2035	6059	15250	22649	5675	6754	7265	4027	5867	13046	4486	11611	8189	8863	41070	51345	61129	39206	46064	32888	18290	6946	34984	51794	58249	57724	61480	42177	70224
MA0471	-	28534	13299	53485	4411	9218	16323	8025	4841	18444	7713	19684	18726	13237	10173	33343	55602	57302	49138	12626	2639	16125	31526	52841	29389	19443	27795	19120	12524	31212	5552	36131	37512	20604	75839	126938	117249	87679	109785	80332	55450	9824	102976	126988	114673	115647	128225	115053	152148
MA0472	-	132840	61696	209770	18583	39625	78954	36446	24586	71941	35749	63392	55198	59466	46997	142249	206135	222151	187904	42304	14295	57580	152028	216715	96672	119772	109438	88681	82144	107421	25529	138235	102393	104693	293307	389769	365986	278175	304195	279034	146791	43618	269912	382131	337786	334992	348458	301821	409211
MA0473	-	16009	6936	25975	809	2956	10713	3635	1168	5225	4733	4052	4707	4895	3566	14872	29550	25993	19630	7180	2090	7441	15332	26889	5158	3922	6077	2480	7549	17790	4031	15551	10263	8820	33005	65923	55393	39339	45733	37990	26277	6399	46429	57059	51025	48595	64320	51521	62304
MA0474	-	75311	28011	111189	5851	13876	42368	15292	8896	24709	25042	23740	26620	23311	20072	64204	114759	103635	71919	25600	8235	28811	67988	108614	37425	40380	40552	30255	29900	71659	16814	66356	42103	44423	149151	229966	206014	148292	158686	168832	94242	32035	164350	205814	186085	186521	220084	170751	217333
MA0475	-	50617	23208	87694	4355	12076	32168	13077	6399	19979	21521	16246	19563	21218	14362	64986	112031	99869	83520	26383	8223	27919	60498	92176	31364	36188	31270	23429	27424	53702	14696	55789	39694	38400	108703	192183	168152	116417	127964	123732	78035	23720	157445	164648	148948	142664	155166	142560	197046
MA0476	-	63156	25720	104075	3659	10184	35933	13492	7349	28710	23311	24190	26164	24189	13457	56174	113786	117189	87279	22216	6097	22755	60073	104301	23908	20577	22460	14031	19848	56560	14878	55821	29976	23353	154928	217215	233793	153577	169922	155281	76112	31116	173937	209410	193768	217271	218552	213741	287414
MA0477	-	49380	17825	68052	13448	27730	33121	21706	13693	28262	17528	28497	33941	28791	32249	48793	56274	56452	44225	16902	11745	43741	74132	65015	52525	76887	56267	63443	40356	37353	15217	47114	58107	58925	103062	115753	100043	83662	80522	79293	81549	18898	92979	107571	94321	92365	92708	96747	116262
MA0478	-	3376	1361	5986	234	247	2083	345	100	970	6105	940	584	949	372	3412	6507	5665	5531	5146	1778	4216	4666	6518	1897	1168	1399	2431	3115	4595	2572	5181	4438	4377	9329	15661	11844	14718	19315	22967	12611	3284	13862	12784	16230	20298	23480	7109	13742
MA0479	-	61713	26181	89362	6955	18638	37636	16453	11354	33900	24092	34747	36289	26519	29068	68778	125453	103278	80280	22338	10552	34413	69993	113201	50334	50794	50200	42714	33389	67663	17524	73752	62340	46416	158475	263941	228874	150661	194861	172752	91242	39007	192922	248765	205192	193953	203701	173358	259339
MA0480	-	38266	15321	59688	2347	6663	20025	7384	5156	15873	12195	11424	10886	12008	8290	35177	73875	67327	55571	17594	4510	14995	37810	60718	16048	15066	17832	14122	18284	35338	6019	32172	22503	19879	81190	150948	140864	88147	104512	77389	51942	13009	101614	114779	123684	118704	133955	144248	147305
MA0481	-	35118	13669	55445	1999	7646	21439	7701	4279	12903	14339	13467	10544	13635	9331	33101	61859	57056	47645	16417	3116	13138	37362	54820	15629	16938	17708	11831	13680	35182	8720	35035	22206	17251	78181	125088	109340	71364	99998	76993	45523	15609	83611	114918	102299	106619	114007	108427	120961
MA0482	-	18696	6875	35382	336	4629	12805	4560	2408	8931	7634	6397	7786	7609	4079	15185	35955	25513	21833	5913	2634	7296	19648	31638	7272	5321	8242	3840	7831	17545	4756	18168	10611	10885	38639	63334	60276	41945	44134	45162	21847	11246	51534	63971	48303	48864	55102	44186	55376
MA0483	-	26127	8822	43473	687	4593	14962	4242	1608	9787	6425	6718	8409	8165	5644	25039	53007	50136	34587	10013	1314	10730	24028	43327	9036	7588	6972	2955	8116	22660	4144	25646	10980	14394	69708	115404	97866	66757	91029	63767	36538	7860	76575	100512	99182	102277	99422	92993	133886
MA0484	-	103612	35996	145432	17385	34009	58716	35890	26481	72421	30032	69700	76994	59318	76063	110351	205279	187325	153257	64800	13194	84336	117703	178316	130989	143633	162041	139718	72712	102464	22155	119205	173456	117511	250664	410318	385256	251898	326444	257311	130049	36210	308653	389229	331347	325983	369924	367768	473177
MA0485	-	24142	9123	38499	902	5488	15349	4078	2227	10579	7297	7464	9501	8578	4511	29300	45085	48185	42624	10086	2077	8799	27504	42750	8501	7520	8510	3562	14533	24911	5081	26508	11395	12237	68615	138041	120119	76131	108430	81042	41814	11426	102768	117387	104803	121170	122102	118144	158109
MA0486	-	97769	35612	149526	7433	27107	57993	22364	15968	57557	28901	52796	49792	44902	32237	90665	217334	198618	151126	45726	12828	38952	100059	189096	45672	56082	48005	37996	40920	84136	21469	100933	52365	53955	262003	376280	390369	243231	325065	259406	105144	42490	296936	395872	354798	365154	351738	303415	458140
MA0487	-	211922	74657	273557	13308	47433	138210	45433	25438	103164	59182	95243	94097	84580	58820	220132	477769	392216	328846	61568	24448	80734	216808	394049	57688	90460	68200	70958	126265	177393	41948	202940	77016	116727	569152	855834	962233	522200	802700	618085	288843	109421	742976	896096	842820	830053	754684	1022014	1167329
MA0488	-	267324	106175	375306	19590	62391	161274	59780	30462	125594	94567	112052	118829	109409	77995	237358	494318	465285	382985	92888	33783	110968	260479	429368	133026	128824	135021	101089	110512	242817	63868	268620	163731	165090	626058	1027727	986793	634733	822313	692463	363688	143985	801544	968909	818316	862928	883465	834617	1134459
MA0489	-	7270	3574	11068	146	772	3577	1257	297	1828	3754	1998	1557	1541	636	4495	10428	9293	9161	2610	844	1731	6581	11014	3553	1760	2171	801	4090	7579	2361	8169	3336	2955	17222	30398	18791	14922	15872	15750	11384	4303	17336	23704	18316	15799	18060	13659	21768
MA0490	-	223953	81104	305979	26691	69909	133697	58163	37976	115325	75760	122084	109286	98071	80974	224593	382360	336520	266860	64326	34636	80521	248645	350175	107909	122584	114110	102269	129635	182684	57664	228475	137929	138735	488018	770009	686580	473166	594769	501130	214768	96599	544867	745775	592713	638985	622563	602013	814882
MA0491	-	150649	54453	224618	3387	25905	103078	29339	13305	55636	56250	48849	51144	49866	31856	144986	338963	254945	191609	48055	19827	42846	154192	265746	38277	36219	41938	24998	62301	148111	36537	163961	60347	65434	408115	619013	639518	370326	533339	443858	180940	85035	500844	639502	554044	556722	566975	544333	716675
MA0492	-	58655	23404	78002	2348	10087	37197	11040	5843	26594	27637	21509	25888	21981	13782	49074	124919	87219	76004	16519	12889	16353	57132	110906	16990	17557	18244	13892	28009	54493	17789	59396	22631	28460	152961	227667	248883	131042	188932	155918	59563	46385	179547	230099	207740	213541	222463	216894	299081
MA0493	-	83438	30888	110034	11535	31191	51652	26993	19468	53304	23303	52873	53353	43305	37844	87652	168305	158862	114877	28804	10262	38972	82032	162001	54380	61215	58399	48104	38137	76091	16470	91999	63683	61317	203220	300462	278761	188275	250799	202058	106533	42136	235436	296973	262366	262591	279979	287558	371938
MA0494	-	41543	15352	59327	2606	6376	20259	7333	3969	21300	10876	12834	17782	18249	12442	35276	70935	77809	57726	17039	2221	17998	36852	69506	15043	14925	16517	9447	16996	36095	8854	36018	17067	19411	101183	162734	150152	104362	139781	112570	60526	15150	116587	155916	126607	127471	142997	108748	173064
MA0495	-	14904	4972	23495	695	3200	8004	3889	1808	9822	6618	6835	6235	6180	5067	16451	28642	24935	27703	4986	1936	6386	15019	28527	5379	5682	5481	4009	7879	15959	3851	16161	7553	6879	40002	61031	59575	35868	44166	41948	21526	10959	50063	59057	45836	54446	53595	39448	58205
MA0496	-	69433	25219	99626	3834	12242	41576	13369	7818	25397	11391	23329	24216	28701	16060	70609	139559	106072	88399	22243	3539	22793	56644	133373	23127	23768	22160	15726	24401	56524	9848	57835	23680	27731	153350	232971	224713	149961	205535	185945	78763	20350	176135	248727	212103	207458	209556	182984	259268
MA0497	-	132164	50078	200200	5630	27139	87080	29188	13913	53909	58017	43764	49981	47489	32763	114202	263557	217849	170495	46226	16601	46234	124557	220622	49406	45518	50030	30465	49756	130136	38790	133072	69998	69191	314666	503188	451566	315700	382114	370180	167489	72060	399964	470239	386410	416685	469599	344938	514109
MA0498	-	10336	4704	19187	401	1742	7226	2428	840	5951	3864	2336	3549	3869	2590	6960	20661	18210	15067	5112	1262	2953	13582	17215	4439	3233	3724	1892	6864	13053	2435	10929	6016	6457	31626	49818	56917	31166	41176	31183	18906	3487	35305	42670	43244	45854	52039	33615	58866
MA0499	-	42582	15809	64350	4532	13680	24730	11223	6766	23196	17119	24148	21363	18157	17762	44188	79217	72941	55313	17259	6992	23788	51335	92656	33369	33247	33134	26654	27326	47838	10287	48489	38469	41192	100464	146249	133542	87816	110103	97823	59042	22557	115094	136661	124302	117440	124004	113448	138697
MA0500	-	32975	12147	57129	1570	6708	17974	7343	2853	13650	13384	11503	11466	12911	6376	36357	67745	64798	54641	13334	4479	16547	35242	60319	14483	13085	14352	9114	16981	36016	10999	36031	17302	17783	79899	130038	124646	78639	101959	92395	55673	21543	106503	128116	97206	112466	114925	108690	133849
MA0501	-	23478	9720	43676	509	5083	11839	4027	1176	9320	10161	5589	8198	8938	3341	25272	29768	32729	28693	9373	1681	7718	23569	38025	9183	7321	8554	3312	6792	20301	6186	19486	10667	11046	43391	74598	52957	45072	45835	47252	26494	9597	50001	59689	50961	46112	57336	33982	66526
MA0502	-	51149	15969	77101	359	7289	28206	9114	3670	18128	16295	10672	15904	12320	7459	41629	85841	49928	49236	14819	5954	14655	45514	73492	14744	8656	12752	6989	18528	47448	12652	43957	19069	18276	120269	177576	155932	111141	132164	131317	58905	22179	111182	161086	143358	161060	177219	133639	184951
MA0503	-	13490	5666	24053	184	1530	8305	2539	1155	5118	4215	2423	3922	4961	1927	10964	23209	18001	18796	5791	1733	6585	15279	21578	6650	4387	6963	2022	4884	14346	2935	13607	7233	6966	32609	46325	45589	36454	36958	31815	13999	6137	30746	35851	41130	42435	46702	31120	42520
MA0504	-	54814	20856	89616	2382	8132	29533	11502	2930	19818	16286	11976	17959	14404	9444	47313	92058	78527	60394	18667	5336	18756	48011	88811	18580	18637	17807	10923	17064	41242	9693	45085	21724	23123	116070	170143	157714	101455	123023	122116	56403	20337	110070	156550	146627	145057	150603	128532	185266
MA0505	-	101862	34266	140944	4017	20554	66836	17533	9308	39584	28947	33028	35021	33840	16675	120062	228632	217289	178099	34871	10417	31305	103985	184882	20806	25346	23633	22759	45201	89710	21191	83137	33709	38320	263439	401424	442163	240565	343580	278064	120593	52480	324431	400460	410224	392484	384282	481278	548745
MA0506	-	114345	41893	171334	4971	23954	69463	23355	9929	46913	33603	40028	46289	42522	28915	110325	250284	181542	157321	39926	9727	37668	116167	205692	43060	45408	47514	33956	46047	107600	17270	117521	53965	61403	302488	429098	431211	281566	369048	306914	152767	39856	340399	433459	404412	378840	404993	373951	474741
MA0507	-	21151	8573	37276	1829	6767	12761	5696	3501	10149	7657	7087	7396	6530	5747	25513	48551	34887	32287	10537	3552	12007	24683	41977	11275	13585	13410	12665	10323	25832	6599	25266	15648	17297	40173	81201	66094	47266	49716	51961	34961	11745	60128	67278	53231	61609	76146	57611	82032
MA0508	-	40513	15105	65211	2852	9973	32051	9394	6557	20048	13910	14749	19134	16612	14216	44512	91953	61130	46181	15446	4387	19632	50384	76404	25639	19863	22762	14107	21516	48310	7286	52303	35401	29284	108478	165654	147909	110803	115681	123340	64831	15084	109857	147236	132680	133101	153522	116629	161988
MA0509	-	95226	38054	163374	14567	37418	64495	31610	27408	76183	33960	73031	81864	66205	59679	121513	230538	191520	151581	44898	14352	70667	123567	191073	94832	109508	105695	81619	72955	115740	26210	131384	123834	106561	265345	456138	417257	288301	347186	274722	161960	48337	319779	409161	358492	373269	409935	388058	502880
MA0510	-	65652	23386	109653	5893	15756	39384	14563	8993	30511	25466	27910	25034	24689	21931	61672	117368	99163	86656	24030	8843	26210	69663	105296	35012	30588	34217	24482	25614	70188	17370	65714	48263	39771	148101	229465	192487	142933	160910	162409	92655	33895	160988	210210	193279	178879	190917	165357	242266
MA0511	-	93892	28764	141840	3507	20423	62982	26946	18296	51850	26055	30739	49814	47311	23218	125716	259491	227209	287745	62543	8880	58155	130605	136108	32112	31676	30853	21721	60706	106824	24549	71818	38337	53671	249875	470232	701599	290213	513052	305324	187587	33983	588395	557991	510330	604624	591615	534890	520273
MA0512	-	113242	45800	180100	14200	33295	73925	31299	23995	73337	35399	67140	78079	61057	52336	121927	262901	215480	166187	50399	16437	60509	134576	259519	91176	94508	103672	82262	61364	145787	27600	165064	131529	100038	315145	485666	440635	329836	361299	301137	169745	57801	325396	439234	380759	389888	430547	344642	496436
MA0513	maa	26832	10895	42416	1277	6673	17121	7355	4053	12863	11620	8209	10072	8773	6424	24571	67672	35121	30998	9923	4535	8973	35518	55577	10773	10035	9676	6070	11314	31351	7792	31874	15270	17957	78018	119226	98018	67694	80893	76141	36960	13814	75320	104678	102904	92078	95914	79640	116951
MA0514	-	29203	12179	48546	1188	4867	18409	6204	3623	14266	12021	12791	13821	12142	7767	31874	72586	50653	42490	11202	2387	11414	32181	59584	11491	10827	13678	6477	12183	32385	6873	34566	18595	16489	78231	112486	108623	73631	86046	78535	39033	12145	89649	120963	91755	97276	105293	89709	131046
MA0515	-	70343	29062	83826	5735	18853	49911	14459	8038	33979	31993	27024	32932	30822	16943	75156	160141	132822	110998	27664	15517	19009	84219	144307	25877	27391	24954	20993	39943	67868	22215	69665	34393	37353	211448	290983	278101	194279	240626	193233	82787	43885	224241	293829	257132	264575	244446	234194	339813
MA0516	-	18182	7932	30238	1482	6121	13225	4670	1773	11405	9099	8441	8489	8992	6232	22337	39937	35382	27313	6282	2997	11295	23337	37748	9362	10030	11284	5374	10440	24044	5033	24905	15086	15605	53403	87500	75322	55801	59520	64067	34345	10770	59497	79497	66245	78221	74875	70440	91476
MA0517	-	28341	12749	50690	2041	8467	22751	7646	5558	18044	9418	16299	19175	14135	11294	33700	60732	51939	49087	12251	3504	17960	36171	60495	17592	20259	15892	15115	17984	31874	8333	37074	23647	21705	90714	116160	107963	86147	96619	87603	57966	14105	82487	117853	100170	112794	115350	106844	138569
MA0518	-	6520	4082	12168	812	1988	5851	2217	1357	3847	2653	3178	3330	3253	1508	7106	17504	8028	7033	1106	939	5371	9130	12750	3389	3353	3427	2953	5810	8784	1216	9072	5055	5483	21611	27492	24531	17226	19028	21018	11838	2235	19007	26618	25742	25645	22355	22783	29502
MAt4688	-	6785	3773	11564	1476	2511	6725	2632	1653	4822	3610	5437	7424	5156	3791	8303	20156	12064	12085	2303	2057	3899	10177	18077	2325	2980	3059	2403	2906	8124	3003	8180	2426	2713	34746	43804	45263	31746	38240	30153	11033	5466	21398	49892	43674	48154	41071	34465	57341
MA0519	-	24221	7556	37752	583	4631	18516	6183	2923	13117	10132	10293	10804	10807	7076	21834	53821	33555	27601	5027	2945	3665	29905	47915	5589	5617	5901	3615	13363	23142	7179	26997	8592	9884	85074	115550	138490	76328	102844	84993	32876	16654	74494	138270	126159	123667	111430	117468	169431
MA0520	cbiE	92997	44830	123856	18536	49279	63519	33527	21903	58634	24765	60213	57951	49580	39597	127395	142550	122846	98336	26991	16319	56840	156833	120898	66609	95703	81883	89043	105367	67493	17438	113746	82762	122561	195253	215095	261745	170902	229231	173815	89762	22218	175123	278142	254281	251021	211312	273806	337312
MA0521	cbiD	206845	106882	225565	38984	92341	115773	56293	44091	86694	72449	122344	98697	76436	83547	238611	248101	246305	188120	51063	50295	137176	341935	253926	160289	223131	173349	169467	237873	116175	65990	237910	171484	246075	286231	303648	347766	238645	281258	226552	138008	66337	233251	369791	326466	297904	274236	340706	415799
MA0522	mutL	213470	97542	259613	34306	93765	160869	78143	56086	126149	55811	146118	129572	119553	108373	309736	403411	411118	364023	82327	35796	97544	344310	313071	164426	251876	168903	198485	216397	152056	40781	202126	185972	281982	605723	663496	761561	529866	687082	545811	306458	84540	574797	902186	761190	748954	648079	767516	1035585
MA0523	mutS	415905	216272	504646	67022	164887	247279	136696	88739	192210	111567	234242	178353	181916	166610	673843	688861	713028	589089	148559	73516	229462	663810	500575	275521	399601	310166	339237	488099	257781	93600	375454	336411	477288	852553	932215	990829	736320	856010	695497	505682	152177	856832	1105419	941478	918280	798325	944257	1321189
MA0524	-	91843	32245	172446	11052	24951	54346	24463	14779	45525	4433	44933	39858	43678	27792	73101	104559	85229	82687	18708	4892	28670	70809	104930	19250	28514	21462	17051	25443	47033	5151	45424	22985	29710	228504	238014	304365	204481	243430	181108	59121	4235	101470	261590	290045	250367	229555	338248	373134
MAt4689	-	6129	7406	5328	1698	4784	3273	1066	3328	4165	3790	6340	6031	3264	3321	6209	1674	1629	1465	676	5633	4602	14067	28909	3354	9865	3968	8860	8169	7100	5935	7292	4651	11317	3523	4806	3801	2812	4088	2437	4276	2379	3292	4690	3847	3018	3419	3886	4879
MA0525	-	22675	8731	25944	2667	7841	15031	7971	5005	12788	9765	15566	12596	11299	9943	25137	51647	33903	27324	8649	7089	12739	32054	37555	14575	17340	19561	15087	20223	25630	10484	26874	21060	18029	62155	86671	82930	53350	77059	54171	33089	13185	61303	94257	77970	73675	69456	66477	104724
MA0526	hdrD	56721	23557	82994	6180	21204	46404	17005	12203	37289	24963	36947	36281	40239	25445	69888	135804	101790	95293	20790	12499	29468	79057	113399	26078	36247	25975	27448	43355	59242	21903	67941	37712	46568	193619	265024	294211	186806	236954	193993	88917	38545	194338	312713	275371	266620	226736	248313	348591
MA0527	mtbC	100162	83391	131119	36029	119785	134861	15742	44387	96807	18149	166283	167330	204691	305707	11172602	11581208	14730257	13797785	10565035	40664	3245610	21374576	24374034	3255196	5212866	3629367	4525603	19366928	12051901	70539	10800706	3726096	5684653	182126	229226	247474	191968	239014	193446	80830	88920	181201	284951	257248	228216	194356	233551	293323
MA0528	mttB	85635	40294	122534	24936	129279	130283	25180	29504	119560	28349	195656	275203	327997	630314	8886377	8016164	12469932	10046517	10137834	19595	3352711	22553659	24462606	4013274	5996911	4322522	5155103	20487276	13210805	33292	10294334	4178278	5641408	289239	422623	375684	273163	366087	316058	144727	72244	340241	477600	379182	372153	323270	351029	479168
MA0529	mttC	41878	17543	65899	11181	55274	61750	13780	9086	38137	9534	77796	106877	141242	292477	5454907	4639339	7559321	6960195	6660242	6000	1629674	11622884	13711521	2267430	3827271	2604812	3683630	11340546	6916008	11577	5904831	2604631	3104995	143555	199602	185268	135888	181833	140044	79056	23095	169999	249456	194032	178773	162994	166153	256308
MA0530	-	97121	37588	129062	8305	44613	88768	24598	16969	52416	30859	58745	73068	100013	163849	7810453	4085873	5811901	5005786	1558349	15223	778313	8091185	10802908	1115649	2770908	1532263	3722818	10444603	3520480	26992	3011558	1120636	2137312	365748	494238	546397	347779	504289	361279	160632	67738	387530	608831	575603	510564	414217	515077	710878
MA0531	-	22377	9319	30169	3364	11624	23803	5325	3070	10748	4791	14497	17007	23754	48464	1373596	789574	1141701	859381	353299	1748	138416	2051521	2650333	340610	784148	405651	887672	2053082	1085123	4419	930800	360406	526840	61795	98403	96365	59991	75201	73134	30163	7910	79228	101081	87145	94314	76809	87134	136167
MA0532	mtbB	81214	28734	105214	7249	49179	85868	21127	13179	41331	22459	45548	58020	106008	244600	7304711	6720292	9326457	8930613	7125788	9913	1774117	13989916	17027977	2011280	3270143	2126708	2714678	12815501	7150039	16441	6402825	2315213	3179988	262817	322415	307659	237531	270260	240613	122918	46185	250197	385617	318497	310548	270677	292429	417310
MA0533	-	43051	14389	62617	2788	9700	28167	12124	7298	18708	11611	21420	20446	18146	13733	58888	84744	75095	62458	15831	6077	19440	60076	78646	30173	39000	31173	24095	28823	47766	9651	47877	34257	30932	134208	168208	167100	123008	125519	122614	73876	18820	123669	184840	157635	147663	145098	125524	193535
MA0534	lysK	159811	71129	168473	40467	86131	98764	60226	46195	88187	70286	99784	89424	69699	77788	203248	301050	281231	218865	69776	55626	92683	254322	209944	169325	216021	170302	190831	188431	121815	54009	173247	204972	238618	385639	467479	488821	364776	439326	338407	233180	77585	406562	591594	489339	468412	391636	459555	639716
MA0535	lysM	60463	19543	58545	11411	25527	45520	24976	15494	35746	41051	33210	35706	26902	24566	69122	117939	73333	60324	17345	24550	27710	93859	93360	55641	62489	51227	53861	73576	51197	28300	64340	66791	81141	167632	188336	205615	158313	192208	152555	86701	35203	148494	255267	206316	197869	173996	191311	256922
MA0536	-	15899	6512	25640	4932	10487	12763	6581	10754	20702	5251	15528	20394	17920	15859	21334	36455	39704	36117	16253	5621	26011	23011	48568	22159	24168	24437	22398	14753	26767	6547	23886	33090	21998	42752	70934	67583	51893	59243	43308	31541	8464	59959	73248	73017	72418	63994	78232	115606
MA0537	-	54495	16022	71072	3418	17470	36651	13287	7598	23805	12889	26737	25770	26587	17823	69182	108835	99607	75303	17207	6701	16117	58644	91084	24357	23577	26472	17576	26125	38846	9200	50696	23913	33236	150944	188380	206585	136985	182060	120873	53243	16736	120818	213293	213665	198228	163282	197262	269235
MA0538	-	170876	73522	227024	21848	69078	129347	52905	34804	114862	51692	115258	121704	102951	93694	205221	390002	340443	282017	59361	30384	90340	229714	308100	148744	166222	174954	135268	125068	149962	42992	222732	186691	168059	534929	647258	704287	501542	630764	497312	211160	86056	500866	807816	676227	698514	581195	644332	951316
MA0539	-	235117	118072	256419	87055	158091	135499	82277	80319	125223	39992	177736	164389	126458	156842	308685	217711	314152	250180	129568	44681	303275	439841	787168	508540	597613	566333	502904	292374	265643	55782	493555	434497	381768	754383	367180	311783	395926	199458	156618	769283	37008	401400	343174	306106	201310	143059	543587	368525
MA0540	-	70783	25837	80154	16399	39269	53897	30382	22505	44540	24613	49976	41878	38804	42832	101213	111514	102328	74882	19189	12630	46667	125136	104449	56035	102571	64899	102922	88221	53900	17498	74994	67251	93380	223556	216676	249324	151852	190084	177830	110276	18164	136224	260491	259042	236960	190473	239264	297603
MA0541	hisF	89956	43773	103831	15910	42319	65455	39347	29970	63435	31344	73093	61406	52908	52655	135381	168600	169007	122875	29842	22234	62072	148538	146563	73148	100545	74374	78747	121130	82933	22878	112488	97469	122398	261859	270635	324070	214421	276862	204371	155038	41161	227025	351857	301731	311628	262683	339073	389195
MA0542	-	45470	11845	63128	6542	18457	32301	16959	15048	46047	11971	34691	41830	36692	25912	59036	131409	83167	81519	14694	6932	24235	52459	110858	26868	30799	33417	21969	29305	52466	9071	56982	38832	39760	234133	299105	385029	224411	306933	203092	92065	14628	206260	345103	375676	370142	287398	439138	548016
MA0543	pcm-2	41573	23101	62978	9549	18703	30172	13903	10891	27536	14259	33665	27248	23424	28560	57479	87257	81861	64345	22200	6787	31325	58748	75167	46374	59214	48343	44215	37285	51542	11116	66920	60087	53309	122250	139643	142558	113581	126436	116241	69378	24639	110599	167820	139860	135816	125561	109192	161563
MA0544	pcm-1	110624	41846	138374	15312	39554	75334	31670	22461	60470	24855	73317	62804	52913	50025	137913	196580	183968	142472	39196	16199	72300	149626	195465	78245	117438	86826	96323	76604	83072	21511	134208	79428	101842	291264	276387	331135	247189	321936	260661	137418	37221	223092	389245	340444	326904	282378	272497	385391
MA0545	-	150061	62608	167218	24707	62407	93487	45419	40957	76396	30070	94314	78270	69271	59181	200897	213583	230283	211450	74795	26161	131765	282141	322430	177114	228892	189418	168870	175252	135635	34510	241002	187485	221825	339740	284352	333778	290142	318343	221112	191691	36092	218650	389213	357217	289675	237258	335864	398319
MA0546	-	35564	17796	58974	3630	9482	25599	8944	2123	21729	10347	19797	21584	17372	7886	40419	89810	70140	62241	12946	6587	25339	35893	187935	29181	18848	30442	22732	16197	74647	7958	84964	36970	26243	116009	158308	175659	119805	149428	116412	55227	17242	123537	176266	165294	170521	143191	152470	220330
MA0547	-	107792	45187	139664	36195	63388	55945	65445	62111	120524	37070	143309	119235	58547	62015	135618	160358	154643	117151	52203	32657	380672	254425	215612	104126	157658	114039	138184	167100	115007	31936	151822	112254	116489	229231	232448	255707	197806	218369	190115	113432	28753	177175	288134	253323	265899	214979	210096	339621
MA0548	ribB	142279	70442	150662	35903	55580	69011	51407	41075	86783	72893	114376	84576	52166	45568	170786	245230	240127	185524	49191	50839	315621	255939	231888	85011	140093	103963	126719	222218	129220	71269	190048	106530	137172	297406	304749	379664	263831	317954	266290	138866	61424	266434	396108	368691	355994	298165	317577	442860
MA0549	-	58049	17276	71868	1451	11481	44032	12935	5845	26857	15844	26376	27539	24860	15187	65131	163090	107921	99787	13671	5594	14216	59261	107666	11584	12150	12104	5768	25817	50749	11820	66779	19515	23346	217687	276329	333581	193504	286321	232716	86944	34161	232617	347732	302692	291381	247486	285013	387678
MA0550	aroC	58866	27132	66557	11817	27952	44700	19833	15739	32703	20497	40119	40584	31952	36278	75922	141224	118026	94623	24556	14447	39003	85963	105706	54250	73242	59728	57997	69104	57237	19410	86436	70849	83006	168878	222062	244522	154653	217475	164638	90486	32870	184403	282442	229793	229813	193277	225479	303299
MA0551	-	411639	158952	534928	46011	130936	278899	120782	67397	229480	110498	242878	233788	201363	172327	477204	873209	771815	625712	124884	55477	177084	517361	718713	228895	317440	256164	276205	280021	335292	90570	441509	276118	339060	1260439	1572411	1726612	1129074	1540109	1259561	554781	187642	1272967	1934141	1663452	1605519	1448034	1552107	2204359
MA0552	-	389023	149988	559554	23865	85510	251345	87906	37071	201274	102871	196488	179179	175083	116560	422516	860364	770598	617378	125408	41491	131463	415012	733310	157683	155614	161165	124047	182866	366278	81764	428292	205126	217336	1155119	1600272	1665683	1104516	1454186	1150099	576108	183263	1267040	1785464	1536279	1478356	1377456	1445041	1907828
MA0553	-	8648	3040	14278	209	1717	6525	1833	577	4268	3779	2941	5301	3962	2789	8030	19559	18699	14565	3516	2107	1998	13758	17992	2938	2664	2815	440	4797	10397	2806	11304	4551	6266	27930	41530	43473	28914	29464	27734	12682	6513	29422	36706	33963	36720	37461	32501	48107
MA0554	-	68923	24410	108597	5977	18153	48011	14927	10392	33871	25243	38228	32362	31093	23435	67450	141565	115342	89606	22899	10499	29411	73168	133159	36876	34471	32093	26294	34455	63697	18043	79653	47549	41079	184746	266640	247056	176204	208326	187295	85965	35591	182859	260088	221888	224642	222149	180179	276282
MA0555	-	76080	24120	102959	5742	16191	44587	17211	9954	28896	23441	29468	31831	31007	24761	72690	169218	118284	88127	27972	8374	31315	81268	124614	31208	34282	38010	27561	38571	75271	15051	78931	45728	47067	206056	299468	298962	201731	245713	219570	105545	32410	230896	283833	250598	264141	292005	254719	356924
MA0556	-	171362	62117	249649	7015	34864	110185	38985	17651	86967	55561	74022	69425	74771	47172	163700	397778	321492	241499	55446	17687	58124	189359	320298	50898	49335	56562	31783	81578	158667	40305	174836	77423	83712	537853	747225	783067	516532	676425	539192	236555	86935	571973	820603	736432	734444	664398	732514	986768
MA0557	-	146386	53995	215229	6094	31794	98249	35804	16340	73545	52521	59787	64341	61725	32767	153413	339551	279250	222606	50104	16761	44722	170514	263004	45909	46026	44926	27295	72825	128657	35745	149490	63302	74480	468263	698997	706202	436588	602345	451884	220945	87084	520083	719590	636768	679608	620120	668231	930571
MA0558	-	176322	63409	285374	6192	39666	122172	36962	19636	76213	62717	74807	71881	69738	46921	173232	420734	328112	257250	61273	22363	54478	196396	338983	58699	60249	59718	43137	78125	171078	43601	186940	84129	90487	556707	799995	781290	506287	660665	530945	267000	102898	583802	796480	710095	698204	656700	649436	941132
MA0559	-	46222	18188	80559	1967	9384	29872	11227	3455	21292	13264	15854	19500	18603	13150	38014	86771	70334	61618	13199	3753	12168	42210	76675	15109	15636	14771	9892	15931	40993	8321	43723	21002	20293	114794	150535	147087	115429	112198	108815	59723	22291	119708	157836	131986	139335	140746	98964	161142
MA0560	-	177748	63215	264666	9241	44158	126772	38457	20380	78735	52562	73460	78606	74771	48455	213161	442554	409799	317132	75444	20330	61760	207903	332339	63426	65847	68834	46369	99494	182165	39673	186775	82300	97157	519318	821526	822090	526850	697901	542785	265416	91166	689405	827782	735916	722063	705876	755608	1008698
MA0561	-	211592	88169	328943	11006	42523	141276	47185	25068	100450	71323	91584	92997	90589	56972	199220	469209	406037	312453	69995	24153	58202	230570	394448	65986	76941	73443	43706	104260	196158	45842	220831	91766	107949	640665	916894	920967	578852	758795	629713	298851	115645	696236	903900	788161	803403	781920	825290	1051905
MA0562	-	90696	32417	134482	3633	21083	62030	19110	11059	42149	25448	36144	37653	35718	22932	80131	181657	156832	116898	25739	11064	28985	94540	178385	28352	29602	36698	23641	38086	74696	19149	84811	38900	43637	234909	308825	333781	223249	273801	237495	95768	46936	239473	334605	320949	309194	298195	267740	364621
MA0563	-	106873	32960	149233	4513	21118	57369	16873	8420	33630	37609	33294	30236	33937	20740	90821	200322	153719	125082	31878	11188	27503	102314	160258	35099	25936	34050	20813	41830	82687	24451	86168	45752	42026	225536	342514	320493	216851	270304	239572	112339	53159	242034	328223	291925	300842	294435	261859	378382
MA0564	-	92491	33217	153792	5561	23385	67677	24361	13335	44151	42118	38430	42601	37735	26558	89167	236439	149080	124857	35875	14431	44319	111882	195388	41272	43359	44616	35869	47187	106576	29596	105534	60780	65787	291417	421900	412874	268225	324728	292471	139777	49244	302692	400263	371629	367660	382146	362753	469644
MA0565	-	30134	11593	53933	1107	7839	18773	7648	3801	15023	12715	14818	14126	15153	12881	27326	67489	46817	33836	10472	4229	10451	32048	53306	18434	18433	15466	11940	14354	33805	9874	34747	19906	19594	79526	113404	94094	76201	80868	82279	46574	19713	85371	114251	97833	97929	103298	82754	121487
MA0566	-	87054	32893	147319	8093	24630	62208	20601	13749	38174	28309	39827	36887	41285	25762	87712	171488	140915	120811	28791	9537	53769	102515	173098	49141	39956	48748	32118	42991	88502	21849	94301	66155	54593	222106	317028	295335	218610	242701	222640	121926	41188	214831	283594	261485	257334	273633	267616	332688
MA0567	-	28110	10908	50273	1739	7271	21482	4789	3222	11231	15213	7672	8480	12961	5950	31928	61702	48945	44580	11839	4168	13103	30568	50567	11600	10397	9446	7619	15211	26746	11261	28975	14389	15756	64061	106656	100201	69882	80512	82650	44596	20054	80367	93610	100943	95544	107570	92584	120157
MA0568	-	14846	7388	25663	778	3841	8397	5021	1107	7806	7001	6875	7868	6415	5301	15017	30781	31789	28433	8328	2573	7156	19283	29918	6779	6535	8343	4825	7654	14255	5583	15739	6992	8025	41121	67786	63194	40460	55216	40661	19359	8708	47598	56858	52129	49139	58147	55658	65292
MA0569	-	29490	11639	55573	1279	4737	24409	7635	2949	12399	12128	10838	10113	11988	7225	30817	59714	52648	51190	12427	3364	14116	34557	67837	13096	9830	12088	4830	11645	34650	7299	35863	16026	18975	89461	133749	111971	91191	97144	94218	42145	16488	95098	123517	97134	100495	115829	91249	122914
MA0570	-	14954	5775	24214	383	2045	8277	1721	892	3805	3282	2737	3162	1630	2696	10713	25944	12578	14665	3741	580	5157	14950	21524	4783	3080	3451	1377	5979	12328	2417	15811	6749	6962	26810	33959	34004	27853	19457	29963	14518	2902	25816	34078	29513	32596	38588	29794	38507
MA0571	-	28750	10476	46539	1326	5847	18324	5915	2295	12994	19920	10960	12951	12676	6273	30906	49872	41450	42394	14457	5295	10433	30592	41959	10079	11868	12958	6329	7914	27023	12356	30473	15367	13235	74914	99939	87695	71296	67190	75508	34658	19102	64099	93309	78109	90448	102847	60014	114053
MA0572	-	18854	5838	25112	1268	3656	13624	4573	1983	7847	10048	8615	9657	6001	5362	16657	36769	32609	26895	8663	2897	8704	18026	33514	8443	7788	7663	4201	8893	21475	7084	19445	12976	10688	51641	78119	74367	55458	63417	55045	28956	15674	64991	80012	66088	65845	68221	50580	90899
MA0573	nirJ	100009	47281	112264	29877	71155	77961	45500	36650	72332	59862	90639	94123	66773	74115	132566	166937	140038	116334	42284	46768	85549	213382	151618	179771	194089	184814	162606	153976	105628	57125	165877	215156	215569	234861	258898	260865	188028	235539	187573	147010	55651	209755	289413	250487	246448	202761	252837	300550
MA0574	nirD	41033	15109	57672	8702	22182	30662	19823	15456	27963	13423	37391	43037	31371	34972	54325	94615	75631	63480	18134	10093	28072	66937	69932	57673	72107	61730	52668	38213	42540	15066	57707	66669	56434	126079	176392	179573	129331	158662	130361	58764	17793	134077	202141	174099	184415	144485	156836	225762
MA0575	nirH	46717	23424	53954	7643	20541	37949	17268	12633	25660	21383	33357	31977	27865	27446	64508	93147	83696	70944	13690	10900	26964	75344	64264	47323	60518	55104	56022	59675	35277	18331	62207	64754	64191	104180	154372	142527	101733	167180	119492	59605	25747	138947	191607	156728	132762	120466	124346	174595
MA0576	cysG	50146	22361	59688	11000	19948	39815	17790	11334	23629	25923	31495	35692	26776	22613	67274	97432	72052	64229	13168	14989	25205	80528	79131	44912	56589	44730	51678	61402	45589	20463	68237	67334	71610	130373	153967	172199	109171	151868	125246	75888	26716	130217	184041	163020	149635	132154	163874	206682
MA0577	hemA	92660	36989	123521	24818	62668	74440	50632	40446	77260	35876	100933	111230	74185	89833	129463	194766	160904	124045	44578	29955	67758	207779	161145	161505	168105	169470	145241	140981	89407	35924	156716	202430	177545	258475	307869	295876	233767	267770	210915	148775	44993	245136	362058	311757	296885	249925	288983	379874
MA0578	hemB	84478	46672	110559	25176	54156	69997	36242	28031	45772	53452	70467	72086	55649	65271	136431	177303	188894	161759	74286	35841	71111	167686	123105	141645	151182	142940	131707	149770	79315	44749	136246	171620	168545	236720	284025	302060	210223	278878	201774	139224	53710	221331	311637	286377	274280	224696	303885	361081
MA0579	-	65862	26089	105204	3577	15259	44532	15611	7904	32928	22212	28282	31672	30688	20393	76610	147141	119989	106413	25677	4981	24455	71190	116878	28046	29344	31187	16881	28652	64858	13276	73088	35130	37518	185990	280862	245767	178121	228834	189371	90880	33595	190514	267380	229648	228155	236929	212004	281065
MA0580	-	18017	6994	22734	1708	5171	13421	4231	4074	10023	5462	7758	8107	7110	6646	19533	25440	23778	19890	5175	2741	7787	20532	30478	12906	12582	10896	8524	14409	17060	4820	20379	19650	17876	42609	44131	39466	35254	32023	32525	26960	8267	29298	45638	34673	36754	38000	31559	43913
MA0581	hemL	87673	44495	106297	30431	73188	68403	49615	48928	86685	50857	108979	105790	67782	103642	151129	188323	205460	164020	108245	45084	113011	256223	151889	208589	240616	212145	202953	224669	118294	46918	177049	277366	265198	228851	208176	222466	189954	200068	176007	152374	44986	177253	268046	235757	218987	179720	214555	273685
MA0582	hemC	81041	46505	82212	26185	69837	64582	38696	32585	48886	47642	68135	60973	51844	69045	166661	177218	212093	184523	124374	44861	119470	266266	110085	185038	236571	213146	208402	254643	96790	46270	132479	243687	282472	210266	197555	225934	178985	207742	156180	152389	45566	177584	268179	221424	219205	170005	223906	280766
MA0583	pyrD	73128	36174	85630	13189	37880	58678	25166	16403	48858	32414	46976	53605	44267	41506	130121	176784	157739	138449	36904	23947	57494	134125	109533	60681	92020	68594	83762	124738	52837	28526	65523	74341	124928	253111	240818	311901	217409	289930	199275	119222	37489	228370	371317	320268	319235	240961	318314	407962
MA0584	-	65827	24704	82161	16514	41980	54076	29774	16921	45031	40646	55425	48165	39889	42188	101814	127453	115221	93401	22143	29182	58372	145716	96113	62691	89327	67438	86818	81978	43524	32835	68128	62753	105085	192133	198392	227887	181116	232712	173686	82668	41545	175223	308025	248882	220460	171135	241205	296636
MA0585	hpcE	79425	29818	107687	18244	44090	67353	37937	29361	73073	35445	87387	74267	63039	64408	126982	131804	133024	103134	22181	25414	60745	167807	200038	110985	136026	120760	118743	111133	82378	30540	121074	133022	136677	219062	205785	240480	184079	225817	202287	114581	36674	179401	314832	258049	251256	204047	196849	331582
MA0586	-	22101	7929	30850	3767	6833	14530	6893	4376	10232	9769	18327	12208	11154	12472	26916	34817	40065	29752	5669	4928	12231	34110	37267	14026	20294	17857	15795	25978	25625	8274	32973	31403	29283	54329	58771	61016	51218	61503	59857	33231	13595	56522	96635	71016	60369	55111	41801	79032
MA0587	gltX	139092	72163	176486	39142	104819	107969	76862	66102	121088	54397	150456	168393	120207	149348	231692	267819	289295	242350	132316	46477	105910	309929	215032	270943	346911	308452	292723	246212	146099	47627	190577	332865	285622	310327	318720	363387	294267	333886	296744	158313	59700	279597	479588	401774	355600	299289	307556	470229
MA0588	-	103009	48710	150824	11409	31652	77383	29220	19808	53552	31296	70761	63858	59577	50660	139182	209647	204993	162647	37158	15205	55302	129084	203325	61247	80100	66302	62502	71345	90232	21906	136200	74488	87972	356465	347938	380651	311833	316971	274733	183008	45973	307960	470230	419003	368860	286832	361400	492512
MA0589	-	3488	1824	6459	23	560	3507	1035	293	962	2990	1406	1146	1438	1070	3498	9001	5584	6150	1516	389	1427	3235	5075	379	530	961	571	1467	4412	954	4929	1727	2206	8443	12738	13652	9869	10931	7395	3682	2633	10325	14568	11825	10835	10334	6006	12611
MA0590	-	233522	163976	222900	52729	113015	125441	52806	43047	78254	140191	106319	86696	72630	83899	254135	260406	212011	183751	73056	101858	111428	417695	311519	270976	316445	266570	278158	363924	167460	124064	287441	353917	380244	348757	286062	305458	272496	252215	195022	245904	110247	272461	354456	314495	280204	214501	298042	358480
MA0591	-	113561	69282	112089	18796	51894	73916	26898	17860	49149	59700	57319	52925	36645	46543	118553	146364	117375	92813	18364	38925	51508	151417	128264	82895	129686	84385	108682	127069	59843	53643	123970	101096	151988	212032	216819	234603	176070	200888	170471	127742	61051	193010	298240	236364	216038	176839	190073	292201
MA0592	serA	533105	353944	498285	179165	389395	291773	222081	220880	334589	265094	434454	399684	294280	430721	985545	903664	1268894	1163630	778743	222148	533127	1483335	699271	1083893	1623979	1222531	1450585	1243280	471461	254079	694152	1147996	1458533	731109	602945	582291	692175	563892	405772	635415	206156	614654	754251	661519	563595	376598	609865	701319
MA0593	-	38129	16363	53676	7918	20681	24216	14716	11027	22772	17756	29019	25478	23344	22001	43007	57911	55665	41156	12137	12087	15149	72896	55742	46371	73938	55758	62454	42643	27597	13361	36996	43833	44253	117279	108548	135228	89910	115572	89311	48336	23739	78369	151860	133587	142561	104392	116025	188078
MA0594	ipdC	73369	28139	104555	7460	20668	58447	18656	13200	35822	28225	40836	40047	35528	32522	72566	166688	130707	96641	29351	10545	32240	77793	132125	36425	38861	38480	34102	42288	71979	20193	88632	53960	52036	222037	306055	312408	212667	258824	240683	105967	44197	220835	377646	308160	292920	245306	208797	369771
MA0595	-	522110	258863	342134	195299	365809	274672	202841	187475	263025	500803	357874	325972	234512	356403	674743	398452	540228	426453	218232	394319	380129	1428069	630035	1127913	1573931	1104349	1267362	1130687	386865	442597	865337	1228740	1436256	305358	112820	75138	101310	44674	35259	306395	327702	115752	96557	57465	40411	31564	159602	108939
MA0596	rpl13p	311541	185573	253763	163587	321696	205484	187945	191127	280174	184128	365762	417031	245780	423376	402337	261091	395242	278579	200025	191874	448895	839963	345211	694243	1219757	783987	1071829	785670	261331	175952	478753	882136	1109814	220226	137437	124859	117903	97261	83509	210640	119527	117592	152444	124363	113429	86966	183435	147967
MA0597	rps9p	210626	124842	157004	122514	323838	181683	174151	184954	249172	186213	292372	341447	218594	323946	401408	282085	377540	247479	173629	177634	320859	842394	301622	711210	1029587	716696	804782	755385	226865	156425	392647	788360	1015212	202960	148864	140822	130024	116920	96455	212576	118863	128352	166381	147190	128725	106610	160804	189503
MA0598	rpoN	69546	57425	52254	24522	51377	30575	32091	32223	39025	65126	41280	55382	36935	60485	125184	64049	51049	39544	18753	35495	65680	145445	49558	121130	219857	136681	193908	178908	31583	46203	71653	140383	195490	48522	51847	51841	38479	37601	29975	55619	44523	36526	46858	54582	58295	43358	58016	72191
MAt4690	-	3032	2894	4814	2897	8542	3338	7549	9962	11311	3669	11459	17846	11071	21305	6076	5306	4225	3565	1414	5356	6450	15204	5457	21653	37296	21528	23332	13706	3959	4320	7386	25078	25668	6231	9467	7770	7320	8225	7640	4430	2967	5841	10397	8214	7153	5816	6396	8813
MA0599	rpoK	92525	37849	66389	54154	152703	71189	92325	95579	145377	82456	122090	182975	121848	179354	166034	82029	86576	55473	25404	82649	157277	442044	73135	322781	581745	319707	385640	337316	49343	75836	102397	335850	438823	110337	76689	81862	63803	67142	54867	85694	58214	62297	91771	83606	75981	59857	98461	108335
MA0600	rps2P	531374	253028	443042	218733	501327	304429	304271	277569	342508	149519	421504	480800	351718	539046	1018811	560896	907428	546712	252002	138113	498237	1733909	438396	1344666	1927625	1532959	1854694	1457947	314581	133052	507058	1312514	1598067	493155	382067	362835	321182	335966	231358	449028	112212	404070	477676	382112	378733	292830	566306	676860
MA0601	-	130329	62106	123837	76910	137170	92860	73294	52572	69223	76877	107449	104955	88444	112017	194446	119052	114873	73110	21694	69144	83359	375153	118576	287153	507590	333913	573894	267809	60063	71651	116590	257161	311137	174279	189767	181880	136286	158517	129971	130674	66166	154509	213616	196802	192446	142086	192287	274348
MA0602	mvk	75076	22670	108456	22013	50611	64792	34251	31249	71814	29498	81496	74496	61479	66603	85673	157426	133012	99628	23826	23868	54045	105167	162469	94920	117314	97109	104007	63799	73550	26999	94154	117353	102956	239603	286145	314279	217594	273007	240724	92362	41648	205962	366787	319241	307227	252542	256091	385645
MA0603	-	80696	30809	106543	20805	41123	69212	31138	20417	53345	32522	69321	58345	49467	47324	91135	148581	134678	105844	31184	22484	57450	116778	135362	70477	105734	72926	107351	70103	66250	33685	94163	84408	94528	248181	242403	288980	213593	260439	222774	97733	44197	178377	344638	299247	279633	224010	200434	358880
MA0604	idi	84672	45589	99250	28975	52242	56824	25019	26205	38787	53433	57427	43164	41047	46657	110385	120582	93974	74723	22174	41649	79766	153221	95532	86245	126292	99161	117745	123588	53100	46434	104671	110954	142668	170899	165129	173864	132246	158854	129407	109364	47214	134029	208101	175193	166519	140644	169213	239174
MA0605	-	204209	102079	202357	71641	159560	143081	100350	86221	137204	97566	176225	186788	134314	162472	269377	316325	401804	335891	186335	80533	163719	433225	236040	354585	497177	404284	463271	371253	176155	90999	266211	585397	592037	430390	425780	454107	398910	437863	334887	329717	105128	418484	569710	482235	443754	338439	443325	571410
MA0606	idsA	116658	57845	113260	49795	108096	86629	56002	55929	77647	76483	104261	106681	77267	93004	115637	149659	178469	145069	94964	66817	86738	197179	146592	223592	317864	228932	282893	164117	88653	61741	121961	338403	310081	184010	187171	199199	190900	201341	155871	153160	59979	186923	245755	210407	199692	163042	168325	279046
MA0607	-	3312	1598	5814	270	1520	2661	1550	502	2645	654	1594	1783	1436	951	5435	10558	5374	4642	826	145	1291	5210	5964	2387	1391	1949	1253	2899	4055	519	4677	3716	4281	12533	18483	17610	12116	14966	9873	7220	1228	7889	16760	15360	18796	17054	15728	24120
MA0608	ppdK	1301550	693156	1190770	571389	1265715	871751	785812	738237	1146449	549677	1472096	1353047	1030238	1650166	3131235	2500323	3425660	2627812	1550555	503346	1382493	4871406	1900689	4333554	5150610	5049362	4666178	4057420	1275913	483742	2424841	4541458	4907186	1954501	1505691	1434770	1481949	1125047	775007	1808577	414938	1551093	1728314	1436498	1129694	820732	1864937	1703634
MA0609	-	37470	15731	45610	20075	42205	30137	40274	36079	65345	20941	73865	82738	42071	71512	68092	44157	44271	32828	8208	18088	64152	117745	99777	70016	133948	83812	115388	88605	39982	18463	60986	80160	92638	98659	86736	87174	70219	79865	59966	74386	16607	65194	113218	90800	88678	78834	104127	115884
MA0610	tfb	106075	52411	109036	47773	99970	80336	56430	62168	96940	62466	127448	114905	72511	103774	184954	203217	247398	195122	127907	54818	167033	286491	185343	167593	255019	179286	218515	279351	116660	62981	183866	205430	263870	288715	248608	252099	238917	209390	171675	229449	54055	234106	301158	248293	222008	173641	293713	291766
MA0611	-	27381	10715	39215	1667	5356	21676	5211	2668	9612	16622	7421	9380	9680	7835	27919	59558	47351	36585	8627	5169	6572	30873	52588	8250	8111	7218	7737	14781	29512	8478	30184	12206	13126	84908	93366	104753	76733	89408	95164	36064	18581	70450	123824	104330	106716	100712	86846	131687
MA0612	-	18619	10123	32880	2617	6255	13442	5988	5638	10153	9235	13168	12623	11155	10216	26795	48044	38494	30490	6791	2905	12558	24537	42533	15844	20683	19782	22641	15778	23764	6820	26217	18238	16292	54025	68258	75423	52176	66806	60189	33521	13734	50472	92137	75260	69129	68482	73048	103656
MA0613	trmM	65203	26804	96966	12894	28149	50137	18036	16418	32450	30441	39757	37487	27002	32388	79004	125008	111117	75679	17245	20625	34360	97690	136708	56194	58400	59180	49024	62061	66709	24815	96604	78424	75520	192998	223232	222106	165903	203446	186932	89343	32271	145722	267078	239513	227672	201241	167704	278533
MAt4691	-	2865	671	4696	983	837	1743	906	373	1543	1231	976	2171	1252	1625	2259	5722	3181	3187	611	903	1513	3195	5948	1024	1404	509	978	1902	2668	1011	3487	1783	1729	11092	15191	13594	9715	11441	9716	2617	885	5910	16998	13154	11340	11639	10904	14749
MA0614	-	72986	30037	125691	6341	18218	54762	19850	11229	31065	23306	30542	34428	25884	33439	83555	168452	125823	106802	27799	10969	40500	88558	145375	56886	57715	58955	41013	43822	76217	18334	100793	70577	75052	245347	254881	289810	210536	244503	225877	105517	27841	160878	321161	294645	290832	249886	227608	391140
MA0615	-	33142	15081	48029	4841	11252	30861	7538	6194	11776	13641	11567	14919	9269	13455	42064	108051	67556	52562	11311	7497	11550	47620	72141	19278	17816	20512	15376	26304	44746	11702	54910	30076	35044	136207	142128	180495	131339	163082	131337	53342	18537	124451	208497	175346	159479	135047	145185	227790
MA0616	-	33148	16224	49180	4046	13315	22840	8981	7930	12939	12357	13496	16720	12422	14652	42746	82723	64439	54044	9746	5305	21955	43421	76222	21368	24924	23376	22247	24275	39131	7027	50224	28702	36817	104887	115748	118925	90518	108954	100749	63210	12729	88481	145603	122259	111318	100534	111823	160172
MA0617	-	125929	53251	158704	30257	53609	83776	39488	32268	57194	53284	63230	68527	47411	54614	200511	250130	246404	193308	64176	30050	118872	221469	236219	128889	183426	145022	153790	141243	122136	54945	169483	130409	155589	316891	341196	411146	273955	375617	273140	179661	54390	268573	466979	410298	392150	318087	414073	553524
MA0619	-	130191	46943	202289	6925	27540	95411	25741	14523	56452	50586	41880	51583	45652	34276	140480	295043	256595	219294	49154	18535	50290	137798	242851	47784	45296	45927	33440	64866	140763	36962	141813	68371	70897	423012	555414	618697	425115	548805	438263	218131	66150	437991	669134	621013	608910	566247	570533	809372
MA0620	-	152127	59157	234039	7326	32442	114131	34915	15084	61727	58195	58640	61904	61362	39451	145994	331274	283607	227717	42393	16284	48800	175110	284853	60620	60588	58268	46325	65019	149412	39410	164589	77561	87247	479132	567770	646624	456132	580735	538260	247354	86970	480500	733555	606780	596011	581058	507866	797606
MA0621	-	110018	48331	163646	8034	33562	88967	31201	23332	64366	31363	62505	63503	58072	40836	161606	286963	272501	208353	43931	14227	65926	130870	230171	54484	66995	68409	55031	76136	118936	20977	136785	80158	76650	408139	510833	592380	369068	527644	389838	195582	46419	388425	593286	584657	563213	481219	676040	815832
MA0622	-	59015	21115	90335	2938	13243	45227	15013	6538	34276	21638	26087	30695	25799	18325	59553	120226	97722	85566	17110	7989	23140	67554	122379	22058	21389	22173	19821	27918	62363	17202	61449	25095	32583	215033	238811	271751	185966	235981	210186	80253	35346	188323	298053	270986	260686	237421	202678	323676
MA0623	-	32784	11495	49991	2765	12650	27336	9865	6356	21985	13177	17941	19076	17189	12974	40382	80895	64967	57770	11676	5863	14914	46141	67778	24376	21188	21521	21424	22782	36214	9645	39886	29343	25925	116174	155890	161383	107535	141625	117862	52359	13232	119787	168816	157335	147496	136848	154253	215850
MA0624	-	18477	9039	32762	979	4099	17511	5365	2227	12083	6344	7465	11025	9854	5388	20961	39211	27985	25057	5103	3225	5978	26228	41243	8325	7394	6367	4194	11926	18328	4640	25533	13521	11137	88064	87489	109586	65861	81414	63673	41463	11747	59330	106856	97877	99764	87460	105484	134089
MA0625	-	9548	4242	14327	396	1485	6153	1606	441	2815	2822	1555	2269	3705	2114	8630	18982	12437	12941	2669	1183	3802	8840	15371	2512	2115	3845	807	4256	10257	2054	8044	3995	4130	23161	34926	29455	21104	23816	22401	9719	3281	22786	33242	24407	25362	26114	25139	32728
MA0626	-	52611	22740	71837	6266	19933	40588	15856	11539	32740	15175	31607	30620	30143	26476	67130	118454	108065	90114	20077	8753	50028	78546	105122	43885	42661	47568	39712	43635	52627	12217	75735	52324	55039	175651	221537	236558	159474	209995	159557	72623	30897	171302	272380	221088	222142	194038	229946	310914
MA0627	-	423521	160367	559416	32204	111567	275536	88399	53013	173822	63074	176425	157070	164403	130245	447066	655351	606832	505558	90855	30995	291401	421234	527353	149919	170998	170271	148421	209770	222953	46469	318145	156512	220565	1057627	1070437	1371309	845585	1133776	912169	332384	100065	761445	1340724	1261544	1234731	1014527	1320453	1717484
MA0628	-	67927	31308	95473	10747	31896	54185	19900	16726	41720	25607	40899	42822	32872	34180	72446	143565	102219	75549	27700	13905	43189	93521	202018	42076	66043	47721	56858	61366	85815	19281	116485	48713	55217	210191	258991	299574	184706	239070	179528	88880	30824	179476	287699	270440	283717	235748	268187	383603
MA0629	-	52943	22972	69587	18484	33284	42263	21519	21118	38795	16088	40895	38274	31052	46862	47159	65550	62866	47231	24024	10763	63802	85370	256394	35995	74041	40122	53422	56885	92451	14294	107673	35566	63528	118364	115807	121940	88714	105383	85295	62507	16328	83987	136678	115777	111186	105241	99462	143305
MA0630	groES	363030	200932	357066	155889	427319	307484	197745	227973	355248	83809	427201	345724	268472	581118	724505	705841	940756	756890	476065	84400	445530	1271047	1194243	420133	1110446	490349	1016284	1194195	610651	80169	675111	408688	994577	370665	277110	299643	296783	251251	151049	439486	66297	259897	282939	279842	241595	188241	367519	360748
MA0631	groEL	1170034	780818	1098940	415369	1112334	913330	513612	507348	822181	450535	1106678	924464	618417	1574333	2148766	2246173	3024029	2775624	2218565	413879	1547872	3788407	3300856	1267751	2967872	1351326	2609527	3007750	1752103	424115	2273323	1368880	2629488	1232226	1012126	973933	1400991	952905	630574	1199155	327545	1115018	1044771	1073740	959087	580007	957392	958377
MA0633	-	44367	17923	62658	5526	11836	29739	12331	6386	25378	18256	25688	22680	20758	16289	53355	94118	80130	67845	14272	9320	21026	56000	97596	29574	36600	33544	31596	36983	49255	17112	67476	37935	44661	127190	169779	175735	120829	150029	119060	59768	29260	146131	201514	164635	156556	151543	134246	217581
MA0634	-	30172	10169	48528	1714	9158	23537	6784	4308	16192	13807	9713	14887	16251	8875	35166	86821	54870	59829	12764	4249	9183	37159	59446	10813	12643	12341	10841	18124	32595	10434	30615	19935	19583	105423	171004	200630	106249	154494	109246	47059	19748	132006	181625	179972	158610	149494	182611	216124
MA0635	-	30380	12283	46648	3315	11825	24238	7984	3620	14071	10770	13534	12489	9464	9995	36291	51589	44414	35103	9325	3903	14455	46298	57732	22006	29402	22264	30799	24781	29707	8267	40176	30613	31358	95219	101139	103914	67853	88039	78594	50109	14367	83595	114829	89552	89692	92828	87479	122135
MA0636	aspC	101863	48174	117213	23237	56399	75443	32963	21585	61426	48462	57057	64440	52610	54593	118922	200309	207336	183154	44436	36575	48338	119851	155196	89284	125459	104323	119348	91593	87453	43246	107614	119348	127830	252168	339922	392034	235334	345297	247087	154154	66849	327748	397134	342154	339164	308913	372897	493948
MA0637	slpM	153752	71009	236094	16362	47438	84955	44280	29462	91395	28690	94638	85158	68855	65343	185640	218607	242578	194427	40021	15054	89887	170798	282372	142385	177487	172459	151929	105390	135399	22713	188696	164942	143635	297331	404292	395205	295345	355991	250311	165105	45563	306210	419527	377036	353074	343760	358615	511858
MA0638	-	64207	23890	98561	3443	14350	49848	13282	8424	35089	16718	33895	31194	34275	19620	67923	143950	111372	88643	21770	5265	24589	58387	126122	24445	25318	27865	16936	25520	61521	13814	77691	36396	37771	200739	242115	295090	176233	241252	197453	82631	25773	184320	285533	270693	246752	227579	224308	343667
MAt4692	-	106081	88590	137996	27786	56694	80464	19414	16346	27027	36824	38066	38903	28031	29972	97064	130092	135469	135241	154293	25860	69117	211217	292016	151405	116887	168656	126665	157687	181839	32682	210444	278180	190754	129999	100535	101998	154356	117183	132687	134291	28011	107099	92121	146159	123041	155919	88759	77093
MAt4692	-	0	0	0	0	0	0	0	0	0	0	0	0	0	0	0	0	0	0	0	0	0	0	0	0	0	0	0	0	0	0	0	0	0	0	0	0	0	0	0	0	0	0	0	0	0	0	0	0
MA0639	-	93680	45840	102112	77107	145435	89410	68614	70694	116309	42033	163808	162114	108905	161650	148412	157036	197145	130964	66636	39018	151490	234251	209907	368550	452819	437371	429045	217900	149989	37825	257314	477851	408217	182527	200879	210727	183946	166222	133209	167690	41037	178717	216121	190751	179206	166005	216491	254427
MA0640	-	60316	24093	98787	3120	13121	44074	17609	8530	32509	20295	21678	31128	29207	15644	49028	114177	103354	76452	22808	5075	26789	65020	101937	24750	21457	21901	14573	26052	60701	13383	56900	31273	27004	200250	263242	306478	185257	235724	176738	108708	26823	175330	256487	262716	282574	255915	275105	394733
MAt4693	-	4482	1515	6844	697	1737	4341	2169	2013	4770	3021	3916	4734	4089	2974	4523	6421	5320	4331	1501	1090	2536	5800	9528	3025	1808	2589	2191	2256	4793	1729	5416	3895	3476	16084	20944	23600	13886	14979	13792	5213	2527	11152	19756	19387	21010	19553	13241	23166
MA0641	-	183208	93820	248539	39689	87192	112235	71991	53230	130383	52227	148103	149618	118524	122931	291906	278275	256584	198269	54294	31668	124709	359590	254123	252050	276409	282047	260289	312819	140593	42551	314966	294922	286379	373488	421397	459279	314201	364878	261958	256474	58905	340217	447503	426343	422167	361335	476001	581136
MA0642	-	195504	89258	224225	76883	159422	146262	113495	105562	195087	70804	271175	245285	180050	229081	388489	301702	357583	274812	106489	69656	249169	681301	340332	528199	580763	599106	547794	489347	192243	82921	441299	533755	509857	423150	425754	471373	323430	380382	280972	296320	82404	373923	468381	413825	382836	345065	501759	554476
MA0643	-	20801	11700	19468	13104	28177	19487	16152	14946	23131	12673	29894	28965	23860	29316	44565	31024	40068	33237	19340	15205	32657	83139	36885	88593	88575	88387	75737	78404	30904	17726	68429	97546	98978	28275	20740	20913	19485	16079	13885	30173	13241	22092	21774	17053	17758	14303	21605	21743
MA0644	eif2A	1716670	1070371	1750486	540767	1183243	1055065	499173	468606	750845	595226	856366	864334	661126	832589	1815532	1330862	1412045	1056657	595064	549268	1067678	3857936	1704800	3281825	3443880	3351001	2832486	2785290	982618	577856	2192483	4065008	3808657	848617	444550	389491	407960	297202	206284	746663	407791	400369	379358	365933	296818	234153	680697	487264
MA0645	rps27e	473322	441908	432185	158014	286126	211178	115768	109266	174909	210953	211642	215024	156413	229911	372681	461529	390107	292006	138016	164533	241467	589478	314943	795657	830849	821099	742685	597478	230694	206297	592335	1055648	825331	138200	115404	100260	81493	71636	54849	112680	155279	90411	98923	81760	75178	59740	121194	117526
MA0646	rpl44e	201260	70855	198070	312068	543966	161378	252875	311089	452553	35835	536153	573007	423278	636676	344474	168336	250149	124215	71201	69075	418396	823354	443518	1650738	2399343	2181035	2093359	484764	175909	47174	346483	1433766	793144	145181	137163	138385	106494	123214	91355	102822	30255	119089	145516	130443	127906	109900	156648	180726
MA0647	-	70680	31415	71697	20726	43219	45811	23588	22743	47480	28804	56314	52792	39403	46280	66754	75939	66829	48025	14147	20370	44904	94466	113049	86486	104880	86155	104888	69858	58761	30119	115569	119689	110795	118208	137275	129663	99505	117604	98274	84225	32268	107365	144623	119551	115733	107563	123006	163226
MA0648	-	147496	54375	189821	25905	66201	106067	52501	39047	101049	61937	107088	109952	87399	78839	163333	268900	217078	166427	40260	35464	74807	192062	266938	113331	158348	116747	126179	104435	120396	44510	180635	137722	145256	418959	529713	595686	370064	492990	394623	208278	72031	389560	594018	565248	537596	456379	562049	698779
MA0649	-	76546	24717	100470	4047	17037	63254	18198	11059	38488	24219	31515	36076	35552	20790	83828	183572	142908	110541	23316	7735	30151	87395	134942	19390	20941	18025	15791	33184	72350	14074	66667	28876	38625	276305	364697	432189	247552	349732	284369	112427	34206	289707	413332	409980	390193	330695	427109	522277
MA0650	-	44950	17386	62720	2272	10250	35875	13720	6236	28976	18646	20888	29791	22124	16067	42054	98955	75868	67618	11961	7224	15866	51137	84083	17049	17265	16048	10702	22770	50286	14538	49194	21457	26910	170800	238980	253325	144137	193268	167151	71172	31004	171027	254509	211127	224367	198270	232863	305694
MA0651	-	445245	225543	538848	60724	149089	249461	99752	59440	147310	100774	180774	142921	134434	118368	348446	494828	469573	387115	91907	61543	231572	450466	375328	187394	256634	208339	207896	319701	176650	79413	305355	209923	329029	679956	757462	862700	519957	726590	589122	287234	131461	630048	875000	783710	755078	635288	789227	1003601
MA0652	pelA	161618	69684	183342	21765	50914	100858	34715	21757	55138	54474	73443	54826	53155	38578	151956	219557	191096	159416	38474	30426	87152	189508	170506	70682	95347	73808	79902	125924	74043	40150	119122	79344	132466	309519	329916	409102	254854	346523	281033	107008	60358	281024	426743	371805	369075	301440	350284	501184
MA0653	-	142159	46814	188024	12481	37788	100992	33112	19354	71498	46750	67925	68783	63408	60199	133351	305852	243279	186603	44994	20290	74638	147464	241946	49510	43782	56609	38108	78935	113306	35393	142631	74767	62704	474363	637774	615880	515343	632775	441974	265580	87773	537376	711320	607118	579705	482281	620481	791082
MA0654	-	50543	20684	67982	4183	16362	34560	13940	8887	31421	23158	28319	24596	26816	17952	50820	113939	81459	67686	13643	10968	20138	54731	84568	21550	26114	22845	23119	27969	46493	14386	55148	28957	33030	148238	204385	229826	136705	190502	145898	68220	28217	155691	229221	197745	203225	173043	226529	283814
MA0655	-	90004	41911	123195	25279	56383	72063	39723	30853	68321	33592	77335	83925	63104	67042	131763	143422	122578	99864	27725	30757	78203	185887	155183	87743	141764	83211	112508	128302	70125	31516	113625	96797	148431	209090	241122	271048	173597	206875	170411	103596	44272	187045	245289	224643	237648	199589	242488	322736
MA0656	-	17592	6944	20386	3766	9828	12357	6040	5863	7933	6600	12653	10110	8636	9217	23788	32046	28295	21991	10693	2748	15610	27825	45158	19210	24743	23893	24496	25288	23671	6667	26302	23724	24297	47316	62125	63332	38207	53946	44677	33805	9719	50601	64668	53727	54561	51486	49796	74998
MA0657	nosX	152612	68633	202396	12688	53064	105117	61669	36365	113861	42518	98738	100626	87068	67531	195920	343778	369089	278233	87826	16059	66642	172651	270795	82471	110374	90319	93140	104243	135078	33128	152216	91761	105766	453890	633395	703652	464851	611942	418309	279564	63435	511883	676917	632901	643066	532252	649321	908302
MA0658	-	198437	85870	195726	69385	151733	136189	120320	119922	231414	123526	249848	277174	164775	178304	309819	431170	443900	376805	263583	97344	221645	518726	418380	382665	349905	396669	273463	376683	250763	106408	445658	494207	342914	1493054	1233791	1149306	2090061	1271931	645406	1641295	115198	1430065	1168164	1428366	1343372	686741	1363723	1363369
MA0659	nqr1	124206	53652	133935	48205	96725	80033	91267	73529	136403	83629	167275	150138	102305	127824	178940	222294	292065	222497	157851	72957	126361	325823	260995	270481	240555	272194	210912	244588	155473	64918	265619	344988	220495	826857	645617	548204	1145769	692482	465431	995274	66209	802577	670252	718021	630148	352279	598191	611778
MA0660	nqr2	99417	48238	112539	24734	49479	65670	52750	52288	88136	61758	85844	90910	75570	81490	177252	209419	220223	187352	99144	44111	67346	217385	211750	140646	127245	169114	158432	192566	107771	45109	140028	158525	119575	649960	551983	592591	800775	683723	459609	774035	62856	622406	629254	700286	639699	439032	566998	677078
MA0661	nqr3	61627	32976	63935	13393	35599	42726	31352	25154	53739	31452	55961	53099	43181	48561	107213	151805	137560	114051	86520	24960	43215	148333	122384	90474	66056	82666	62044	122427	73780	23071	102822	129820	90566	507908	404736	371808	609787	424397	282741	568320	29605	444131	369491	462203	380285	238219	373923	376712
MA0662	nqr4	56899	31560	57747	12926	31819	39270	31284	29143	55645	35566	56572	59119	38930	48868	96693	137363	136281	133434	87486	29245	48521	127362	137000	74162	67489	73927	58618	117538	67335	26975	85662	98746	78716	382628	340943	339091	506465	393590	279129	457608	35997	430972	358658	365705	362488	244414	347356	341943
MA0663	nqr5	31979	14590	35740	7594	17110	26298	16486	14904	30863	16569	31037	28339	20703	24017	55828	77337	82328	73494	47088	15483	25151	65882	83187	44144	37514	42716	42285	59673	40820	14070	44529	55671	43611	213122	199086	184558	267831	232779	179525	257115	20752	243488	218585	223103	207881	148891	204420	201505
MA0664	nqr6	213955	124551	228392	46267	90387	109836	90913	78137	132639	116880	136972	113431	102880	98596	303691	398588	396154	325554	229261	93020	93835	576991	499783	265776	236493	275005	194746	316602	177321	82270	199546	284996	201131	1682603	1128835	1080397	1672598	1019047	739786	1273421	94646	1166575	1077537	1255873	1245737	719985	1074511	1072828
MA0665	-	18405	10816	19715	11105	14447	13407	15545	15162	25838	11875	25394	23480	15150	22897	34646	39396	50623	44348	36684	11076	16217	51629	53944	35457	32869	46095	48794	47401	27614	9626	28140	45949	29577	136668	103502	99824	190169	159739	104578	181848	13596	154331	126048	151277	130374	75611	121722	109076
MA0666	-	40926	14418	49415	4755	13962	26299	11312	5619	20199	11538	18154	21525	18888	15482	40103	89182	72560	60367	13742	5698	99503	41573	70294	21251	30273	24663	24327	23160	40695	9228	43137	29152	31737	104202	161681	175007	103276	155323	118867	61187	20266	140115	186588	168396	160336	133241	207671	239248
MA0667	-	68953	28127	92533	4315	18187	48364	15907	8877	37557	22517	33971	34115	31472	22890	61299	140409	115393	100986	44612	10445	419336	62630	119276	29601	31876	27058	20200	33417	61975	17191	79076	39513	39926	208589	283846	304404	207709	283384	246573	90427	42616	223376	304022	251586	284096	246298	243880	335242
MA0669	rfc	88713	37793	105043	28928	57940	67255	45013	37594	78959	37180	93464	105696	74017	87661	130086	181845	151606	117930	34977	37104	73672	188540	155147	167723	203365	182758	176439	151446	110083	39005	171762	224874	216657	244908	316400	341541	224390	313917	243524	153421	44961	294649	378648	309780	312936	260980	323161	426713
MA0671	fwdG	15435	6256	15683	20038	34982	15557	17733	23014	36267	8815	57409	62471	34906	51308	27791	15343	31622	21821	21572	10082	35467	49109	33556	82097	87504	92004	114397	49980	31207	8216	40441	104186	53637	21881	26196	26571	14779	21273	19756	16369	6653	17847	27574	24657	21984	23124	22435	28997
MA0672	hmaA	47150	26047	49298	17920	32873	30218	24693	20183	28294	14377	36573	32391	29262	33935	55355	67075	67699	54613	32717	15716	46644	74997	62193	58582	84639	62824	65782	62097	36859	13994	48572	75133	70336	82641	72722	85217	65400	69841	49017	70555	13997	73042	83486	73901	67346	57405	83125	112380
MA0673	-	104935	32980	125510	17810	45810	70849	38053	26818	78053	39154	80178	89521	64925	65408	104809	186397	177835	124612	28962	25726	39260	133427	164803	86766	127972	99428	95762	75775	75892	28999	97158	98641	100508	314012	381683	469043	256422	377827	277197	118570	60209	309997	455512	417380	446874	359176	457511	602437
MA0674	pycB	249757	122734	268618	72490	158209	174052	114314	103075	187274	112621	283993	247118	211710	251833	465791	538250	575739	427501	237574	108429	186147	732451	382178	299527	411989	296295	368672	632616	260228	125568	315107	346481	521745	592010	614768	660543	457911	568547	435321	371982	132000	598428	738488	606930	564646	463482	646057	775247
MA0675	pycA	263621	129773	250582	61919	173812	178204	108528	87932	166595	104951	242609	220417	184610	217229	550896	519962	547325	433595	226977	95267	208001	837466	429596	275193	414524	314393	385671	700406	214469	101902	255089	297505	511646	599478	555523	612932	412427	492283	379172	402661	107544	478495	622993	546929	504464	413604	685979	725668
MA0676	bpl	72568	26909	78343	22869	57787	57342	41693	35229	61503	37527	83560	75158	65481	81944	109727	147781	155261	126811	51789	31509	82138	184002	155389	111634	150678	114311	135048	142883	81172	33066	98901	133843	162552	230050	261493	261060	188141	239079	186806	182004	43916	260810	298519	252264	228489	195847	247884	325513
MA0677	-	68822	20929	86210	5371	19026	43447	16744	10775	39527	21996	43909	44451	38374	29783	74594	144892	131194	95822	23045	9833	24537	68846	117048	29390	42742	29423	31901	38692	51560	14903	58345	36365	45147	230115	281148	305312	203153	280425	203106	99636	40487	245760	358512	293921	274201	224578	259453	343786
MA0678	-	165083	76062	210626	28488	92423	126962	71652	54853	127949	33075	138327	128449	123106	118305	274788	348761	360372	270519	75389	20150	133683	314807	294248	201300	279922	208846	245352	229296	144338	28395	199578	210503	249125	551950	693487	727173	456271	613662	373185	308065	42805	447030	650898	681739	610009	538349	821919	973936
MA0679	-	252110	144945	293079	40174	100746	165293	79843	55344	123844	40022	135085	120645	110879	109885	421571	403484	388484	302330	108011	25285	218328	599012	353810	350151	409346	383055	340755	434625	188763	31653	416100	390324	463205	699989	464255	469434	377543	392334	274933	460355	36580	335241	454284	428377	375717	332487	639077	532893
MA0680	-	15550	7075	22845	3406	5545	10760	5315	4105	10683	6257	10502	10516	7818	9504	19687	19914	29794	21377	6810	2032	11693	21127	29767	18352	19218	20669	18966	16272	17304	6245	29033	26399	21419	45374	53706	55674	35813	42725	37694	30303	11034	40842	56906	49550	57014	42277	46051	71085
MA0681	mcm2	217151	101070	269106	41820	104242	144882	77435	57182	117800	61757	155380	144927	110850	103292	243818	356337	312049	225804	59872	44042	127025	337685	325427	246242	254188	268243	231270	214680	179631	56141	323165	291350	265755	523002	598885	576592	400525	528194	399899	340856	89642	499818	666809	573128	502215	447518	603990	694440
MA0682	-	86941	38508	115853	13870	36581	52409	28036	16978	46288	19839	52733	44761	39488	35089	95490	146185	122236	98716	20850	11372	39020	112438	136788	60227	84933	64090	74430	75215	64886	18758	96017	62582	68251	222022	291008	334185	187899	280314	195577	90292	33960	237403	329857	309052	280284	241450	351819	405532
MA0683	-	42024	16368	45164	9732	21843	24237	16739	13590	31254	11814	31265	33443	23551	26651	44050	56172	61024	50435	7476	10490	26773	58321	81235	50243	66897	54859	49983	27343	30862	9383	45412	45474	35214	102132	138285	160749	90727	124992	94246	38277	16152	97927	144458	148335	130593	120236	174490	202766
MA0684	fprB	497887	328263	469126	104421	170423	208274	80970	66339	86718	168971	122264	95219	69273	95475	354059	296114	280903	214483	84822	113486	122028	429308	460152	236585	384743	278886	334317	293462	164870	144245	292432	228541	324572	252809	184905	162269	178753	90317	71810	202315	105030	183483	174118	142584	95641	66659	157886	149034
MA0685	-	101591	44497	112942	44386	89411	78031	53204	51954	100470	30873	125616	112495	110430	149705	201987	257287	354565	280113	190584	39782	260856	288575	322224	375132	604497	395211	640969	213322	153200	34016	177569	365709	502661	384677	380326	403919	502380	406293	239701	351763	35841	397857	420911	408922	370141	271420	408429	445251
MA0686	-	24721	12800	38919	1692	5652	14651	5214	2008	11082	3447	12233	8112	11475	7611	23054	39213	37462	29729	7641	1757	9379	20282	41124	9761	10644	8872	6910	9932	19394	2743	23515	10519	12186	55330	70541	65954	47006	61388	52014	27125	5021	48875	73926	56305	60025	63086	46642	76688
MA0687	hdrE	134224	72288	131210	58371	149211	112278	111803	119369	233807	74868	250826	373258	205854	310277	188996	247639	255661	189272	164008	82628	104433	352739	227723	362289	413982	348333	384597	374670	206620	65497	269916	555789	460725	362589	369084	397287	467567	403311	291391	319300	62529	350575	422483	458099	416372	266257	381325	441724
MA0688	hdrD	169894	111782	143043	115346	262967	149921	143935	143944	208655	149040	300451	318213	228319	302446	342447	341066	501025	396407	464299	175675	222324	647655	387171	694251	788075	703876	758256	739377	346843	158970	433032	1020239	942883	469883	385409	376336	663410	513565	364171	580822	124742	425137	415378	523964	436211	273377	400758	401906
MA0689	-	29527	10791	43225	7326	16514	24969	12822	13060	30870	14595	29127	32728	24715	25914	26238	53408	40362	37805	7996	9239	18448	36820	55017	21318	26005	22011	19950	17366	28033	11517	33553	24178	24880	101895	126262	142669	85962	114125	88597	37590	25014	91193	136772	121295	132143	109021	130185	172301
MA0690	-	37801	11171	54970	4130	13089	28136	12725	7788	20910	20319	27670	21580	21812	18045	56354	80289	77651	54897	10510	6165	24566	50509	73378	26318	23838	26393	18689	41933	38551	14736	48103	28090	37722	114153	163718	152890	105392	140440	109049	57697	26264	124181	180694	146120	148536	131152	133952	209611
MA0691	-	100782	35262	122319	3320	16907	69945	22688	11153	51864	26695	46648	48769	40381	26833	100078	196092	170547	142248	22442	7177	24424	91853	177282	21860	25420	28119	19720	36776	76055	15989	88366	33326	36928	312247	376576	481646	298431	407643	294043	126213	43932	303207	484465	417884	469224	355432	390565	579014
MA0692	-	93516	29611	114489	5381	21241	71882	23530	8132	43856	28712	44157	43774	45537	24351	81539	200348	152893	125359	20430	9907	27551	75480	148137	24452	28066	26999	19218	39716	71825	18111	86387	34584	41703	282819	369610	411071	267123	401993	318380	119454	43756	359388	497250	413613	372408	306686	349340	480601
MA0693	-	189521	106662	158561	90411	234649	152416	120222	119212	191787	155557	223343	232150	166039	210009	505689	433569	526019	420543	239254	136335	273753	596083	339940	503209	563620	523559	480669	650000	220068	149344	354885	621190	659915	357871	307065	267154	246241	208445	151016	435834	121180	296328	286977	237131	192535	158583	435498	297804
MA0694	-	133702	70557	111500	47544	94778	83340	60825	49584	75039	104619	100048	104540	73978	97232	232414	200991	171447	129085	58694	88070	71321	282173	137963	234754	260933	258212	266745	290542	87074	87559	170767	280526	324505	216587	239580	243753	165562	214184	167949	178813	80223	213227	285211	224251	199254	178913	231543	281856
MA0695	-	44671	14295	52249	9992	25061	33535	17661	14426	29310	15660	37601	34678	29888	32938	49940	85281	75267	68215	9702	12042	15948	59919	65351	45832	71130	43272	59604	39904	33794	14274	40199	52986	59964	124064	163791	170244	118720	156453	126223	65019	29572	148177	209693	157905	151223	129417	154838	209289
MA0696	-	44215	16800	53130	3937	15986	33895	13904	8293	28134	15260	27850	28025	26031	18007	56547	99870	81526	63674	12111	7086	19883	51057	75993	22428	24512	22108	20924	34566	41107	11547	52481	29983	34749	163345	176937	203092	138755	184388	151131	68214	26373	165496	243284	196201	194386	154392	169788	250448
MA0697	oppF	55483	20382	80048	2434	14258	39345	16364	7210	31911	13988	32122	28179	28448	19468	57715	127929	109042	80256	11465	5213	11078	54375	98114	19958	19770	18696	12258	23204	48707	10397	52161	26439	25725	213258	265858	308889	199427	287028	205618	83051	30532	195564	338898	290375	272984	231537	266336	350448
MA0698	oppD	33510	12588	46869	1411	9092	24718	6981	2910	15324	10077	14304	12547	14438	8509	33545	74116	60166	41434	9878	4133	7220	30151	60486	9586	11025	11404	4647	14458	34166	7622	39673	14826	16401	113363	139345	142676	96280	130483	112140	56704	16265	111944	154306	130303	121468	112501	110430	172426
MA0699	oppC	78958	25754	107951	3133	18183	61484	17826	9010	37748	26309	39317	39773	34360	23471	91030	170156	137290	106213	19698	9664	18328	72285	133686	17814	18242	17817	12221	33117	62609	16746	74706	25252	31030	274604	340796	433679	232113	364519	286205	112764	48437	274835	459317	401187	393375	322863	383662	550669
MA0700	oppB	56242	23404	76090	1766	14904	37254	14647	7609	31481	26646	29228	30355	27864	18617	56888	125364	93465	75514	16728	11215	13635	57383	101847	20234	21144	19768	14242	30915	49292	18289	61113	23341	27385	180945	222946	252502	176816	235893	169684	78331	42179	177151	295747	247165	233625	198815	204346	310105
MA0701	oppA	142363	56024	194561	8251	31209	100442	30071	14814	70963	35991	62163	61035	58406	38589	126077	280305	232503	185785	43978	13827	46683	137300	232361	38633	39647	39799	25157	68284	126470	26307	134311	54465	66276	480042	582432	662835	411297	532787	442655	197761	64624	461142	653196	592289	570409	508536	572653	813555
MA0702	-	9933	3864	18055	579	2417	6865	2684	998	4871	3090	1950	3666	4143	2107	14056	27654	18035	21446	6241	586	6847	10019	19556	4410	3849	4564	2542	7014	11113	2020	11346	5124	4636	34178	61951	59108	34290	46457	39200	28107	2902	57420	53362	53304	46120	45931	91603	92022
MA0703	-	87409	34043	137962	4389	20690	62680	23102	9594	54730	27445	43038	44783	47537	28234	92301	201762	169359	137897	28482	8407	38761	89269	178731	25048	28326	22973	17774	34679	76983	20486	92169	38007	43719	325185	404993	451936	305554	388062	290679	118025	39758	293753	471798	426635	420049	395862	371400	551925
MA0704	-	26358	11308	33494	9466	19398	19635	9093	6232	12908	11932	21048	22065	13402	19248	19458	42360	29885	26762	6974	7774	8909	24088	40256	41373	49462	43873	39572	17963	23781	12774	43712	50505	39090	51701	71857	70532	44919	56946	48956	22071	12435	60689	72102	63554	60418	58807	42800	83225
MA0705	-	111689	36899	163704	4063	25097	86392	26285	13230	51509	30690	53145	53542	49440	29355	121279	252471	193930	164133	30089	10155	34909	120778	218506	36909	39291	33676	26975	45987	100757	23010	109774	48269	55285	362777	457830	543670	336744	451275	348632	142393	59818	389516	557334	496970	463682	395840	451986	606167
MA0706	-	27239	11481	42081	2299	6793	19460	4839	3269	11495	6735	10068	8931	10640	7472	35460	61134	55409	44783	11994	1608	15278	29683	51135	13554	17665	14135	15614	14494	35555	4655	31654	18194	20363	76163	112646	108872	75602	96667	97232	48301	6658	96113	118013	107587	91722	81358	86179	118273
MA0707	-	84197	29302	111685	4009	14574	49111	16368	7305	37371	29817	33471	36458	31889	17533	78712	168196	129967	121077	22565	6735	26066	71978	134932	22909	26747	29665	18887	27180	73500	17331	78217	30887	37545	250323	340858	357477	236092	283911	247849	110886	36415	246916	362454	328329	309875	297737	339771	441451
MA0708	-	159301	69874	193056	50798	98943	105696	60899	53377	118484	68484	150766	131258	93011	106621	155762	201868	168816	135081	40316	65461	88482	280604	270015	253410	270344	271498	223534	191028	133505	76542	267228	264875	214019	338989	374438	398915	248482	340603	268979	160643	85108	305587	404404	364735	369441	306856	353857	501755
MA0709	-	193222	85318	221840	60879	121478	143575	90361	75531	156117	81078	197412	213420	152630	172557	247277	334137	289566	214465	71577	64427	124840	386143	290365	369241	368693	406638	312367	328792	182423	74408	341073	449267	345037	492698	602143	671666	439584	584663	446525	278858	93926	488859	682216	589764	582903	504329	572956	790855
MA0710	-	138713	61897	126452	56714	100867	83515	76497	73029	100073	29397	102485	103408	89366	88825	408659	393021	547995	415795	279583	25348	199003	485957	481014	326138	361562	352450	317089	382526	235535	29277	263457	410639	392952	764914	554190	490822	945099	353868	178918	902458	31668	601240	471688	587972	354658	173313	926837	589905
MAt4694	-	6918	2493	5991	4658	3420	3794	2335	2230	2705	4915	6394	5457	4491	5290	3401	5300	6377	5071	1135	3257	2323	5102	8137	1619	3762	2152	3915	3279	3122	5328	6008	2369	3727	9546	11597	10325	6403	8673	8155	5300	4974	9989	12094	10117	9680	10955	7572	12993
MA0711	-	54390	23578	69636	8611	24498	35368	18130	10874	30708	19537	43035	32729	26738	26978	68408	103058	98366	77538	19988	8439	35895	79479	90011	46531	59185	46777	50952	53227	45126	15115	75091	57173	63667	138693	173640	183881	125340	165195	125967	81518	31401	159990	215392	158603	168334	153108	183967	242352
MA0712	-	39562	17853	41240	10408	16715	23449	11583	8374	21776	10569	31442	22418	16710	18927	58667	64607	58653	47605	12685	7246	35145	61167	62560	41843	58494	50464	53726	45561	32165	8678	61247	52644	48206	86900	106084	113729	73892	90322	76483	53551	12973	96396	115606	90495	86284	76621	104348	135475
MA0713	-	212116	91290	255720	63913	145331	157097	102648	91665	206468	63494	227964	220439	156790	161199	320147	346673	354468	263094	72043	51982	220464	443625	464843	374760	457618	424105	411805	322178	219412	58346	382161	434582	404114	579256	602660	720311	481019	623499	437684	345729	65938	527391	738386	693897	685631	574923	799071	991567
MA0714	-	79038	30571	100882	19656	40796	56189	31508	22753	62298	31742	67143	73377	52630	62357	101360	158583	163638	121510	55650	24610	80433	137443	175830	106858	115379	116455	114575	117872	101903	35841	137830	170377	150381	252038	309046	354158	228204	322706	226487	146471	45736	258012	386628	325142	304391	255614	332790	416741
MA0715	-	159954	53094	221978	5638	33296	127468	36798	14450	83929	57009	71933	75476	70279	38422	177190	405914	318454	250866	54454	19470	44979	163728	301694	42530	42878	40933	26726	76615	157749	37286	175095	62768	70876	591666	799272	839381	588315	773444	607958	275158	101221	722127	997366	826618	793391	698791	745945	1029896
MA0716	-	5074	1730	10828	265	1537	4450	1394	394	2696	1622	2362	1750	2271	2588	4634	10876	9772	7060	2492	916	1030	6036	10694	1741	2454	1550	764	3639	8104	2514	8980	3098	3708	18395	25131	24652	18460	20558	17659	8318	4441	15355	28768	19265	18063	19506	18530	24650
MA0717	hpt	53607	25056	77981	16091	34701	48535	25343	25845	43972	24283	53771	50379	41518	42701	73325	112925	108021	72670	23265	20562	40665	109230	107193	80990	98462	90378	89233	67586	60908	18558	77654	93714	95279	181848	207018	238029	147216	193339	176635	79161	29599	154802	252265	226485	226874	196346	220309	309743
MA0718	-	125868	74099	117515	32559	68926	86157	44514	33856	66545	95768	88770	66344	61933	66437	146976	155753	135535	118368	34151	62576	64777	196044	145789	156195	190514	167332	158250	150993	77121	73928	168463	180803	196846	276757	268316	281592	212271	258423	204570	154395	75257	258268	331985	259689	247983	213176	267524	340502
MA0719	-	68928	40712	70445	14205	32723	40625	18946	16795	24709	29847	35070	27483	21452	26673	82065	70080	56691	49683	11999	19372	39512	97415	67467	58777	79507	66300	71616	87359	32244	26591	70254	66514	103258	107453	110524	103655	81253	98775	74713	85087	22430	96168	119503	99338	88973	81326	105207	108021
MA0720	-	501675	238849	533379	119579	225701	210657	149950	132261	222845	138408	242711	243908	182152	218971	759491	582437	567882	395804	190187	113296	334621	988079	428787	746837	934103	822889	896468	777083	262978	117635	537173	829066	962175	709867	458552	407818	342910	280455	203342	658320	105864	440686	438743	359668	297676	253855	772947	513458
MA0721	rpoL	14579	7423	18826	9971	21469	13389	9884	10919	16781	9682	21444	23308	16269	21811	23738	29075	30763	20984	15473	11281	20571	38177	24339	46374	51740	46764	50643	39823	22551	9523	35543	73454	68595	38004	29635	33386	29061	26215	28836	27663	7872	30324	38997	30370	32386	31232	26003	32779
MA0722	-	113353	56683	121445	41440	82899	84968	49210	37994	76446	63284	107426	115284	76453	100745	127653	173735	171692	140644	75821	58852	79274	201806	174503	247182	264964	275510	260996	133885	106232	64888	195022	283426	246261	238358	263661	292957	176656	253637	215960	124882	73195	221843	313272	265377	255710	228387	221288	321749
MA0723	-	38145	16967	55274	7765	18152	28277	14837	9946	24686	9427	19587	18914	18281	18985	59091	63987	55042	43721	10285	4137	46789	57868	80360	35525	68681	45687	56581	30400	40089	6319	51372	37711	43631	112688	99577	107351	77539	83471	71840	83172	10535	83496	109976	99992	99719	96199	113791	161046
MA0724	-	70163	33911	89560	11823	27436	47094	23358	17601	49953	21147	41771	44341	39287	39129	89697	124555	125772	84766	26118	12224	67215	113641	154251	54139	87550	61067	63036	60501	78010	18926	101544	72942	90682	244459	243794	246976	169899	219457	151001	159592	24205	180985	259664	232661	279203	238017	323466	401262
MA0725	-	91686	39172	92917	20273	33713	41942	24824	23526	36249	31627	44351	35633	29323	27953	130775	137941	158433	128640	82586	21303	57752	163237	174412	71097	97193	87208	98769	100473	71750	29505	103488	101354	99030	168729	187226	212068	167435	189511	141818	85032	26960	150846	223153	206217	208286	187859	213595	255737
MA0726	lysA	104287	56784	111663	27364	60250	69910	48932	45208	74632	45718	87431	80044	71591	80114	213301	212598	254272	202160	100772	31877	96140	240340	181212	158374	226701	184103	205441	228651	111153	37602	190683	206155	234794	201943	239037	222020	167087	212116	168593	137498	50794	230848	279059	216658	210223	197999	218769	289705
MA0727	-	198670	80525	279898	14756	50589	135490	45996	27417	109989	40699	107361	102379	89892	63318	219181	398693	350361	264003	50769	18071	58360	181488	323318	80393	95834	88127	76844	100321	150769	27164	188850	97839	106730	569490	726113	863120	515538	740269	582646	252736	67341	563788	852049	799641	722154	662456	813459	1060062
MA0728	lig	130028	55397	188905	8464	29459	102075	35161	18305	71834	39815	68041	73866	64508	44917	149653	311176	264721	197114	37973	16376	47858	136164	246102	45567	51499	43054	33824	66765	117318	27605	153053	66252	70404	465959	582631	650246	407845	547102	432775	184496	65847	448692	636929	563921	555152	488352	503023	736746
MAt4695	-	3793	4151	4949	3714	6609	3326	3551	3003	4459	3665	6372	7997	4954	5917	15442	3663	1957	2582	1469	4397	6064	13055	7665	7398	19418	9587	23935	16120	2696	3304	4359	5361	11249	5311	3798	3240	3695	4251	3539	11650	2194	3745	4282	3607	3913	3457	6050	4587
MA0729	-	13623	6604	24297	1570	3502	9658	4507	3167	6408	6256	6593	8099	5564	6087	15476	26835	20776	19600	5730	1494	8306	15625	22553	11384	11893	9088	9697	6372	20570	4055	17438	13920	14550	35889	49159	40898	29185	38464	32706	19538	7396	33352	39802	33052	34692	41980	27312	40124
MA0730	-	17478	7724	29266	472	3716	10926	2784	1189	5028	4713	5198	4334	5062	2542	17819	24378	23639	19158	6329	909	5612	17891	26417	5816	5850	4765	4885	3655	15189	3643	18830	10263	7692	34432	50990	40773	31016	35076	40665	15689	5122	32212	43974	40269	37510	47623	36726	45692
MA0731	-	36037	12462	52466	3139	7170	23022	7532	3032	13831	11278	9603	10652	11316	7161	33250	67520	48044	42802	9053	3291	18176	35554	63711	18143	16722	15859	14455	15951	37955	7540	41717	21010	26193	79673	122849	116034	82555	86103	92731	51872	13844	93570	114708	102013	100232	109042	101535	139725
MA0732	-	18472	9467	31363	828	5293	14404	5231	1710	7036	5041	8679	7606	8210	5026	22828	33211	42557	36834	5958	2954	8248	22477	40041	9003	9838	8420	7846	8366	18444	2642	24999	11138	9977	49344	76320	63465	42327	53413	57900	28618	9671	54975	71094	59272	54391	52295	52920	67105
MA0733	-	7690	3701	15927	387	1720	7140	2677	982	4351	3486	3299	3443	4438	1957	10952	20795	14368	14838	3528	1656	2186	11614	22252	3778	3099	3250	2779	6723	11397	1679	11935	4821	6469	38183	54742	58654	35147	48457	36403	16508	4297	36136	51478	57970	58916	47175	51959	68119
MA0734	-	60889	17484	98120	1731	10269	41712	12102	4809	24243	27174	23490	23204	24352	11713	54215	123100	97394	71186	14505	5512	14174	64288	112141	14079	12517	14950	6296	20653	52774	15411	59535	15472	22533	192157	234032	255960	159815	203466	194461	66307	34198	169606	276095	240552	243754	213182	198547	309487
MA0735	paaI	32960	13284	53395	4352	13880	23500	15328	8610	23322	13893	22545	25339	20329	18186	45678	74814	75843	51715	11390	7971	23995	58114	74881	31980	35121	33614	25808	29425	38187	12244	46220	42028	39540	91702	127822	105753	81381	96978	80660	61329	24881	104215	117831	114276	102266	109192	93605	135948
MA0736	-	82487	27374	126356	5200	21841	67804	22385	13841	47558	20960	38151	46539	40328	24867	100567	225458	174180	144384	28618	6178	35466	100414	182984	25461	28435	27047	20558	44538	90090	15686	81195	29658	43891	339299	464640	558771	302367	452304	330524	123643	29610	333060	514203	501038	517167	446700	533452	709664
MA0737	-	31457	14598	50884	1052	6605	26697	4986	2349	16001	18875	8536	13733	12270	6742	37891	86940	61375	52254	12205	6223	10591	44689	63979	9794	10965	9568	5122	19649	44488	14298	46645	18983	19126	123580	203161	185441	107048	149615	132305	62477	26780	127992	166399	170997	169054	155592	184621	227386
MA0738	-	22541	10752	43845	719	5141	13962	5788	1420	10048	9665	8929	9389	10092	4403	17088	44485	45960	35952	7664	2397	5466	22572	48019	6183	6563	8671	4690	8328	21623	6883	23164	10904	10113	66671	90202	72489	60966	70548	61568	29169	14072	66924	91102	72194	64699	67228	68825	98273
MA0739	-	92036	34364	146091	10766	29066	62099	27896	15467	52503	16440	48919	50066	47018	32852	98925	171974	174088	134041	31740	7297	46795	113684	195361	51733	70382	60192	64035	40987	80646	11986	92095	54527	61394	304412	338636	415169	262815	323741	258658	115097	22908	215038	369431	383624	395415	370218	391067	558972
MA0740	-	38480	15018	50204	1110	8418	27692	7600	3996	16833	14257	14868	13972	14850	7708	27931	73930	75435	58797	9659	6175	11008	31543	65571	8632	11635	10433	7023	13295	32774	11217	39160	14627	15712	95947	127627	116706	90378	125946	109956	42459	28437	118314	160364	118561	118406	111231	104664	149131
MA0741	-	11587	4912	20764	1420	4921	9769	3410	1520	5704	4318	6214	5216	7110	3453	13303	38446	24194	19934	4972	1963	5036	16057	28526	4926	6685	5605	4044	8188	12838	3737	14370	5946	6713	49048	72671	70967	42405	64639	41385	21604	6401	44413	70506	64705	60912	62918	54505	95693
MA0742	-	14489	5817	22794	558	2936	9850	1583	1443	4463	6034	3036	3068	3371	1737	14416	34993	22130	16818	6341	2517	4931	16744	25206	4547	4260	3569	1658	7106	15184	3679	15757	6870	8561	42628	49381	50347	33159	40798	47901	22744	8950	41391	56847	51140	43903	46173	35429	53450
MA0743	-	41794	13976	53909	4497	12681	29035	9845	6476	20310	9715	19585	20077	17664	14319	41955	80732	67849	56348	13254	3593	14391	44366	76914	17377	15492	13715	14127	21729	32866	6903	47147	19967	21592	122360	149744	174492	107184	153680	106458	52642	15422	125204	173283	147909	161553	142483	164929	220508
MA0744	-	75999	30335	115861	4019	20296	58948	18982	11499	39764	21250	36001	38444	30512	23833	101945	193323	182248	134843	24197	6935	27311	84272	156663	28667	32214	30333	28928	37858	82286	15531	90598	38207	47300	264394	319966	399039	247052	330069	267395	98859	34434	261313	406609	376584	362374	312524	331811	487583
MA0745	-	26637	6384	35267	423	4639	17639	5436	2519	8504	11777	6933	8609	8466	5659	25854	73394	44382	39970	8379	3982	7374	28839	45593	5753	6132	6867	3269	11514	30331	7640	25130	10409	13804	83008	99470	121101	87843	108317	99891	45301	18424	101381	141304	121428	120224	107943	95870	154703
MA0746	-	26741	6562	35638	2440	6789	19625	4916	3279	12856	9236	12528	13757	10937	8835	27392	55524	48965	39613	7699	4524	9836	28288	55773	9511	9695	10064	7477	12982	25299	6979	32731	14755	16587	104502	126583	127075	89887	116006	113669	38187	17794	88012	165289	122031	125701	114193	77435	147493
MA0747	-	59306	23756	100010	8502	24576	51022	22815	14824	41081	23767	40544	46561	34095	35279	67543	109886	106861	74763	22939	13586	32713	100279	143154	61647	59749	64650	40771	49454	72307	18478	98955	74356	77153	189159	224727	236754	179710	208998	170701	88429	25730	144395	243489	227725	223704	209147	208050	313613
MA0748	-	43648	16903	59238	2789	11352	30086	9663	5337	17561	11943	14413	18491	13346	11762	45771	90556	65140	58395	11945	5516	14045	50014	82269	15043	18712	13964	13225	25605	34205	11801	40242	18984	28772	144886	153195	185349	130546	166271	138754	54900	17148	112869	223309	201387	173822	156277	158643	231735
MA0749	cysS	102792	45920	140864	17800	52519	87247	36469	26719	60631	35543	79679	70801	54370	54672	154700	241620	194023	172758	42417	24010	92585	193281	223956	91437	120805	107100	104824	122456	105999	28456	145984	116187	132186	377970	401301	462873	330453	441826	346325	193628	44126	334215	543027	470966	444766	378228	435409	609703
MA0750	-	45368	22185	63471	9681	22611	35157	13225	12503	23042	22334	28681	29117	21105	22698	59678	96458	97333	71550	20807	11876	54205	73467	77137	52009	64407	55960	42155	59595	48890	14652	67489	65662	69469	114544	143678	137040	109888	127088	106841	63818	19939	110542	169508	135397	128689	119507	115203	174729
MA0751	-	31129	11819	47276	1626	6371	29335	6437	3589	14766	8509	13531	15733	11660	8776	42480	82821	66285	52780	11812	2727	11985	38322	69416	8574	7772	10668	5650	11247	38194	3929	38641	17429	18324	125888	125508	138763	111304	131505	128746	44844	11217	95357	176330	148054	138462	133265	103146	182446
MA0752	-	67953	28806	69491	14414	31383	44466	23126	20605	33568	29111	45021	39711	27721	39789	105275	149084	143750	137998	70726	20032	59166	141183	131047	71228	95017	65917	81288	130801	68794	22886	92007	76008	114446	194775	200096	196088	181968	164265	144574	123920	26462	151996	233535	204085	193718	158034	199309	259270
MA0753	-	58804	17288	94491	6454	18338	51012	17981	11659	21466	21000	35950	41065	25308	21620	68097	130583	107628	84433	14153	10526	20411	71766	136649	27945	27055	29823	26911	32339	51962	16075	65633	30414	38646	264261	239333	323443	211561	274814	243688	71048	20980	167170	378002	347022	340732	284708	293601	464630
MA0754	-	16404	5919	21557	877	3491	12457	4059	2550	3563	4526	7532	7196	4093	5426	14123	46569	34949	30251	4650	947	3750	16974	32264	3774	3538	5659	2027	8789	16798	3215	17803	8629	6619	62418	70481	82486	55358	78007	62010	21556	5413	60064	111422	87468	80467	65400	62699	105400
MA0755	-	22633	7934	31986	790	6027	22809	5535	3305	4911	4579	12771	15936	7228	7659	32356	95331	57542	54162	7563	3568	8254	31401	55330	5188	6863	6753	3588	15394	27663	3392	35431	11544	17662	121402	122950	168359	107883	162508	121718	50706	8767	127132	208609	183421	179172	137590	185355	244961
MA0756	-	22733	7133	34809	620	4575	19668	5411	3339	6226	6454	5781	15089	6292	6387	29108	66091	46019	44153	8862	1734	5158	28992	43938	6628	6082	4665	4068	14957	25424	3242	26497	6714	10648	111365	106148	162269	94211	126115	107631	37727	7694	80656	155671	152418	173686	145106	142845	203563
MA0757	-	34981	15238	55957	4968	16641	32739	11428	9907	16335	15521	26922	30091	15047	16766	46490	83104	72263	62368	13541	8022	19820	58045	91122	30188	28532	32434	25159	32375	51455	15397	63234	34854	39459	146366	153067	191458	133436	184478	146085	63561	18300	128584	235368	196510	182319	163973	178212	278646
MA0758	-	212978	83930	314963	37334	96555	187561	87006	61910	135126	84834	166361	175672	127001	146888	324217	505853	435235	379522	88759	43555	157401	368863	442993	215520	272395	243726	233131	233980	236577	63378	327047	281870	289991	806372	865169	1004708	723895	895738	763607	449024	94139	713931	1200138	1028008	1033278	940890	946571	1493906
MA0759	-	239765	94713	367231	21270	65175	201610	61473	34521	115385	75884	127723	125470	101602	86120	318951	622268	530028	446553	92679	34632	107262	316435	487938	107340	108223	114282	84338	150060	262018	62354	301292	140974	155708	925939	1106191	1164437	844131	1023895	918007	418804	121126	841957	1411887	1203443	1162948	1017929	1091552	1585121
MA0760	lysS	163310	88506	179299	43258	96389	122137	52272	47178	90252	77463	104141	108904	77982	91549	207312	279361	277058	226331	80441	57521	71691	279334	209826	255132	278192	274504	275370	220209	146243	69834	237339	323599	334673	292647	338919	374318	271884	322159	270504	156625	79911	279989	427320	367358	372011	321816	356664	482927
MA0761	aepA	76259	22962	114097	3280	13537	62423	17403	11073	41051	24702	38697	39467	34448	24908	91590	201310	150328	116575	22768	8863	25485	86308	146852	27874	21978	26653	16675	41438	81882	17355	95529	36227	46687	337391	382899	469274	331120	416271	347705	130860	31965	303627	535187	460151	471408	389560	385789	635886
MA0762	-	148507	60879	202886	17437	52689	126069	47093	28375	81691	49531	98610	100950	78257	66837	196277	389467	267461	212145	49859	26175	64604	216467	285603	94065	111857	104798	94131	122631	154052	37194	203639	125697	142786	571417	665303	790384	546422	712618	569320	265047	59900	561189	918492	770983	728006	645297	693423	978316
MA0763	-	219872	104751	381848	20193	58288	153309	66336	51477	126142	93271	104881	123718	100879	91885	280660	493532	434228	370997	111452	27359	150936	275211	420982	162933	159304	161619	126020	129578	257916	59309	283653	191053	177678	663836	884632	851997	687761	731898	667649	437801	91489	617848	914401	885072	852379	902402	747990	1068135
MA0764	-	27522	9020	51654	2050	5360	24003	7813	4602	16250	10397	12546	14077	12561	10191	32945	64979	47578	42423	9051	3472	11518	34028	61068	9978	10876	9672	7773	11681	27076	7126	28907	11784	14831	117178	131344	146363	102895	120999	102928	46981	16741	84777	155250	149159	134305	129925	124376	190258
MA0765	-	15752	5762	27672	2216	5750	12109	4824	3734	7594	5123	9494	9114	7948	5560	21927	36618	32343	22764	5815	2369	9432	21787	33986	9270	9359	8264	7540	7507	17475	4583	21424	11164	12296	59221	69556	72420	51357	62000	55299	23663	7140	50224	86809	70044	59363	63295	59683	82653
MA0766	-	13287	6026	25728	530	3489	8908	3165	2358	8666	3908	5777	8311	7381	4338	15188	33557	31320	25292	6698	1572	8027	15797	28763	7414	8206	6845	5352	6385	17594	3761	14361	10542	11358	48189	72941	67134	48518	63568	47003	24677	8636	49870	81267	66324	67971	73702	60151	94846
MA0767	-	26248	11492	51537	2137	5737	23441	8545	5761	14595	7778	11368	15600	13710	6374	36024	67494	67155	56737	15239	5046	16742	32641	58528	12563	15048	12850	9379	13367	31391	5131	30804	12783	14854	100944	137775	156432	90694	124458	99112	59134	11943	104214	153579	143819	124587	131007	148197	197405
MA0768	-	37694	16255	76648	1207	10247	31477	10650	5051	19349	18645	17952	22454	19330	13174	43566	92698	87255	69030	18062	7279	15639	46943	85579	15318	15192	15510	11853	17631	42827	12979	45556	22742	19533	119286	180887	168334	118290	140175	138157	72223	32766	136785	192215	162854	155009	164544	123636	198519
MA0769	-	42670	17861	74498	1996	12310	33520	12467	6344	22785	16926	20721	24491	22869	13309	61527	137550	109105	74754	20776	7065	23431	55377	111214	25868	21278	27089	15729	29952	53794	14493	62378	28559	30111	176126	228063	239151	163918	213061	159037	84512	23552	149827	246188	237803	217123	227224	228221	298900
MA0771	-	78360	30786	111954	3333	14597	57169	17339	8200	34660	24446	37019	36006	33479	17724	83250	200421	138659	112669	22862	10863	24508	82082	153592	30012	25828	25806	15226	34836	77426	19877	94078	39733	40386	260491	356097	374433	228495	334967	280146	110867	37378	289203	409915	347780	345213	306800	315449	442618
MA0772	-	15117	7089	25634	1147	5353	11417	3535	2577	6362	6232	6582	6530	5657	4400	23006	56746	40576	29374	7157	2674	9987	17415	31682	8940	6071	9867	6796	10040	23269	5110	19933	9739	11051	49887	88041	89827	51528	70059	52989	34048	6103	69828	82284	69585	84334	73109	99276	128984
MA0773	-	106913	39246	137885	4087	29522	83600	25624	14061	55588	31320	53428	49814	44284	30986	117421	246340	191771	163313	30710	14945	46606	101658	189372	33758	40398	37350	27807	51808	86966	22991	109296	48459	60691	350672	431763	506131	307122	444711	355215	140592	44980	349504	547186	498845	473056	395556	479351	647391
MA0774	-	17143	8378	27313	831	3644	17897	6692	3066	12532	5086	7369	13905	7904	6742	18050	47691	30812	26387	7039	1335	7836	22470	38859	5310	5521	5310	3591	10598	19005	3357	19888	9126	11520	87323	98557	138226	66069	93675	83474	26336	6292	69349	103504	125547	131962	113144	138186	181891
MA0775	-	22081	8795	34454	1099	5340	14272	4053	2229	7998	6392	9135	7445	6035	5458	22423	57322	44853	32875	8243	2573	5742	24599	45525	8680	6081	7369	5069	8510	22240	3159	24031	11347	11201	63983	87064	91674	61982	73110	68045	35111	9922	71941	101700	74043	73135	79710	69790	96865
MA0776	-	392487	187593	314709	117999	260052	260077	86723	67162	98222	363659	125132	135062	98228	112497	133897	169294	171435	145763	50943	205244	143592	221142	194810	625418	760396	623641	589129	137691	125816	240176	361464	619373	565474	257284	288985	281158	201104	254987	222859	184708	246196	244660	318460	261286	245475	241287	285611	349122
MA0777	-	135928	47653	196810	9564	33668	102866	35654	24984	74299	50064	74380	85354	69013	53751	165060	299719	254704	202932	39127	16551	44186	141130	252399	45619	52432	51699	38690	70553	135442	34996	146663	73314	76454	466022	584911	688176	422778	585156	478703	217166	82375	489202	707933	621997	657251	593495	651646	904412
MA0778	-	12709	4465	17328	639	3339	8305	3038	1137	7010	7382	4693	5645	5334	2941	10391	23972	17400	12116	3867	1442	3945	11856	21896	4451	3611	4197	2931	6154	12696	4141	14307	5893	5721	31194	41543	42320	30898	34324	36549	13644	6786	30022	46323	41792	41916	43726	31290	56322
MA0779	cmtM	43772	19581	53490	6834	17312	38783	15561	8609	25100	18900	29134	28651	22009	18865	71104	109475	94767	72001	34820	11931	30709	81181	92939	36867	32874	37761	29434	55444	53105	14093	64356	49048	44669	142416	186544	198761	122166	165301	141985	56865	29123	161485	214488	181360	163664	165675	148222	202739
MA0780	-	78357	26210	100578	3631	19654	56332	20349	14098	46639	30843	41430	44504	40389	25495	86628	166332	159724	117093	20311	12159	20562	83146	153222	27929	28320	30789	22192	35923	72103	22896	75195	39406	38118	268023	358686	427426	240969	360801	272126	104709	53893	288767	426754	368407	404570	350350	438977	617832
MA0781	-	42881	14409	58894	4954	19107	33608	15749	8700	27077	15303	23960	28074	23140	17109	56626	106208	84706	65625	17623	8649	21579	58278	89134	26090	30762	25614	26726	36798	43259	10072	51687	37969	44548	164654	201537	241776	148856	204055	152223	75151	19707	182458	249823	222223	208505	179016	203493	283849
MA0782	-	42140	20332	70136	4492	14043	31378	12714	8862	28062	15371	26749	28763	21474	17309	54218	96966	88666	67394	18316	6494	21420	54316	86455	28146	29004	26830	18962	29264	47298	11464	59855	37062	34698	150537	216293	195567	141440	172651	152561	69949	23283	150107	216238	185745	181833	174545	189273	238134
MA0783	-	147678	51694	167271	54121	144601	118271	103807	95886	163628	49470	179909	188605	148468	165097	333992	365535	553823	404199	243252	43245	271712	562663	481619	306522	510473	356289	459704	446527	226933	50202	276772	301520	496194	793745	792088	810405	947691	661134	381472	701569	58114	757779	780104	915819	728579	479485	1092809	1019258
MA0784	-	43669	16961	56111	4102	11036	28684	9834	5752	25004	12441	22247	25179	20759	13834	42377	92279	74877	54331	12317	6072	16422	42314	75165	20317	25980	20178	16910	20497	33475	9737	45050	21318	27007	127388	159193	170332	120007	143268	116011	55492	18973	126618	181714	151799	166271	151728	154396	213746
MA0785	-	9252	13223	8459	1363	3261	3832	3403	2020	5643	9960	3036	6413	3940	3548	9138	19757	9665	11844	3867	7344	3559	7769	7710	2838	3323	1888	2699	26911	11092	8954	10796	11749	17173	13753	19814	17855	12577	13072	12002	56791	8859	31976	17593	13719	14742	14689	12877	20100
MA0786	-	12607	4766	18490	594	1914	6503	2981	929	5267	5797	4200	3180	3933	1989	9748	24007	26610	16841	4140	1678	3322	10134	17659	4330	3829	4276	1892	3426	10534	3684	11708	5248	4511	32533	43122	43260	31883	36687	32790	15023	11741	34466	48998	36885	40200	43871	30731	55822
MA0787	glnP	31593	12294	41726	1476	6102	22304	6592	2234	14448	15573	10914	14395	10386	7134	31902	76927	54481	45125	12621	4241	10157	31830	54567	9769	9311	9795	3167	12875	33319	10450	36336	12569	20751	113077	159903	185925	100799	142413	115562	45896	21890	141429	174039	154235	170999	153170	169988	239473
MA0788	glnQ	17900	6441	28017	321	3639	16799	3880	1856	8510	6006	7569	8405	8904	4194	22052	52337	39686	31835	8740	2054	5792	20063	42258	5893	5435	4784	2816	11800	19911	5539	21902	8289	9529	79497	106542	117852	73550	105539	81213	33902	12112	86620	127489	102998	104991	95097	92871	148307
MA0789	-	14927	5648	26440	429	2850	11665	4147	1266	7934	4778	6761	6953	7290	3594	15038	36096	34351	19607	5265	1652	4222	16988	32200	2854	4250	3496	1999	5970	15048	3630	17179	5025	5174	56087	73682	80510	52514	65520	54098	19254	7581	64229	89988	78540	74140	68889	71816	100723
MA0790	ubiA	48489	17942	69317	10121	17239	35836	17318	12306	30630	22338	34891	32949	28979	25885	52054	108952	88385	75034	22086	12557	24470	58087	97972	43717	42993	45054	39634	41974	53460	16601	67568	49697	46458	146635	212132	245906	137784	215465	175413	71262	33932	202575	248797	236408	209287	190228	208474	278414
MA0791	ubiA	39933	11587	58308	1292	7122	31295	8684	3928	18726	17100	12018	11816	12890	7950	35686	87643	61357	54439	9540	7866	12348	41130	65884	10682	9908	11429	6414	16975	36660	13426	37547	15053	16192	129109	190766	207326	127599	158384	139625	43646	27963	139520	200445	178628	189183	171663	182411	244034
MA0792	arcA	92332	35803	129827	5206	18101	62480	24974	9610	50344	26792	47639	46641	43955	27661	93320	195490	188103	146597	25582	13099	35722	92241	151166	38302	37093	39854	27046	44106	75293	22842	105123	43628	51544	346309	393851	442428	296985	390705	296335	187868	57055	363151	494777	414716	407725	366271	406444	528570
MA0793	-	118486	50057	172507	4982	25618	85754	31152	13155	59472	35025	61546	56505	52690	36082	131067	235875	244332	181849	33694	14207	37472	107425	210964	37955	43754	44995	29340	47206	92908	25729	121678	56039	53620	412995	447793	499149	343301	445859	376796	228732	77702	417492	547113	467569	427255	399232	447601	611276
MA0794	-	65803	30125	93632	5322	17349	51099	16005	8706	41278	19346	38010	38520	32197	26452	74332	156688	144324	121105	23211	8240	36639	71925	146548	33863	41516	36988	32102	29980	76117	16177	89250	53692	49485	247367	301184	320281	214289	293441	242182	152459	39957	284709	364956	303143	293068	275260	308829	403559
MA0795	-	47589	17602	64904	1978	12175	38119	12476	5886	25632	11520	25009	25381	24253	11782	64230	137789	104014	92278	19904	5880	16388	55244	94699	16796	16594	14685	11883	33046	52286	10779	54104	22890	27635	195137	279066	309447	173506	291713	186749	87382	24920	211517	325971	285817	269288	245121	275411	395120
MA0796	-	11596	4031	16122	826	3845	9919	2922	911	5927	3459	5529	6009	5301	3929	11321	25766	17006	16649	3835	933	7975	22529	32106	15850	23210	18103	21178	16703	20512	3033	24340	22393	24238	33935	46068	46500	30469	41793	32402	23614	5068	37723	51181	47887	41968	40524	44230	61326
MA0797	-	58016	22817	79390	2159	12978	37828	14006	6402	28029	13553	25173	28287	22276	16413	64509	125673	108015	74747	18062	5682	16644	54743	100476	15297	19479	20483	13301	23386	53977	10164	54286	22295	26381	186320	244263	308881	171145	255156	189698	86277	24981	228068	311803	272602	289353	257193	313340	430032
MA0798	-	71072	30517	91383	3017	14431	44549	15381	6728	34355	21282	28570	31737	33258	18860	71656	157418	112827	89056	22982	9459	19200	67838	114945	20017	18235	20931	13511	31406	60742	12339	71153	33523	36219	211433	303565	346743	217761	285157	213712	107683	29991	254157	334341	304140	312298	273198	335382	450421
MA0799	-	51763	19355	74742	1988	11328	39683	12259	5330	27528	20461	19352	24505	20607	11326	52160	113433	76725	63167	13178	6833	14333	47541	81627	11496	10341	13400	5881	18461	55206	16036	48823	16818	21111	160903	229445	274880	158124	223340	191286	74522	31631	176084	269516	242660	238546	212535	242488	333362
MA0800	-	68154	32768	98919	6131	20884	46261	16053	10123	41217	22342	42015	32442	33410	24551	80194	128460	131971	109059	36527	8720	79673	73739	126788	43270	44727	47768	31309	40996	76007	17004	95543	52837	56297	267902	266541	271528	237711	253101	197885	255375	30662	284653	330413	295665	297377	245190	205193	276731
MA0801	-	10641	3776	14917	255	2780	6081	2123	1067	4714	4031	4289	3964	4374	2770	11154	20326	18320	17890	4559	1438	3514	10096	18089	3752	2186	3382	2065	3374	8257	2873	11694	3927	6231	24890	39118	31022	29139	31818	27152	17107	7277	31831	40440	30480	32877	34324	26451	40461
MA0802	-	63890	20973	97840	13419	26101	43563	27352	22734	52836	25956	53604	60078	42226	34532	67532	107174	108204	85586	35338	14436	49037	81545	133138	65658	63225	86597	65550	42269	60872	17091	75873	79946	53054	197853	282151	317580	193327	278837	194994	107863	25937	213993	302770	279748	285060	296993	279029	380370
MA0803	-	28267	12452	47215	5061	10031	22986	9765	6010	14317	15782	18880	18632	15381	13019	32933	75830	61890	44884	12429	6764	14648	38353	58630	20202	17782	23007	17791	19819	36828	11795	39159	28724	22988	83114	130870	128474	79821	124717	100922	53383	23607	124176	139588	117663	110481	118278	118846	160362
MA0804	-	75302	29815	104050	7829	26619	48103	19713	12228	37982	22343	38260	30474	30441	25634	78896	123467	134547	96657	28684	11027	33562	76793	128766	34823	43284	34910	38969	38415	66107	20325	74050	37486	50521	168468	207052	230194	156037	196878	176014	81872	30269	171231	261080	212685	198487	183344	187256	228619
MA0805	czcD	56040	19683	81841	3394	10903	40030	11431	8617	27010	21141	27823	28077	26771	13996	59248	127411	102768	83754	15582	8920	17665	62711	105567	23453	40834	23645	32225	28126	61186	18186	61080	26971	45149	194532	259290	305056	181803	251948	208150	80887	39227	229878	320051	266723	270404	241780	236658	339191
MA0806	-	70524	20882	92224	7598	19685	48055	19685	11834	37275	23241	31908	34850	37735	27219	84497	148194	109154	85853	18516	11089	50167	83581	95419	54629	64945	58457	54123	56330	54979	15295	68293	76665	77677	230991	279259	330984	200366	259938	207232	134793	34506	223309	324299	281971	276695	245957	295211	396565
MA0807	-	45316	17981	57196	4601	17729	36393	17637	9377	30156	10900	29718	29518	29112	25699	53893	96293	80383	66789	16045	5168	43706	53209	70319	34350	40363	30827	26769	33255	33725	9737	46871	37672	46605	149064	167915	223537	127612	164510	132245	65086	19794	137567	208237	196109	185051	166389	175147	278737
MA0808	-	129149	47801	154868	14385	44994	98460	40912	22937	66553	39518	76912	69893	63754	59036	170259	268841	251234	193576	49453	20380	171577	178314	173830	121185	128901	120810	110523	117208	102720	30725	154383	155958	183607	446500	509122	615051	378976	512493	383433	239339	64383	446641	616178	556505	520913	439501	632246	737689
MA0809	-	56310	21228	73187	7633	23274	46556	23872	10769	39068	10781	36193	42495	33698	28194	74734	120477	112757	75986	16483	7658	74594	68437	93153	42187	49166	47165	44055	36957	45416	11026	69171	50640	60859	193420	191720	273141	159814	227541	163162	90875	22929	142319	243606	243206	251510	205529	251742	325952
MA0810	-	47582	20511	65101	6212	13712	34231	13176	7248	27127	5444	26443	21610	22709	15655	51340	69868	58513	48790	12540	4454	30767	45178	65455	19814	29513	20820	20557	26241	27925	5947	43819	23124	29258	121984	118546	160380	100089	115807	117832	49754	14509	100114	152918	147037	142074	118644	130407	189255
MA0811	hit	56475	23368	79092	9948	22140	41960	20960	10023	43204	14546	47259	44045	34566	31342	48521	91932	100292	80224	14977	5097	34847	64150	87695	31929	42043	38485	33390	29738	41372	11207	66053	40366	49826	158045	166707	198607	139125	165086	148064	68810	28230	143436	197038	183923	192212	182343	153927	255621
MA0812	-	11341	4233	20084	1391	2588	9717	3789	2042	5952	5152	4367	8177	5310	6155	14959	28189	18211	15408	3748	1835	4602	14904	21784	3740	4027	3145	3205	5720	13623	2785	11548	5497	6721	45830	71284	76755	42590	57319	49501	24099	7381	42825	66193	72275	79615	61550	78299	100847
MA0813	-	349109	152580	473826	53213	138036	244321	126990	93006	234839	93647	261424	223798	201253	202849	399645	629677	672719	491421	151659	57274	244285	476917	543351	328761	437036	385656	368990	280448	279449	81404	375524	353722	359521	969426	1182607	1290341	805596	1056166	881522	540810	153444	975271	1286570	1153959	1147839	1009206	1224674	1569375
MA0814	-	139358	56732	180385	41038	98387	102442	80737	62382	125526	51622	141540	147812	97849	126265	205784	218382	216808	179286	57943	40072	148833	250400	233028	215693	314598	215397	248145	188515	138413	47756	191853	234646	266879	370936	405429	415759	289665	351761	293372	301657	63624	337290	401962	371895	368818	352478	381416	475980
MA0815	tyrS	123852	51224	153559	43286	95404	87931	76477	63527	121462	45704	140712	124172	99045	116490	189781	218893	264832	180430	66529	37661	128103	231381	197743	202305	290324	239126	265270	189788	127358	41383	172919	231516	239542	301628	419876	447311	268752	383514	277128	199954	49133	355799	435925	396225	386694	356810	477671	576542
MA0816	-	38998	21880	41684	7320	15631	24152	13606	12533	23473	7676	23546	24253	23100	22645	50071	43570	42470	28678	6953	4925	21566	61931	48329	44742	55074	42661	47719	42380	28543	7068	46367	51015	52244	72599	78079	77003	55857	72542	48961	60748	6796	58227	82621	66512	65247	63682	83018	89468
MA0817	-	25344	11807	33316	5747	14775	20440	12954	10893	23897	15073	27186	21391	17388	18388	30858	46292	42045	28994	6863	9761	14524	42418	43564	32372	42561	33398	31601	27808	26323	12776	43810	43958	41805	69698	91637	89795	63653	77510	61007	47617	20850	66100	92568	82986	89207	86903	81750	114717
MA0818	-	28682	16165	34409	8087	16857	19643	14507	15232	32417	13385	30910	38062	24258	32584	30244	30681	29018	23262	6498	10150	22597	47849	57343	54404	57018	53687	54412	37164	26355	10218	48248	68373	43806	57876	56609	44745	35549	42638	39881	39672	16714	44799	57815	42427	41013	45304	47091	54350
MA0819	-	90111	39301	116564	28274	65875	73303	42982	34841	69243	31740	88452	77396	64337	85574	116297	157751	168064	125149	45852	25862	116994	156788	152029	198125	211704	219225	165696	101842	81799	29893	136663	201150	167316	174979	245988	249302	174624	221234	194637	105624	37400	231720	281289	230879	210611	205230	208663	273574
MA0820	-	46623	20727	58408	7563	17109	35611	12743	9859	21309	20925	25867	23810	16301	15416	49112	77697	55715	45242	10224	14216	25189	67472	80741	24444	33037	24047	25992	45245	36693	24062	50234	30767	46057	102507	134750	160851	91613	123733	106303	54232	20453	108980	150616	125407	127832	123085	130978	174452
MA0821	-	94241	37757	110089	30659	54875	67040	38938	28502	57758	31911	77103	65272	58926	61507	101368	138456	137225	106707	31675	24163	100889	121974	138367	117042	135201	117521	127117	106181	75924	33252	118777	117617	139007	211966	255217	293922	180344	244061	181031	138211	39680	212232	298482	246033	250321	229660	290687	342404
MA0822	-	78151	43585	98123	22985	47592	62009	39998	36546	70041	39283	79261	87030	63527	66370	113517	143891	122057	84752	30138	29802	67790	150263	171167	138202	152587	142619	125214	113428	94566	36297	137299	153293	133028	218002	242049	249561	175036	198974	156446	165709	36652	201946	260796	225480	223229	202612	259510	289817
MA0823	recJ	150705	60326	196538	28985	70927	135041	57046	38069	112908	52071	115739	116027	102923	86122	185740	328224	271032	206499	44621	30806	70026	181064	222434	105674	123763	116564	100646	107314	131392	44681	191029	147574	160717	454691	587230	671815	408638	546479	406621	215434	81128	453497	645768	603973	608805	535732	667193	833976
MA0824	-	73083	35615	109048	22271	46671	57693	34835	27480	60790	19523	75783	62287	56150	55348	77533	130739	127158	108822	20880	12158	63562	94045	121045	74956	100162	90372	83667	54473	67573	17330	95345	74766	84742	190579	247682	268654	169155	220472	163945	92032	32867	181909	275316	242325	265226	239949	271679	332918
MA0825	-	19396	6428	32289	375	2559	15442	5169	1535	8194	8590	6337	6316	6037	4000	12606	28375	18956	15405	5603	3591	6688	17618	29735	4123	4129	5173	2077	6346	15359	7236	15877	12824	10002	55998	70354	81441	51298	54366	53488	26561	9586	39997	68937	68449	79450	85404	70372	98844
MA0826	hat	175946	74189	221642	38904	87104	122859	63608	45212	106210	62067	102346	106594	93860	77886	237723	311659	271322	203585	60945	33518	91927	275945	227417	156547	203512	177537	187520	186562	128580	47986	197461	180843	202461	413749	501764	580542	367133	512404	388249	221602	85133	434328	596796	536502	520361	455061	573582	695027
MA0827	-	112605	43188	153769	59985	115540	89937	78440	70188	119948	26395	163933	144434	105270	125431	144219	152149	196281	130129	55325	23980	146524	174134	207739	209604	294055	266434	303448	123858	112195	25515	181543	241625	207412	216752	249903	271891	190698	241324	188633	122893	31673	193034	288428	260804	257015	235126	243036	329975
MA0828	-	5801	2013	7726	225	1864	5223	1072	1543	2045	2701	2261	1788	2111	923	6612	15033	6996	6892	1592	617	1383	7986	9122	818	867	1827	1191	3060	6167	2496	5698	2769	4082	17653	28246	25781	15442	24003	20235	8187	2996	17612	27312	21894	22211	24711	17450	25883
MA0829	-	6469561	5496416	5529814	3274891	6135573	3906353	3694938	4345957	6580968	3651838	9237691	9252250	5792172	8584190	17208847	19632071	24211525	23011264	19100563	3577350	7637773	23149108	30803252	21706821	24890788	22535768	23114847	30692526	18259856	3982315	22556519	24390398	28214878	23259172	19546975	16209347	42973127	30975713	18032334	32019473	2798939	28240865	20153111	30910160	27533241	16658575	16023421	13768126
MA0830	-	58979	30422	74489	29985	63634	41861	39214	40687	80667	26083	117214	139070	87217	121682	88201	101088	143626	106915	58807	22248	79282	120365	146925	260037	199863	275367	201480	115139	99311	25037	148701	302546	149722	131271	164041	160733	118653	140389	108380	109829	37199	133851	170500	158284	166834	144169	164517	217981
MA0831	-	84832	27028	134893	2909	19639	63327	22152	10013	47000	25010	39671	43445	40529	23717	69798	157232	126918	107817	23725	8717	22224	74064	140894	25934	21798	25599	14548	28867	70182	19793	73648	32954	35774	277479	342340	384832	231290	313692	257657	106511	37474	240557	377434	360435	358139	333098	324603	470646
MA0832	fwdC	659751	375124	491874	163257	379044	287243	196153	189334	241140	194296	242622	263007	226854	336964	1098468	847288	1279398	1194053	871041	157111	427803	1053813	541317	446219	484590	528644	478133	770367	241957	150019	284210	483885	439361	252083	305574	314750	222574	260271	210202	141642	122162	248579	330698	293696	280537	248258	357510	403899
MA0833	fwdA	465075	271318	344433	161485	374889	262379	209514	179599	259737	250151	299164	275378	255224	368797	889830	706448	1111266	923461	782039	205087	478572	848195	422183	545240	522490	596863	465131	680030	258456	187545	341728	658703	453721	320777	380611	397351	286916	367981	284148	169213	162330	317541	440818	359618	359246	320198	326098	484577
MA0834	fwdB	156178	80701	138878	75439	191245	135573	110663	103465	167946	109964	180377	208677	169311	229367	349200	406172	490147	387046	359148	116186	257429	362559	172891	272983	239826	293417	187464	350391	142306	96113	192093	349607	245914	208766	263286	277290	203630	252106	206216	111055	106558	228196	321207	264287	251249	219030	251079	322223
MA0835	fwuD	100224	47750	124324	28785	57111	55212	32345	29750	58427	29157	69310	79313	58506	78883	177026	144742	190369	144904	82241	26355	94707	168011	77691	87048	76481	112908	74189	114305	48142	27095	98970	121072	64155	81854	104101	107325	75710	91105	64808	39720	28853	82191	113731	99994	109930	93892	80171	136072
MAt4696	-	1956	1805	1666	3473	4610	2162	1138	1805	1807	2186	4812	2542	2254	2453	2332	2567	2066	1728	1222	4192	2718	6169	6097	3950	7210	6242	18154	5305	3536	3452	6098	10625	11024	2489	2666	3018	1652	3107	1942	2991	2143	2768	2578	3250	2880	2101	1905	3575
MAt4696	-	0	0	0	0	0	0	0	0	0	0	0	0	0	0	0	0	0	0	0	0	0	0	0	0	0	0	0	0	0	0	0	0	0	0	0	0	0	0	0	0	0	0	0	0	0	0	0	0
MA0836	-	52691	22478	82853	5847	17092	30198	16671	10048	33111	19418	29794	34691	32946	24098	40182	79704	91042	67632	22451	5241	28311	47839	83434	40687	42635	37368	37530	19612	44186	13059	56220	45899	38729	113424	156257	142762	117467	117404	125356	75969	18220	121386	150341	137180	122436	130629	100751	136805
MA0837	-	117561	50861	188520	5737	25750	73840	23966	10542	51114	22851	49375	48029	48637	29800	123491	222558	218957	184121	41150	8578	45224	104011	200959	47011	47251	42224	30978	36993	93091	18324	110739	52002	58722	292202	424705	379502	300283	365403	321405	145720	32086	298958	435509	394518	342238	347768	329541	439931
MA0838	-	101008	37231	143206	5049	19335	60806	17993	9903	41709	30029	41297	43189	38418	23915	95421	196825	191321	155624	35263	11644	32682	95667	164957	34227	33688	31344	22316	37211	87346	20479	102698	41942	48492	281117	401413	362946	263167	333579	294334	134782	48324	298806	398314	340967	321360	326862	326203	403248
MA0839	-	31969	15423	58732	945	4880	21918	6655	3147	12118	11061	11430	13236	13399	6652	32361	63449	57453	43206	13523	4106	12673	35123	54777	11963	10416	9400	7786	9980	34966	9603	35654	15920	15750	83134	132216	109896	83483	91885	92987	49518	16335	79729	116119	99406	110179	121108	109815	132946
MA0840	dppA	179139	74925	212132	25529	67028	128731	46792	28639	84855	49692	91350	83173	76273	123497	180128	305758	284073	238826	88526	29186	137819	293264	329386	75290	57828	80173	51725	210582	172547	38792	165833	103093	83484	437087	508966	550827	398476	475046	399754	226882	69711	447673	578109	527407	495597	419193	553537	693369
MA0841	-	94828	39730	125685	10822	36055	70091	25651	17335	50766	25847	46950	51855	47829	54732	112047	203594	187793	130766	40872	16302	64863	164504	192686	40915	37471	48730	26761	128945	87390	18169	86430	56380	52277	284585	334548	382675	267689	337892	257587	140521	46937	262005	414283	364571	351886	285574	360461	462811
MA0842	oppB	68150	30218	96489	5996	21309	56541	18669	12889	32469	30013	32954	33882	30154	37155	72975	136264	108392	80846	20723	19610	27264	105507	128409	24347	20933	25829	15574	66151	61435	28114	60561	33421	32592	234414	260691	308544	182433	261916	201712	91876	41682	183330	308270	283739	257086	223129	282095	330189
MA0843	dppC	66963	18348	100756	2893	18602	60225	18879	11031	40425	27223	32288	39678	38541	32540	66811	162756	107730	102020	18931	10001	19499	75549	117842	20374	21860	18850	14086	36603	56253	18210	61346	27583	31735	244597	306259	380623	231767	340046	262186	96856	51397	255382	392502	372701	356825	315522	333786	466897
MA0844	-	116187	40490	179861	5515	31468	104305	31422	18917	65173	35447	55349	72357	62342	44049	126206	282764	195143	164175	31837	12570	36488	124480	205876	35827	32962	34769	23633	65911	104839	26044	110022	48048	58091	444659	550119	672081	394168	581885	465213	191878	66435	434620	714816	643790	602759	507437	608625	806383
MA0845	-	99522	34014	155473	4124	23618	94890	30051	14108	72428	30221	59708	80992	64278	39027	100786	247019	178777	142441	27095	11676	32081	111531	188807	28650	34373	33994	22180	47108	79007	23004	91334	39055	46997	430389	473286	611243	369926	521404	378950	132387	52969	323515	624949	585846	587261	476329	517918	755375
MA0846	-	83879	30834	131371	3221	20119	76254	20804	10950	42053	29093	37807	45758	41997	24293	86300	192888	137346	119757	21586	11022	21136	92121	143337	16792	20130	19296	14515	31037	68654	21719	74661	24675	33035	306862	373004	475587	280252	421983	320658	114978	49153	292755	474211	485625	450866	371812	462285	584840
MA0847	mtbA	85134	31891	119332	11223	32474	62657	28775	26864	55732	29522	62145	65844	46891	45559	95917	162647	146638	116940	40401	15117	43051	139317	164191	78853	90557	82280	70493	65514	85828	24063	101764	80967	80738	286186	335245	340046	265328	278139	259043	133760	41268	245935	367824	351367	348750	308226	313557	444708
MA0848	-	43086	26027	76885	11223	32906	44927	11120	6582	30664	9326	46002	51581	34246	30031	82593	115659	104968	77793	30636	10919	128366	47591	86799	77792	102169	75765	78765	19079	51909	19856	99839	92819	92208	149901	156759	190001	128298	169617	139353	45865	30813	132089	208764	188833	186185	160578	152174	257250
MA0849	-	187383	138223	404896	97729	211174	215019	33377	45585	160978	35182	266755	260823	189723	170537	585962	533112	577705	491837	246101	75161	1235136	197370	761212	573219	667177	664285	573053	92356	325956	122451	727395	641066	655506	431911	518033	620775	422342	615919	472880	178377	129457	439862	691018	643873	598328	495310	576775	783897
MA0850	-	396597	151244	560633	27488	115761	311936	106921	59509	209996	136180	207784	226986	197881	142236	455114	998646	732062	613477	129986	54322	138025	437071	691977	166195	187746	171919	144448	225643	374888	106575	486115	236732	275051	1354619	1755422	1926453	1223372	1665819	1407600	616166	228714	1324298	2091207	1881884	1845924	1558466	1771039	2423044
MA0851	-	439699	183730	694785	25067	120263	380022	106471	60908	207565	157451	202965	237135	215458	142872	467294	1091667	803341	627916	135781	68930	131907	490730	826547	158438	183444	159732	119997	244098	460782	126853	535177	234161	269749	1483133	2137018	2079380	1343231	1842023	1564052	634384	283364	1590603	2208055	2019956	1917028	1689597	1928078	2553925
MA0852	bcrB	49483	17523	75743	2092	11637	34178	11278	5036	22565	22729	18226	23255	19146	13732	42888	101594	73271	63548	14902	8989	14536	50648	86237	12947	16732	16336	9282	19580	47897	16474	50143	21340	25619	137785	207145	199159	126696	175822	143989	64067	33641	148496	212699	191948	192410	179876	193235	246597
MA0853	bcrA	46366	19071	79502	3671	14024	37409	11828	6933	24471	16854	25525	30090	26962	17839	47955	120061	79672	65112	18177	7338	21446	58994	91917	25230	24003	28171	18936	27538	60105	12728	61512	33289	30528	147556	234550	219682	141799	184746	151662	70360	21018	161449	231272	205893	178098	175481	165445	239435
MA0854	-	47191	16493	78290	3478	12011	38403	11310	4652	20716	15803	23562	22818	23249	14542	40182	91001	75998	61205	14258	8062	16011	49508	91404	16105	20389	17153	13719	22518	43936	12734	52031	22395	24404	147957	198486	195096	126296	154564	129427	54682	33598	115533	184427	182851	179658	162097	144421	241246
MA0855	mtaA	81323	40523	115060	14953	42017	65576	25408	20794	49636	30097	60192	61327	54070	58789	92771	175152	147846	110901	22328	17375	38901	114612	152352	74585	126002	81741	103992	66015	77626	23765	98551	82907	104529	228627	319044	303499	210110	296691	226582	90391	60285	243056	343052	305347	281363	243478	267781	383644
MA0856	-	84236	37367	155113	26640	72763	92897	21895	8888	44906	23722	75497	107940	93364	108755	93243	180300	173779	137272	21183	11168	91334	94995	150254	172944	305876	200256	253618	46658	71196	27120	129150	198340	284611	286964	380166	418808	270632	350720	293290	114028	58127	264523	402429	398070	387260	334744	381284	521008
MA0857	hsp60-5	150298	67238	560176	195323	529226	476731	40588	22203	79735	37250	441798	437202	442827	638065	641996	479023	542795	394164	174629	28703	1478851	360916	290219	1780926	3377817	2054747	3032270	142733	145411	166483	811314	1642783	3057047	409116	518908	583172	374011	495168	370917	170221	187243	385787	570993	552435	509570	443413	495811	687918
MA0858	hyuA	137652	124277	791570	321019	928781	861172	33473	17501	208715	43582	925524	843501	812033	1297022	497412	443684	458596	360991	147757	115563	1759980	597136	455623	3984800	6868937	4467555	5879771	214713	347538	388734	1953705	3845071	6635453	487452	574274	647063	422737	582902	471574	174121	428012	449713	685554	617737	616307	515023	571607	803790
MA0859	-	996601	1516698	4379327	2269247	7410526	5533664	39958	492103	2000006	43620	4748559	5451307	4686676	7824839	1695222	1380653	1739202	1500845	1208873	1079955	11527618	2522026	8623438	22547033	53019960	24706267	47533678	921915	3969418	2123450	13621749	22066630	52034527	391905	565937	596315	818045	977240	676925	180754	2231379	458521	611679	712003	879414	636893	580204	913301
MA0860	-	31296	12233	52129	1549	11037	30404	6304	4990	18286	10823	18213	18388	20521	12971	47381	85152	80763	69286	15100	5398	15981	33960	58255	9304	13755	10516	11263	16830	33520	10659	30117	14619	16721	113228	187098	187885	113106	164939	114073	59998	22434	157284	192009	182794	166504	156584	181623	232653
MA0861	-	109115	44370	184535	5450	27487	95275	25715	13531	55613	38443	53848	60389	59478	32867	118771	249703	240036	201997	34916	11912	33318	101772	203271	28411	35849	32072	26099	36788	90473	29802	102862	41770	53244	366836	459641	505703	345742	455787	369287	159085	74895	372578	544394	493796	468380	415730	456570	600047
MA0862	-	80345	32945	134714	9364	34061	60585	27400	19840	63500	22755	69466	72216	57031	50267	82141	158795	156652	116128	31126	11063	42534	104666	140361	66484	77076	74734	66508	56325	73931	16659	91338	83017	73523	237265	315401	324992	222694	302392	229699	110030	43564	246450	341443	303839	316849	275246	274886	398856
MA0863	-	227886	117298	287236	46138	124550	182083	83553	65275	147810	80076	194123	176621	152293	146073	400175	433069	452180	348529	107897	65075	180282	513222	374027	307564	362185	332566	313628	388627	218151	83505	381591	381942	389616	513027	599395	636926	444161	579591	427946	285583	131396	495619	696139	616013	574677	470408	604081	758902
MA0864	-	113516	56556	137307	23732	55194	74534	36687	33071	68492	30622	85768	74835	58792	62027	162001	179417	190691	137039	48647	29332	98841	222813	225945	159681	189006	171030	142219	168435	104758	36018	186829	171862	188186	210949	223054	223392	172484	200249	147944	107750	46181	160639	237847	226847	214058	182831	198522	278597
MA0865	-	6865	2857	10383	514	1960	6387	783	414	2777	4928	1819	2886	3475	1460	6941	19256	12295	11652	2694	851	2700	7869	12190	2797	1620	2647	1319	4798	6744	3592	7001	2754	4647	17637	29379	28518	19696	24064	18417	11534	6260	23106	26575	26944	23626	23434	17213	31104
MA0866	-	86923	33032	102558	38218	79701	73769	57279	55859	102254	46539	125950	131995	102221	115099	132981	178450	161231	129893	66779	40987	101497	211660	193048	159253	182413	177923	161638	185456	118166	45355	171298	196089	201021	256679	316580	341145	231026	312533	223629	152679	44706	261428	361967	324353	303053	260444	286916	382719
MA0867	-	24379	9919	34504	529	5680	20837	5317	2478	9136	8590	9073	10874	9999	7390	18036	49764	45431	29474	7859	3623	7914	26522	42805	7964	7594	8675	3962	9334	26031	8063	27182	10700	15048	72407	102557	86521	68320	82423	76806	39401	20239	81256	103400	82822	78934	81490	68781	103813
MA0868	-	57119	25311	81243	3422	16566	51088	15071	9151	29101	15818	29407	30842	32957	20666	62970	120637	97659	86123	21195	6537	21324	68359	99678	24522	26093	27442	17650	42814	51599	14314	60768	34397	40773	173386	206299	220570	160406	195296	173929	72389	31045	166356	234004	215685	193231	163700	181030	267836
MA0869	cbiQ	34493	13644	57784	1454	8105	33689	9039	4684	19679	15281	18161	21425	20898	11136	37972	83637	72736	51252	11661	5300	12103	35365	62841	9798	11928	13107	5411	20727	29769	12844	37179	18598	19968	135445	180016	199931	127142	170839	141913	50632	26221	117305	197517	184721	183907	160910	161223	252691
MA0870	-	165608	61761	247781	9591	43772	135954	45845	24238	97884	41430	99252	101233	95013	62239	173813	357589	307944	252009	41929	19641	47982	171715	285714	53563	60642	54999	42753	80715	137775	35688	168353	69082	74091	605861	699747	782796	560973	739240	585072	252764	87850	546117	898062	817030	740691	589750	682541	1014673
MA0871	-	100711	46074	158990	4807	27865	83775	25295	13533	54245	31970	54935	57929	48787	36694	106439	230150	188444	151875	28484	14525	29336	115847	170678	28117	34279	33377	22837	57933	87466	27271	113767	41196	48425	396558	451288	511856	349720	470614	363110	179927	70442	379648	563901	526220	467860	391209	468639	631589
MA0872	cobN	249289	111164	332333	18276	68984	186412	60028	31774	121888	66744	140602	125518	119287	92696	248219	460155	400283	346299	61965	31430	74858	260101	353689	73070	83701	75434	60501	140239	172222	59297	232800	96350	122821	906651	895299	1018083	755563	916503	724358	438519	119945	769356	1141323	988883	938611	716866	889956	1223684
MA0873	-	130880	62240	184927	9855	38511	108112	33469	16878	69239	35545	75064	66400	65298	55144	156707	277624	279411	221450	37846	16646	49425	136853	209768	39123	42763	43182	28145	73578	108830	28816	148164	60198	75653	471164	531975	585769	455005	566633	429631	248234	72388	501572	724669	623539	537255	453563	515741	747682
MA0874	-	119229	50134	176691	5738	30759	103412	29194	11358	77612	35338	74824	68415	65216	53407	116674	263548	217675	187441	36200	10978	37206	122828	207044	30993	33637	31112	20011	57144	96679	21662	123536	43312	52103	442275	514244	589139	414501	548143	429133	187043	72968	435693	663717	627917	590655	467539	542656	750126
MA0875	-	22819	8924	35748	619	6344	22498	6398	2966	12271	6529	10108	11962	13602	10165	24414	51273	46190	38361	7634	3505	9584	30536	43628	5781	8244	6719	3726	11303	25801	7280	29679	12780	11338	92053	102915	113111	84723	103083	84753	43623	13089	86549	125847	116924	105645	90100	106640	145706
MA0876	-	113779	47535	183831	5706	26017	92342	29386	11363	69219	47365	62124	60666	57802	43351	130824	257723	244453	208021	37942	14593	47282	126225	216927	31776	28811	37382	17364	48290	115573	34618	129938	45369	57600	472994	530594	628014	440752	551701	422082	190300	89848	428653	688616	650581	612073	512801	532255	790173
MA0877	-	118300	47888	180192	5718	31659	106687	30798	16301	67646	31803	72712	70043	66556	51649	133629	283080	253603	203181	34553	12623	48352	137292	210106	40224	39475	44378	28814	60348	112677	25873	139229	50630	64703	490877	511163	594102	464667	545869	463534	210583	64866	437154	691068	615606	571355	471425	492449	771408
MA0878	-	94297	46239	160147	4109	23007	75159	23976	12215	53643	24545	58569	49731	50005	34719	103252	198778	207028	162288	27195	8952	29989	86014	172133	34818	31166	34716	23389	35851	87233	17293	107805	42231	48693	301110	340699	375400	297662	362368	300822	114338	47960	290576	493349	386148	373608	311707	298646	465287
MA0879	-	49093	19401	74654	3834	13514	38371	14903	8012	30030	11996	27530	26961	27064	20013	52854	125871	94616	85859	13917	4562	12384	52224	84829	21214	17539	19828	12901	22814	45288	11195	52862	26149	30872	196594	220662	269935	170366	247235	187600	87450	23164	192104	301809	261757	251302	201760	251034	343324
MA0880	-	48737	15367	70503	3209	13880	44143	14444	7115	29807	13416	29805	32538	28070	18182	61321	125272	90537	69599	15951	6890	14524	52321	83389	18436	15544	18801	11155	26365	50125	13333	54956	22639	29536	220318	242942	344443	210418	288575	196330	75964	28740	197635	351740	324565	335897	253814	343239	468120
MA0881	-	37141	14688	62151	2206	11151	34860	10471	4638	21521	15420	22008	27710	21540	14575	43715	108455	74841	67463	9402	6086	10656	44130	73943	10043	13166	10648	6207	18130	35673	12282	48960	17247	20675	174906	208991	240681	160001	218336	170957	62871	32234	143259	277494	272870	245519	194741	222198	339586
MA0882	cobN	257655	119665	344362	25339	84554	213848	81323	49897	148420	91656	158625	152556	140622	106421	310035	532924	462477	381832	81986	50127	84262	315018	411420	138166	155283	134900	121814	210052	204554	69937	258672	181715	225029	772965	813159	951507	712841	864113	731658	343291	135599	699746	1143411	1011949	952682	787816	803869	1205358
MA0883	-	110318	40773	179901	6888	36192	93543	37036	22678	73900	38026	71411	69201	68254	51039	130435	247828	219707	187951	49016	17680	42013	141384	202801	61393	66345	63324	51750	69301	106483	28320	128267	79909	81290	390286	445138	522245	359720	451561	349946	151504	59958	319120	552794	515788	545431	458362	522643	726392
MA0884	-	174129	68238	298851	9750	41827	139482	48404	23775	93098	73956	92101	95250	90862	51654	203100	382851	337746	289153	66085	25565	59247	188907	329475	75334	73243	71970	49654	82577	183159	52079	194140	97159	92393	571022	713676	756666	571204	662095	579675	275939	119514	565245	871567	770424	754210	683815	612400	898743
MA0885	-	295148	156060	322229	72602	158462	185376	115103	85524	159008	126560	186005	183884	142582	157526	426737	395202	320422	244521	64956	87047	183276	564613	416278	366650	520663	407550	406736	501759	223117	107120	351420	400125	492847	724889	619365	650852	492980	583883	449200	593215	122594	570391	758018	650965	590516	505753	783786	853265
MA0886	-	16775	4310	23398	316	2986	11188	2476	1367	5064	5976	4956	3728	4232	2751	11545	25188	19450	17142	2568	2401	3349	15352	24446	3301	2959	3041	1321	4303	11193	5629	13607	5698	4890	34918	42044	45312	35744	37921	37687	14341	10736	32170	52487	49157	42335	40393	35256	55369
MA0887	pstS	53669	19228	83216	6904	20803	42002	19242	11771	36432	24343	40730	45410	34216	25921	67341	127899	120587	85212	45304	16981	211338	80835	136302	109896	74365	119287	58278	48276	93257	23053	198798	160625	73535	525964	453183	393776	1050575	692224	372729	706897	35680	620485	541579	609884	561970	281219	374687	467642
MA0888	pstC	29715	9164	44185	996	6561	22537	8688	3601	12555	11606	16005	14597	12368	8600	25790	60982	54633	37930	6701	6289	13105	30788	55468	9858	8653	9017	5715	15947	31333	8646	35931	16450	14072	126944	135759	136126	110897	120674	103984	98897	25723	129382	162847	133266	119504	109180	111461	182790
MA0889	pstA	40208	13367	66608	1785	10827	33793	9952	5017	22712	11478	16829	19030	20271	12003	41303	94907	68873	57271	10359	6005	15679	44241	68972	10902	11141	10921	8173	17347	42377	9959	42697	18084	19532	170877	217246	215721	149338	183255	148786	161551	27842	174059	234871	205172	189759	147989	212434	267658
MA0890	pstB	43157	12184	66461	2748	11000	36225	11730	5248	22560	11786	20370	18586	20673	13174	40954	95521	56982	50191	9655	3197	16709	44066	71942	14416	18592	17017	10137	19765	39332	10316	50193	18367	18283	189947	186845	188766	140120	161493	133814	135132	19678	146741	210229	177385	165415	140427	191732	229662
MA0891	phoU	41771	13769	60969	2703	13458	39867	13964	6223	21577	12302	23062	23808	18673	12503	55259	110597	69951	62578	11632	5026	15036	48428	85711	15803	17750	16087	13733	21052	39294	9786	48541	21108	24213	170817	207112	243950	148992	213622	152661	126814	21645	163275	247323	221227	199206	179655	243917	269294
MA0892	pyrC	88272	35916	124942	13166	40330	76132	34758	19645	57035	32783	65308	57605	51676	42301	105847	192491	174520	136059	48605	21878	61016	143197	151816	62180	80637	66763	70966	98577	78352	31347	103616	82600	107701	234244	280189	328017	228589	307338	222287	108703	41629	214443	338970	290400	297904	269556	285131	398552
MA0893	-	66054	39158	64538	22008	45093	46179	27948	27560	38770	28405	57259	45345	36634	47220	102590	88558	75283	48943	14657	21011	59264	129589	89513	105071	160418	121972	141122	143509	53939	24049	104526	122289	156156	99032	108895	102506	79433	81583	70874	86664	20608	78024	113457	91039	77353	82975	97849	103348
MA0894	-	118363	52378	127090	34181	77064	78864	51980	47528	87255	30571	98134	82200	69089	90274	120560	114165	104909	79618	27809	24848	95940	180858	150998	157950	230826	164383	196546	159368	77331	29415	140998	163518	214430	152927	170802	173198	127659	151538	109028	118784	28500	125868	168897	147899	156749	158213	168220	191834
MA0895	eif1A	46980	17938	60285	17630	35494	34581	26252	24867	47687	11404	60051	46044	36289	53063	45780	68057	56291	45696	17010	8450	42141	74937	79130	61832	105056	71110	82506	45336	39128	11146	66092	67633	89966	76958	82282	76768	75613	68942	60058	51639	13789	56501	90178	81667	79895	79429	76843	101710
MA0896	-	5924561	9050782	3701628	3802108	5000100	4872899	2523320	3575136	3557563	13189987	3960315	4379576	3311434	4653209	4022356	9586250	3528160	6605224	3822469	12484423	214193126	1357260	1287943	704822	3066055	767232	8476422	3159572	10131248	8668221	5080442	4834110	14678061	2466186	2998399	2816795	4830778	5177265	7829571	15171778	12425622	9769481	2770109	2756772	2428649	4836109	6454685	1831704
MA0898	-	204963938	115064075	166730309	115852730	203336959	129209643	109554194	120682640	167488793	177148023	190409758	187164952	154150659	183727174	279817889	309770690	464596084	494475441	521614566	189041120	678563531	556764790	759973676	509824506	512448119	514201311	467114573	442513487	349012082	185721709	504911256	566394489	522349663	215653617	160000140	140216439	439857366	279009291	331256337	218805347	127097034	214993234	149170069	247869004	308815018	324824936	122308917	111737544
MA0900	-	204665	335397	161741	173517	255924	146464	62923	106431	79987	122755	219497	127013	126760	153003	423938	604097	562219	649854	592214	93488	349064	580195	863075	462558	527235	665949	949354	946224	787348	106990	899895	977129	675656	218672	159172	162849	299002	293717	661418	442246	109536	287725	199134	260754	162822	208257	82660	77513
MA0901	-	62584	26286	108856	5101	19695	51952	18318	9397	37302	38077	33048	39201	33267	27366	67558	154432	117644	109243	22291	12173	25995	70552	121755	30025	26722	30265	18368	30515	67481	23417	80686	40801	38152	156734	255321	238508	171016	213070	161244	90486	45195	178008	252220	212518	229058	228545	218321	275038
MA0902	nac	248792	185251	256380	43959	79531	90592	41524	36513	55262	65502	82085	69687	49893	76268	179144	146670	150590	110777	41238	45324	81635	201030	159918	144967	223839	172833	251092	153964	85804	49346	134051	182415	185114	171544	117799	95108	74263	58883	58198	138197	37537	105943	99040	72877	61687	55848	111187	106046
MA0903	-	389040	150487	284784	161601	331241	250008	190876	182421	263912	196797	362827	285140	212428	292493	600882	398123	733109	460459	212341	186129	468138	1394936	1029664	770546	1176328	864324	906690	793129	320908	177913	559484	763585	887334	643527	332945	250034	263785	106792	89026	620270	116874	364710	256136	162683	121330	94472	368158	277223
MA0904	-	157641	72357	229310	53255	103017	124934	87785	88680	171686	47560	198370	160055	133200	148056	221520	324759	339435	256686	102794	36779	174346	355814	379893	275793	336085	316563	321664	255365	184782	44877	255672	303004	291106	373796	494555	500908	374294	419039	349150	217404	52900	324289	476619	455989	407413	404044	443333	534560
MA0905	-	118579	42320	183467	24040	60675	98650	53331	49607	111401	49656	109574	127390	92310	85658	159317	269739	213517	183827	39804	31521	71058	175309	297521	116335	137017	121593	122419	115050	140099	41428	180635	143626	138195	357745	527998	546969	353124	506029	356582	211038	66458	395248	558675	490276	465977	452763	509623	666019
MA0906	-	88253	36550	131600	4440	17774	61807	21964	8228	44241	21344	43456	42945	39409	23997	89443	211748	176443	139974	26295	8410	21687	88599	153112	21900	24698	21825	18533	32372	69772	18332	81819	29723	34058	282993	366722	423727	251214	356392	278184	117818	47300	302334	420206	362730	358953	315860	414036	508342
MA0908	-	44415	17572	52743	6090	15479	32528	15725	8553	26626	8436	24651	26614	22593	14402	49467	102380	89715	60126	11835	4853	19569	50961	87636	27836	33817	33819	24825	24700	37879	8256	44150	28930	28214	129368	179615	216176	126611	212184	109111	53725	12618	144709	225333	203421	189588	172415	212252	310114
MA0909	-	182599	82559	229485	29938	77451	129801	58031	35560	95192	81036	119193	104830	88638	81249	190322	320303	254870	205931	60120	57641	106475	282730	289268	167862	202434	181560	178581	170531	147604	63623	228043	194797	212084	406998	535969	571335	352216	511043	396035	182705	93853	440722	615535	549737	461687	403127	517785	643364
MA0910	-	55708	16928	76770	1408	12225	41614	11471	4832	20787	14847	21331	24813	23306	13948	52791	121381	91661	72116	15476	5092	17194	57709	101517	13539	13030	11027	6416	24463	46372	11634	43845	19023	22843	181501	231135	274458	169257	225716	177652	65303	27052	177871	276611	247793	216432	199603	200757	293312
MA0911	-	19862	9237	33320	1037	4763	15062	4420	2044	9557	7773	7875	10121	9579	5456	19568	42890	34296	29354	6462	2143	7156	24753	38810	7244	5279	7016	4723	9235	22960	5829	26126	11468	11593	66789	92956	79828	56342	69782	66916	24631	7563	61648	97887	77210	74626	75026	84153	114089
MA0912	-	29152	11780	43683	1747	7390	24078	6858	4125	13265	8585	12724	11260	11208	8501	25821	67632	50203	38794	8676	4111	8773	31511	57582	10601	10154	9736	8469	11587	30448	9488	36111	14984	15863	92087	121610	126544	87448	94943	94690	40386	17106	80015	131986	122004	108229	112608	104308	156895
MA0913	hisH	38943	14700	49637	11099	26180	33567	18833	14843	29354	20622	32399	40152	28544	33750	50289	82110	55311	49338	10646	14816	24555	63625	74717	70075	70890	72478	53344	42128	41699	16013	59315	77208	65515	120256	142526	174653	105887	144027	112749	59409	23653	102600	175254	163584	154209	142289	160720	190116
MA0914	-	135960	49720	164070	32823	80509	125719	63206	43440	91312	55581	108521	102387	85268	81107	178756	310006	266484	217883	67171	37812	92838	275267	208331	148020	175166	160078	156067	186362	124241	48229	169224	167616	191688	431470	470533	574585	371198	520955	398782	175660	71128	397489	614134	561139	509026	415449	543612	707718
MA0915	nfeD	140409	57153	167512	31313	76892	93916	58170	48446	93868	46517	119405	101866	82175	96023	171219	241054	229859	183114	60727	33024	98439	233891	248762	156918	214403	186506	193675	151263	134119	41575	187675	177856	184163	375665	406446	408537	312421	365575	280122	242650	70943	355660	458309	397530	349783	301003	387058	473739
MA0916	-	155655	88346	169981	57427	124533	115396	80997	70471	99996	58388	142589	120805	94101	123897	325735	326571	418513	343129	192721	50142	319464	500199	490712	290459	415881	327133	357836	398921	224686	67183	353980	267937	380366	417560	371211	359952	323154	256869	177007	339392	66381	338669	354967	308327	266374	202925	439578	387880
MA0917	-	182616	100015	206523	50511	118272	132399	63833	56718	109955	102119	130871	126676	95594	112369	217053	302516	290547	231550	91003	85357	107744	343932	231765	295732	390952	296252	322513	244475	149204	93982	238732	360493	385917	409291	469553	483588	319376	393060	337433	208967	103714	383123	518037	428442	420482	373289	427802	590181
MA0918	-	26710	11500	37260	2371	7142	19846	6926	4512	15130	8623	15983	14189	14177	10599	27293	53339	36977	36969	8207	2911	9221	27195	57723	11366	12152	13773	11423	14015	27168	6049	30149	16597	17938	81747	118861	116115	75123	91778	77327	34433	11791	84179	120536	105285	97042	91685	103776	124661
MA0919	-	103169	57524	113080	45718	92225	77412	52646	48688	84679	41875	123785	124916	78956	103634	167410	149683	162411	112027	46738	47907	156912	283403	234889	271056	293849	297457	275202	249765	136219	52522	290122	332444	332580	267676	202420	191164	158012	156425	111166	240323	43399	203726	211503	170035	145646	119067	237969	207170
MA0920	-	133168	87185	159772	16725	40578	76978	26489	21789	58104	30759	62709	57366	46038	46146	137543	140240	145112	117351	21763	16880	87595	190291	210182	89632	116634	104777	87278	140725	86256	27583	177464	108570	156182	212979	197532	211907	162107	177153	157427	96858	34467	138505	240736	220580	199775	177706	205094	271928
MA0921	-	82517	43717	112706	73075	174924	114875	32627	27189	66563	27203	85308	98490	70206	104539	65920	99164	125046	100656	64704	36442	252924	136953	1477743	272944	225760	312579	235633	78506	735475	49163	896815	376200	175927	144595	184289	190615	196327	188085	135054	102859	43775	163576	201990	252803	271890	164446	184410	281696
MA0922	-	34674	14241	49286	5618	16240	22280	14860	13109	27892	11611	30802	31587	28392	29479	44072	72112	76579	54454	31926	5057	22676	52206	73908	42982	59079	52253	46308	35976	39360	10162	43412	47843	40559	91528	129324	122567	88546	108337	80251	45533	13223	102313	130244	122610	121523	102240	94171	139096
MA0923	-	172304	98608	140978	171463	380291	184333	175001	199839	325662	83166	410945	486613	283939	496594	190998	148328	180957	91125	40617	107966	139793	446487	208953	741984	1019649	753834	973925	404990	159864	90520	305699	992410	825128	130783	127181	123631	97891	97670	77798	114133	56625	103369	127961	115992	116061	103423	125738	157324
MA0924	lrp	541547	412828	490556	239978	445340	304022	165020	164792	239274	255789	381933	328970	231726	322253	691569	299394	253116	126765	50128	239546	269667	1056158	431004	1005183	1294293	1056563	1346459	964643	246093	270767	655445	1257080	1410316	245106	150976	140851	98212	116733	83063	248723	175203	147982	145726	123004	115648	103810	225904	171320
MA0925	tyrB	189144	111021	196539	97691	206258	157908	96233	84972	123760	110062	167572	170277	134574	165089	332288	201815	215432	151858	82148	104256	126233	558113	180385	433768	637476	496836	628032	518993	133097	106309	233555	463739	603268	244475	268956	272688	172390	229274	169511	204627	88811	236746	287250	237958	223587	196675	335012	304115
MA0926	-	52041	21966	69405	9252	23146	42594	20466	15595	41828	12144	42601	38516	32597	30980	69199	104779	85772	80522	18805	6924	45563	99605	92253	58754	66063	64404	54862	74914	54092	12783	70400	70316	81037	170769	199126	227848	151802	206107	162863	101673	18261	161409	248206	210019	215417	182067	239305	304242
MA0927	-	21921	8160	30975	6206	14004	16017	12722	8572	18252	8354	22716	20408	17077	19494	22338	43074	33920	31104	6994	5417	12625	27919	49993	36911	33159	38564	29707	15663	32462	5926	41014	54608	37198	63586	95724	88790	57250	77414	61769	32568	12743	70643	92333	81273	71798	75180	64248	104633
MA0928	-	33602	13584	44502	661	7504	25027	8337	3413	17334	9109	18514	14149	15180	8868	27839	62931	56988	45290	8807	3291	7890	26036	55122	6461	8237	6745	5782	10858	25419	6542	30031	11868	10160	101976	123552	140283	90912	117775	97781	41862	19473	86184	139395	132370	122151	105125	102237	153468
MA0929	-	89576	34746	115381	3263	22502	69962	21095	9435	39747	31199	44189	40336	44321	26799	100864	203974	192104	158297	24041	9597	20420	73905	149611	18242	19952	18138	12897	35420	66027	17870	81102	26119	35416	276649	366879	414681	271753	422614	331490	129124	55911	375817	500954	421407	399274	329043	355741	526586
MA0930	-	16775	6087	23806	646	4819	14966	4139	1707	9194	5411	6052	10284	8587	4535	16136	44707	25061	24356	2654	2249	4653	15772	27253	2725	4636	3943	3057	9655	14209	3944	14071	4663	8855	62329	79840	96094	62067	79858	62663	17573	9187	51550	83533	93229	95180	75135	92185	124565
MA0931	mttC	43794	20922	57577	3382	12761	30840	10763	6703	22699	13840	22887	21102	19948	15031	47095	89779	62918	52066	9094	5852	15261	49138	62331	19494	23526	22677	15601	32401	35261	11744	49226	25101	34069	150575	185891	210056	120611	178796	127967	51834	23717	133108	226980	198448	182362	149204	177459	247687
MA0932	mttB	79289	29373	117427	5498	22714	63103	23122	10685	45484	21836	44995	42948	45759	27590	98994	215149	147578	123382	28245	8381	28804	88621	149538	34327	34066	38278	25170	48423	83461	15723	91153	48367	61461	297374	422068	474532	289110	413858	293173	127921	40350	349414	494631	463126	415941	351183	436878	602687
MA0933	mtbB	85078	34183	118403	7418	23950	68118	23491	13891	45878	24196	55808	47063	44843	30870	103828	204777	155790	133621	27725	12151	41739	102077	139994	41160	49503	39059	32089	54979	74358	21415	101209	54570	63244	298516	378807	439226	279943	396248	316604	108162	41091	342190	492549	404880	379469	332873	373458	574938
MA0934	mtbC	64499	18087	81711	4173	16299	45227	15597	6838	38940	14534	31324	32256	26399	21339	56331	127469	101411	90093	15944	5842	26565	58254	96273	19064	22426	20595	16553	30151	47636	10354	58337	22693	30443	214784	252925	308511	189723	242912	203655	65126	22704	192825	297539	279940	270529	208553	262958	359919
MA0935	-	47981	14940	65995	5683	20273	31702	14854	9413	35325	11231	28805	31528	29413	26695	63493	105341	100819	85669	13990	5019	23359	52730	72313	30971	44690	34909	40771	29695	36162	5947	39378	32798	31466	131777	176002	176883	126281	159922	133492	69433	14963	148318	204026	196525	185653	160587	220334	316663
MA0936	-	114809	56469	121391	40777	85177	89232	53282	43594	76161	44424	89337	88633	71528	89751	228712	231426	258829	222773	128933	32615	117515	272391	169604	226985	239424	246428	213175	276664	106890	34820	160287	257326	243071	241828	288013	308460	216101	269886	208483	146474	46055	245528	313877	299128	286817	237624	308429	384524
MA0937	sufC	87724	43878	94959	24470	63786	63880	44232	34218	67190	32338	84999	73626	59953	83209	136946	171194	187734	158150	63620	24506	94787	230393	148878	139210	172419	171728	147416	152867	74542	29764	135198	152570	158736	212546	227823	250595	172530	220667	168016	89011	37012	188618	272019	237534	239764	197184	248749	338276
MA0938	cobY	46795	17894	56322	10433	24537	35949	24557	15359	40128	17797	42975	40336	33390	38650	68670	86088	100375	66792	26123	10741	30837	101677	90112	71516	78944	81807	65326	57564	44727	14094	69755	84119	67952	137309	158063	170281	120634	139615	131704	54191	27145	131261	184288	152773	154232	134329	144119	184487
MA0939	cobS	81657	32278	101775	18450	49149	61542	44007	34795	75681	35272	85079	87542	66281	71466	134317	157900	181316	140023	62460	28249	58370	185094	148444	146828	162917	164696	129356	109504	82077	32611	117660	169619	123146	225814	267018	296018	196920	261067	220901	106720	54855	251495	333226	292121	261017	233169	251728	358601
MA0940	-	55955	19540	76609	13283	27243	38137	25615	19376	46808	14324	52676	56083	42446	38019	72624	113087	114299	99141	30550	10861	34450	96119	99674	66606	69899	76741	80465	55878	56733	14010	79074	83763	63553	182226	218339	265694	162255	218074	170389	82838	25150	190536	261665	229021	227549	195810	222406	325740
MA0941	cobD	44338	19130	55623	6679	20847	33313	16951	13143	34532	19076	31634	33037	29362	25593	62389	102824	88384	78467	15220	11807	19845	75911	73643	40467	40759	38316	39116	58136	49407	13768	56954	52935	46745	140100	225993	253430	138581	189942	150187	66139	24784	189834	226942	213385	221105	191454	251844	330883
MA0942	hisC	143190	72780	158686	33104	81836	90655	69879	52281	102592	64047	118755	110037	88238	73389	315134	278133	288540	215782	94352	54978	99595	504895	300614	248099	279064	261084	233103	384856	155696	55410	292943	288721	256805	274103	326271	338913	236064	294290	248923	136654	68392	262590	372907	305399	295188	272551	281647	398597
MA0943	hisS	133845	53670	155571	39775	87824	101483	62886	49829	91876	64736	115884	133499	100118	109005	163068	279784	243013	197052	77114	46001	102286	243734	223040	233642	245141	252150	207726	194883	143158	59879	195390	288541	235712	347137	443380	473806	305882	412347	314858	159831	66957	327720	490519	460728	423899	383916	411313	554182
MA0944	-	132642	64904	214160	18800	40818	84854	37631	26332	70721	34712	61702	65881	60510	48796	146174	214872	230960	204658	47026	15157	61516	155584	228136	103203	129916	112574	99642	82826	117728	28190	146077	118637	109953	298592	419586	373857	301407	329700	297031	153652	44419	274508	395729	358519	344580	360238	324707	420437
MA0945	-	15085	5727	21796	622	4869	15357	2833	762	8038	5912	8468	6792	6737	4205	14383	41015	25981	23806	4486	1738	3886	18767	29528	4060	3380	4229	2552	7824	16992	4072	19672	7014	5403	55193	71029	69917	47135	64531	52601	19112	9222	60191	77492	66905	59219	55195	62026	78057
MA0946	-	26442	9439	49225	793	5435	23778	7421	3483	15328	10285	12036	14963	13337	8921	29837	64865	51523	43760	9366	2675	6520	34382	59926	10120	7281	8574	4973	14540	27331	7644	32440	9984	17234	106343	139910	159726	93373	125270	109072	40008	18414	104002	157851	140690	142835	124521	127100	187195
MA0947	-	35901	10812	47207	1207	9480	31005	6749	3781	17443	11392	13573	17214	16829	8247	60403	110705	95746	100185	12342	5626	13584	36504	70508	8728	7747	7770	4009	21049	38194	10719	33014	11083	17777	130411	216449	249464	131203	227178	144108	77402	32703	232003	253259	234923	200942	176568	223623	279808
MA0948	-	41894	15574	63835	1549	9862	32810	9788	3749	20188	15967	16634	19667	17935	9575	42075	110206	72548	62975	12730	7197	9273	48283	83534	13659	10192	13129	5719	19866	48181	8910	52164	20813	21968	163195	229730	237446	151959	205157	178324	66769	32308	166679	246625	211113	207432	185265	169380	292829
MA0949	rps15p	274253	225837	270340	131709	196901	135333	141049	159931	191274	48145	198620	311371	161902	249248	341750	289739	314053	245920	182836	49544	231385	672778	368753	438032	703844	617842	736803	660375	251154	45984	272294	551119	563822	156720	153501	139847	136948	125343	73168	153426	38893	132288	149906	140205	112515	98685	169863	185403
MA0950	-	40426	19472	48839	4564	15126	28599	10542	8614	22608	13589	22592	20517	17070	21999	45717	84330	67723	55475	11400	6209	26332	51579	68637	19748	20175	22606	18452	33743	39268	13294	52543	36559	33717	151987	166696	166362	124791	153669	126510	98304	23892	151398	197080	146877	137965	112161	132566	190752
MA0951	hemU	74364	25926	91504	5321	19741	52619	16901	9830	39368	25179	28902	32063	36279	32809	74864	157340	119941	90463	21267	10901	27779	72252	130736	23064	17547	19717	13598	43848	65951	19298	74480	34734	35915	258536	317381	355802	249129	309813	252050	147583	41807	266196	391491	336366	316854	264400	269042	390628
MA0952	-	88590	42131	110351	12074	35544	63642	22230	17376	53642	27518	54168	47425	46891	70928	115100	184169	181246	142221	42492	12393	106727	129832	160979	40622	35484	50175	22834	87107	81980	16762	102872	72898	48991	356300	409576	385771	366356	358799	256758	286918	43837	356290	396995	396854	354501	298919	429712	524939
MA0953	-	110178	44440	171905	8353	28917	76834	31917	14374	62315	38738	56745	55349	53945	38935	115750	244441	226065	167297	30577	13354	47603	111411	201658	40434	48580	47883	39219	44634	89504	28209	116336	57598	65315	345003	405273	440789	312966	392770	342532	148537	62316	327745	513023	420610	409370	369574	355209	513046
MA0954	-	111299	52080	182903	9569	31083	84833	28084	14184	58745	38185	60165	56768	55731	38466	125871	242652	233169	166730	35067	15200	56854	128559	203260	49821	55774	56542	50680	54996	111085	25967	129181	70297	72160	354275	446013	458318	313415	392771	330264	164565	59931	334606	485044	430921	438144	400691	411199	596024
MA0955	nadC	84939	37875	114461	11962	35994	56906	21886	14889	52944	30067	54561	47672	45316	37831	76910	157962	132550	109884	24017	21046	51382	101533	140049	51544	66101	54852	52033	56148	72581	24721	99640	67115	83586	213156	282280	260473	186797	218280	195533	92000	38562	206503	305968	264707	259771	235706	254372	353081
MA0956	ptpS	24542	11227	46435	1391	5703	17409	5539	1577	12024	10711	10680	10290	10239	4965	22349	43728	43064	36748	9756	2550	6906	29109	44753	7061	7449	9629	4791	11056	23077	6301	24737	10845	9329	67395	86874	80121	62240	76903	60014	29378	12840	69709	89972	79867	82243	75665	67801	98142
MA0957	-	355160	141235	533011	22444	88644	264650	84402	46502	178653	105120	150120	162484	146729	107271	399112	869344	686071	569372	136963	42154	157693	400939	644453	148287	158479	150412	114297	200142	357973	78414	389092	198366	217781	1255908	1704412	1770778	1178038	1496813	1176581	672921	142820	1307826	1820250	1705674	1657819	1454978	1770057	2252193
MA0958	-	96307	65665	109326	33478	74550	84132	39674	40806	71148	68837	86717	88261	60577	73577	138465	141115	109474	77578	24987	64815	77455	231541	201092	223638	264206	245229	238109	235506	141114	65739	213327	304024	386114	186948	201308	188864	131887	159799	132727	149477	63701	141781	217991	183925	192964	171747	182692	235549
MA0959	nadA	82257	40025	90573	30265	66153	65634	42892	31103	54365	36593	70159	82402	63865	82636	107276	142032	127778	93872	31968	30413	44458	164529	121383	132541	187745	145520	164407	120678	71250	31081	123079	162984	173959	180759	247245	242126	161798	224447	172481	90917	41637	189085	276479	220142	226761	203817	212172	303165
MA0960	-	95848	44763	149125	9484	30429	68323	27816	21048	55180	30060	63203	53492	45421	45963	115366	207236	190768	151777	34769	13403	63538	133252	217252	81123	74477	80084	65070	68917	111872	29092	156812	89320	79918	290422	387755	348461	248832	281671	301559	138901	44856	246592	410539	330550	322178	318178	295876	424103
MA0961	ubiA	45146	18231	77695	3281	12599	40980	13339	7533	27285	21858	21539	25857	21563	16946	55636	130457	97517	82325	17351	10654	18089	64895	112815	16653	19503	21299	15936	31320	54809	15180	60136	27472	25551	205917	275487	287897	190035	249416	191744	69078	33741	185876	309734	287933	288492	256136	261178	367336
MA0962	mat	87925	42898	112555	16857	46416	76083	29944	24342	60440	31823	61871	62143	42608	52817	142456	223315	208743	159247	45807	15830	74486	158352	175118	91686	123059	102794	100773	131123	100599	24587	133718	114681	158790	345229	377304	420759	300116	357470	284877	199056	44025	318080	466480	424030	396562	314079	415667	544433
MA0963	-	91533	44757	127470	23185	46899	84923	39954	28907	67930	36718	70515	71102	51687	57469	174439	211075	187345	154513	35192	24757	119093	222808	207025	138584	187948	149421	148385	149422	102907	35396	148120	155956	193225	342890	336974	390036	282462	349796	258681	199957	47764	290899	434294	386241	376578	332617	393810	486441
MA0964	-	43897	16005	71478	19648	43899	41443	16979	16402	32767	12672	41704	48796	35468	32344	68769	90060	85481	70571	37004	11045	112332	92977	196300	175471	121504	197983	116053	51700	93880	11393	144394	164748	94566	239355	181064	199780	227541	208889	144777	240842	13686	165120	218896	223976	234989	183422	285986	312520
MA0965	-	20767	8171	34059	1377	6842	20551	5015	5631	13510	9388	10334	12341	10608	9877	26970	64916	49697	41978	8694	3178	10678	29095	54746	11924	11162	11199	10902	14938	25205	7285	27258	17163	15539	95701	107883	143080	90099	122053	90088	37476	12316	87657	145239	132906	136826	117258	132513	171079
MA0966	-	23302	11771	39436	1397	5501	20272	4118	2988	10911	12145	8149	12096	8981	7515	33239	79370	58293	46072	10687	3222	7689	32289	54544	8624	7128	6857	4154	12818	30058	7600	36065	11681	15999	112213	128487	151789	105940	124706	110528	40738	16629	88870	170362	161131	169033	143619	142202	209000
MA0968	-	102279	49762	121161	26962	52964	77741	33723	28566	49539	58037	60292	66032	50276	61378	180343	241507	208585	157852	55949	39303	69678	189613	146619	130866	148136	143242	122182	154140	93496	50234	142502	159948	165118	296980	290642	307017	238809	307517	249001	189827	51761	235479	390565	371058	326649	282507	329223	462249
MA0969	-	58695	37522	54369	13882	26489	34351	15371	13899	21547	33286	25774	23279	22771	28472	100206	101161	97243	77759	37772	19134	54222	126844	65247	69706	88567	73232	69450	98411	42379	24495	74678	84816	94903	106582	107784	112170	86421	96968	88948	76521	25922	77808	132307	126103	107602	98797	116216	156191
MA0970	-	122289	53595	202638	12845	34457	102599	23401	24908	38382	55652	45063	72875	33821	49272	187870	328727	293522	226803	55130	21913	75326	195404	298617	80573	95310	93057	76777	98228	155582	41453	184403	110626	113587	484518	473414	553165	432716	487810	427791	252745	42524	377724	694615	592394	573331	488827	493441	767197
MA0971	fur	37002	16191	70173	5832	12838	30817	8713	8553	17308	16063	14152	27896	12469	19775	62437	111462	103508	88226	23496	5697	25289	49819	93969	32138	34468	36227	27503	29838	52752	12760	57177	37839	35918	147696	171126	175831	142385	162380	129112	83566	12584	129644	225378	198338	202873	181411	154027	253562
MA0972	-	135094	78299	139814	45229	86078	100201	45217	51548	65445	74310	87478	109810	71646	122983	224578	300200	277137	237115	135830	58540	204602	303862	236792	272297	352007	297137	311001	264061	134208	66211	223306	322118	353696	542872	471803	416967	533306	378651	276605	475376	58944	501862	532426	539790	447350	297227	434048	499977
MA0973	-	61568	26068	113369	3125	12054	43708	14015	6927	28640	29026	19477	26706	23723	13543	65680	143694	104748	96658	25275	10887	28892	76390	118332	27348	21898	25053	13805	27558	71421	22974	76229	45035	43132	183093	270568	231119	173040	201582	203244	85077	38840	175306	234105	200368	202282	221055	188059	227320
MA0974	-	13747	5049	28194	284	2554	13576	2383	2218	2900	3683	3536	8947	3262	3755	22726	41414	31585	26907	7650	1376	7316	23210	31169	6330	5730	6025	1972	7422	17670	4850	20632	6981	7776	66784	67130	87076	60613	63209	58166	25505	4648	45413	88594	87656	90041	82193	61801	116202
MA0975	frhA	42602	22809	54172	6787	20660	40891	13707	11373	14727	21368	25985	35623	17983	25343	74647	132699	104272	91283	22881	12208	38334	77816	98336	49425	47069	56359	42450	70192	62116	16476	89525	79914	83257	152268	181352	183637	140964	176187	157683	64922	22352	147887	251823	198164	181188	152106	174456	228104
MA0976	frhD	18269	8261	22715	3959	10645	17541	4810	6301	8754	7368	10722	11704	8581	10778	27040	58190	37328	29399	8584	3538	22134	36220	45601	26717	27930	28162	23795	25784	21912	7704	35180	30509	29906	64003	74525	87282	58307	78056	66649	25500	5840	55348	104054	86113	74883	64188	72040	103609
MA0977	frhG	25598	14798	29604	8317	15877	20598	9140	7162	11994	15057	16280	15700	10117	17089	43093	64398	50648	33778	12818	12780	21181	54873	50477	34779	43201	38362	37258	48221	31360	15685	45435	56894	53798	58173	73074	80337	57130	73577	65548	31436	16522	56621	96134	84791	72179	64728	63931	95692
MA0978	frhB	38545	19840	51057	7822	14146	29650	8788	5831	14032	18788	20597	19283	11997	15207	69393	90109	80577	63558	21592	8529	32718	63587	79428	35588	42294	40167	44383	44386	38718	13993	58999	49287	52996	122503	138401	150920	113513	137270	120086	54940	20860	113456	190062	158967	159392	139824	146239	207118
MA0979	-	52109	24471	99478	6139	14145	38714	13545	10322	21613	24427	22193	26614	19906	21349	62380	131956	104700	87485	25576	6990	29447	71074	104107	39177	38569	42113	26302	28544	61233	17205	77662	51197	43386	160022	205094	190481	182578	173136	171212	106409	21695	152860	240012	201099	213387	220828	147335	263924
MA0980	-	35331	19427	79066	2769	9238	25069	8475	6188	14367	15083	10846	15082	11145	11315	48403	93850	67242	63431	26386	5269	28979	50517	83214	26789	22967	28212	15274	23398	59698	11489	56184	32200	31183	117886	147614	134605	112293	101326	112559	86115	13985	88932	142500	139422	143770	149753	113688	174673
MA0981	-	9522	4326	17470	1216	4352	7188	3730	3279	7271	4719	7510	8606	6324	4914	13028	24723	21555	18503	3911	1732	7065	15315	25348	8758	12271	9033	8258	8976	13093	2914	14379	11674	12965	32045	49563	39072	33300	37976	33808	21076	5703	32745	48880	41417	40371	46585	35336	52543
MA0982	-	28333	10405	46536	2589	9286	20132	7384	5653	12933	10038	11657	13744	8945	9473	34716	67735	56455	50911	20760	5856	19122	40752	70605	17316	20588	22162	15347	19409	35712	8824	37233	25939	26005	93236	116167	107110	91361	100200	85569	60784	12306	74008	110846	110269	109008	104773	120029	148969
MA0983	-	9956	4703	17670	91	1633	7961	980	767	2629	4235	1060	2591	2346	1852	9474	20820	14119	12476	3534	1068	4823	13696	18858	2914	2211	4215	1439	5698	13481	2787	16972	6109	6918	31055	39226	41945	26532	28117	29514	21368	4024	23232	37237	34895	39853	49594	29217	42567
MA0984	-	46174	19633	87818	2150	9997	32409	9231	4244	16036	17654	14689	18793	16111	9926	51557	106576	93068	78033	22909	7595	23001	54741	99625	20571	14438	21447	10053	20772	57175	10770	63260	25895	29086	153127	234971	211073	162750	179936	176662	90175	21699	161402	219621	201841	188314	198107	161265	237263
MA0985	-	11217	5188	23145	1206	2445	8065	1949	2816	6507	7522	3203	5421	4376	3969	13886	32767	27045	19906	7869	2275	6467	18014	24263	6328	7213	6387	5121	7378	16425	6398	16569	10608	11391	41166	54893	57446	39899	41749	35990	23544	8526	38801	53895	47782	44277	61890	43945	70601
MA0986	-	47239	22100	62631	5109	16579	32333	11660	5424	18339	14157	16800	18379	14531	10700	92070	127856	97697	85746	25408	4938	38500	66433	119408	36384	42053	51397	38524	52461	58542	8296	70667	41506	54223	169864	206413	207032	156464	162687	124654	129122	22030	165576	215204	189821	201253	168027	231142	265200
MA0987	-	19766	10350	36658	1341	6497	15623	3854	2067	7667	14773	6060	8605	10318	5657	25443	41938	44565	38492	9583	4212	9977	26650	48351	14399	11403	13636	8460	7167	26385	10632	30887	15769	14478	63440	84855	76652	57289	63564	67714	41916	12917	58355	87645	69140	83200	85727	52425	97201
MA0988	-	49281	20637	90476	2640	8482	34327	10060	5543	19137	15972	17055	20024	16833	13258	63285	113389	89389	71437	22386	4156	24536	56431	102490	20843	16901	17347	10335	19962	52206	11677	49708	25610	26240	176444	216978	216121	163934	159026	161456	78352	14347	115822	217160	212842	222131	208710	203495	279438
MA0989	-	43607	17434	77365	5181	14598	30858	12988	7906	20685	11674	23300	30132	19218	19709	60388	128003	98800	77642	34551	6487	23909	68346	111902	37692	37920	45461	31073	33624	59884	9954	59588	48105	39385	170194	266552	253018	173968	214486	173435	93886	16420	165345	265849	244477	247542	221681	240497	347636
MA0990	-	65115	28244	104080	3035	15793	50381	11906	8719	21987	20666	26942	28815	20434	18908	86734	198471	140877	113490	26061	8245	27488	77464	130467	28235	26400	23196	17754	34471	78875	13647	68673	37280	39290	224186	319722	314546	225660	294367	240805	106771	24732	235690	358529	330600	290518	301802	271913	389317
MA0991	-	45673	22090	71491	2896	9946	36719	9680	5872	15851	12590	18893	19992	14573	12985	62281	127072	107916	92096	15509	4369	16083	49604	91241	17403	17298	16837	11460	22886	42588	8894	54869	22777	25188	155830	204902	225428	154255	195646	173009	78038	19206	160076	252399	230574	209044	188882	244264	292965
MA0992	-	13230	6996	20248	779	2469	10788	1744	1062	3584	5734	4315	6220	2567	2476	19508	40958	29203	30643	4657	2062	5127	16863	25565	4190	3944	4434	3377	6412	14875	3660	19776	6335	9013	43341	65659	62809	41924	59154	50180	23352	7791	61802	73626	68356	55588	48047	58259	72576
MA0993	-	35961	13603	53623	2685	10662	28229	7320	4922	10989	12694	16505	19009	10884	12190	46076	118825	71933	59105	12519	8138	13245	54170	81081	17081	15641	17876	10949	25316	46842	9512	53300	24588	29524	147424	213361	219725	136071	192986	140611	63253	15032	156907	234534	203016	202597	174823	179698	258986
MA0994	-	5351	2933	9090	131	1436	4009	1133	281	675	1804	1438	2571	699	1198	5604	14570	9338	11077	2235	998	2681	7038	12566	2456	2823	2234	1329	6948	7441	1753	9641	3700	4200	21715	32092	30691	17198	23082	21935	10949	2416	24022	30756	26838	25467	21395	24519	33830
MA0995	-	44802	15373	72556	3441	10884	32287	10525	7286	16001	14807	23524	25572	13430	20957	56727	107048	103507	83876	25673	6479	21789	52394	96755	27939	26994	32862	17141	25956	51088	10953	60181	36792	34322	141996	207804	192019	138624	169235	152087	84307	15787	160540	219335	185201	185370	186249	150927	226134
MA0996	-	45829	15370	78911	7237	16067	36973	13139	9646	26212	16616	32122	36967	23618	23005	51720	98426	90816	84970	14392	7281	28524	58885	115036	46258	40159	40698	32039	25363	62037	14122	69309	39732	39304	158067	195077	183369	147653	177818	143748	63413	21073	147017	221373	181008	195599	173861	144179	250332
MA0998	-	41492	16842	52654	4450	14463	29133	10894	6891	17837	12235	21108	23239	13243	13004	44955	73691	73665	62178	14981	7481	21504	53144	89376	25324	25183	30796	22331	25891	43050	8841	56736	33051	31879	116419	146367	148018	103325	121927	123942	56834	12646	112512	170111	142500	144226	139214	119149	183511
MA0999	-	70411	23138	114412	13153	28067	51249	28793	17671	35882	21102	45250	50953	37135	39061	74447	130754	146528	124480	38540	7130	43881	94832	152303	78255	88303	80832	77380	34511	71723	15022	79746	84937	63403	224785	255603	286348	204013	229542	224836	106437	24356	179645	310018	261045	281396	260278	218053	340549
MA1000	-	29317	11125	45120	5841	11185	18583	6662	6091	13341	12597	17250	18733	14096	11940	28121	67553	52622	47879	10747	6300	16735	41255	55851	21072	30856	25580	31399	15611	31678	8525	36252	28865	26173	80709	105982	100230	77467	94376	82719	36671	18011	74053	121673	92011	101763	103279	91689	127083
MA1001	fumC	48096	17146	65370	3870	10130	40054	10061	6682	18626	18050	20547	25776	17406	14183	58627	134981	85270	64951	19498	9316	17539	64995	93892	22032	23701	21255	17000	31442	56933	11781	71745	33587	35020	186864	242259	241661	172964	240387	193620	75712	18753	180826	296602	241249	236283	203549	201764	300290
MA1002	-	16746	6441	19207	1127	3972	12995	5281	3315	6467	3972	7053	9635	6136	7002	16276	49689	23599	20544	5940	2729	5538	20885	29508	8628	7947	8553	4024	13168	15962	2016	20826	10583	11954	69550	94039	110948	62675	93756	67769	26100	3434	57478	101673	105035	97349	83091	105815	148710
MA1003	-	35511	13764	45242	2578	9429	26336	8214	5635	12441	13010	18624	18330	11092	12168	41286	85246	61104	51597	11027	7061	17748	49019	65003	18344	16829	16953	13019	31923	34445	12019	53063	26737	25825	118187	162540	168076	106571	140541	116906	50289	20682	120361	183154	161246	159732	143125	136771	218591
MA1004	-	82606	33711	122181	4756	16679	57497	19836	14152	43576	18976	40701	50972	40472	29594	110678	208835	211301	178248	43076	6767	38368	91833	166904	34943	35260	38433	23322	37264	77563	15200	92944	41267	48273	302701	437129	465623	314930	373252	264839	157514	26421	300078	453730	443426	538971	476887	558181	825844
MA1005	fur	42280	15907	65786	11383	23267	33495	10631	9741	22952	12501	33722	34719	23824	23498	55524	88823	83197	66191	41031	8117	244349	57136	306634	74831	70588	84067	76329	33306	194638	13989	342035	84958	62863	136858	167591	170473	114643	120464	128742	74422	15976	113679	175041	167427	159875	147076	149301	211724
MA1006	cydA	68606	22487	95050	6642	22669	52482	17970	10187	31002	23034	32764	37680	34875	27679	75378	171376	117046	102687	32588	14090	105383	91158	191761	67144	75755	75256	65307	46363	128285	21876	211601	87412	66480	233899	336895	332373	218866	281672	254800	117770	39941	256050	364449	323153	310382	281108	297172	415149
MA1007	cydB	51118	18204	77849	6634	22079	40527	13048	8929	24897	22186	24954	31902	23817	20483	59451	146262	109253	91102	26552	10714	67945	76443	123847	43310	50248	45645	47566	43295	73803	20788	148683	57453	55873	212844	273247	331096	197729	281363	219263	93049	41364	214977	325199	296114	315718	272068	332059	424921
MA1008	erf1	62648	24552	105305	6053	16746	48329	16193	9498	21131	23317	26841	28467	24515	22529	68017	150005	106179	92285	26678	9560	28923	90981	128885	33885	35396	39390	30257	42405	76678	19801	91760	49764	49302	228306	295175	319275	212018	253194	238412	104140	30830	219081	327235	267071	264964	286473	266486	383155
MA1009	-	38988	19205	63899	5546	13261	23416	10792	9131	26721	20681	20834	27313	20253	19258	44677	83856	68160	59627	17977	9875	20515	49931	81567	34590	42646	34841	24893	22989	49146	14940	58485	50543	38231	111359	168725	140472	113013	122109	123762	64339	20700	116347	159428	139283	140611	145382	94959	162409
MA1011	cdhE	206154	118132	177941	50356	120180	113596	81385	87643	150071	141119	205101	125129	111298	161754	566032	598795	802817	741794	578317	119890	296733	643934	638081	243201	314220	248402	258574	553311	280896	111950	283399	265800	398250	4220830	3235868	2767937	6727155	4313027	2781048	4518723	99421	4129849	3220654	4243831	4407124	2489701	3252283	2632842
MA1012	cdhD	212508	124762	198438	35444	106486	125022	81958	72288	139748	80369	178653	130263	117122	151759	568998	700598	773093	713619	498676	68147	233690	704435	590838	239816	294106	268602	256017	587148	328420	60672	317498	296753	418695	4513610	3248368	2974822	6185304	3821363	2506494	4899027	79163	4251016	3408353	4288558	4202562	2011304	3462202	2970909
MA1013	cooC	138138	51298	145211	37988	99361	79575	87944	83174	166733	34302	205501	145789	124357	177122	348381	258341	512013	406602	279226	33686	246593	512690	507737	233389	312436	261395	274709	335885	169745	24920	175694	229464	278917	2092188	1328408	1146262	3482405	1381383	595874	2681198	30801	1973362	1438036	1791440	1820903	633810	1835295	1405259
MA1014	cdhC	366620	174547	307396	57535	168483	180051	156328	148008	297195	96739	382731	249330	220094	296574	1284581	1294014	1717229	1541762	1178201	85527	454550	1261761	1259010	416685	454264	467103	398782	982101	532043	80169	445403	423995	455723	3384402	2601415	2317203	5180376	3187693	1999273	3252321	78988	2935586	2405200	3290383	3024930	1739286	3185549	2729017
MA1015	cdhB	65278	25803	72767	13143	40143	49001	41718	36773	88969	27441	105302	72960	70904	86687	212858	219757	303415	242740	200998	24831	92552	202533	193259	78114	76390	81141	59870	198106	106830	21185	107731	98600	95580	455010	434854	370982	770487	474373	312394	484518	28325	459367	403102	507932	448707	266221	512473	492237
MA1016	cdhA	341831	175946	302452	67998	176208	200338	146126	146651	317447	158750	435220	278443	236742	329310	1094827	1250180	1531207	1355389	1004039	146055	440371	962804	806381	312741	290867	328081	244164	811793	428216	136435	421482	348035	356087	2247455	2007372	1752235	3263206	1952375	1085076	1965429	127604	2014449	1771192	2008237	1668627	891027	2178410	2063171
MA1017	-	63221	28530	75290	18792	39446	42848	19518	14942	34100	16004	39562	36408	26760	25745	74670	90548	74957	63973	21055	15272	42382	107561	100907	72495	81217	75781	70463	77494	56292	17804	74235	86349	89621	160151	195067	220500	125700	160639	122506	93587	17886	131826	190476	199053	184650	167306	262764	269704
MA1018	gap	64398	21764	92813	6576	18945	47954	16538	10895	32948	15084	26067	33958	30206	19839	79879	172468	120903	106091	26517	7131	36405	85800	127634	36619	35132	38438	28359	43893	63983	14136	74339	46190	56861	253020	349215	427761	238648	326974	239043	97601	26380	275111	371710	370698	398062	324405	431390	547444
MA1019	-	83376	29959	115171	2818	14224	57985	18531	9725	34441	19435	28665	33681	31554	22237	73649	158667	107163	99622	21881	8478	24875	78547	138136	22992	20645	21057	13326	31879	66048	15469	78255	33152	37127	251021	333268	376512	227289	287460	279824	88773	32958	228188	375875	331246	315262	299468	332488	453893
MA1020	-	81560	31589	115946	4450	20247	53133	18357	11454	37931	18734	35934	35509	29987	21672	107196	192191	172163	141390	34673	6695	32330	94130	153437	30151	36118	30921	21442	44628	77612	12373	83361	39251	45509	236366	364668	357130	264855	318373	246553	127539	20465	254953	367594	325725	320282	311309	340547	433931
MA1021	-	71344	49576	84362	13184	33475	53451	22834	15532	35339	54414	41147	40924	31330	30869	100381	141189	129823	113594	30833	35977	48759	142885	149801	60081	68476	67882	58428	90466	63617	45528	109439	71465	96541	219173	234974	224777	181751	208193	167248	118385	47104	209683	255515	206926	194944	165702	227480	276535
MA1022	-	130232	65062	135648	33229	85409	86307	69274	63452	120504	65394	139858	142011	100409	135635	228377	319240	360358	324068	173710	55678	113158	323455	226726	178047	236079	200740	224479	287228	142183	54062	176620	222956	262768	315547	426235	439628	331617	415284	295444	202953	68446	382110	460009	393079	380094	343759	455873	518311
MA1023	-	83346	36732	87087	18292	49168	57358	38991	31974	55876	43697	55482	64254	53279	58027	146768	181804	214741	176827	92358	33502	67548	230557	143348	110129	142599	119244	132649	181828	81220	32410	89756	115680	148597	180736	225105	226909	181170	217804	157359	110757	43160	195244	254952	210486	205056	180105	251451	272264
MA1024	-	18222	5159	34185	1350	2329	10922	2862	1033	6650	9172	4893	5679	5572	4019	14469	35891	29772	26118	5066	2794	6485	18673	28526	6923	4963	6119	4374	6825	17396	6399	22561	10007	8211	46747	78329	62465	47571	53220	53768	19656	10481	45790	61011	51664	54790	58042	41930	62860
MA1025	-	37274	15107	71528	2817	8797	24679	7472	2823	18349	16949	16217	18649	17756	9381	50223	81673	78919	74161	19607	5366	19644	40826	70256	18912	16156	19273	13576	15054	45052	9944	42677	21721	20777	102648	179686	146494	117415	135020	110542	69844	20227	125040	158811	135684	135839	149206	114838	146062
MA1026	-	41597	19516	70347	1986	10824	24778	9942	4903	15317	11874	15277	13222	16406	11288	49637	77483	78327	67130	17812	2994	21103	43250	78334	22298	24864	26623	19444	18750	40327	5975	43933	24846	27296	95640	137947	112767	103554	105220	90230	61255	10589	102727	118285	111466	102210	129860	87868	130870
MA1027	-	15285	6541	23291	1356	4129	10063	3590	2130	5326	5209	7316	5800	4364	4568	21345	28932	34173	34248	8915	1607	9022	17760	25965	10316	10178	8121	8134	8472	17132	3173	16183	11445	11295	38267	58896	42925	42673	37545	33013	44142	7392	48169	48868	39646	37746	44531	41801	41872
MA1028	-	112422	39640	169691	6113	18789	64431	23514	12420	55509	42719	40964	44419	41751	29064	116226	249132	197298	170343	45794	13827	36574	128598	199103	43683	50918	46403	34095	49997	102384	27397	107664	58011	59309	338343	480485	463659	303219	389903	311330	215089	59598	369608	450692	378294	429624	439097	473415	534897
MA1029	-	57186	28058	95384	3330	12401	37123	12367	6830	28349	21116	23855	23260	24398	14663	69955	137006	125171	119217	28324	7408	19458	70876	105024	28865	29737	27717	24017	35191	63253	19972	64507	35466	41774	198586	287888	251720	188048	233346	181846	124047	37214	239017	261838	207065	220564	236202	245513	285192
MA1030	nadE	126155	50143	177786	7001	31188	82873	28301	16031	64886	38006	55764	53712	50499	38907	130133	269341	242381	210506	40785	13464	41820	126983	209492	48585	59539	52469	48461	61689	111551	25107	108372	57759	65330	345648	518576	502320	319145	433170	330035	201652	63692	424472	485195	446153	472108	441442	511815	614287
MA1031	-	102632	39282	131529	15547	40750	62594	30096	20818	52523	46713	58026	49829	47542	44465	114012	214885	185135	169369	39070	28341	56767	141755	172782	91515	118058	88397	87426	86124	100867	37183	115327	99084	118680	228472	377235	329627	221786	290781	239112	151577	58730	313372	317201	267301	319715	313877	360650	413988
MA1032	-	24639	12623	42725	7604	14064	16087	7844	7514	17428	15985	21453	19957	15567	17683	37520	59739	52050	42979	17121	8374	20682	42380	51620	40357	52159	44607	44231	28738	35628	11677	47035	46226	39752	67213	97074	83005	70935	69463	66717	43240	18400	84968	82466	72925	76363	77406	71728	101070
MA1033	-	42627	20094	77425	6237	16085	25535	9781	10466	19104	21178	20551	20756	15637	18106	47991	92876	72282	59946	25678	11342	21872	55575	83020	27038	35203	30976	30071	27209	46010	14542	45215	28030	29492	88546	162673	140931	102662	125409	113818	57883	25498	113077	139806	111394	122832	140598	120142	135487
MA1034	-	79799	35579	133705	3254	15980	49840	17009	9403	40156	33923	34080	35562	32886	19128	91688	185101	167130	154200	31418	8539	34225	87052	148849	33593	32179	30091	18645	36717	74280	18509	91462	44725	46508	194359	347637	278805	220722	277480	223236	120868	46260	255609	305669	255065	247915	280003	241096	315819
MA1038	-	52991	20436	93881	1684	9409	34172	10450	4465	21105	23729	13785	18676	19453	11803	57988	121724	85109	74943	18785	7762	22441	64202	100381	24754	20353	22412	11685	26131	54447	16156	72963	35004	35943	144266	211555	189407	141490	166308	156458	73701	30551	139414	192158	166912	166125	186126	137723	177839
MA1039	-	9020	4862	18630	414	1780	4255	1278	1500	5295	3676	3366	4668	3812	2385	9867	24188	17525	18030	5786	1385	5089	13636	17932	5261	4222	4417	2795	4953	12843	2854	11302	7106	6870	28077	50798	37040	27381	31898	27821	16487	5846	28371	28417	28929	38321	39511	37943	32732
MA1040	-	65241	30108	137017	2859	13163	43990	14730	5979	29922	23043	21594	25885	27107	15835	84451	142655	127781	108522	28485	6575	25789	70525	131480	30075	28948	29280	17753	26947	63295	15557	64529	33333	39418	140449	238380	183075	173070	176865	152052	76235	27920	146652	168562	159569	162803	193267	161465	202248
MA1041	-	7220	2889	15875	530	1848	3360	1010	762	1322	4528	1653	1384	2023	1126	8011	15334	12581	9041	5421	2341	3929	4837	9853	3170	3022	3814	1624	2301	7474	3230	7520	5268	5006	14216	27184	17781	14328	13160	14915	8484	5058	14647	14336	13361	11737	20663	13023	13175
MA1042	-	136236	68467	264509	21949	45652	77150	41334	44131	102274	47312	94016	92808	75873	85372	168064	285540	258655	223380	74162	19733	106119	156298	305716	156016	192132	160640	156538	78003	161225	32044	179152	171911	136834	258139	463173	356768	311268	350986	273022	155083	46379	327017	347053	304958	326227	402644	335827	366685
MA1043	-	88845	37467	168897	3901	18002	47924	16430	9178	31068	24722	21007	28058	25510	12179	101484	233522	174441	132287	34956	9988	41450	100094	163805	30382	29955	26478	15788	44388	91786	16821	83177	43549	49789	200073	359809	317272	232655	296290	224663	109015	30125	282614	273613	268779	286553	316987	326348	318615
MA1044	-	7841	3563	15912	293	525	5457	680	694	2118	4959	1978	1843	2358	1470	10750	20712	15687	15241	5051	1730	4809	10051	13955	2681	2067	2774	1832	4169	11356	4617	9432	4603	6374	18582	38259	27415	18947	22664	19782	9985	5025	26066	23032	25408	21662	28562	23304	28473
MA1045	-	116929	54537	209375	15300	37128	66583	31181	22327	58534	32662	50347	54237	55343	41355	137689	219289	210655	177529	48947	14678	50985	139288	217214	84715	100473	93583	82396	64629	111969	24787	126475	97678	86397	267289	400921	326082	284626	293467	269400	140462	40370	255770	336628	311303	304000	332802	283453	355272
MA1046	-	33120	11615	58311	1810	7315	22802	7471	5132	15888	8106	8771	13077	11252	7933	37067	76318	48256	39070	12890	2581	10340	39241	52019	9988	11741	12733	8276	17087	27290	3444	25365	16675	16794	90148	137377	138395	79713	100165	83695	38601	7429	79150	101030	121612	130404	123544	126047	142663
MA1047	-	65500	27335	118846	2863	10798	36352	10918	4586	24684	19247	16901	21369	20623	12068	74032	123420	122667	104823	31259	4865	28016	69042	116259	24413	23094	24590	11309	23630	64218	11728	63139	29191	28944	153897	248429	217609	164089	195274	171119	71989	23969	151736	189764	182611	188089	225761	187702	214789
MA1049	istB	43709	19131	73659	1770	8613	26397	7783	4727	18575	16728	14691	16708	16704	9175	51312	104057	96755	90877	21978	6435	19285	44527	81342	17316	16271	17354	12027	18856	47535	12427	52092	22345	22322	108572	183206	168603	123906	152584	113158	62284	21411	144362	171609	154081	147361	153728	145944	184580
MA1050	-	21200	8697	37495	739	3454	12761	3528	1546	7658	9042	5250	5314	5504	3358	21055	40508	30079	26542	9228	2337	6262	21221	35294	8527	7003	6900	2809	11902	23622	7498	26196	13425	12845	39297	76369	54351	46408	50147	51967	26201	12188	56336	57527	49060	49451	60966	46437	56124
MA1051	-	28390	12960	48599	1755	7602	19955	5938	3680	12413	8830	11803	11954	12607	7096	36613	67945	52152	43833	12335	2941	11966	31206	57299	12196	14429	11139	8154	13003	30063	5944	30506	15980	17117	64752	115367	88545	75196	89808	78009	35444	13967	83757	93194	78355	78705	87584	82466	91927
MA1052	-	28630	9274	54354	4307	9987	14994	10121	8946	19230	5012	17816	18591	17338	15585	34165	60712	47502	41581	19186	2283	19405	32893	51936	28744	33239	34999	29502	11475	32499	3354	33500	35330	19766	64111	105949	89024	72206	83677	65915	34426	6104	61648	79239	69614	70107	85286	76618	80936
MA1053	-	55799	25730	118669	2156	10208	30873	9660	5245	17373	31596	10749	16184	14171	9202	66946	122320	79386	77626	29959	9889	31691	75083	108500	23956	19443	27859	12085	30574	70860	18621	63832	32074	36878	146557	233080	237956	154377	196365	171183	88664	25582	161262	190377	182554	204940	279277	199817	247431
MA1054	-	72101	28769	157267	2345	9522	39108	6962	5028	20114	43771	13147	18439	18965	10934	67328	143639	98077	94317	33977	12883	32764	82284	124914	29535	24254	26705	15955	33475	93961	25631	80937	45624	43704	144088	254645	202356	161220	174469	183442	103127	38172	187828	179288	165492	165876	232895	167404	201472
MA1055	-	165832	74489	289522	7953	35770	102767	37309	17747	74475	65844	65456	74414	62449	49751	194436	348035	311794	259541	76095	23529	71434	183214	322099	75028	72826	72454	46494	88075	163828	47534	189856	94570	98401	416192	663866	578863	454737	493925	414704	211313	78987	435685	586279	520609	518948	572885	472043	643649
MA1056	-	34666	16360	64439	1811	6216	23601	8044	2877	13083	13047	11559	11924	12804	7663	38843	70145	69857	61482	12170	5406	17523	36038	63732	15796	11311	13724	6072	13242	33986	11068	37924	17769	18685	88752	136528	112388	89537	104307	96165	46258	17864	97352	111214	96363	98592	111994	79558	120029
MA1057	-	40484	19369	90670	1706	9120	27093	8393	5355	19139	17717	15288	17944	14871	9015	54908	129320	91843	80166	22456	5711	19655	54563	102399	19325	14751	20893	10180	22292	52801	14655	58143	27501	28553	130657	242023	202801	138760	191183	138727	66010	25069	152763	192485	175136	189051	204022	187948	226287
MA1059	-	278722	133437	507207	18029	75182	167897	65304	39606	145185	94993	117627	122364	124251	79752	318060	611686	551350	449922	128179	29673	137931	305322	496953	154330	155104	161986	122724	140506	251123	60777	288672	193377	187612	616036	1080592	979785	710235	862080	663223	315815	112933	721035	885249	802469	856668	956557	976641	1128305
MA1060	-	95210	47522	163158	5303	18581	58501	21430	12904	39679	40693	38058	38920	34546	27968	112708	203379	156855	136307	44362	13765	41061	108980	163459	50609	45967	50638	34606	50179	104331	27739	106805	60639	65025	206890	345366	305023	232899	247183	234370	115698	40332	232441	293432	275724	245196	287137	234633	323136
MA1061	-	54658	24527	110505	5239	13933	35806	13552	12045	28564	20273	21723	24532	25128	19741	59621	107774	79353	66142	22936	9722	23483	59693	86515	32707	30504	32976	25912	25222	58728	14495	61391	51658	43528	133211	207769	187438	143291	152787	151169	81531	22968	139581	180355	164283	175463	202883	153412	191661
MA1062	-	143920	59381	232204	10423	33250	86727	35775	23136	68492	46948	56606	67921	65773	43931	138705	262491	234893	190314	53922	15547	61265	151434	221806	83005	72537	77954	56678	52688	109263	33505	112584	91968	79371	344593	526927	575967	349538	431463	334123	179412	54541	346393	483694	510125	545188	557735	640826	718911
MA1063	capK	118109	47417	188021	4202	23131	71795	25619	16278	51562	34645	46120	44115	49277	34538	110504	211705	162146	128257	41093	16054	35588	118039	185307	48648	49984	51779	27510	43350	93896	26039	98471	62974	51651	270176	375142	395903	269209	294082	255175	139914	48369	268448	370850	356831	395629	418429	347979	474704
MA1064	-	119670	56111	193220	5282	26186	73726	27794	19670	62950	51214	46770	56862	55297	40025	117928	225643	191761	159442	44977	18834	41445	122083	179067	61371	56749	67060	47552	51418	103559	31472	103008	74052	63970	274898	433045	401189	307327	332835	288274	176464	60208	335962	410271	365736	401059	417620	387697	482903
MA1065	-	73864	35251	124691	3889	17547	45405	16152	10756	27658	31829	22467	29392	28598	24061	100940	141141	124135	108981	31872	9033	31450	79174	102549	39573	36432	40238	23079	49330	63372	19343	64583	49102	49337	182125	247394	214210	155411	165322	141159	167246	43050	170675	212312	184629	208553	233727	261292	271361
MA1066	-	104377	42506	177321	6708	26128	63453	28929	21695	51091	34201	42746	47513	47777	38977	108033	201108	166279	127794	39206	10986	43222	101995	158696	70367	68122	73137	54190	59507	86320	22669	96487	66406	69507	223464	342807	293344	227295	251452	199112	182966	43223	257949	302485	274809	275858	286028	268580	341142
MA1067	-	151551	68339	262958	13106	41156	100960	43181	29115	79415	56384	81540	82391	74931	64076	148201	264358	249467	205620	56108	21996	65281	159911	234463	97364	100224	105064	87761	81906	127155	43890	148284	128515	96748	352159	503665	468348	351131	412891	330851	252096	72269	417302	492587	435139	448214	478898	472289	592201
MA1068	-	206662	77024	337118	24238	66969	145119	69152	45684	123901	72912	116801	131639	116056	97579	216974	407214	320120	268543	76182	28273	132011	237686	321734	157566	180100	168158	142784	120431	180323	51160	185704	176749	164200	507573	750035	760744	513464	624770	472657	350778	98227	553808	712510	699888	788549	773650	868459	1062444
MA1069	-	63614	27778	95079	3037	12091	38829	12473	6243	25036	32693	14599	21148	19817	14785	57118	116345	85241	82454	23674	9870	23131	56899	80319	20094	17557	18032	11664	25082	58314	17360	49497	25936	30344	134730	236809	224639	147942	183552	165811	116998	32518	173849	223586	204148	251778	261556	264941	311004
MA1070	-	30290	14063	55765	1865	6217	19603	6453	3355	15295	17250	9154	10379	12586	6114	32182	66138	50828	50696	12065	5363	10434	33607	50525	9978	8050	8225	5994	13163	31360	10799	29059	10091	14770	89737	138465	136172	87141	97694	82286	42310	21878	92513	122184	120494	130073	139252	144082	193559
MA1071	-	44160	14490	61506	1336	8718	25559	7479	4173	12799	11263	12189	15880	16426	8220	29956	66418	44036	40894	6932	3832	7734	23991	53378	6798	5561	4341	2279	10766	21027	7587	19757	6030	8151	87339	102787	129626	77117	112735	88976	31631	15403	96116	142300	121905	122747	110002	122425	168536
MA1072	rpl3p	950766	497085	610054	125262	462600	486072	188794	191316	326759	297291	288786	146517	249524	380755	1472334	1661410	1803296	1700857	1156589	207273	568298	2717052	1239662	1298209	2147140	1315392	1916845	2378207	674120	173373	429559	1428473	2558796	720975	501021	452219	556695	310604	196904	597561	178833	536570	468954	395445	329112	198287	581821	453534
MA1073	rpl4lp	291360	154713	211430	75688	327113	246875	164846	163119	302699	172503	273926	141676	209515	341340	704465	660590	1015889	925071	785967	186975	425150	1638549	958147	894998	1542795	924464	1298238	1279879	467138	123472	281519	926380	1675001	480850	428937	467958	537245	443521	314504	390413	113689	447225	545222	512768	486947	323222	505017	585520
MA1074	rplW	90435	40372	54180	32396	146297	72185	66062	76472	126850	60171	113023	64907	98025	159516	222207	171024	370976	311530	312537	53528	159426	401036	277865	362686	752413	376945	629554	358399	153517	41749	90881	340279	547489	147015	143516	150845	173543	149173	97884	123685	35830	120027	172630	202275	177787	129538	152119	225622
MA1075	rpl2p	202294	103995	145757	63850	250523	161127	113714	116173	215455	144838	220660	116589	138068	251956	520155	463511	735132	636030	615414	138692	295014	1103205	889221	674313	1228261	763053	1028507	1025202	403779	98987	246043	716053	1233587	288649	247880	238981	316634	239304	163512	277593	99620	262115	280867	279720	254078	164109	260876	291401
MA1076	rps19p	344063	219228	203313	65417	268539	227123	122822	123406	223131	157970	205847	107961	130460	210328	952488	1078242	1078866	1022304	703945	146284	297788	1690635	1342410	721070	1374901	786121	1056328	1733224	572348	129567	350815	762061	1708958	399271	307232	295384	430042	259722	132789	448048	103939	378541	335900	351225	257309	138899	386509	331759
MA1077	rpl22p	167359	105171	127965	53409	230859	139786	105644	117262	242624	83500	237417	130244	130373	253628	388640	353164	655974	526466	556348	97571	302108	970065	821845	604664	1059986	644491	871261	749450	399779	67690	214826	646719	1012697	281855	251652	272700	357611	298696	207637	252112	61037	291411	348082	321105	299503	205773	269922	338268
MA1078	rps3p	610172	423452	438024	130174	468910	392288	188507	201890	362398	308391	403955	203984	188675	358095	1275159	1507918	1729332	1580355	1233171	271710	496551	2413948	2464860	1204428	2068097	1234932	1876010	2188449	1136464	236886	638595	1404105	2481376	659083	492997	434025	720844	399721	253440	582539	195370	529129	479425	500533	402614	217330	422228	429047
MA1079	rpmC	846770	813112	952552	81892	273951	280468	79539	81544	104342	138300	132995	49806	64412	90122	1881665	2026143	1708443	1727411	902486	97726	354536	2511522	2347807	596186	1102160	802532	1243995	1450923	618292	93154	300136	513392	1125151	523715	382620	380025	367831	178690	88683	397347	85588	313462	301420	305778	190219	88618	391815	296200
MA1080	-	161614	104616	129701	43669	162256	105708	83649	92117	184924	70931	166101	98182	85280	184203	391031	271186	455265	360879	358435	80205	133459	702436	602887	463650	850353	538385	711633	619477	290815	67624	143471	506650	767344	180254	163281	170343	186895	151178	100304	162717	52918	163056	192657	188111	162664	104483	188369	220970
MA1081	rps17p	86560	47547	66484	34600	137606	77969	55765	69653	156611	31097	146876	86298	66043	151437	241181	237487	362593	318412	335909	39084	128372	465838	463151	359882	682255	379759	582484	531137	254067	30778	127630	445310	725788	175029	169375	164655	182464	160523	102708	160571	22654	144234	196264	181909	183444	129937	174560	210073
MA1082	rpl14p	325611	222961	287967	56874	189960	150395	80784	72676	150214	135817	163414	75563	69314	147632	566268	642095	756322	723899	534350	139075	171866	1015440	927842	517626	1038227	511369	891157	804934	379669	120082	213087	518027	937595	230327	196749	164541	259450	139322	89432	241195	79645	229185	200411	182433	124814	76253	153656	153333
MA1083	rpl24p	233542	116815	159935	81593	285647	174922	132693	149528	276986	90912	281049	139151	117622	283390	548074	424482	863412	789386	823366	114269	297996	1510617	1272165	728658	1510821	797978	1263556	1009949	478598	81127	230309	619606	1152922	258288	208328	187157	331328	174288	104635	245105	51617	253638	226388	200694	187043	96542	212625	214240
MA1084	-	242183	118421	196708	80144	262270	163477	126469	140071	270480	117177	283590	160758	122503	276708	572273	448614	829859	703117	675021	130683	238316	1033995	972819	723828	1447763	797398	1305520	1118673	579171	104888	295904	795468	1459240	306216	282836	262488	450630	317065	181698	342829	72427	342399	351954	333219	301983	200484	290051	342662
MA1085	rpl5p	279163	187607	177853	85813	246339	159464	110594	116218	213294	151866	227859	121382	86817	192956	645162	556998	896850	821038	535762	153661	201413	1191797	1096251	614514	1487977	660692	1314959	971460	463588	136342	243256	516308	1170578	285175	217686	200196	327264	196067	117566	281221	98340	267661	232594	225177	199799	109350	223006	228223
MA1086	rps14P	91413	36029	69466	39842	148676	70071	74629	72068	156268	37123	149298	85935	56389	128813	211789	140411	382413	279564	285890	51913	108200	634263	540901	340509	773807	383141	613902	334205	192094	37200	87857	241346	444747	115277	85432	77463	146795	81421	45281	91865	20391	74893	87595	92244	86573	45921	94110	95143
MA1087	rps8p	56873	36666	55096	40050	110675	43360	56497	77426	174495	54761	156677	108067	62633	141422	127227	105071	202274	147816	147501	68575	62669	284919	248602	264583	566888	288515	512926	195828	138245	51850	67200	224027	305297	109772	104465	103009	136070	111841	72709	88451	40002	105639	126507	120973	115175	87382	94825	152375
MA1088	rpl6p	226009	100150	145554	101026	297416	168454	148139	153086	292361	100390	335304	187520	122327	301276	557168	361854	675674	513072	386133	132213	151357	1199144	1127711	797720	1674262	866593	1267009	1071416	520559	106096	252297	745270	1211716	232008	205387	181533	286040	172038	121528	269982	60709	224829	221136	200202	160559	102771	184397	210312
MA1089	rpl32e	303598	189739	219727	97773	335199	224556	167592	163715	335768	264197	348572	208664	132754	296826	636082	601663	950224	785141	602134	300230	174498	1439718	1371653	799581	1666441	766081	1055136	1098790	587735	247360	321910	735349	1490015	387865	283513	253027	499326	281669	174226	327897	149963	255965	285562	309106	247110	167184	255725	291179
MA1090	rpl19e	291744	149650	223540	122863	355811	201733	172824	202374	379914	103050	389732	271893	127815	326896	835365	614763	1171897	1138640	1024686	111497	330905	1559150	1414142	794056	1915827	962256	1664585	1342639	654391	97035	312132	774304	1402814	382368	356994	332278	519492	413353	249676	417522	67804	422566	384968	400100	360397	221971	474552	407464
MA1091	rpl18p	429425	254174	397112	164499	385711	252012	210540	222663	422673	381593	477569	277417	137890	356333	917875	677038	1320752	1181809	1217867	354555	408668	2214360	1999125	984455	2134613	1114578	1985530	1281398	821589	338408	424997	767233	1355556	462303	303351	285931	490242	322097	236839	406104	212790	302428	315315	337148	309036	197314	336849	309576
MA1092	rps5p	144545	68595	104728	98832	247627	121090	125894	146769	284202	114938	303254	217770	104439	236977	369268	310228	643202	574808	736212	165783	165300	886671	885065	575112	1157326	553994	964426	744530	471700	123726	269475	670575	1159196	255099	200290	192186	423263	303544	213706	266767	71639	229388	226348	294534	263257	162490	213608	218939
MA1093	rpl30p	322742	204282	266861	100409	230843	151150	124255	132518	243550	108043	306317	209376	85743	245064	531548	441331	714911	695669	633849	125796	199546	956695	1122944	517967	1136639	552729	962512	861235	527745	114927	339395	539139	986274	312510	235306	240381	359910	279217	242794	299399	76439	285452	294645	312908	274787	197479	230772	280587
MA1094	rpl15p	186061	136204	163507	95831	200595	106916	94422	106523	184405	97064	281796	155631	72433	189919	344463	333068	596075	566934	465189	100805	186351	709635	928392	317942	977539	396700	932945	522357	318624	87483	239405	281277	671571	222130	182357	185311	260771	235973	176644	207634	68860	231392	242086	204199	209273	151082	152285	210846
MA1095	secY	285753	129232	278422	112584	284723	221772	147535	142408	249568	257628	353343	245280	172429	295174	475294	460348	656084	538223	320864	248358	206808	891182	741592	542812	877356	582786	760525	753513	352103	231250	379889	545604	794015	676399	618955	687610	666987	658608	554961	529444	210242	665171	870180	721512	671566	508894	693633	828896
MA1096	adk	83333	39061	70916	46169	96004	64420	54921	53008	95165	58442	103996	95393	61362	98512	155374	189492	266203	223890	220028	62029	79687	274715	219020	234172	317900	232334	294278	278332	149540	58111	155210	286860	346104	205871	197058	184002	280386	201604	128310	206839	50854	186912	192229	197291	202105	137380	205547	224189
MA1097	-	6481	3840	11485	2802	6399	5729	3865	4398	9153	1577	8685	11908	4980	9245	10719	12677	9368	9594	3962	2466	12234	15461	18134	16226	20255	18458	19225	11474	13622	1594	17890	31192	18063	32207	30797	24516	21189	17845	18721	27379	2298	16628	22023	22909	21811	22264	22768	27660
MA1098	camH	38075	13028	47814	2790	9110	22428	7258	4952	14085	9705	16122	15391	13250	11264	27675	56319	50386	39703	8629	2917	9204	27818	45015	12556	13696	12043	9004	11856	27170	5783	31866	15169	14255	80921	107016	108349	73192	98605	75795	36104	19411	77412	131780	106634	116189	98097	111985	163216
MA1100	-	166894	69971	241158	15282	52051	107186	49385	30901	101802	35684	94690	92745	92534	71514	184372	298613	296283	241330	61583	11545	82182	177467	260846	114113	140000	126268	105739	73619	136567	24356	144417	120930	107523	432433	513558	574234	465295	483295	413810	217975	42338	371484	596305	578692	550771	527987	458016	702640
MA1101	-	35157	15692	44957	2329	5675	18118	6181	2818	16043	8726	16077	13785	11186	7227	31885	51781	53459	39388	9639	3813	10464	24896	49396	12582	11331	14694	9899	13075	24266	6536	29023	14620	15146	72891	97519	88206	66125	72868	73381	37265	13643	65539	100434	89015	88716	90362	84304	123084
MA1102	-	79869	24817	110202	4510	20479	48876	18801	9555	41142	22564	33087	36833	35545	22129	74905	149970	119562	100406	20552	9135	29530	82700	136114	26624	28288	29806	18507	34016	64898	17013	71242	33149	40849	239182	313791	331729	226760	283413	224582	95141	46861	218190	349492	321859	295339	272330	291595	396602
MA1103	-	47003	15781	50665	28645	47397	43533	36737	32264	56139	24560	74870	92150	59727	82260	62710	90364	89081	70505	35144	20792	60107	128661	92013	151764	170800	167750	157380	81646	66126	24152	93577	201338	132273	130115	142106	179212	120966	148112	101763	75560	28048	126491	174267	164083	153978	129976	199649	236880
MA1104	cmk	59556	33249	56286	20686	47602	42268	36815	26579	47687	35980	66508	73801	50008	64583	95609	93649	75744	62570	25721	26117	53350	125689	82806	130333	142900	135993	134429	135148	63143	32814	130970	172854	155233	110667	124713	115387	91197	109635	86989	83501	32879	114336	135136	109154	101930	93059	110562	137283
MA1105	-	58841	33597	72250	10516	27714	40863	18682	14419	27881	26258	32625	38484	28314	27086	88584	135280	102572	85594	33264	16628	32887	98148	81312	59116	66421	59828	65863	83506	54768	23178	82788	88220	88685	152267	211950	247229	153698	213529	151607	65066	33586	167172	247905	226872	235608	210181	290986	341699
MAt4697	-	22278	46243	27138	8044	11003	14122	3038	4110	4759	10072	7451	6959	4449	4819	35394	30210	16547	12573	6274	6353	12223	52994	34898	8933	22429	15906	33307	51866	22238	7179	25231	18432	33142	23827	23238	19945	14093	17080	18350	25934	10202	20583	24383	18783	15949	14572	23634	18496
MA1106	-	56873	20002	73935	7997	18624	31158	14261	10358	24022	20166	31716	22491	23133	19674	50700	67381	74913	64327	15215	9848	19771	58242	97422	32861	36501	35133	27395	27050	40729	15855	58695	35622	33786	113925	133587	138133	100271	111596	87533	49296	25210	113717	157638	124784	129566	117459	100646	168206
MA1107	-	80429	22392	111958	1369	15710	49451	16875	8272	31001	34653	27229	26336	24275	20329	70725	152265	121225	101551	19109	11660	18847	72971	123876	24497	20634	22186	13646	32113	70052	22856	78013	32064	33409	223885	323847	312297	201797	246232	240573	96102	49648	247364	364700	277265	292500	269076	209923	362380
MA1108	rps13p	489362	295576	372940	223686	510638	269262	297855	377206	559467	193752	630580	698617	322346	593449	926106	746053	1201373	995444	796074	196650	697525	1896901	1415534	1173041	1931582	1366203	1681103	1638847	683998	196663	1052088	1137255	1537948	385011	357854	338159	396364	319459	179636	322208	129982	368500	371687	311883	281439	201138	430708	400768
MA1109	rps4p	463168	264254	497176	124110	268905	210666	184245	191590	281687	104713	319133	350900	168163	319803	734410	642421	721263	569707	315161	92504	376918	1246586	825742	634120	1057222	737562	870225	1195377	467629	84962	672573	697042	1021325	302758	269633	255660	247758	206771	152338	248284	69437	272521	297610	246975	202950	152905	305859	275404
MA1110	rps11p	144753	84886	136786	53445	124940	80134	76049	82147	159992	53700	178521	205702	82758	192149	248983	200613	252575	191577	131541	55171	136250	452701	274708	320677	549228	322611	466392	418159	162294	55066	285231	381214	474899	131137	142204	133830	108543	111425	89907	124763	32369	118212	166540	125964	113954	87769	149365	155532
MA1114	-	111956	41490	170333	6593	20541	74108	24720	13490	57274	38081	49105	49790	51638	30262	119138	244040	219900	176315	44964	11427	46575	108567	195277	43791	38557	44204	29979	47069	104325	24428	114567	57350	54537	316721	452340	463696	316739	381350	305034	161941	53959	343999	459041	409191	423850	414606	445769	589948
MA1115	-	9445	3834	13542	710	1576	5505	2156	1387	4786	3958	2573	3430	3527	2255	7326	13423	13206	14934	3685	1257	5380	9458	14548	3459	3967	2549	1981	2656	9961	2628	8421	5136	3869	18556	24538	27948	18300	20052	15742	10882	5884	18755	24557	23128	20178	23764	16891	26369
MA1116	-	58182	21804	91178	2164	11690	33408	10780	6669	25003	17768	24095	21439	26846	15131	61891	128694	111318	94457	21435	6532	22968	63273	108200	24808	23878	24834	15477	24990	53464	11054	64818	32399	32386	156882	226630	201426	157008	192999	166471	83836	26666	160767	210758	193097	190423	195834	173143	228165
MAt4698	-	3574	1376	2998	5519	7653	2822	3148	5115	5361	1475	11713	8961	7489	8217	5851	7666	3198	4662	1218	3066	5275	9293	9763	3799	12751	7887	23673	10740	5193	2279	6297	9520	14978	11351	11742	13730	8436	13052	12787	10130	1390	8692	18039	14931	12486	12887	11123	15248
MAt4699	-	4617	747	4485	1345	1992	2468	1199	1482	3550	1361	4391	3785	2868	2431	3631	10028	4519	2984	652	1150	975	4859	6430	2058	3392	1452	3333	3131	3380	1548	4623	2256	3276	16126	13908	18584	14763	15882	15594	4504	2894	13282	22519	24158	20204	19766	13092	21178
MA1117	czcD	57433	21962	89314	6701	16471	43761	14439	12861	36477	16961	33445	36994	30416	22598	63138	139828	97485	94154	23635	7479	33003	71063	133800	42644	41374	44553	36105	30158	71673	11215	84099	56207	42176	188482	269711	291417	184753	230068	206808	87151	24394	209204	288556	261376	260494	255231	247934	331923
MA1118	-	93837	34827	124449	5623	24453	57970	19617	11051	39304	26984	41487	36196	38361	25104	92181	187048	155146	127386	29708	13273	28401	91699	147263	40926	44499	40537	33412	46023	84274	20884	99634	55327	52707	255072	346491	362717	234121	301341	264592	102635	46323	271430	397717	335833	330192	283922	336423	410940
MA1119	-	101873	41304	148094	8857	24896	73140	22592	17221	51597	28773	50765	46385	43692	32863	108484	229681	202363	163035	42934	11988	36003	108421	171164	66420	58888	68829	41614	47889	91710	18467	129693	80114	66426	303523	432118	413288	293437	350670	326808	115860	54737	335127	449403	375382	368209	348926	353993	492445
MA1120	-	102331	44147	125835	7441	25872	60095	21562	13380	44461	29616	44894	41328	39625	27685	122836	215725	185792	148143	40962	10338	54198	116009	171635	119623	54802	131310	44054	57011	91622	21298	219752	144674	71213	252018	360196	370178	243591	327633	232500	112932	46312	284387	387951	357075	343773	309434	380787	488410
MA1121	-	71095	23741	99075	2113	14100	45992	14400	7464	27327	31005	23090	24411	20611	16012	64523	162328	124319	106413	22896	10053	19778	73255	119958	21174	21109	21158	11759	34442	67210	21452	71682	32119	32438	198119	301414	318804	198038	243712	224732	80100	51229	238628	316065	281433	283600	270423	287213	362316
MA1122	-	40186	15273	67198	1802	11318	25945	8490	3655	20193	9434	15813	16302	14816	11959	43977	80529	68720	54287	14886	3373	14588	38008	72543	20280	19351	19123	12027	18592	42216	7704	42822	21002	19477	102710	143898	140337	98880	108817	97625	49600	13720	102127	139283	121492	120542	119279	109264	158080
MA1123	-	47852	15121	74252	2414	8208	30743	10819	4769	17858	16110	16394	17391	17430	9815	41906	101188	68622	59843	17275	4513	20728	48624	86499	18090	17256	18749	15200	17884	52788	12033	45108	24289	22858	127284	174815	180694	123492	138740	134372	78325	22953	131902	184209	159467	150149	164859	160063	199988
MA1124	-	16123	6204	25366	299	2638	7596	2683	488	4123	6490	2906	4350	3546	2074	13825	24738	23175	16938	6169	1934	5399	14728	22574	4387	2501	4509	2314	4652	18341	3825	17744	8459	7047	39245	56304	51262	35206	40456	43077	21062	8283	39747	48599	44347	46325	48907	37055	52624
MA1125	-	53423	22372	95291	2892	11732	38194	11323	4854	27802	15834	19802	23089	23275	13995	63439	128707	107769	92512	23110	5891	21741	63455	101809	22671	22404	24210	14994	23600	53806	11314	62866	32579	33800	147585	228506	201904	157347	186421	157497	77687	22995	158593	199940	190670	184397	203091	179976	236209
MA1126	-	160949	55493	263097	8383	29583	107466	33746	18790	73766	59008	54856	68526	65353	36173	168705	363899	262239	243103	60334	18499	71681	189838	297517	68956	60758	64382	39821	74400	172360	38573	181283	90777	95051	488429	746951	775207	494955	565213	505944	246422	70336	515189	711960	701090	691930	641194	715644	921806
MA1127	-	108303	40799	144007	7306	28456	71380	23166	11960	52404	20805	50057	43603	46877	31868	100012	194008	176406	139901	32333	6865	38164	87132	159966	34791	35444	38977	30764	37860	75764	15540	87061	43880	36564	262853	391114	399975	241807	334628	285877	111705	33973	297507	404022	366472	346280	321839	369093	469596
MA1128	-	68012	26022	79878	6463	16087	38725	15331	8504	31466	21309	26281	27037	25699	20680	63221	127491	119019	99603	20381	7855	26888	66405	106844	30536	24644	31857	23970	29881	62269	14771	79171	40469	36107	174922	249506	223120	150599	195906	177284	91112	33834	191720	252582	201843	197613	195041	209237	263045
MA1129	-	82625	27249	113686	2709	13132	48986	14407	5543	31604	28632	27863	26898	27523	15190	75157	155740	148327	122961	24577	9691	22852	72347	121855	22279	22328	20547	11908	29387	73107	16732	82025	30376	37104	206748	326691	304564	188039	254331	213933	90997	43054	257241	312453	276658	284505	270003	278019	385558
MA1130	-	82232	27516	122062	2855	17073	64074	18606	9395	36579	20003	32535	36310	33369	19833	87883	205508	137555	115665	27545	5376	27987	95970	150601	20841	20828	23189	11376	42470	79885	13949	87409	39400	41355	283724	470839	385942	252188	371339	304917	135995	33054	378289	494083	406808	354944	343833	387831	488745
MA1131	-	60692	16013	74707	2363	11561	44712	13360	5597	32772	18920	23411	27860	27125	14064	53475	135517	84123	72078	15827	4776	12592	57606	103129	11590	13506	15127	6527	24304	54994	12894	53410	22174	24688	207438	307150	316524	200572	245518	217925	78336	33028	198318	327815	296355	276911	252847	282315	357282
MA1132	-	30088	8585	38645	1223	6368	23715	5548	2984	14871	9537	9242	12311	10400	7164	34086	82548	53783	50194	10992	3436	10648	29371	54909	8855	9187	7628	5623	17045	33874	6663	35272	15970	18844	103347	178284	183122	105328	144598	116827	56329	15867	127897	188332	165802	158641	145735	179783	221059
MA1133	-	62618	29584	99504	4250	16807	41806	17510	10583	36050	12843	33914	34579	32252	23506	65980	130090	133454	103301	24481	5737	35337	75250	113780	32102	45356	34693	33748	31358	59544	9656	69162	39248	46813	187649	253734	232297	183793	228538	180873	107508	22004	188389	263698	253322	213463	212052	198165	268842
MA1134	-	72210	32795	103447	4353	15872	46446	18263	8877	39458	11785	42104	34248	34727	22971	81269	142945	131902	101757	19026	5019	31011	77629	128301	28904	33310	25590	26514	32019	52091	8952	71629	30960	35653	215482	242451	260903	187872	221761	188595	89379	20291	183536	302925	258759	254829	222600	251418	333326
MA1135	-	10191	2965	14147	366	1536	6695	1903	885	3744	3632	2502	4031	3413	2372	8759	21236	15281	13486	3084	1510	3282	9449	17312	2949	1160	2855	990	3483	9897	2228	11225	4017	4595	32245	40435	40121	28047	35697	35693	8487	4986	29079	48987	41526	40329	37947	29289	40864
MA1136	hypE	81587	38842	102458	12723	34999	60989	24123	16751	50658	27816	62413	56474	44832	42085	101420	172217	154494	121545	29800	14046	42128	95239	118133	55462	63814	59085	56159	66648	74666	22071	106287	81999	83039	233375	337855	356524	221875	308169	246709	105161	37825	288685	393578	349373	327938	279522	319803	428978
MA1137	hypB	67562	31141	76983	25244	48115	51278	36099	27503	51396	22244	69819	65093	51840	63152	99264	126997	132864	110366	40282	17550	74626	122047	101288	149238	159819	152954	128830	98653	68115	23245	116421	155283	134108	143851	203442	189100	139135	170371	138108	85068	26881	167835	216426	166616	163305	153810	170472	231909
MA1138	hypA	40519	21087	51771	8990	19601	26987	14549	8741	23213	17921	25855	24535	19575	19106	53536	55304	61112	46953	13097	11022	20962	71222	51851	55828	56498	63446	47234	39871	30921	13604	55862	83478	56536	81731	96121	98645	65825	79665	81165	39049	17285	83884	113536	87384	86018	88235	71448	119169
MA1139	hypD	65535	29302	69994	10806	27829	38480	19296	13305	29413	21682	37815	37083	30961	26036	90300	95426	93815	74590	20538	13193	34786	101075	86295	70817	72503	76467	61275	74125	54535	19193	93018	91025	84206	128623	171911	154385	123458	149790	120928	64707	28703	144360	192931	154997	145587	141945	137041	211629
MA1140	hypC	45270	18239	64104	7881	24218	37540	20993	16384	46435	12287	37813	49247	35931	31060	79916	127900	100227	86545	29817	8879	38009	96270	116769	68317	67691	60676	57182	54267	57150	10569	70029	88060	78768	226632	291870	405487	205712	319582	161306	99960	16817	185326	337076	420365	381175	321972	475519	614804
MA1141	vhtG	151745	73870	154365	70650	167287	111266	110772	110260	184563	83577	263032	254502	168033	239295	262524	228832	252541	179858	74112	77404	105384	518912	313345	562936	549546	626951	464742	394257	209607	84674	363417	530858	435588	269662	341862	338922	236784	305224	260716	142391	83097	294874	427518	325997	329789	297098	281066	448288
MA1142	vhtA	140047	69058	135554	49876	121854	107164	97913	84072	125161	80278	204574	209202	141087	203561	261293	285672	262040	207017	89665	59629	104346	382112	206351	347547	369972	376972	354344	397744	168807	64356	321865	454078	391245	316846	416023	437635	291962	399745	306957	171417	85680	384043	489149	406185	411337	351984	408143	561565
MA1143	vhtC	55468	27342	52754	17689	33645	32857	27872	29112	36327	37914	54382	65419	48747	60881	115001	109980	111386	97712	32404	25588	43489	110639	78433	114084	104414	115495	115025	166377	55022	30558	91930	150383	143762	111240	147954	150530	99538	133059	109085	65184	35893	124533	163445	132410	149290	139649	129000	196969
MA1144	vhtD	45322	12531	47097	10034	21401	27400	18791	15317	26287	16876	31038	33066	28477	29082	57941	83747	72359	68299	16761	7524	19151	83021	69653	48448	53523	56604	51553	54338	30241	13902	53097	62748	58010	114651	152695	173603	115847	157663	104024	55723	21489	132027	194309	172512	161524	142532	187011	230681
MA1145	-	112742	46052	119260	21922	56100	80204	34061	25963	58026	37864	61516	65802	53311	45840	110005	167005	125736	124920	20513	31415	64836	125476	159828	102139	123058	100442	85852	73760	86566	35790	126936	120359	128336	234118	311562	313159	194448	264719	225668	113699	47851	275113	345719	299544	297142	265151	280019	394287
MA1146	vhtG	105119	36684	137902	9272	35566	87368	34851	18900	60870	26027	64669	67542	61337	46200	128790	235342	207959	161674	32293	12826	52001	130902	194441	47020	62510	46497	51418	65917	91787	23774	113093	59881	73824	419014	481785	555123	364083	478173	391785	202554	40525	414704	611392	540857	505169	441584	485393	688277
MA1147	vhtA	103668	33622	124867	9418	28340	68593	25732	15897	54288	34402	54565	54564	49717	34959	141401	269008	204925	163877	38363	16962	42456	130326	180675	49264	59759	54292	47795	76198	94869	23694	115759	62547	78868	409446	508772	547210	369936	467497	359502	226728	52684	444963	598112	508464	495026	432075	547511	721380
MA1148	vhtC	71702	23094	94903	3856	13966	54319	18597	8951	36734	24837	31210	36629	32612	22599	79397	165464	128920	105366	19691	8616	22524	78132	120618	22490	25988	24465	21217	32920	59402	17781	68901	30569	35366	271968	341923	368082	243567	308761	239361	140455	41598	289634	389912	346090	355719	325793	334069	488567
MA1149	-	197833	74477	262626	9858	37563	115645	40856	21287	101533	45938	89398	88013	88782	53974	200520	390693	353742	292239	55568	16354	58913	184832	342189	66744	59272	57402	43574	72698	166146	33944	194748	80004	91777	622083	810026	881034	590140	698024	576887	245087	79901	585757	897228	819864	858920	746247	863387	1216712
MA1150	-	31081	15120	35612	8541	15517	24098	7511	6381	17947	12658	19359	20142	14815	15027	39187	51156	37389	27559	8528	10585	25524	44589	57036	37572	40354	36884	37840	36185	38638	10526	55266	39973	49236	72044	118796	133492	66541	98677	73499	38096	10444	92358	130254	118700	105422	97374	135616	145853
MA1151	-	31922	14320	40405	6964	11150	23525	8341	6228	19713	10768	16390	16153	15669	12359	31481	57018	39573	36901	8618	9018	15522	40407	56886	23680	24903	26756	21919	26452	35945	12253	47623	34709	33575	93301	115939	110559	76069	93611	81097	35438	19804	82986	120895	104674	107604	92765	107303	137258
MA1152	glpX	157148	67814	161612	39700	85812	96537	68408	55681	106665	58340	130910	123259	90494	105388	204560	265792	282579	236689	94716	44859	129173	262661	237439	187461	243167	224385	196796	192872	139079	53055	243527	230154	224073	347182	409290	410731	323745	373542	280128	195165	70488	393212	496959	412629	380565	311825	403928	526499
MA1153	-	67797	26333	75161	10320	24846	45709	16987	14493	33658	24413	35832	37174	30275	26024	80799	149261	112559	92434	20611	12615	19169	86672	108211	46869	51503	48062	48213	59923	64484	20914	79542	62261	68406	215411	308828	351905	211538	301485	236334	103016	34043	256977	365300	312979	309353	259339	341950	409308
MA1154	-	6561	1133	7219	104	1357	2853	705	488	2671	3164	1604	2062	2615	1317	4055	8786	6429	5907	1425	1110	1266	4784	9715	925	1074	1575	723	2224	4208	1699	4941	2233	2385	14995	18996	19463	16122	17759	18173	3153	4086	17080	24571	19621	15616	15859	12039	21697
MA1155	-	254337	83164	323910	9046	47424	182851	57347	26103	122765	69313	106389	111678	105313	58227	278442	591430	496467	445791	76022	24065	74407	274363	454462	71854	64202	67444	42901	111134	237993	51754	266170	94895	113532	889443	1332503	1369740	844522	1131281	886483	369754	134776	1008520	1436884	1213885	1251618	1111425	1290245	1785377
MA1156	-	21518	6614	25723	1342	3092	13129	3584	2261	8553	5387	6163	6633	6430	5262	16750	35339	31887	21491	3803	2264	8624	21389	31305	10440	8588	11609	5398	8697	17334	4783	20936	12466	9071	48359	68912	54736	43662	44587	52391	26861	14039	55066	69079	48272	50352	57077	38373	66642
MA1157	-	26175	17751	37892	10470	19620	18324	11540	11035	24974	16815	34500	43024	24583	41144	40611	62175	50783	30761	12985	14731	27598	50873	46712	66758	65802	64125	68012	54661	31396	16574	60506	94189	71829	81914	94650	81070	62085	54401	58972	66590	19998	78164	86998	70009	74736	66127	75641	101877
MA1158	-	27328	13762	37590	1754	7135	16647	6519	5308	15162	8599	8840	13916	12003	8955	29172	57096	40735	33870	8902	3856	15951	32694	48702	23441	17706	20295	13587	12978	30750	6766	32505	27723	19163	80385	105773	105740	75579	72677	71255	40507	9563	74346	92633	95279	79554	95910	75764	106234
MA1159	-	6819	4005	12940	182	909	3989	1618	488	3318	2361	1706	2427	2151	1017	6095	15633	13049	8366	2302	446	3463	5843	10066	2315	1668	2835	1033	3821	7476	2342	7372	5005	4594	18916	28464	24657	19847	18548	21333	11180	2653	20536	26454	20753	19431	26273	15958	29704
MA1160	-	21120	6463	33851	645	2859	17155	3828	1506	5683	10146	6437	7972	7912	2371	19459	45185	37497	32502	9448	2335	8081	23814	38829	7085	4573	7071	3035	9423	25249	6488	23295	10872	11150	74363	108205	92839	69519	74840	69612	41881	10906	86052	92249	82205	85939	88075	70102	119314
MA1161	mef	97204	37478	155678	3736	16182	57522	16547	7493	39199	44037	27543	36402	36074	18183	101938	206394	151368	142798	37098	11907	36025	94610	172024	31592	26575	26915	14250	38247	95767	26691	91076	47541	41114	281456	414649	386733	272651	321807	296973	160140	53288	302362	390383	382469	379099	397532	335895	478675
MA1162	-	53348	18585	70201	1889	7279	30987	9522	3536	18014	26206	13797	15564	14942	9356	39484	97159	75335	65924	17496	7785	16285	48062	81229	15135	14066	12048	9059	20287	46474	14971	49201	19802	21800	142181	211374	196379	138908	171762	147513	80129	33956	165195	211207	180719	194907	199450	172506	261234
MA1163	-	176889	84874	181142	35648	88444	109667	64845	51785	100625	73738	115837	112379	81581	90363	221955	237575	215430	167270	43799	62100	78229	310296	243792	160001	211589	171701	174932	201520	126956	66739	206002	221644	241101	364777	435265	427125	311522	358569	307092	226855	90673	349097	457790	393395	381467	352918	407312	514748
MA1164	-	374577	156921	431885	67079	168573	239682	130592	87740	191739	101953	224330	212444	176613	182202	536129	572009	513464	413648	106409	62020	179444	620791	445148	306257	464564	348138	393977	419706	221892	75629	341394	324038	457556	917989	1021209	1122371	779370	925652	727462	530326	109058	810485	1184754	1052091	988698	874429	1065631	1366465
MA1165	-	56354	22732	65084	10628	27870	36791	19571	12234	38531	19717	36751	42878	34524	26956	74349	111375	82585	70619	16111	13071	30102	75127	91568	54546	58997	61925	51774	71264	50449	19626	66154	57297	68256	150358	202177	205960	142259	178949	145820	79095	29074	159103	216908	188442	184423	181211	198602	282392
MA1166	-	147960	68636	164660	37852	69204	81254	48386	47132	84230	34367	100034	95943	73597	86259	166985	191754	204053	144120	41296	21650	96438	191316	226913	146604	191475	157725	152891	151933	106374	25421	174439	158136	165837	259837	300857	311162	230652	251772	195208	177623	34999	253695	341661	301335	284474	258136	307209	393878
MA1167	prs	57220	25293	69425	23537	51066	41842	27526	24712	52346	33763	77054	78004	43234	68213	57500	84398	92412	67171	23565	25349	53060	97374	91378	101450	109215	109232	96374	65353	64095	34009	119221	146452	111256	116440	167995	146675	110160	119224	109022	59914	35045	128412	170700	134694	141262	134983	129711	197757
MA1168	moaC	38789	18669	48853	4614	17114	25979	12549	7549	24696	12330	26557	22245	19436	19152	46834	80429	70972	61230	13801	7389	31109	54418	69543	30731	37951	27359	27344	36914	36627	12128	54436	33673	48928	115461	153531	146707	108687	131234	106934	66588	18497	121657	172568	154469	136646	117771	156407	185644
MA1169	-	19592	5277	24777	1163	2373	13549	3223	2005	8413	5559	6128	4671	4857	3063	13882	32602	19962	17651	4085	1843	1639	15188	26812	4817	2669	2433	2273	8101	14914	4008	14424	4852	5007	56346	75432	79059	47674	59729	54776	18468	12777	35637	69452	58606	69770	65778	74936	99134
MA1170	-	124732	44525	147742	9372	30895	81338	28104	16803	62968	34663	66389	56144	53496	39092	150659	248170	230088	196714	60787	15958	58559	141279	198226	55198	73069	63861	60602	79062	101553	27814	125555	80904	90222	357134	480300	480514	331532	435794	359078	188350	57696	428501	530496	447440	445516	388208	464287	599314
MA1171	-	141931	53423	168880	59195	118463	103547	86303	95787	168283	50757	202609	247233	165740	176713	199507	266084	269387	210351	86653	39683	126349	303507	294578	309858	350860	364308	327416	220820	167294	44592	237732	342996	271923	451628	527277	566979	401415	480905	364851	310185	67798	444222	600668	520209	513239	453450	560695	719272
MA1172	-	221351	90391	280942	41147	101396	158824	98859	78245	172743	77077	196969	196038	156364	173309	298103	456697	390681	314655	74109	45799	98252	315708	343525	203344	249129	211139	215211	196954	191458	65149	246803	234671	233262	679116	781418	944339	614201	790798	614157	388331	108322	682927	978300	860824	932521	831890	887898	1205250
MA1173	gmd	170394	81175	174750	56284	109093	95014	94184	95062	142099	53047	170068	178670	136178	182458	222317	186155	226462	150576	81106	50770	116969	366200	162454	352882	389350	380845	349274	265578	137451	47708	247085	397399	323034	252798	250577	240511	182047	177670	160240	210740	47435	189959	230068	205064	194738	207734	252031	286896
MA1174	gmd	280138	138208	339942	90340	198165	185732	146379	133452	200127	74636	242908	223915	175972	232517	500192	360482	410942	305629	121673	68262	236380	727524	415915	492793	594060	582812	544699	440908	229017	67369	430366	460068	444059	449146	405190	397079	294997	311614	253139	349071	70167	343283	399029	349892	310077	326210	563319	484780
MA1175	-	72785	26145	106180	15440	27634	50121	26173	19116	44575	24641	49208	47961	38998	38985	70244	132367	92546	73523	23561	13067	38891	83847	114778	57958	65838	61450	65830	55725	72123	17880	80697	76226	73776	167977	280589	258281	164242	203631	183053	101716	30222	194549	242470	232350	230547	245303	239105	299508
MA1176	-	43170	12943	61127	6333	14402	29860	14232	12325	28751	16084	20449	27843	22951	22220	36255	77575	53553	47677	11596	7242	17383	45208	59981	22104	26812	19326	19078	17652	33562	9746	35901	27776	28543	95974	153048	146992	104824	127095	116829	53341	15595	111467	155661	149610	142646	155467	128147	180796
MA1177	-	92383	33855	142288	12593	32024	59675	33058	22544	58283	32201	55669	62652	51323	43206	116725	177392	163249	141528	32395	14521	41899	119894	152977	78552	80111	71183	60912	70148	78714	24320	92081	79746	86457	267650	393321	412304	265069	325329	252303	145533	46006	307384	386676	376676	381953	386406	458231	555643
MA1178	-	126952	50857	203583	19534	54845	85493	50190	42597	81082	43219	85395	93336	77695	79465	148109	247264	232227	199103	47288	18474	66292	162096	216139	113014	142944	121509	144397	74779	123393	33004	131074	132910	123434	349498	532990	516891	342692	405402	347845	196129	57269	399974	511811	495645	449477	471710	534395	686856
MA1179	-	187887	72568	275474	14976	48971	121254	57204	34936	112188	64754	81914	90922	93080	69559	198288	357626	346942	268013	76185	25073	73806	226394	303988	110006	124620	126519	94672	96420	153193	49526	167884	127984	131963	504992	695795	748012	522992	592856	482394	257213	92614	554952	712642	654237	723700	774101	689022	986109
MA1180	-	127857	50091	194884	6139	28529	77599	34157	23186	57958	43827	47685	51744	55591	39578	132461	231079	218761	179631	47660	15089	48520	138449	203105	63134	78208	77318	65591	71397	103960	26354	100858	71917	75911	309580	441233	431535	305917	358571	305479	165341	56925	317501	416034	402861	407399	457692	392328	530835
MA1181	-	136691	53420	230377	11186	36818	82794	35221	26375	70614	68723	62785	67335	59979	47253	127842	253825	204735	178426	52447	24244	69198	141748	226901	71635	74782	75086	58956	52875	129283	45445	138029	86664	78460	327500	529135	448612	326385	364413	332180	209516	79866	366775	446459	409773	443920	521763	445931	586506
MA1182	-	52465	18004	91521	10660	17957	33530	15753	14689	31560	26438	26941	33214	27283	27812	58560	120086	79196	76917	18840	9427	25949	59959	93942	29562	40915	33641	35568	24240	53907	16222	44448	32275	35681	144284	237616	226898	134569	179491	153867	92083	27092	149813	223247	217480	225703	243919	244047	303867
MA1183	-	80331	33014	131201	9975	26246	47830	25831	20661	41312	38690	44765	41203	40821	39536	84147	129103	110248	101071	28930	15876	35175	88533	120292	76793	85849	72391	73047	46672	73289	24166	82049	83447	74755	167554	233010	210057	164214	167736	164042	100689	37608	165908	220657	211378	198497	230312	194352	255048
MA1184	-	121707	49078	161066	14550	42734	76177	39871	32147	61673	44854	71734	60339	54538	62969	171489	192671	197834	143035	41188	21120	68944	218790	158144	132279	156708	153376	137382	148946	100364	35648	171682	149989	174565	212343	291695	274418	178264	211662	194781	132819	51475	211255	261027	239110	245558	237329	255898	320709
MA1185	-	95761	36749	120178	16325	42773	67118	43228	35182	80065	30269	88505	78731	69752	71658	120148	173694	163930	130051	34880	20512	66497	150477	165068	162420	185275	162524	174047	87017	89373	27042	132101	156703	133931	228178	329457	305662	218958	258123	200293	141127	40480	236114	314127	290160	295098	297610	264898	353928
MA1186	-	103515	35247	142777	9216	28521	76927	33240	14406	64549	31293	60875	61189	57114	39746	112940	227366	191384	151344	29198	10312	32482	119550	185171	51057	66861	50260	47275	48250	83729	17472	99083	64377	69293	326895	397520	449302	307489	392422	302528	137785	43851	296120	481030	439254	433789	391251	456139	579585
MA1187	dpm	86175	35663	112576	23003	47498	61860	35542	35866	70162	30852	83024	88766	62628	68896	112293	156162	155084	127154	31530	20910	59350	120610	150559	117485	167081	129093	144180	95369	86421	25544	125190	144645	119296	226408	289497	302406	209894	258838	222937	127631	51766	242683	347240	292304	277215	274945	286321	374509
MA1188	-	19799	5998	28624	721	4420	11433	4572	2410	9760	8841	10945	8138	9569	5795	18142	37190	35928	25221	6253	3189	4715	15760	30937	7657	7258	5599	6329	6204	14942	5655	15502	7672	8215	51210	70331	74909	53939	70295	59973	21989	11532	59052	86061	70289	77063	70318	64388	92910
MA1189	-	79645	42000	95446	17202	38405	48606	30124	20409	42301	32571	52343	46409	39759	44942	140855	173499	156771	115324	35028	18933	86968	174849	193973	87790	114677	89666	89197	126519	80965	31240	126658	95896	140244	318533	245357	246671	216196	177538	138188	212232	35449	258034	281484	209033	188949	161732	256752	268303
MA1190	-	249582	120187	292539	56267	113092	155715	79584	59014	126717	93445	157328	147498	117431	124316	313310	400185	379271	301808	77398	54213	133882	369078	340534	290007	330599	328077	287040	286251	198670	81143	324043	383630	379276	572642	692974	755178	482539	694248	577022	292753	125963	627284	878896	703166	707160	660005	686023	950890
MA1191	-	22271	10099	29986	3294	9855	18017	7502	4716	14721	10736	11050	16367	12028	10386	32384	53160	46618	32671	8442	5959	13707	41980	39726	21972	21925	23309	18101	30179	21511	9193	34478	27482	36112	76455	92188	106419	69233	74807	54813	40359	13643	75520	97978	87459	89901	88566	103441	118211
MA1192	-	90519	42200	111684	14388	40848	61613	28694	19338	48583	32020	58947	51770	44434	40927	134465	193557	165393	151368	48573	21281	64650	148837	139830	87201	103692	94144	82912	98636	94187	30632	144901	103361	126979	275276	337823	334739	233495	280272	244468	166021	45787	303555	375267	304378	302869	282543	329997	391358
MA1193	-	87869	30956	92779	11977	30509	57432	26036	15741	39375	30013	48373	47722	41719	35607	106351	155669	132694	105759	30679	19485	35239	144546	125432	78674	81464	89944	71636	84598	63420	26579	101210	90563	85207	234848	260643	255949	165758	220816	192160	117535	43151	237956	315187	236812	224960	201478	240562	291492
MA1194	-	68656	25096	81624	9142	22466	37975	16129	9809	25679	33996	33634	34282	27421	23019	76979	117674	99467	77039	24635	18479	22724	104916	87530	54768	55566	48638	46639	53508	53725	27443	66896	57133	57456	179094	251927	242162	163887	214307	178897	91235	38257	190193	278014	208063	211832	195341	195365	274747
MA1195	-	100797	44165	128837	5466	27306	69427	24796	13763	57043	21682	47805	52789	48362	29814	134367	244204	231836	187397	37274	9547	34913	91918	172577	43460	36604	45048	27836	44968	99803	16223	106537	57019	55337	365992	548010	596923	362858	477449	352164	161161	44014	402378	566016	542783	545755	482423	585908	791470
MA1196	-	59844	19603	81644	5938	17258	39694	16046	10540	29216	17699	27407	27052	25365	16199	64751	139302	90921	74594	21552	8284	20174	82722	106943	28305	36822	33577	25802	38964	60790	15269	71033	43375	43353	205357	289076	290445	189431	242203	219292	96628	31736	228904	313373	253197	251571	234140	311360	326606
MA1197	-	143528	57369	194677	6689	30814	93967	31888	13322	78412	28639	67212	68338	65235	40118	146449	307571	277399	227542	34614	10808	45590	139308	255650	49061	47162	52817	34303	57834	111217	22178	130915	61593	64724	470768	633586	678979	428215	578765	460758	192658	49266	480724	720942	613537	616825	567720	604491	831570
MA1198	-	43724	14149	59015	1759	8053	26619	10328	3705	21581	10433	19372	17946	18410	10410	39865	90378	75655	59325	15001	5603	15732	46905	82925	15456	14115	19244	9101	18523	37887	8787	45612	23167	22558	160480	227313	253888	142020	199255	155540	57473	22611	150563	246081	226262	230657	210788	196241	326199
MA1199	-	66434	22555	87899	2217	11654	36987	14566	5165	25676	23665	22670	21638	22715	12546	58233	120863	111697	94830	17757	9267	17985	58168	110615	16751	16160	18228	7721	22647	52199	16307	69039	31347	26236	179082	266291	262049	169242	216588	179515	71399	48833	215880	274501	226922	240037	228656	211647	319267
MA1200	-	61772	21859	78610	1594	12168	36392	12716	6788	30060	16023	19737	27426	20400	13283	68679	151340	103506	89598	15984	6171	30422	63167	120034	27736	19142	29577	14690	26833	69710	9418	96708	42586	34268	211496	334087	366429	197800	284979	226189	86816	27610	253115	327853	319367	326503	283616	361838	456837
MA1202	-	28753	13236	42627	1763	5873	16415	5564	3065	10298	6824	6514	7734	8427	4436	34123	60286	53343	39530	11104	1599	10154	29423	55078	9910	8153	9789	5083	11269	27573	5619	29769	14153	15634	84122	117269	116675	72052	95329	81769	40627	8590	89399	117476	109517	101795	113601	96675	133390
MA1204	-	104682	38632	135367	5317	23140	58868	19571	10318	37180	38997	36234	34972	36133	26349	109905	223428	183813	164632	36510	15231	30229	109881	171551	43510	37469	38152	23499	52220	93523	29949	108446	59235	53627	265219	450193	426110	269516	330861	300689	141964	68167	356941	408361	364973	366700	361566	381413	499840
MA1205	nifH	97880	29219	130021	3594	15001	56585	18171	8266	40121	27883	35995	37685	35511	18998	77275	185722	152448	134706	26275	11211	32560	88940	170616	29147	24905	25681	16313	35288	76281	19944	89322	38069	33271	303125	404469	415902	259261	345768	288679	109627	46729	292457	419904	391997	394496	358122	395592	548878
MA1206	-	25686	7473	34427	1562	3632	13260	4240	2144	8229	9614	7486	8690	6643	6105	18234	55926	31436	23132	6872	2520	6722	24116	41674	8809	8022	10816	6647	9472	21867	3987	25471	16398	12456	66771	114138	104562	60744	76661	74288	36060	13116	81655	101434	85317	84728	96434	91952	113051
MA1207	-	69418	24674	94882	10889	20421	35415	19028	15775	37541	28242	35784	35797	26645	24886	75246	119366	125388	94386	33066	11486	30676	99934	133862	47944	53702	52860	49726	40132	53707	22216	68828	51001	42818	146821	245430	221613	136228	175660	160143	75129	28324	171323	223324	196531	186197	204213	231099	275708
MA1208	anfK	101140	38918	127695	14125	33407	60024	30027	20990	51115	35639	54806	46217	46731	45605	101139	192011	165013	139070	53689	17520	52139	158467	197082	125224	133252	125929	110384	107549	108732	25650	131090	135123	132422	251739	402582	365831	249948	305045	257839	134566	43373	292154	366168	318086	311671	312580	338602	420158
MA1209	anfG	51824	18111	64644	2485	10734	28175	13521	5545	22620	12938	22290	21795	17369	17810	46989	96239	88312	67130	20977	4308	17576	55536	87127	25147	28810	23406	21685	26009	41694	8385	47768	28123	30255	129813	198812	189841	132578	153778	131394	67292	16743	144641	188502	161726	159083	167863	176028	217600
MA1210	anfD	161642	57088	209520	16842	47394	99309	38171	29357	83274	43893	74193	73658	65858	54106	163064	350612	302068	246085	70016	21120	73619	191233	299550	111436	137420	118864	111003	94687	156580	28079	166463	127129	122543	442663	723195	727019	432553	576732	443664	231201	72871	542986	687099	629419	617660	603266	670807	818918
MA1211	nifI2	36174	13948	46096	3940	12133	20388	8423	6230	17509	13991	19564	13372	15574	11406	34605	74307	67212	55696	11681	3466	15554	40578	67966	25256	29156	27831	24410	22726	33463	6313	39403	28271	22960	94163	144605	130300	93748	110674	99110	43872	17352	112513	143832	122781	119473	121038	131980	155579
MA1212	nifI1	12539	6029	24022	1050	3480	8292	3209	2004	7646	4931	6408	5824	5901	4595	14951	28949	26064	21830	8428	2113	6779	17519	29109	11885	10178	11831	6507	8099	17073	4213	17675	14660	10774	37259	59470	54856	39936	43105	38264	23965	7041	39696	49317	43254	47271	51909	44990	56914
MA1213	nifH	79781	29228	100178	2247	11954	46198	13753	8018	35767	25238	31501	29239	29792	14512	74396	168302	141776	114455	24430	8334	28654	76187	150535	18634	21767	23247	11588	30502	68773	17093	73142	31599	31239	251507	347255	365435	230512	278313	246240	99515	42979	251559	353122	340735	342874	304748	329578	471487
MA1214	nifI1	74187	24696	97565	2651	11569	38408	12596	5942	28331	11462	31268	24119	26511	12795	67449	125651	123847	99773	20345	5089	33760	65880	128462	21768	20410	23997	16328	26332	52790	7218	59747	26858	25310	197113	265538	299296	189393	249255	196252	83635	13339	196484	280913	267191	267461	253317	267827	357015
MA1215	nifI2	40908	14269	55450	2116	10458	26019	8813	3257	21418	8843	17939	20891	20466	9575	49022	94041	85567	60511	14933	2749	28724	49995	73677	25967	20098	25106	15329	20063	39068	5041	52874	30474	29386	142343	193279	222984	140178	175249	138442	68426	14760	161880	212952	199081	203378	195777	203945	257545
MA1216	vnfD	145915	46503	197061	8450	27723	89463	28340	14622	63997	34294	61651	60592	60405	41354	145162	298901	249496	206397	49142	14435	71336	155748	239507	67609	64615	74525	53350	66700	119585	24777	138512	82928	77434	459637	649738	678763	393567	563958	429034	192757	55144	479182	666622	617317	618079	581350	729468	875103
MA1217	vnfG	29853	8524	35975	1756	7013	18749	5073	2827	12380	3863	11797	11051	9893	7865	28190	57988	44903	36875	9735	1223	14020	29307	47615	10990	11274	13132	10233	16222	23770	2476	25624	15206	17439	84495	129504	137939	81132	113936	88391	38145	5775	106000	137223	132451	115655	115406	125873	152190
MA1218	vnfK	67562	21675	84939	2698	16986	44832	15954	8113	26369	18689	22490	23358	23389	17465	67331	157047	120908	99303	25690	7504	30133	75033	102597	35667	31320	31447	19673	40663	60280	12505	71633	52568	52417	173443	281135	264376	172171	238928	216352	99311	28824	243566	286902	245429	210021	223550	203389	287863
MA1219	vnfE	145909	43578	179074	11355	34116	83998	31526	18262	67680	38174	73156	62885	59430	44399	155103	291787	244678	197145	50986	19059	71521	168196	245911	79398	86205	91394	63827	93457	120828	29763	148973	89972	106081	429438	576176	622683	396429	515869	427355	190338	59403	477567	646374	563632	558142	508226	532356	775029
MA1220	vnfN	97297	32184	134680	6592	26941	69479	28736	13002	49281	28904	43397	42607	40867	34021	111441	228863	169691	136810	32946	14258	43927	126159	178119	44411	56633	56653	46259	60653	92137	21368	105787	62712	74406	321562	460089	503716	304920	416012	347455	145432	45342	363590	522282	457333	425569	392659	424902	568889
MA1221	-	76085	27506	109502	4042	17412	49220	14316	7617	35805	16379	36944	33176	35018	18789	92398	147658	142464	107446	26606	4881	26119	82641	134430	26534	25270	26971	24264	35302	53911	12611	66133	26450	37950	232278	295294	315218	220310	272007	208537	89333	27508	220848	335804	306987	284420	278883	246271	375465
MA1222	-	116626	39774	155781	4802	23307	75125	21810	10849	53182	31667	47034	49696	46227	30295	128196	262209	221773	191098	38313	11631	45837	125434	232717	36720	40868	36890	23998	49955	99995	19580	112053	45929	54357	412053	565216	626683	387698	512989	421620	168532	48238	412879	621244	582665	581100	547131	582045	793770
MA1223	leuC	29138	10383	45870	1862	6401	17375	7025	3023	13398	8749	11265	10094	12466	7635	27067	58079	47523	36665	8626	4064	9198	29553	49328	12374	13301	15320	12960	14460	26260	7416	33392	18288	17817	83334	116770	109691	74748	96860	89657	37125	13847	94273	124981	101890	92355	91145	82590	130969
MA1224	-	55033	20423	72619	7954	15678	30701	14567	8745	29818	19749	31073	26779	26068	21982	59077	99611	94306	79069	22473	7410	25263	69837	101617	49692	57030	48571	50735	31841	49286	12035	60522	60206	47285	160863	228555	215988	140630	173453	152743	67836	25473	157112	232991	189522	191946	187374	167073	235492
MA1225	nifV	45368	20318	59882	4335	12879	29428	10502	6448	19831	16228	23480	20604	17658	16752	52068	114225	94233	72536	17752	6848	24002	53951	87943	29389	31389	30665	27459	32900	42304	14718	62621	36143	34920	142468	225961	198638	138545	179175	135402	60609	30685	197143	213654	177867	166108	169342	186918	221157
MA1226	nifV	82969	31604	101213	6968	18256	46424	16858	8810	40640	24405	35874	29875	32323	19065	80099	160751	150508	116157	25100	14238	26963	89576	136266	36042	42570	37969	28651	31164	67619	16645	79176	52007	45994	240315	354436	342297	209031	257647	205453	91954	39678	265506	347043	306151	300590	283276	289553	413245
MA1227	-	114538	42684	154514	10253	29620	63449	27513	14787	50474	30266	52558	49909	39356	34408	122449	195631	189113	145826	40353	13040	38558	141816	178525	66766	81673	75256	67732	57605	91163	19422	106196	85437	81020	292383	414394	421329	264674	333450	297613	123809	44262	328690	444048	378741	365188	367469	352892	504797
MA1228	-	39068	16466	58547	4314	12967	24105	11055	7360	21207	14950	17439	19518	16404	15510	47159	92405	72989	64601	21217	8108	24504	58944	70160	30816	36849	33884	31926	28952	44482	10504	50814	39481	42454	122568	166193	180329	120249	142830	109663	65761	18208	122786	175305	156323	159878	172894	140881	210857
MA1229	-	65802	23008	87098	3497	16460	39563	18038	11154	32718	19867	30817	28877	26602	21548	67553	144562	105206	92483	24912	9374	22025	69437	112578	30390	36020	33307	28830	29477	56887	15541	64236	35071	40240	194251	281278	304245	188641	251836	202165	76315	34532	221669	301712	261427	255754	271972	235928	377061
MA1230	-	121701	43617	173451	8344	29003	78369	29201	13866	62193	37204	55229	59344	54692	37603	114167	243496	213375	172833	36879	11797	49561	126760	214006	58436	66843	62038	57893	46446	97034	25718	113707	69541	70352	353128	471421	486871	327256	414599	343695	150352	55150	381333	516546	442466	446181	446958	428241	634024
MA1231	-	99912	41397	153388	5200	22118	73202	22315	11566	48057	31398	37466	47588	45513	24348	102838	218155	197525	149753	29578	13894	31729	108806	187841	37124	38345	39779	20534	40155	97027	21823	107156	49320	60404	317759	453062	469628	296995	387334	326360	137694	58096	362584	459540	413231	413497	410543	392919	568434
MA1232	-	95735	37370	134280	3587	19338	60475	20634	10009	40051	25251	37982	37499	36401	18895	88926	186193	169328	141225	26891	10710	24495	86107	155173	27249	28196	31367	21850	33424	76462	19780	96133	38592	39769	275269	401611	394188	251095	321756	273422	117656	43624	313716	401101	352900	358087	334569	422111	504502
MA1233	-	69717	26679	94052	1639	10370	43263	14485	5948	26542	16237	27351	31782	26631	15937	60184	144882	116154	97667	22312	7348	19278	64505	118778	18028	20312	20905	9995	24630	57199	12765	67983	25406	27437	198562	265386	276813	188625	228179	202819	76161	30503	197899	269765	232961	242459	235336	227088	319407
MA1234	-	68790	22879	94550	2443	12149	42046	12479	5740	33505	31597	19511	25086	22746	12368	58039	126599	115848	81783	19130	9349	19554	70375	106886	18145	16237	17759	8766	24817	66435	19997	62463	23972	24932	200007	282868	319020	191903	235749	194460	92835	44821	230588	312977	279462	300288	284411	277418	384620
MA1235	modC	77410	29268	113791	4889	18610	54638	17826	12140	41248	21650	35513	31978	34003	21036	86072	174998	130792	107878	27738	8134	29626	83455	137085	37867	37781	43175	24579	41615	71902	16034	84757	47913	47963	235695	327023	330816	225634	272598	228139	111602	28314	244189	325093	284160	305027	309837	276703	401151
MA1236	modB	47371	18550	76539	5307	12460	37905	14635	8907	29321	17396	25398	31296	25169	18819	63325	114027	96326	75413	20152	6378	19032	62295	90911	30273	35843	30236	31311	23515	43960	17138	55088	34820	33395	193717	237403	264854	160827	219439	181213	65250	26828	196798	272634	239397	247717	228881	231651	311596
MA1237	modA	59458	24641	73120	8464	25532	38469	18345	16030	37821	15891	40593	38738	30112	28074	68755	140078	115904	94641	29020	8297	38720	74969	100797	51987	57949	61757	47647	45224	68001	14131	85844	69385	60509	171170	249776	238717	180999	209844	184083	88797	29309	211203	266675	225044	219766	203669	180088	274954
MA1238	mop	33557	12875	43254	24909	49538	27837	31756	33513	38489	5722	62864	60518	41921	50251	67282	63360	77780	46204	28695	9808	172463	110131	226661	179809	156449	194440	137091	86104	144029	8317	177832	211297	145585	102689	101297	83542	70557	52194	50657	118428	7726	80532	88715	79998	67840	63957	115641	110804
MA1239	-	23718	8547	36583	10738	12716	16956	9587	8746	16749	6881	23817	19772	11184	12043	21884	39677	40165	29761	11797	4199	81586	42361	197025	65766	47494	73988	32474	18955	84584	5962	104551	92590	27593	55043	76389	73623	47701	50416	62461	26068	4930	51429	72933	65286	61629	68763	57186	74092
MA1240	-	3061	1442	4539	225	849	1832	487	630	1110	1244	1413	852	1137	1313	3521	8475	4846	4130	1004	753	2317	4884	6547	1564	1685	1277	1169	3640	5096	1796	4325	3124	3024	9979	17695	15562	10141	11661	14370	4705	2168	17522	15869	13946	11802	12162	16210	19596
MA1241	fmdB	73644	31682	103924	3893	21228	57885	16653	8051	34270	27288	29508	33035	32917	15703	100579	197227	145479	125982	31749	8277	25460	83817	152791	26778	23505	25820	18185	39329	81327	18307	89729	39351	42975	249151	397563	394365	251708	351121	261029	116503	41628	309063	394270	354589	359038	347691	339180	472453
MA1242	-	48909	22768	96285	2031	12396	33022	11681	5321	23232	20937	18491	19981	22132	11244	66153	123721	107901	100313	27665	7268	28533	62751	99345	22073	20021	23610	10430	24156	62598	14697	64392	34746	32762	147791	232819	203255	157887	168310	158419	93693	28330	181038	212763	180239	194407	220704	199635	255683
MA1243	-	204401	83653	365265	12736	43646	121128	43188	25326	105391	82056	75167	89899	84061	56422	251919	485659	361698	311434	105949	24597	124398	242428	377533	107778	95992	107372	59781	94875	246405	57019	238177	145780	132604	596493	904905	751483	613559	631989	620272	386415	91971	595037	815745	746907	753658	864656	620002	898364
MA1244	oppF	65781	22696	80398	3062	14529	45136	14428	8459	29554	25192	26608	28259	27852	15616	71698	173982	114844	88300	21484	8855	19286	74022	115514	21246	21945	21174	14330	42700	58287	15889	61577	26367	33942	219026	301024	309501	191419	277496	213218	104205	38423	227222	332706	311058	282843	243888	315475	374559
MA1245	oppD	31729	13894	46440	1414	8171	27884	7881	4441	18497	13512	18407	16399	15985	11903	31489	99185	56315	47909	10029	4968	7625	38228	65522	13420	12312	13982	7328	20312	32257	7830	40360	17939	17970	118943	174111	169636	105565	140736	122923	45518	23262	122195	187637	154357	137019	121198	154668	194847
MA1246	oppC	42946	15137	55435	1920	12309	39224	11335	6421	25683	18095	20743	22517	21477	14344	50449	125357	69690	56308	11417	7760	9680	54042	82908	18605	15457	19087	11427	33620	38032	12195	50490	21204	27100	150074	214385	218834	139377	196821	157816	63713	24034	171951	249922	222852	197749	168764	222623	260185
MA1247	oppB	45596	15614	66790	1498	11419	35818	13393	7478	28072	20193	20944	23020	20989	13008	53079	112990	84683	96237	13480	8242	11773	59648	86503	12793	15428	13174	9118	27292	43668	14716	49021	19301	26032	158641	225717	254584	146352	206480	174884	65545	36097	202506	263139	232534	216872	197851	210583	267897
MA1248	-	44972	16102	69035	3031	9568	29333	14402	7138	30192	13741	26099	25247	20473	15660	56246	107029	72023	64474	17598	4715	13306	53522	82446	20355	22092	18534	11490	23124	42215	8652	44757	27084	22441	155058	208899	226781	141277	177508	136444	58797	21440	155707	218882	208832	213494	192701	205554	276246
MA1249	oppA	115533	45422	166340	8161	30410	82456	31988	16985	60653	37064	55355	62432	54096	45233	145443	289190	225444	169224	42968	15573	53708	155292	212691	60113	52194	62983	35831	85253	113130	28872	138289	84088	69401	389605	536918	516717	357360	443508	361598	188360	63442	399903	556677	491190	484421	446585	481328	640280
MA1250	oppA	134179	55153	177973	22318	54609	87168	37742	27946	79462	49735	66348	66369	66174	70716	148968	278910	239417	198848	61410	23979	97562	199846	256643	90807	78620	101563	56919	129141	132886	40670	168546	115029	93571	400126	529496	486078	352583	411890	340170	223947	71273	411914	536245	459461	461754	432873	491222	643971
MA1251	-	34861	12706	52961	3107	8760	24480	8103	3844	16917	13614	13993	16710	16001	13959	39658	81569	53281	45563	15364	5734	20943	42948	70028	17460	13696	18630	8960	19945	44853	9803	47558	26227	21673	115784	188222	168810	113511	136067	116050	54808	19487	119094	172552	156614	155580	159305	181868	216397
MA1252	-	34572	13179	56219	954	5353	23427	7158	2797	16452	12308	11776	14036	14016	10366	27794	58410	41597	41622	8905	4811	16749	36264	55532	13634	11405	13681	4913	10752	34199	7188	33492	18189	18175	97832	139594	117879	79859	80859	93326	48222	16497	75890	115146	109607	117879	124918	99155	150204
MA1253	-	19831	6541	31338	333	3721	12626	3940	1976	7594	7148	5972	7780	7338	3420	22477	52455	37638	39592	6679	2192	5849	16307	32827	5470	4208	4487	3354	8987	17713	5023	19094	6462	9818	69901	116403	110500	66820	90475	63874	31295	13337	68603	108468	102351	97868	83096	109312	135773
MA1254	-	7185	2770	11016	353	2244	4632	1341	1159	3013	4529	2702	2385	2405	2361	5825	10383	9469	6937	1830	2133	2955	9570	12251	4970	4096	5360	4732	2881	7998	3221	7158	5894	4752	17583	31251	24716	17309	20854	19153	8782	4736	21079	22758	19781	22628	20652	23810	28410
MA1255	rps10p	174809	112093	132626	59471	180091	134263	103116	114507	216546	93316	216525	255231	130594	243931	337833	232762	265723	185671	126237	86596	149749	706814	278675	592465	662645	599371	468856	735883	194101	78992	374554	802458	893101	157860	84514	77418	67611	58580	40604	157464	57855	87753	82895	66905	63069	53392	134387	107591
MA1256	ef1A	1058972	590109	823916	645992	1713073	937692	1061574	1182232	1922722	677666	2099888	1993914	1384859	2190475	2619075	2102690	3696153	2748231	2355923	739941	1508104	5689265	2946234	6193589	7149245	6779518	5894997	5082606	1924535	581069	2804339	6774828	6406703	1241898	963464	822997	1366142	690567	407993	1230870	443485	1157334	994459	951807	681351	400903	1051428	886942
MA1257	ef2	1883562	1096246	1499548	550286	1425298	1062037	799010	829955	1252321	794590	1413656	1198846	990785	1529518	4388527	3638073	4722884	3946141	2470947	762924	1238425	7259782	2719138	5353761	7270829	6184086	6383086	6181981	1699764	670644	2151777	5874138	7119380	1844895	1411794	1224643	1522512	845586	558162	1831103	558591	1578137	1366928	1283770	820279	542394	1665694	1336328
MA1258	-	354877	191566	316560	112287	351559	273976	188068	196618	376135	109630	418799	400931	300453	455426	995838	951801	1124179	815415	570522	115226	338274	1690666	724402	1321375	1575849	1422702	1405464	1481322	501669	100786	711463	1469488	1766897	566657	465881	386684	441165	286168	187044	506968	79723	414253	445808	374819	281702	207602	484954	435643
MA1259	rps12P	135863	59257	131061	84780	234586	116550	139728	144135	279016	67252	294531	275288	193697	323927	345098	228786	488240	323367	264816	96177	195468	898349	301966	1066548	1448521	1199660	1105948	511356	224842	68023	349005	977286	895683	217616	158550	137713	159385	109040	86869	179257	57951	147697	161769	138515	114599	94405	168467	156525
MA1260	nusA	322189	160158	372131	74373	193002	198797	91072	86042	156603	131982	184568	154179	114018	172719	541421	435407	408697	248848	98529	110091	249026	1205864	492771	809854	865724	820731	672963	627717	279187	122199	569368	944316	883461	374206	163767	137197	127777	86163	75617	239123	91599	118765	127852	116889	96276	86689	244072	158458
MA1261	-	103289	47989	98392	49548	132209	89644	74387	76501	134224	37452	154018	152218	107980	157539	300022	190960	268376	157110	82714	46062	182279	533789	264576	598848	699049	645323	544998	416253	160486	41180	266305	605344	522710	182739	141735	162963	117741	125052	104788	164654	31261	117350	167120	162489	137589	94847	207340	191178
MA1262	rpoA2	240673	116087	215326	43800	181352	157489	144100	141342	235350	81047	146774	141676	154956	234294	455772	343837	450646	333830	197061	78353	180125	813239	295020	564951	801488	601174	714297	620897	184421	57106	181113	583189	679012	458976	438554	393859	346486	377998	312542	335415	86706	394171	539009	414906	355560	304708	422203	492787
MA1263	rpoA1	404106	231858	310077	92943	318318	269300	224152	226979	338585	185115	210569	228220	221612	348615	859138	732556	899183	753100	494146	174143	347986	1428256	563949	962970	1206529	988221	978446	1352150	368704	117424	337330	962275	1270671	779666	675302	665606	673409	568367	426983	704793	137555	653008	775194	667200	579056	466573	745449	789471
MA1264	rpoB1	368802	159654	293941	90313	280874	245235	186870	186491	239870	159382	217804	235677	197774	299263	773294	639165	855360	753382	443402	113467	390515	1235572	481446	757164	1040415	849407	853905	975496	259189	93720	352104	721482	957181	786057	726121	774048	646649	668471	488403	594243	125656	659995	890556	766416	730088	545532	928031	1023016
MA1265	rpoB2	377416	149281	333832	123858	326409	278142	228551	164971	210120	149515	292587	269890	220312	347437	888553	666357	990497	764620	423830	85340	577661	1517375	475769	1115623	1322851	1289683	1178753	1177767	326460	110146	562394	1075414	1213625	771519	692005	685777	568463	609583	472220	639743	133321	667109	828795	685641	615352	507264	833809	857113
MA1266	rpoH	15223	5775	17768	12344	24867	14273	17433	9331	12733	8065	27252	24047	17680	27909	23038	16351	22305	14692	3714	5581	32880	48669	19899	52789	68987	54446	52983	30678	12717	7836	22468	50448	41864	26548	28169	28608	18923	23476	20986	16967	8860	20113	34633	26286	24215	21217	23343	31125
MAt4700	-	3522	1506	3492	2525	4479	2793	3575	2778	5075	2610	8279	7989	4779	8590	5791	5746	4487	4092	1241	2246	3491	8783	5915	5187	9290	6555	9074	6192	2465	2157	4625	9144	7622	6205	7940	8298	4271	6061	5217	3913	3025	7165	8220	6266	7822	6391	4328	11152
MA1267	-	192392	84220	289452	11232	44564	127723	49996	27388	104222	63088	85847	87354	95170	64954	210853	327731	317714	266663	53926	24588	60677	189907	292646	80277	82906	85549	64359	90924	135979	39528	165781	90353	91421	526785	668523	702443	501313	568790	492689	263472	82615	499917	724262	662484	676176	630709	612887	916340
MA1268	-	38171	18583	60667	2957	10572	24506	12554	7234	18603	9147	17394	16047	16859	12952	46277	77575	70248	60103	17070	3779	16142	39365	57303	23966	23673	28051	20616	19650	35202	9353	42895	26948	24957	96423	131795	127599	94268	118417	89737	61216	19169	104969	148746	123177	126554	136171	120383	165266
[truncated: 3,357 more rows]
[truncated: 13 more columns]

## Sheet: RPKM Normalized Read Counts
Gene Locus	Gene Name	LK10_TGACCA_L003_R1_001.fastq	LK11_ACAGTG_L003_R1_001.fastq	LK12_GCCAAT_L003_R1_001.fastq	LK13_CAGATC_L004_R1_001.fastq	LK14_ACTTGA_L004_R1_001.fastq	LK15_GATCAG_L004_R1_001.fastq	LK17_GGCTAC_L004_R1_001.fastq	LK18_CTTGTA_L004_R1_001.fastq	LK19_ATCACG_L005_R1_001.fastq	LK1_ATCACG_L007_R1_001.fastq	LK20_CGATGT_L005_R1_001.fastq	LK21_TTAGGC_L005_R1_001.fastq	LK22_TGACCA_L005_R1_001.fastq	LK23_ACAGTG_L005_R1_001.fastq	LK25_ATCACG_L003_R1_001.fastq	LK26_CGATGT_L003_R1_001.fastq	LK27_TTAGGC_L003_R1_001.fastq	LK28_TGACCA_L003_R1_001.fastq	LK29_ACAGTG_L003_R1_001.fastq	LK2_CGATGT_L007_R1_001.fastq	LK30_GCCAAT_L003_R1_001.fastq	LK31_CAGATC_L004_R1_001.fastq	LK32_ACTTGA_L004_R1_001.fastq	LK33_GATCAG_L004_R1_001.fastq	LK34_TAGCTT_L004_R1_001.fastq	LK35_GGCTAC_L004_R1_001.fastq	LK36_CTTGTA_L004_R1_001.fastq	LK37_ATCACG_L005_R1_001.fastq	LK39_TTAGGC_L005_R1_001.fastq	LK3_TTAGGC_L007_R1_001.fastq	LK40_TGACCA_L005_R1_001.fastq	LK41_ACAGTG_L005_R1_001.fastq	LK42_GCCAAT_L005_R1_001.fastq	LK43_CAGATC_L006_R1_001.fastq	LK44_ACTTGA_L006_R1_001.fastq	LK45_GATCAG_L006_R1_001.fastq	LK46_TAGCTT_L006_R1_001.fastq	LK47_GGCTAC_L006_R1_001.fastq	LK48_CTTGTA_L006_R1_001.fastq	LK49_ATCACG_L007_R1_001.fastq	LK4_TGACCA_L007_R1_001.fastq	LK50_CGATGT_L007_R1_001.fastq	LK51_TTAGGC_L007_R1_001.fastq	LK52_TGACCA_L007_R1_001.fastq	LK53_ACAGTG_L007_R1_001.fastq	LK54_GCCAAT_L007_R1_001.fastq	LK55_CAGATC_L008_R1_001.fastq	LK56_ACTTGA_L008_R1_001.fastq
[truncated: 4,613 more rows]
[truncated: 13 more columns]

[truncated: 1 more sheets: Upper Quartile Normalized Read Counts]
