# Supplementary material for: Genome-wide gene expression and RNA half-life measurements allow predictions of regulation and metabolic behavior in Methanosarcina acetivorans
Source: BMC Genomics. 2016 Nov 16;17:924. doi: 10.1186/s12864-016-3219-8 (PMC5112694; doi:10.1186/s12864-016-3219-8)
Supplement: Additional file 5 — Half-Lives. A table of half-lives measured for genes in M. acetivorans. Only genes with positive half-life and coefficients of variation in the fit <0.5 are included. (XLSX 756 KB) [file 12864_2016_3219_MOESM5_ESM.xlsx]

## Sheet: MeOH
Gene	COGClass	arCOG	COG	Function	Gene Name	Half-Life(min)	Std. Half-Life(min)	STD/AVG
MA0001	L	arCOG00468	COG1474	Cdc6-related protein, AAA superfamily ATPase	cdc6	60.3132	10.6884	0.177215
MA0002	-	-	-	-	-	20.8622	0.867765	0.0415952
MA0003	E	arCOG01319	COG0591	Na+/proline symporter	-	18.8184	1.21093	0.0643481
MA0004	L	arCOG06699	COG1484	DNA replication protein DnaC	istB	63.3092	11.8504	0.187183
MA0005	X	arCOG02126	COG4584	Transposase	-	52.4767	12.0142	0.228944
MA0006	E	arCOG00119	COG0076	Glutamate or tyrosine decarboxylase or a related PLP-dependent protein	-	102.456	8.2377	0.0804023
MA0007	O	arCOG00607	COG1994	Zn-dependent protease (includes SpoIVFB)	-	75.0065	6.98373	0.0931083
MA0008	S	arCOG08969	COG1916	Pheromone shutdown protein TraB, contains GTxH motif (function unknown)	traB	82.5347	1.9755	0.0239354
MA0009	-	-	-	-	-	72.3695	7.3171	0.101108
MA0010	C	arCOG02695	COG2037	Formylmethanofuran:tetrahydromethanopterin formyltransferase	ftr	131.389	32.5307	0.247591
MA0011	NT	arCOG02380	COG1871	Chemotaxis receptor (MCP) glutamine deamidase CheD	cheD2	43.5688	5.15306	0.118274
MA0012	T	arCOG02381	COG1776	Chemotaxis protein CheY-P-specific phosphatase CheC	cheC2	61.7742	8.50404	0.137663
MA0013	NT	arCOG04402	COG1352	Methylase of chemotaxis methyl-accepting proteins	cheR	39.6513	6.26337	0.157961
MA0014	NT	arCOG04403	COG0643	Chemotaxis protein histidine kinase CheA	cheA2	64.7628	9.30479	0.143675
MA0015	NT	arCOG02382	COG2201	Chemotaxis response regulator CheB, contains REC and protein-glutamate methylesterase domains	cheB2	46.5452	7.83604	0.168353
MA0016	TK	-	COG2197	DNA-binding response regulator, NarL/FixJ family, contains REC and HTH domains	cheY2	65.0745	8.56169	0.131567
MA0017	-	-	-	-	dyhC	44.2574	11.2008	0.253084
MA0018	T	-	COG3437	Response regulator c-di-GMP phosphodiesterase, RpfG family, contains REC and HD-GYP domains	-	52.3635	7.55716	0.144321
MA0019	NT	arCOG02362	COG0840	Methyl-accepting chemotaxis protein	mcp-2	60.186	9.59965	0.1595
MA0020	NT	arCOG02395	COG0835	Chemotaxis signal transduction protein	cheW2	22.5868	3.64183	0.161238
MA0021	GR	arCOG04923	COG2610	H+/gluconate symporter or related permease	-	27.1564	7.05564	0.259815
MA0022	K	arCOG05450	COG1321	Mn-dependent transcriptional regulator, DtxR family	-	29.0162	7.77738	0.268036
MA0023	P	arCOG01005	COG0803	ABC-type Zn uptake system ZnuABC, Zn-binding component ZnuA	znuA	49.7351	8.47863	0.170476
MA0024	P	arCOG05372	COG1121	ABC-type Mn2+/Zn2+ transport system, ATPase component	znuC	72.7511	2.07288	0.0284928
MA0025	P	arCOG01006	COG1108	ABC-type Mn2+/Zn2+ transport system, permease component	znuB	71.2439	6.14645	0.0862734
MA0026	-	-	-	-	-	77.4141	25.2235	0.325825
MA0027	-	-	-	-	-	34.1746	8.20922	0.240214
MA0028	-	-	-	-	-	52.5739	8.76556	0.166728
MA0029	-	-	-	-	-	61.8745	5.63613	0.0910897
MA0030	H	arCOG01779	COG2226	Ubiquinone/menaquinone biosynthesis C-methylase UbiE	-	46.352	4.77659	0.10305
MA0031	C	arCOG01599	COG1013	Pyruvate:ferredoxin oxidoreductase or related 2-oxoacid:ferredoxin oxidoreductase, beta subunit	porB	78.6115	7.13163	0.09072
MA0032	C	arCOG01607	COG0674	Pyruvate:ferredoxin oxidoreductase or related 2-oxoacid:ferredoxin oxidoreductase, alpha subunit	porA	66.1178	7.39846	0.111898
MA0033	C	arCOG01605	COG1144	Pyruvate:ferredoxin oxidoreductase or related 2-oxoacid:ferredoxin oxidoreductase, delta subunit	porD	50.4529	8.71079	0.172652
MA0034	C	arCOG01600	COG1014	Pyruvate:ferredoxin oxidoreductase or related 2-oxoacid:ferredoxin oxidoreductase, gamma subunit	porG	99.1505	9.32071	0.0940057
MA0035	J	arCOG00604	COG0042	tRNA-dihydrouridine synthase	-	84.9241	7.71702	0.0908695
MA0036	U	arCOG01740	COG0681	Signal peptidase I	sec11	30.4839	9.403	0.308457
MA0037	L	arCOG04455	COG1311	Archaeal DNA polymerase II, small subunit/DNA polymerase delta, subunit B	-	71.1336	3.9228	0.0551469
MA0038	R	arCOG04331	COG5496	Predicted thioesterase	-	58.2104	7.45006	0.127985
MA0039	S	arCOG04893	COG4022	Uncharacterized protein	-	56.8701	9.43714	0.165942
MA0040	J	arCOG00953	COG0731	Wyosine [tRNA(Phe)-imidazoG37] synthetase, radical SAM superfamily	-	78.6441	19.1617	0.243651
MA0041	-	-	-	-	-	21.1152	3.73686	0.176975
MA0042	J	arCOG01742	COG1503	Peptide chain release factor 1 (eRF1)	erf1	52.1495	6.71809	0.128824
MA0043	J	arCOG00487	COG0018	Arginyl-tRNA synthetase	argS	72.1082	5.49098	0.0761493
MA0044	-	-	-	-	-	27.4372	4.88271	0.177959
MA0045	-	-	-	-	-	80.8831	5.26192	0.0650559
MA0046	O	arCOG01306	COG1222	ATP-dependent 26S proteasome regulatory subunit	-	80.1906	6.18737	0.0771584
MA0047	-	-	-	-	-	61.9713	11.6481	0.18796
MA0048	-	-	-	-	-	29.6694	4.36735	0.1472
MA0049	V	arCOG12681	COG2026	mRNA-degrading endonuclease RelE, toxin component of the RelBE toxin-antitoxin system	-	32.4561	8.08598	0.249136
MA0050	R	arCOG08541	COG1672	Predicted ATPase, archaeal AAA+ ATPase superfamily	-	61.9146	8.86415	0.143167
MA0051	E	arCOG00071	COG0367	Asparagine synthetase B (glutamine-hydrolyzing)	-	58.5952	11.3686	0.194019
MA0052	-	-	-	-	-	23.7275	7.05095	0.297164
MA0053	E	arCOG09451	COG0620	Methionine synthase II (cobalamin-independent)	-	67.7554	11.1862	0.165096
MA0054	E	arCOG09451	COG0620	Methionine synthase II (cobalamin-independent)	-	61.6367	11.2454	0.182447
MA0055	K	arCOG06971	COG3609	Transcriptional regulator, contains Arc/MetJ-type RHH (ribbon-helix-helix) DNA-binding domain	-	89.208	8.38611	0.0940063
MA0056	R	arCOG01641	COG3269	Predicted RNA-binding protein, contains TRAM domain	-	54.3543	6.04461	0.111208
MA0057	R	arCOG01641	COG3269	Predicted RNA-binding protein, contains TRAM domain	-	104.687	30.2716	0.289163
MA0058	R	arCOG01641	COG3269	Predicted RNA-binding protein, contains TRAM domain	-	65.7901	7.46555	0.113475
MA0059	R	arCOG01641	COG3269	Predicted RNA-binding protein, contains TRAM domain	-	40.7047	7.95994	0.195553
MA0060	-	-	-	-	-	61.8194	11.0045	0.17801
MA0061	KG	-	COG1349	DNA-binding transcriptional regulator of sugar metabolism, DeoR/GlpR family	-	65.8494	13.4124	0.203683
MA0062	-	-	-	-	-	42.2982	13.6772	0.323352
MA0063	P	arCOG00193	COG1116	ABC-type nitrate/sulfonate/bicarbonate transport system, ATPase component	ssuB	73.6742	13.5327	0.183683
MA0064	P	arCOG00169	COG0600	ABC-type nitrate/sulfonate/bicarbonate transport system, permease component	ssuC	101.429	8.96787	0.0884152
MA0065	P	arCOG01803	COG0715	ABC-type nitrate/sulfonate/bicarbonate transport system, periplasmic component	ssuA	97.3923	15.5794	0.159965
MA0066	-	-	-	-	-	113.287	21.8194	0.192603
MA0067	K	arCOG04375	COG4800	Predicted transcriptional regulator with an HTH domain	-	89.7936	12.6067	0.140396
MA0068	S	arCOG02081	COG1470	Uncharacterized membrane protein	-	64.5207	4.59685	0.0712462
MA0069	H	arCOG00638	COG0611	Thiamine monophosphate kinase	hypE	80.3528	5.72099	0.0711984
MA0070	-	-	-	-	-	81.8169	20.1392	0.24615
MA0071	O	arCOG00948	COG1180	Pyruvate-formate lyase-activating enzyme	-	68.8356	3.54995	0.0515715
MA0072	F	arCOG04889	COG1328	Anaerobic ribonucleoside-triphosphate reductase	nrdD	76.2442	8.82208	0.115708
MA0073	-	-	-	-	-	19.1972	3.03823	0.158265
MA0074	L	arCOG08101	COG0468	RecA/RadA recombinase	radB	62.1816	6.09275	0.0979832
MA0075	I	arCOG04213	COG1260	Myo-inositol-1-phosphate synthase	-	82.5434	0.6305	0.00763841
MA0076	E	arCOG01123	COG0182	Methylthioribose-1-phosphate isomerase (methionine salvage pathway), a paralog of eIF-2B alpha subunit	eif2B1	69.1465	4.28166	0.0619215
MA0077	T	arCOG01649	COG1073	Fermentation-respiration switch protein FrsA, has esterase activity, DUF1100 family	-	84.7652	2.96809	0.0350154
MA0078	R	arCOG08541	COG1672	Predicted ATPase, archaeal AAA+ ATPase superfamily	-	43.4171	7.96036	0.183346
MA0079	UW	-	COG5010	Flp pilus assembly protein TadD, contains TPR repeats	-	57.4174	11.3063	0.196914
MA0080	L	arCOG02895	COG1193	dsDNA-specific endonuclease/ATPase MutS2	-	64.3396	8.04224	0.124997
MA0081	P	arCOG04535	COG0855	Polyphosphate kinase	ppk	77.0215	2.6055	0.0338283
MA0083	FTP	arCOG05138	COG0248	Exopolyphosphatase/pppGpp-phosphohydrolase	ppx	44.4521	3.87092	0.0870808
MA0084	S	arCOG07254	COG5607	CHAD domain (function unknown)	-	57.1784	8.15173	0.142567
MA0085	L	arCOG00468	COG1474	Cdc6-related protein, AAA superfamily ATPase	cdc6	74.0392	2.91215	0.0393325
MA0086	O	arCOG05154	COG0459	Chaperonin GroEL (HSP60 family)	hsp60-1	72.0865	18.8306	0.261223
MA0087	O	arCOG03060	COG0443	Molecular chaperone DnaK (HSP70)	-	30.5005	6.53571	0.214282
MA0088	O	arCOG02846	COG0484	DnaJ-class molecular chaperone with C-terminal Zn finger domain	-	64.8595	21.1008	0.325331
MA0089	S	arCOG02290	COG2043	Uncharacterized conserved protein, DUF169 family	-	64.0676	6.89648	0.107644
MA0090	J	arCOG00411	COG2024	O-phosphoseryl-tRNA(Cys) synthetase	pheRS	61.91	14.5185	0.234509
MA0091	R	arCOG04318	COG2178	Predicted RNA- or ssDNA-binding protein, translin family	-	57.9607	8.98318	0.154987
MA0093	R	arCOG00578	COG1645	Uncharacterized Zn-finger containing protein, UPF0148 family	-	47.2131	7.89226	0.167162
MA0094	-	-	-	-	-	43.5707	10.8705	0.249491
MA0095	-	-	-	-	-	41.2813	9.19494	0.222739
MA0096	L	arCOG00872	COG1111	ERCC4-related helicase	-	46.4499	5.60199	0.120603
MA0097	J	arCOG00405	COG0423	Glycyl-tRNA synthetase (class II)	glyS	65.9708	4.27139	0.0647467
MA0098	-	-	-	-	-	66.7117	5.0835	0.0762011
MA0099	R	arCOG07859	COG1708	Predicted nucleotidyltransferase	-	51.0106	8.96379	0.175724
MA0100	R	arCOG01206	COG1669	Predicted nucleotidyltransferase	-	48.0803	6.67626	0.138856
MA0101	S	arCOG05024	COG2361	Uncharacterized conserved protein, contains HEPN domain	-	47.3833	10.2566	0.216461
MA0102	R	arCOG01206	COG1669	Predicted nucleotidyltransferase	-	56.975	6.08061	0.106724
MA0103	C	arCOG03176	COG1584	Succinate-acetate transporter protein	-	20.3975	3.53221	0.173169
MA0104	L	arCOG02303	COG0496	Broad specificity polyphosphatase and 5'/3'-nucleotidase SurE	surE	78.8036	3.69311	0.0468647
MA0105	H	arCOG00954	COG2896	Molybdenum cofactor biosynthesis enzyme MoaA	moaA	82.3988	10.957	0.132975
MA0106	H	arCOG00106	COG1797	Cobyrinic acid a,c-diamide synthase	cbiA1	88.851	3.82084	0.0430027
MA0107	IQR	arCOG01267	COG1028	NAD(P)-dependent dehydrogenase, short-chain alcohol dehydrogenase family	gno	93.0452	4.11498	0.0442255
MA0108	Q	arCOG06037	COG0346	Catechol 2,3-dioxygenase or other lactoylglutathione lyase family enzyme	-	52.9699	12.2189	0.230677
MA0109	L	arCOG03013	COG2219	Eukaryotic-type DNA primase, large subunit	-	85.0559	2.97023	0.0349209
MA0110	L	arCOG00488	COG0592	DNA polymerase III sliding clamp (beta) subunit, PCNA homolog	pcnA	72.3732	3.13866	0.0433677
MA0111	-	-	-	-	-	146.096	19.13	0.130942
MA0112	K	arCOG00579	COG1594	DNA-directed RNA polymerase, subunit M/Transcription elongation factor TFIIS	-	108.537	15.6065	0.14379
MA0113	F	arCOG09021	COG1051	ADP-ribose pyrophosphatase YjhB, NUDIX family	-	76.738	3.81348	0.0496948
MA0114	L	arCOG08669	COG4083	Exosortase/Archaeosortase	-	92.559	7.27491	0.0785975
MA0115	I	arCOG04470	COG0688	Phosphatidylserine decarboxylase	psd	86.2367	3.55329	0.0412039
MA0116	I	arCOG00671	COG1183	Phosphatidylserine synthase	pss	53.6206	14.9759	0.279293
MA0117	S	arCOG04705	COG2098	Uncharacterized protein	-	66.9354	11.1414	0.166451
MA0118	E	arCOG04273	COG0079	Histidinol-phosphate/aromatic aminotransferase or cobyric acid decarboxylase	hisC	63.2045	10.6401	0.168344
MA0119	E	arCOG00914	COG4992	Acetylornithine/succinyldiaminopimelate/putrescine aminotransferase	argD	68.9973	4.19459	0.0607935
MA0120	R	arCOG02471	COG4801	Predicted acyltransferase, contains DUF342 domain	-	62.6661	2.85633	0.0455801
MA0121	J	arCOG00991	COG1370	tRNA-guanine transglycosylase, archaeosine-15-forming	-	84.8518	2.87955	0.0339362
MA0122	-	-	-	-	-	86.5088	6.25856	0.072346
MA0123	-	-	-	-	-	70.9924	5.92835	0.0835068
MA0124	-	-	-	-	-	28.3765	5.66272	0.199557
MA0125	-	-	-	-	-	68.712	4.24737	0.0618141
MA0126	S	arCOG04844	COG4033	Uncharacterized protein	-	98.2876	19.002	0.19333
MA0127	Q	arCOG01521	COG1233	Phytoene dehydrogenase-related protein	-	26.7145	3.84539	0.143944
MA0128	S	arCOG04845	COG4081	Uncharacterized protein	-	110.438	11.8233	0.107058
MA0129	S	arCOG04844	COG4033	Uncharacterized protein	-	51.3156	12.5338	0.24425
MA0130	F	arCOG00639	COG0150	Phosphoribosylaminoimidazole (AIR) synthetase	purM	46.4097	7.97723	0.171887
MA0131	E	arCOG00861	COG0527	Aspartokinase	-	64.5889	4.26336	0.0660077
MA0132	G	arCOG01696	COG3635	2,3-bisphosphoglycerate-independent phosphoglycerate mutase, archeal type	-	65.9744	5.40775	0.0819674
MA0133	O	arCOG01841	COG0071	Molecular chaperone IbpA, HSP20 family	hspA	38.4292	7.77645	0.202358
MA0134	-	-	-	-	-	85.6755	7.33692	0.0856361
MA0135	H	arCOG02714	COG1478	F420-0:Gamma-glutamyl ligase (F420 biosynthesis)	-	63.9696	5.4526	0.0852373
MA0136	F	arCOG01487	COG2131	Deoxycytidylate deaminase	-	62.0104	14.0065	0.225874
MA0137	F	arCOG01487	COG2131	Deoxycytidylate deaminase	-	89.2438	9.64726	0.1081
MA0138	U	arCOG03054	COG0341	Preprotein translocase subunit SecF	-	130.332	15.7965	0.121203
MA0139	U	arCOG03055	COG0342	Preprotein translocase subunit SecD	secD	70.2249	5.81784	0.0828458
MA0140	L	arCOG00469	COG0470	DNA polymerase III, delta prime subunit	-	65.8058	10.0634	0.152926
MA0141	V	arCOG04942	COG0841	Multidrug efflux pump subunit AcrB	-	53.2757	9.4587	0.177543
MA0143	E	-	COG0833	Amino acid permease	mttP	38.4555	6.49244	0.16883
MA0144	-	-	-	-	mtmB1	200.518	87.5739	0.436738
MA0146	H	arCOG03325	COG0407	Uroporphyrinogen-III decarboxylase	mtbA	51.8904	8.89896	0.171495
MA0147	R	arCOG02577	COG2249	Putative NADPH-quinone reductase (modulator of drug activity B)	-	61.5893	12.5684	0.204067
MA0148	H	arCOG01779	COG2226	Ubiquinone/menaquinone biosynthesis C-methylase UbiE	-	62.3878	14.4339	0.231358
MA0149	-	-	-	-	-	51.4115	11.9522	0.23248
MA0150	S	arCOG02036	COG3894	Uncharacterized 2Fe-2 and 4Fe-4S clusters-containing protein, contains DUF4445 domain	ramA	71.9432	6.87387	0.0955458
MA0151	GM	arCOG02877	COG0726	Peptidoglycan/xylan/chitin deacetylase, PgdA/CDA1 family	-	92.6082	13.7862	0.148866
MA0152	I	arCOG00247	COG2084	3-hydroxyisobutyrate dehydrogenase or related beta-hydroxyacid dehydrogenase	-	71.1913	24.3987	0.34272
MA0153	EF	arCOG01594	COG0458	Carbamoylphosphate synthase large subunit	-	112.001	8.39446	0.07495
MA0154	H	arCOG00659	COG0502	Biotin synthase or related enzyme	bioB	205.319	15.3941	0.0749764
MA0155	J	arCOG00409	COG0017	Aspartyl/asparaginyl-tRNA synthetase	pylS	113.593	13.4349	0.118273
MA0156	-	-	-	-	-	59.5399	10.6381	0.178672
MA0157	R	arCOG02239	COG1342	Predicted DNA-binding protein, UPF0251 family	-	52.246	0.387446	0.0074158
MA0158	-	-	-	-	-	56.2951	0.545316	0.00968673
MA0159	-	-	-	-	-	82.9009	1.77179	0.0213724
MA0160	J	arCOG00953	COG0731	Wyosine [tRNA(Phe)-imidazoG37] synthetase, radical SAM superfamily	-	54.3153	5.38964	0.0992288
MA0161	P	arCOG01095	COG1528	Ferritin	-	62.764	8.75158	0.139436
MA0162	T	arCOG06388	COG0589	Nucleotide-binding universal stress protein, UspA family	-	103.428	6.3687	0.0615764
MA0163	S	arCOG04478	COG4885	Uncharacterized protein	-	71.428	10.378	0.145293
MA0164	S	arCOG05002	COG3482	Uncharacterized protein	-	71.9423	2.95425	0.0410641
MA0165	J	arCOG02882	COG1944	Ribosomal protein S12 methylthiotransferase accessory factor YcaO	-	87.18	5.72698	0.0656914
MA0166	P	arCOG01576	COG2217	Cation transport ATPase	-	56.7234	6.40586	0.112931
MA0167	C	arCOG06111	COG2010	Cytochrome c, mono- and diheme variants	-	69.5389	9.26574	0.133245
MA0168	-	-	-	-	-	127.748	28.4508	0.22271
MA0169	G	-	COG2814	Predicted arabinose efflux permease, MFS family	-	43.3507	10.8732	0.25082
MA0170	Q	arCOG03588	COG3315	O-Methyltransferase involved in polyketide biosynthesis	-	58.1797	3.45319	0.0593539
MA0171	J	arCOG00410	COG0016	Phenylalanyl-tRNA synthetase alpha subunit	pheS	67.9119	6.78858	0.0999615
MA0172	J	arCOG01887	COG0180	Tryptophanyl-tRNA synthetase	trpS	75.5223	3.32867	0.0440753
MA0173	R	arCOG07859	COG1708	Predicted nucleotidyltransferase	-	83.5887	7.02807	0.0840792
MA0175	R	arCOG00941	COG0535	Radical SAM superfamily enzyme, MoaA/NifB/PqqE/SkfB family	-	81.8561	2.3238	0.0283889
MA0176	K	arCOG00732	COG1846	DNA-binding transcriptional regulator, MarR family	-	58.5874	5.95129	0.10158
MA0177	-	-	-	-	-	31.8408	5.64479	0.177282
MA0178	K	arCOG02643	COG1309	DNA-binding transcriptional regulator, AcrR family	-	84.709	7.73368	0.091297
MA0179	K	arCOG01764	COG2101	TATA-box binding protein (TBP), component of TFIID and TFIIIB	tbp-2	79.8776	11.2732	0.141131
MA0180	K	arCOG00732	COG1846	DNA-binding transcriptional regulator, MarR family	-	29.7953	6.93042	0.232601
MA0181	G	-	COG2814	Predicted arabinose efflux permease, MFS family	-	17.7503	2.65518	0.149585
MA0182	J	arCOG01640	COG1601	Translation initiation factor 2, beta subunit (eIF-2beta)/eIF-5 N-terminal domain	eif5	56.8114	6.02497	0.106052
MA0183	J	arCOG04113	COG0197	Ribosomal protein L16/L10AE	rpl10e	62.7055	6.71044	0.107015
MA0184	S	arCOG04365	COG4012	Uncharacterized protein, DUF1786 family	-	43.5054	12.5413	0.288269
MA0185	G	-	COG2814	Predicted arabinose efflux permease, MFS family	-	56.1008	14.4742	0.258004
MA0186	-	-	-	-	-	68.4465	13.7619	0.201061
MA0187	H	arCOG00214	COG0521	Molybdopterin biosynthesis enzyme MoaB	moaB	91.4721	9.249	0.101113
MA0188	NW	-	COG3063	Tfp pilus assembly protein PilF	-	80.0602	9.90953	0.123776
MA0189	KL	arCOG00886	COG0553	Superfamily II DNA or RNA helicase, SNF2 family	-	49.2196	6.39184	0.129864
MA0190	S	arCOG03431	COG4279	Uncharacterized conserved protein, contains Zn finger domain	-	66.8953	9.42444	0.140883
MA0191	K	arCOG07512	COG4742	Predicted transcriptional regulator, contains HTH domain	-	38.1906	9.84032	0.257663
MA0192	J	arCOG01346	COG1534	RNA-binding protein YhbY	-	35.9677	12.5651	0.349342
MA0193	-	-	-	-	-	35.7142	6.63445	0.185765
MA0194	J	arCOG01255	COG0013	Alanyl-tRNA synthetase	alaS	71.0784	6.19274	0.0871254
MA0195	J	arCOG00122	COG2265	tRNA/tmRNA/rRNA uracil-C5-methylase, TrmA/RlmC/RlmD family	-	83.2865	1.94253	0.0233234
MA0196	-	-	-	-	-	46.6919	14.28	0.305834
MA0197	-	-	-	-	-	66.5996	11.3705	0.170729
MA0198	J	arCOG00833	COG0456	Ribosomal protein S18 acetylase RimI and related acetyltransferases	-	53.2158	8.89793	0.167205
MA0199	M	arCOG02470	COG2834	Outer membrane lipoprotein-sorting protein	-	70.1816	9.57622	0.136449
MA0200	T	arCOG11286	COG1993	PII-like signaling protein	-	36.6398	4.18517	0.114225
MA0201	CE	arCOG01163	COG0473	Isocitrate/isopropylmalate dehydrogenase	leuB	80.8221	12.481	0.154425
MA0202	E	arCOG02230	COG0066	3-isopropylmalate dehydratase small subunit	leuD	61.8194	3.83231	0.061992
MA0203	T	arCOG02361	COG3920	Two-component sensor histidine kinase, HisKA and HATPase domains	-	81.9964	13.6254	0.166171
MA0204	L	arCOG00286	COG0433	Archaeal DNA helicase HerA or a related bacterial ATPase, contains HAS-barrel and ATPase domains	-	25.5317	3.4208	0.133982
MA0205	K	arCOG07512	COG4742	Predicted transcriptional regulator, contains HTH domain	-	21.2362	4.61366	0.217255
MA0206	F	arCOG04346	COG1759	5-formaminoimidazole-4-carboxamide-1-beta-D-ribofuranosyl 5'-monophosphate synthetase (purine biosynthesis)	purP	69.372	3.73029	0.0537722
MA0207	K	arCOG01905	COG4189	Predicted transcriptional regulator	-	84.6458	0.98872	0.0116807
MA0208	J	arCOG04449	COG0101	tRNA U38,U39,U40 pseudouridine synthase TruA	truA	99.5211	7.64377	0.0768054
MA0209	J	arCOG00047	COG1041	tRNA G10 N-methylase Trm11	trmL	31.9242	6.76009	0.211754
MA0210	S	arCOG04424	COG3377	Uncharacterized protein YunC, DUF1805 family	-	70.5851	2.60706	0.036935
MA0211	-	-	-	-	-	50.9737	7.03068	0.137928
MA0212	J	arCOG01001	COG0024	Methionine aminopeptidase	map	70.2081	4.44767	0.0633499
MA0213	E	arCOG01003	COG0006	Xaa-Pro aminopeptidase	pepQ2	48.8815	7.5546	0.154549
MA0214	-	-	-	-	-	72.0718	9.35582	0.129812
MA0215	S	arCOG03544	COG5513	Predicted secreted protein	-	71.849	9.27264	0.129057
MA0216	H	arCOG01678	COG1812	Archaeal S-adenosylmethionine synthetase	mat	75.8013	16.2355	0.214185
MA0217	E	arCOG02208	COG0040	ATP phosphoribosyltransferase	hisG	73.4772	7.28324	0.0991224
MA0218	E	arCOG00618	COG0106	Phosphoribosylformimino-5-aminoimidazole carboxamide ribonucleotide (ProFAR) isomerase	hisA	44.6069	13.2543	0.297136
MA0219	E	arCOG04398	COG0131	Imidazoleglycerol phosphate dehydratase HisB	hisB	59.9285	7.16395	0.119542
MA0220	C	arCOG04358	COG1526	Formate dehydrogenase assembly factor FdhD	fdhD	81.3285	8.93941	0.109917
MA0221	-	-	-	-	-	69.1721	10.4963	0.151742
MA0222	-	-	-	-	-	53.6078	7.30054	0.136184
MA0223	N	arCOG02423	COG3430	Archaeal flagellin (archaellin), FlaG/FlaF family	-	56.3751	11.3031	0.200498
MA0224	N	arCOG02423	COG3430	Archaeal flagellin (archaellin), FlaG/FlaF family	-	26.0629	6.67632	0.256162
MA0225	-	-	-	-	-	21.3583	4.62198	0.216402
MA0226	-	-	-	-	-	24.0039	2.88735	0.120287
MA0227	-	-	-	-	-	71.2573	11.6161	0.163017
MA0228	KG	-	COG1349	DNA-binding transcriptional regulator of sugar metabolism, DeoR/GlpR family	-	62.869	14.4724	0.230199
MA0229	-	-	-	-	-	64.0722	5.47017	0.0853752
MA0230	-	-	-	-	-	73.1585	8.46371	0.11569
MA0231	-	-	-	-	-	94.8723	14.0159	0.147734
MA0232	-	-	-	-	-	66.457	9.24152	0.13906
MA0233	W	arCOG01814	COG2064	Pilus assembly protein TadC	-	35.6952	3.53279	0.098971
MA0234	U	arCOG05793	COG0630	Type IV secretory pathway ATPase VirB11/Archaellum biosynthesis ATPase	tadA1	58.5547	10.652	0.181916
MA0235	T	arCOG01693	COG0467	RecA-superfamily ATPase, KaiC/GvpD/RAD55 family	-	50.4692	6.89587	0.136635
MA0236	E	arCOG00065	COG0520	Selenocysteine lyase/Cysteine desulfurase	-	43.0416	6.7797	0.157515
MA0237	-	-	-	-	-	34.2815	8.31759	0.242626
MA0238	S	arCOG04364	COG1772	Uncharacterized protein	-	62.4494	10.8875	0.174342
MA0239	E	arCOG04546	COG1246	N-acetylglutamate synthase or related acetyltransferase, GNAT family	-	63.4165	7.24804	0.114293
MA0240	R	arCOG00043	COG1606	ATP-utilizing enzyme, PP-loop superfamily	-	87.553	9.22361	0.105349
MA0241	G	arCOG00768	COG1109	Phosphomannomutase	-	68.6669	4.13069	0.0601555
MA0242	R	arCOG01357	COG1032	Radical SAM superfamily enzyme YgiQ, UPF0313 family	-	64.3764	8.21518	0.127612
MA0243	OK	arCOG04064	COG0750	Membrane-associated protease RseP, regulator of RpoE activity	-	68.4142	8.65944	0.126574
MA0244	R	arCOG04279	COG1786	Swiveling domain associated with predicted aconitase	-	72.6338	7.19017	0.0989921
MA0245	C	arCOG04278	COG1679	Predicted aconitase	-	66.0633	2.11338	0.0319903
MA0246	H	arCOG01671	COG0043	3-polyprenyl-4-hydroxybenzoate decarboxylase	-	77.4728	4.47407	0.0577502
MA0247	H	arCOG07379	COG1240	Mg-chelatase subunit ChlD	-	69.8598	2.53383	0.0362702
MA0248	R	arCOG01933	COG2159	Predicted metal-dependent hydrolase, TIM-barrel fold	-	22.4443	4.39095	0.195638
MA0249	C	arCOG04237	COG0372	Citrate synthase	-	119.553	9.26256	0.0774764
MA0250	C	arCOG01697	COG1048	Aconitase A	-	69.7704	1.83966	0.0263673
MA0251	S	arCOG02081	COG1470	Uncharacterized membrane protein	-	56.6376	3.82193	0.0674804
MA0252	-	-	-	-	-	69.937	3.7945	0.054256
MA0253	S	arCOG00442	COG2425	Uncharacterized protein, contains a von Willebrand factor type A (vWA) domain	-	44.2997	4.36999	0.0986461
MA0254	R	arCOG00435	COG0714	MoxR-like ATPase	-	72.0989	7.84548	0.108816
MA0255	H	arCOG01676	COG0476	Molybdopterin or thiamine biosynthesis adenylyltransferase	-	62.9348	4.84354	0.0769613
MA0256	-	-	-	-	-	54.0315	8.95252	0.165691
MA0257	X	arCOG02759	COG1943	REP element-mobilizing transposase RayT	-	56.8472	11.5296	0.202817
MA0258	X	arCOG09938	COG0675	Transposase	-	92.4761	7.80002	0.0843463
MA0259	-	-	-	-	-	61.9316	6.13473	0.0990565
MA0260	U	arCOG03382	COG0823	Periplasmic component of the Tol biopolymer transport system	-	61.6949	16.714	0.270913
MA0261	H	arCOG02741	COG0422	Thiamine biosynthesis protein ThiC	thiC	47.8166	10.2488	0.214335
MA0262	-	-	-	-	-	73.6491	7.50574	0.101912
MA0263	G	arCOG04226	COG0235	Ribulose-5-phosphate 4-epimerase/Fuculose-1-phosphate aldolase	-	42.9249	13.7169	0.319557
MA0264	I	arCOG09739	COG0558	Phosphatidylglycerophosphate synthase	-	73.7381	7.74722	0.105064
MA0265	R	arCOG04055	COG1371	SHS2 domain protein implicated in nucleic acid metabolism	-	106.064	8.17612	0.0770865
MA0266	J	arCOG04246	COG1690	RNA-splicing ligase RtcB, repairs tRNA damage	-	60.7754	8.87696	0.146062
MA0267	-	-	-	-	-	87.8205	3.62767	0.0413078
MA0268	-	-	-	-	-	43.8934	12.1779	0.277443
MA0269	H	arCOG04336	COG1962	Tetrahydromethanopterin S-methyltransferase, subunit H	mtrH	53.436	3.93249	0.0735925
MA0270	H	arCOG03380	COG4064	Tetrahydromethanopterin S-methyltransferase, subunit G	mtrG	25.3399	6.88216	0.271593
MA0271	H	arCOG03381	COG4218	Tetrahydromethanopterin S-methyltransferase, subunit F	mtrF	42.003	3.34276	0.0795837
MA0272	H	arCOG03221	COG4063	Tetrahydromethanopterin S-methyltransferase, subunit A	mtrA	22.7663	3.09778	0.136069
MA0273	H	arCOG04867	COG4062	Tetrahydromethanopterin S-methyltransferase, subunit B	mtrB	41.9293	3.45741	0.082458
MA0274	H	arCOG04868	COG4061	Tetrahydromethanopterin S-methyltransferase, subunit C	mtrC	54.1921	4.72803	0.0872457
MA0275	H	arCOG04869	COG4060	Tetrahydromethanopterin S-methyltransferase, subunit D	mtrD	45.8289	4.96697	0.108381
MA0276	H	arCOG04870	COG4059	Tetrahydromethanopterin S-methyltransferase, subunit E	mtrE	55.8402	3.06167	0.0548291
MA0277	G	arCOG01899	COG1082	Sugar phosphate isomerase/epimerase	-	63.5088	8.5147	0.134071
MA0278	K	arCOG01764	COG2101	TATA-box binding protein (TBP), component of TFIID and TFIIIB	tbp-3	85.6201	14.456	0.168839
MA0279	E	arCOG01319	COG0591	Na+/proline symporter	putP	67.6007	9.15634	0.135447
MA0280	P	arCOG00219	COG0725	ABC-type molybdate transport system, periplasmic component	-	48.0506	3.27757	0.0682108
MA0281	P	arCOG00164	COG0555	ABC-type sulfate transport system, permease component	-	51.0983	17.1009	0.334667
MA0282	G	arCOG05705	COG3839	ABC-type sugar transport system, ATPase component	-	41.3534	7.52579	0.181987
MA0283	K	arCOG00223	COG2005	DNA-binding transcriptional regulator ModE (molybdenum-dependent)	modA	78.7418	7.55928	0.0960008
MA0284	S	arCOG02079	COG1361	Uncharacterized conserved protein	-	81.0882	34.1263	0.420854
MA0287	K	arCOG02038	COG1378	Sugar-specific transcriptional regulator TrmB	-	94.9207	6.56541	0.0691673
MA0288	-	-	-	-	-	25.5978	5.79604	0.226427
MA0289	G	arCOG00497	COG2220	L-ascorbate metabolism protein UlaG, beta-lactamase superfamily	-	62.1573	14.0187	0.225535
MA0290	J	arCOG04345	COG2023	RNase P subunit RPR2	-	82.1015	10.2692	0.125079
MA0291	-	-	-	-	-	80.8038	4.17842	0.0517107
MA0292	U	arCOG01217	COG1400	Signal recognition particle subunit SEC65	srp19	62.6098	13.4728	0.215187
MA0293	-	-	-	-	-	76.1048	9.28345	0.121982
MA0294	-	-	-	-	-	82.5598	7.81255	0.0946291
MA0295	N	arCOG02423	COG3430	Archaeal flagellin (archaellin), FlaG/FlaF family	-	69.8388	14.8712	0.212936
MA0296	-	-	-	-	-	47.278	6.90214	0.145991
MA0297	H	arCOG01779	COG2226	Ubiquinone/menaquinone biosynthesis C-methylase UbiE	-	59.3797	10.2103	0.171948
MA0298	O	arCOG00185	COG1123	ABC-type glutathione transport system ATPase component, contains duplicated ATPase domain	-	42.2919	9.0742	0.214561
MA0299	EP	arCOG05410	COG0444	ABC-type dipeptide/oligopeptide/nickel transport system, ATPase component	oppD	66.6407	20.7026	0.31066
MA0300	EP	arCOG00750	COG1173	ABC-type dipeptide/oligopeptide/nickel transport system, permease component	oppC	33.3834	5.96733	0.178751
MA0301	EP	arCOG00751	COG0601	ABC-type dipeptide/oligopeptide/nickel transport system, permease component	oppB	65.6719	15.7141	0.239282
MA0302	E	arCOG01536	COG0747	ABC-type transport system, periplasmic component	oppA	71.0677	13.0086	0.183046
MA0303	H	arCOG01779	COG2226	Ubiquinone/menaquinone biosynthesis C-methylase UbiE	-	43.3063	7.97017	0.184042
MA0304	C	arCOG00764	COG2191	Formylmethanofuran dehydrogenase subunit E	fmdE	131.538	51.9395	0.394862
MA0305	C	arCOG01543	COG1143	Formate hydrogenlyase subunit 6/NADH:ubiquinone oxidoreductase 23 kD subunit (chain I)	fmdF	89.7375	14.296	0.159309
MA0306	C	arCOG04461	COG1229	Formylmethanofuran dehydrogenase subunit A	fmdA	89.4542	8.42508	0.0941832
MA0307	C	arCOG00097	COG2218	Formylmethanofuran dehydrogenase subunit C	fmdC	61.3798	4.79927	0.0781897
MA0308	C	arCOG02674	COG1153	Formylmethanofuran dehydrogenase subunit D	fmdD	80.5468	5.73383	0.0711863
MA0309	C	arCOG01498	COG1029	Formylmethanofuran dehydrogenase subunit B	fmdB	78.6518	3.34643	0.0425473
MA0310	-	-	-	-	-	43.0351	7.97396	0.18529
MA0311	S	arCOG04715	COG2968	Uncharacterized conserved protein YggE, contains kinase-interacting SIMPL domain	-	73.2102	5.56178	0.07597
MA0312	-	-	-	-	-	72.04	17.4158	0.241752
MA0313	M	arCOG03319	COG2348	Lipid II:glycine glycyltransferase (Peptidoglycan interpeptide bridge formation enzyme)	-	55.8596	9.81701	0.175744
MA0314	I	arCOG01636	COG2230	Cyclopropane fatty-acyl-phospholipid synthase and related methyltransferases	-	50.3557	8.85734	0.175895
MA0315	-	-	-	-	-	61.8408	12.5434	0.202833
MA0316	F	arCOG02825	COG0299	Folate-dependent phosphoribosylglycinamide formyltransferase PurN	-	77.0456	11.3357	0.14713
MA0317	HR	arCOG01213	COG0561	Hydroxymethylpyrimidine pyrophosphatase and other HAD family phosphatases	-	74.8267	20.9999	0.280648
MA0318	HR	arCOG01213	COG0561	Hydroxymethylpyrimidine pyrophosphatase and other HAD family phosphatases	-	42.6011	7.05486	0.165603
MA0319	-	-	-	-	-	117.372	12.4096	0.105729
MA0320	J	arCOG00833	COG0456	Ribosomal protein S18 acetylase RimI and related acetyltransferases	-	34.3533	8.65665	0.251989
MA0321	S	arCOG03445	COG2014	Uncharacterized conserved protein, contains DUF4213 and DUF364 domains	-	37.5263	5.80787	0.154768
MA0322	H	arCOG01483	COG0157	Nicotinate-nucleotide pyrophosphorylase	nadC	89.4871	4.91781	0.0549555
MA0323	G	arCOG05705	COG3839	ABC-type sugar transport system, ATPase component	modC	71.3652	4.04979	0.0567474
MA0324	P	arCOG00164	COG0555	ABC-type sulfate transport system, permease component	modB	58.5934	11.3906	0.194401
MA0325	P	arCOG00219	COG0725	ABC-type molybdate transport system, periplasmic component	modA	61.7556	3.79301	0.0614197
MA0326	R	arCOG02577	COG2249	Putative NADPH-quinone reductase (modulator of drug activity B)	-	95.6706	7.75997	0.0811114
MA0327	C	arCOG00510	COG0655	Multimeric flavodoxin WrbA	isf-1	54.0571	8.52451	0.157695
MA0328	C	arCOG02017	COG1853	NADH-FMN oxidoreductase RutF, flavin reductase (DIM6/NTAB) family	-	56.3042	7.25142	0.12879
MA0329	C	arCOG07121	COG1359	Quinol monooxygenase YgiN	-	30.0349	7.16426	0.238531
MA0330	C	arCOG00288	COG0778	Nitroreductase	-	51.5146	13.2329	0.256877
MA0331	J	arCOG02740	COG1600	Epoxyqueuosine reductase QueG (queuosine biosynthesis)	-	54.1878	14.718	0.271612
MA0332	C	arCOG00510	COG0655	Multimeric flavodoxin WrbA	isf-2	90.0648	5.26115	0.0584152
MA0333	K	arCOG01057	COG1733	DNA-binding transcriptional regulator, HxlR family	-	50.7339	12.9726	0.255698
MA0334	V	arCOG01731	COG0534	Na+-driven multidrug efflux pump	-	81.9508	3.13256	0.0382249
MA0335	L	arCOG00770	COG1199	Rad3-related DNA helicase	-	69.8128	4.53479	0.0649564
MA0336	S	arCOG03509	COG3291	PKD repeat	-	80.3326	5.09838	0.0634659
MA0337	S	arCOG04972	COG3874	Uncharacterized spore protein YtfJ	-	49.1666	9.27573	0.188659
MA0338	M	-	COG3064	Membrane protein involved in colicin uptake	-	40.9859	6.50742	0.158772
MA0339	R	arCOG01026	COG1907	Predicted archaeal sugar kinase	-	61.9949	7.4113	0.119547
MA0340	J	arCOG01923	COG1498	RNA processing factor Prp31, contains Nop domain	-	53.9919	4.07634	0.0754991
MA0341	J	arCOG00078	COG1889	Fibrillarin-like rRNA methylase	fibM	87.1145	10.5559	0.121173
MA0342	K	arCOG01905	COG4189	Predicted transcriptional regulator	-	75.6813	5.08965	0.0672511
MA0343	R	arCOG04841	COG4827	Predicted transporter	-	27.377	5.74305	0.209776
MA0344	U	arCOG03209	COG0811	Biopolymer transport protein ExbB/TolQ	-	31.2335	4.95147	0.158531
MA0345	S	arCOG03208	COG4744	Uncharacterized protein	-	56.7176	14.105	0.248688
MA0346	H	arCOG03022	COG1429	Cobalamin biosynthesis protein CobN, Mg-chelatase	-	53.8745	11.6747	0.216702
MA0347	-	-	-	-	-	13.6056	0.44651	0.032818
MA0348	H	arCOG03022	COG1429	Cobalamin biosynthesis protein CobN, Mg-chelatase	-	55.6945	11.9417	0.214415
MA0349	-	-	-	-	-	45.237	9.38392	0.207439
MA0350	-	-	-	-	-	34.7986	9.57729	0.275221
MA0351	X	arCOG02125	COG2801	Transposase InsO and inactivated derivatives	-	58.8434	11.0866	0.188408
MA0352	R	arCOG02174	COG1033	Predicted exporter protein, RND superfamily	-	24.1676	3.95513	0.163654
MA0353	-	-	-	-	-	43.5353	8.88708	0.204135
MA0354	K	arCOG02643	COG1309	DNA-binding transcriptional regulator, AcrR family	-	53.3988	13.6752	0.256095
MA0355	-	-	-	-	-	23.5485	7.16921	0.304444
MA0356	K	arCOG07512	COG4742	Predicted transcriptional regulator, contains HTH domain	-	48.0305	8.24912	0.171747
MA0357	K	arCOG07512	COG4742	Predicted transcriptional regulator, contains HTH domain	-	61.8968	9.51378	0.153704
MA0359	K	arCOG02038	COG1378	Sugar-specific transcriptional regulator TrmB	-	70.2688	7.06573	0.100553
MA0360	G	arCOG00497	COG2220	L-ascorbate metabolism protein UlaG, beta-lactamase superfamily	-	52.8617	10.0382	0.189895
MA0361	C	arCOG00519	COG0716	Flavodoxin	-	40.6876	8.43952	0.207423
MA0362	E	arCOG05706	COG1506	Dipeptidyl aminopeptidase/acylaminoacyl peptidase	-	63.4534	7.87078	0.12404
MA0363	C	arCOG00519	COG0716	Flavodoxin	-	58.5972	5.46808	0.0933165
MA0364	K	arCOG02643	COG1309	DNA-binding transcriptional regulator, AcrR family	-	47.8588	6.5691	0.13726
MA0365	G	arCOG00497	COG2220	L-ascorbate metabolism protein UlaG, beta-lactamase superfamily	-	38.9181	8.41553	0.216237
MA0366	S	arCOG02712	COG0701	Uncharacterized membrane protein YraQ, UPF0718 family	-	53.9214	21.3643	0.396211
MA0367	S	arCOG02448	COG2768	Uncharacterized Fe-S center protein	-	39.5501	4.91615	0.124302
MA0368	K	arCOG02643	COG1309	DNA-binding transcriptional regulator, AcrR family	-	85.7509	5.41035	0.0630938
MA0369	S	arCOG02701	COG1641	Uncharacterized conserved protein, DUF111 family	-	49.6644	19.9448	0.401592
MA0370	-	-	-	-	-	51.2989	1.91864	0.0374012
MA0371	-	-	-	-	-	18.9351	3.31533	0.175089
MA0372	F	arCOG00858	COG0528	Uridylate kinase	pyrH	79.0897	7.35338	0.0929752
MA0373	-	-	-	-	-	61.6433	10.383	0.168437
MA0374	M	arCOG02313	COG4591	ABC-type transport system, involved in lipoprotein release, permease component	-	56.696	15.7375	0.277577
MA0375	-	-	-	-	-	86.682	5.90241	0.0680927
MA0376	V	arCOG12681	COG2026	mRNA-degrading endonuclease RelE, toxin component of the RelBE toxin-antitoxin system	-	22.438	2.60102	0.11592
MA0377	M	arCOG03228	COG1136	ABC-type lipoprotein export system, ATPase component	-	47.977	4.18372	0.0872027
MA0378	J	arCOG00833	COG0456	Ribosomal protein S18 acetylase RimI and related acetyltransferases	-	93.0583	6.57887	0.0706962
MA0379	J	arCOG01124	COG1184	Translation initiation factor 2B subunit, eIF-2B alpha/beta/delta family	eif2B2	74.7295	8.15981	0.109191
MA0380	K	arCOG07512	COG4742	Predicted transcriptional regulator, contains HTH domain	-	49.8815	14.8907	0.298521
MA0381	C	arCOG00764	COG2191	Formylmethanofuran dehydrogenase subunit E	fwdE	46.2046	5.03671	0.109009
MA0382	J	arCOG00761	COG1720	tRNA (Thr-GGU) A37 N-methylase	-	138.155	27.613	0.19987
MA0383	H	arCOG03022	COG1429	Cobalamin biosynthesis protein CobN, Mg-chelatase	-	74.2251	11.3739	0.153235
MA0384	H	arCOG03022	COG1429	Cobalamin biosynthesis protein CobN, Mg-chelatase	cobN	33.2194	2.10638	0.0634082
MA0385	H	arCOG03022	COG1429	Cobalamin biosynthesis protein CobN, Mg-chelatase	cobN	52.8132	8.97079	0.169859
MA0386	H	arCOG03022	COG1429	Cobalamin biosynthesis protein CobN, Mg-chelatase	-	29.8181	2.59904	0.0871632
MA0387	P	arCOG00576	COG0428	Zinc transporter ZupT	-	52.4777	11.4627	0.21843
MA0388	-	-	-	-	-	48.2652	10.0124	0.207446
MA0389	-	-	-	-	-	49.747	9.95229	0.200058
MA0390	-	-	-	-	-	22.6327	5.84374	0.258199
MA0391	-	-	-	-	-	72.1989	11.3806	0.157629
MA0392	-	-	-	-	-	30.0579	11.8434	0.39402
MA0393	H	arCOG02252	COG0619	Energy-coupling factor transporter transmembrane protein EcfT	cbiQ	56.4458	11.406	0.20207
MA0394	PR	arCOG00188	COG1122	Energy-coupling factor transporter ATP-binding protein EcfA2	cbiO	51.8028	9.35899	0.180666
MA0396	-	-	-	-	-	32.9544	10.0714	0.305617
MA0398	R	arCOG02076	COG2044	Predicted peroxiredoxin	-	25.534	4.45028	0.174288
MA0399	X	arCOG02125	COG2801	Transposase InsO and inactivated derivatives	-	68.2083	12.8948	0.189051
MA0400	R	arCOG02174	COG1033	Predicted exporter protein, RND superfamily	-	62.6841	12.8987	0.205773
MA0401	-	-	-	-	-	30.8022	9.6899	0.314584
MA0402	R	arCOG03444	COG1917	Cupin domain protein related to quercetin dioxygenase	-	59.7858	10.6893	0.178794
MA0403	G	arCOG01455	COG1064	D-arabinose 1-dehydrogenase, Zn-dependent alcohol dehydrogenase family	-	59.1856	9.16174	0.154797
MA0404	R	arCOG01626	COG1453	Predicted oxidoreductase of the aldo/keto reductase family	-	18.2198	0.776259	0.0426053
MA0406	C	arCOG00510	COG0655	Multimeric flavodoxin WrbA	isf-3	71.4353	27.5304	0.385389
MA0407	C	arCOG00519	COG0716	Flavodoxin	-	50.8637	16.4096	0.32262
MA0409	R	arCOG02150	COG0599	Uncharacterized conserved protein YurZ, alkylhydroperoxidase/carboxymuconolactone decarboxylase family	pcaC	65.0309	10.6852	0.164309
MA0410	R	arCOG01848	COG0110	Acetyltransferase (isoleucine patch superfamily)	nodL	46.1597	12.8959	0.279375
MA0411	-	-	-	-	-	53.7626	12.1703	0.226371
MA0412	-	-	-	-	-	55.4472	14.0023	0.252533
MA0413	S	arCOG06704	COG4925	Uncharacterized protein	-	64.3138	6.33512	0.0985033
MA0414	K	arCOG01057	COG1733	DNA-binding transcriptional regulator, HxlR family	-	8.02499	0.726218	0.0904946
MA0415	IQR	arCOG01267	COG1028	NAD(P)-dependent dehydrogenase, short-chain alcohol dehydrogenase family	linC	64.5711	16.2423	0.251542
MA0416	R	arCOG03444	COG1917	Cupin domain protein related to quercetin dioxygenase	-	64.2084	14.4837	0.225574
MA0417	ER	arCOG01621	COG1063	Threonine dehydrogenase or related Zn-dependent dehydrogenase	fdh	56.748	9.55759	0.168422
MA0418	C	arCOG00510	COG0655	Multimeric flavodoxin WrbA	isf-4	29.6658	6.19302	0.208759
MA0419	T	arCOG01649	COG1073	Fermentation-respiration switch protein FrsA, has esterase activity, DUF1100 family	-	33.859	3.7423	0.110526
MA0421	S	arCOG03957	COG4902	Uncharacterized protein	-	75.7343	15.0978	0.199352
MA0422	R	arCOG01626	COG1453	Predicted oxidoreductase of the aldo/keto reductase family	-	59.7873	10.9563	0.183254
MA0423	-	-	-	-	-	44.599	9.41165	0.211028
MA0424	-	-	-	-	-	79.1448	12.4924	0.157842
MA0425	R	arCOG07051	COG3391	DNA-binding beta-propeller fold protein YncE	-	23.0139	5.5519	0.241241
MA0426	-	-	-	-	-	88.905	23.5855	0.265289
MA0427	R	arCOG01626	COG1453	Predicted oxidoreductase of the aldo/keto reductase family	-	62.5906	12.4865	0.199494
MA0428	F	arCOG02465	COG1691	NCAIR mutase (PurE)-related protein	-	69.9364	1.64494	0.0235204
MA0429	S	arCOG02701	COG1641	Uncharacterized conserved protein, DUF111 family	-	65.357	7.45628	0.114085
MA0430	E	arCOG00494	COG0136	Aspartate-semialdehyde dehydrogenase	asd	61.5207	8.47053	0.137686
MA0431	C	arCOG01612	COG4231	TPP-dependent indolepyruvate ferredoxin oxidoreductase, alpha subunit	-	93.3591	31.4916	0.337317
MA0432	-	-	-	-	-	75.4326	1.8832	0.0249653
MA0433	R	arCOG01234	COG0523	GTPase, G3E family	-	71.8232	2.22332	0.0309554
MA0434	-	-	-	-	-	49.9969	4.12364	0.0824778
MA0435	-	-	-	-	-	25.0363	5.41509	0.216289
MA0436	R	arCOG00662	COG2516	Biotin synthase-related protein, radical SAM superfamily	-	71.6865	1.89905	0.0264911
MA0437	X	arCOG03506	COG3293	Transposase	-	73.7632	8.22386	0.11149
MA0438	-	-	-	-	-	91.12	7.2443	0.0795029
MA0439	G	arCOG04044	COG1830	Fructose-bisphosphate aldolase class Ia, DhnA family	-	59.9769	3.041	0.0507029
MA0440	F	arCOG04048	COG0717	Deoxycytidine triphosphate deaminase	dcd	92.6609	5.77974	0.0623751
MA0441	S	arCOG03508	COG5306	Uncharacterized protein	-	84.3431	6.95788	0.082495
MA0443	J	-	COG5271	Midasin, AAA ATPase with vWA domain, involved in ribosome maturation	-	30.7976	7.48289	0.24297
MA0444	C	arCOG00510	COG0655	Multimeric flavodoxin WrbA	isf-5	36.9497	10.3773	0.28085
MA0445	C	arCOG00510	COG0655	Multimeric flavodoxin WrbA	isf-6	83.7325	9.55573	0.114122
MA0446	R	arCOG00850	COG3153	Predicted N-acetyltransferase YhbS	-	38.6494	13.4291	0.347459
MA0447	V	arCOG02312	COG0577	ABC-type antimicrobial peptide transport system, permease component	-	46.3737	13.5577	0.292357
MA0448	-	-	-	-	-	22.3195	5.84731	0.261982
MA0449	O	arCOG02815	COG0229	Peptide methionine sulfoxide reductase MsrB	-	52.9451	6.16424	0.116427
MA0450	-	-	-	-	-	10.3191	2.09479	0.203001
MA0451	GR	arCOG02293	COG0637	Beta-phosphoglucomutase or related phosphatase, HAD superfamily	-	80.9379	5.09582	0.0629597
MA0452	G	arCOG01393	COG1819	UDP:flavonoid glycosyltransferase YjiC, YdhE family	-	45.5439	7.02207	0.154182
MA0453	G	arCOG01393	COG1819	UDP:flavonoid glycosyltransferase YjiC, YdhE family	-	28.3861	3.17258	0.111765
MA0454	R	arCOG00309	COG0613	Predicted metal-dependent phosphoesterase TrpH, contains PHP domain	-	28.6467	6.21438	0.216932
MA0455	-	-	-	-	mtaB1	36.998	2.88681	0.0780261
MA0456	C	arCOG02032	COG5012	Methanogenic corrinoid protein MtbC1	mtaC1	35.1577	3.21438	0.0914275
MA0457	-	-	-	-	-	56.8497	8.08384	0.142197
MA0458	-	-	-	-	-	45.9257	11.3189	0.24646
MA0459	K	arCOG07512	COG4742	Predicted transcriptional regulator, contains HTH domain	-	64.85	3.61442	0.0557351
MA0460	K	arCOG07512	COG4742	Predicted transcriptional regulator, contains HTH domain	-	53.0353	14.5924	0.275145
MA0461	S	arCOG03429	COG4715	Uncharacterized conserved protein, contains Zn finger domain	-	65.0625	9.64754	0.148281
MA0462	L	arCOG04947	COG3663	G:T/U-mismatch repair DNA glycosylase	-	44.0973	11.9191	0.27029
MA0463	J	arCOG00187	COG1245	Translation initiation factor RLI1, contains Fe-S and AAA+ ATPase domains	-	48.0954	8.05509	0.167481
MA0464	S	arCOG03429	COG4715	Uncharacterized conserved protein, contains Zn finger domain	-	65.7817	5.14589	0.0782268
MA0465	E	arCOG00755	COG0665	Glycine/D-amino acid oxidase (deaminating)	-	85.0283	11.6074	0.136512
MA0468	-	-	-	-	-	55.8303	6.5064	0.116539
MA0469	D	-	COG4477	Septation ring formation regulator EzrA	-	75.485	13.5381	0.179348
MA0470	-	-	-	-	-	51.8943	7.99358	0.154036
MA0471	-	-	-	-	-	62.1789	3.71473	0.0597427
MA0472	X	arCOG03513	COG3666	Transposase	-	57.4557	2.52216	0.0438974
MA0473	-	-	-	-	-	55.1705	10.2635	0.186033
MA0474	-	-	-	-	-	55.9809	11.3172	0.202162
MA0475	-	-	-	-	-	46.0341	7.65722	0.166338
MA0476	-	-	-	-	-	44.0913	9.51355	0.215769
MA0477	R	arCOG02155	COG1873	Sporulation protein YlmC, PRC-barrel domain family	-	65.8044	7.40017	0.112457
MA0478	-	-	-	-	-	4.18179	1.74564	0.417439
MA0479	IQR	arCOG01267	COG1028	NAD(P)-dependent dehydrogenase, short-chain alcohol dehydrogenase family	-	34.4292	2.10026	0.0610023
MA0480	-	-	-	-	-	43.6804	7.24601	0.165887
MA0481	-	-	-	-	-	40.1566	12.2801	0.305804
MA0482	-	-	-	-	-	18.7668	0.814717	0.0434127
MA0483	-	-	-	-	-	51.6411	4.954	0.0959313
MA0484	U	arCOG03382	COG0823	Periplasmic component of the Tol biopolymer transport system	-	75.8467	4.42691	0.0583665
MA0485	V	arCOG02632	COG0286	Type I restriction-modification system, DNA methylase subunit	-	67.4712	12.0644	0.178808
MA0486	Q	arCOG01730	COG3384	Aromatic ring-opening dioxygenase, catalytic subunit, LigB family	-	78.1399	10.7599	0.1377
MA0487	U	arCOG03382	COG0823	Periplasmic component of the Tol biopolymer transport system	-	60.3033	11.2777	0.187016
MA0488	S	arCOG03509	COG3291	PKD repeat	-	46.9987	10.1397	0.215744
MA0489	-	-	-	-	-	27.1568	9.50883	0.350145
MA0490	T	arCOG02361	COG3920	Two-component sensor histidine kinase, HisKA and HATPase domains	-	40.1529	7.38041	0.183808
MA0491	C	arCOG04335	COG1301	Na+/H+-dicarboxylate symporter	-	25.0347	5.39045	0.21532
MA0492	-	-	-	-	-	59.3561	14.7485	0.248474
MA0493	R	arCOG04950	COG0325	Uncharacterized pyridoxal phosphate-containing protein, affects Ilv metabolism, UPF0001 family	-	65.3778	7.37331	0.11278
MA0494	-	-	-	-	-	77.969	12.2588	0.157227
MA0495	-	-	-	-	-	44.8316	13.8885	0.309793
MA0496	-	-	-	-	-	49.381	8.59635	0.174082
MA0497	-	-	-	-	-	19.9377	3.96875	0.199058
MA0498	-	-	-	-	-	40.2831	6.44376	0.159962
MA0499	T	arCOG03200	COG4978	Bacterial effector-binding domain	-	35.6416	7.24829	0.203366
MA0500	-	-	-	-	-	22.2571	3.54174	0.159128
MA0501	-	-	-	-	-	48.5968	5.40358	0.111192
MA0502	-	-	-	-	-	22.4422	2.905	0.129444
MA0503	-	-	-	-	-	55.0646	10.306	0.187162
MA0504	K	arCOG07512	COG4742	Predicted transcriptional regulator, contains HTH domain	-	38.3317	7.38649	0.192699
MA0505	-	-	-	-	-	45.638	11.7207	0.256818
MA0506	O	arCOG01187	COG0068	Hydrogenase maturation factor HypF (carbamoyltransferase)	-	50.8548	9.0829	0.178605
MA0507	S	arCOG03128	COG1357	Uncharacterized protein YjbI, contains pentapeptide repeats	-	41.7149	6.50784	0.156008
MA0508	-	-	-	-	-	48.9886	8.79901	0.179614
MA0509	R	arCOG07051	COG3391	DNA-binding beta-propeller fold protein YncE	-	108.315	9.87258	0.0911466
MA0510	-	-	-	-	-	19.754	1.53748	0.0778314
MA0511	-	-	-	-	-	68.1209	18.9587	0.27831
MA0512	R	arCOG07051	COG3391	DNA-binding beta-propeller fold protein YncE	-	104.944	10.9702	0.104534
MA0513	R	arCOG01848	COG0110	Acetyltransferase (isoleucine patch superfamily)	maa	23.9686	3.54946	0.148088
MA0514	-	-	-	-	-	53.3769	10.0713	0.188684
MA0515	-	-	-	-	-	64.2579	12.9149	0.200986
MA0516	T	arCOG03200	COG4978	Bacterial effector-binding domain	-	44.2705	9.07018	0.204881
MA0517	-	-	-	-	-	78.302	9.48875	0.121181
MA0518	-	-	-	-	-	33.7881	3.86211	0.114304
MA0519	NU	arCOG02298	COG1989	Prepilin signal peptidase PulO (type II secretory pathway) or related peptidase	-	29.4406	9.04885	0.30736
MA0520	H	arCOG00650	COG2241	Precorrin-6B methylase 1	cbiE	33.4992	3.94255	0.117691
MA0521	H	arCOG04383	COG1903	Cobalamin biosynthesis protein CbiD	cbiD	58.8302	2.15891	0.0366974
MA0522	L	arCOG01166	COG0323	DNA mismatch repair ATPase MutL	mutL	63.9332	10.1084	0.158108
MA0523	L	arCOG02897	COG0249	DNA mismatch repair ATPase MutS	mutS	57.3991	6.04403	0.105298
MA0524	J	-	COG5271	Midasin, AAA ATPase with vWA domain, involved in ribosome maturation	-	50.2162	12.3016	0.244973
MA0525	I	arCOG09739	COG0558	Phosphatidylglycerophosphate synthase	-	68.2069	7.03441	0.103133
MA0526	C	arCOG00343	COG0247	Fe-S oxidoreductase	hdrD	67.4928	15.3343	0.227199
MA0530	-	-	-	-	-	53.5262	10.8276	0.202286
MA0531	-	-	-	-	-	169.032	30.6289	0.181202
MA0532	-	-	-	-	mtbB	53.1747	7.27081	0.136734
MA0533	S	arCOG06711	COG3212	Uncharacterized membrane protein YkoI	-	27.0481	4.48836	0.16594
MA0534	J	arCOG00485	COG1384	Lysyl-tRNA synthetase, class I	lysK	63.9005	5.1874	0.0811793
MA0535	H	-	COG2227	2-polyprenyl-3-methyl-5-hydroxy-6-metoxy-1,4-benzoquinol methylase	lysM	31.8817	11.3104	0.354761
MA0536	-	-	-	-	-	173.414	53.9542	0.311129
MA0537	F	arCOG02435	COG3613	Nucleoside 2-deoxyribosyltransferase	-	54.5949	13.4126	0.245675
MA0538	O	arCOG03203	COG0826	Collagenase-like protease, PrtC family	-	81.6079	7.60545	0.0931951
MA0539	-	-	-	-	-	40.8466	7.57184	0.185373
MA0540	V	arCOG01084	COG1694	NTP pyrophosphatase, house-cleaning of non-canonical NTPs	-	42.7993	11.5958	0.270934
MA0541	E	arCOG00617	COG0107	Imidazole glycerol phosphate synthase subunit HisF	hisF	71.2838	2.73231	0.03833
MA0542	R	arCOG01759	COG1259	Bifunctional DNase/RNase	-	94.6691	2.78841	0.0294542
MA0543	O	arCOG00976	COG2518	Protein-L-isoaspartate O-methyltransferase	pcm-2	89.9925	3.55786	0.0395351
MA0544	O	arCOG00976	COG2518	Protein-L-isoaspartate O-methyltransferase	pcm-1	69.8593	5.28183	0.0756066
MA0545	R	arCOG02680	COG1326	Uncharacterized archaeal Zn-finger protein	-	47.9062	7.99754	0.166942
MA0547	H	arCOG01904	COG1339	Archaeal CTP-dependent riboflavin kinase	-	47.8313	2.09726	0.0438469
MA0548	H	arCOG01320	COG0108	3,4-dihydroxy-2-butanone 4-phosphate synthase	ribB	49.4357	4.81585	0.0974164
MA0549	P	arCOG01480	COG0053	Divalent metal cation (Fe/Co/Zn/Cd) transporter	-	43.9899	12.4134	0.282187
MA0550	E	arCOG04133	COG0082	Chorismate synthase	aroC	93.9209	1.35899	0.0144695
MA0551	T	arCOG02361	COG3920	Two-component sensor histidine kinase, HisKA and HATPase domains	-	62.1602	6.97119	0.112149
MA0552	T	arCOG02361	COG3920	Two-component sensor histidine kinase, HisKA and HATPase domains	-	85.6468	13.5209	0.157868
MA0553	-	-	-	-	-	122.661	21.2306	0.173084
MA0554	-	-	-	-	-	34.4553	5.68611	0.165028
MA0555	-	-	-	-	-	22.7316	5.20939	0.229169
MA0556	-	-	-	-	-	53.4887	13.595	0.254166
MA0557	-	-	-	-	-	41.0056	10.9819	0.267816
MA0558	-	-	-	-	-	25.374	4.30724	0.16975
MA0559	-	-	-	-	-	64.3627	11.7872	0.183137
MA0560	-	-	-	-	-	42.5967	11.4432	0.268641
MA0561	-	-	-	-	-	53.9576	11.0868	0.205472
MA0562	-	-	-	-	-	37.972	7.93648	0.209009
MA0563	M	arCOG02470	COG2834	Outer membrane lipoprotein-sorting protein	-	23.2459	6.1905	0.266305
MA0564	-	-	-	-	-	17.0422	1.92948	0.113218
MA0565	-	-	-	-	-	23.843	3.11066	0.130464
MA0566	-	-	-	-	-	57.3623	13.8751	0.241886
MA0567	-	-	-	-	-	20.648	4.63298	0.22438
MA0568	-	-	-	-	-	33.2998	6.99292	0.209999
MA0569	-	-	-	-	-	21.9536	6.10634	0.278148
MA0570	-	-	-	-	-	27.595	6.20528	0.22487
MA0571	-	-	-	-	-	17.1914	3.84073	0.22341
MA0572	-	-	-	-	-	14.7085	2.77026	0.188343
MA0573	R	arCOG00941	COG0535	Radical SAM superfamily enzyme, MoaA/NifB/PqqE/SkfB family	nirJ	71.2947	4.01229	0.0562776
MA0574	K	arCOG08032	COG1522	DNA-binding transcriptional regulator, Lrp family	nirD	85.7801	3.43022	0.0399885
MA0575	K	arCOG08032	COG1522	DNA-binding transcriptional regulator, Lrp family	nirH	53.0745	7.76834	0.146367
MA0576	H	arCOG01044	COG1648	Siroheme synthase (precorrin-2 oxidase/ferrochelatase domain)	cysG	44.5754	18.6145	0.417596
MA0577	H	arCOG01036	COG0373	Glutamyl-tRNA reductase	hemA	80.2034	4.34225	0.0541405
MA0578	H	arCOG04300	COG0113	Delta-aminolevulinic acid dehydratase, porphobilinogen synthase	hemB	72.6216	4.17779	0.0575282
MA0579	X	arCOG02125	COG2801	Transposase InsO and inactivated derivatives	-	64.1007	11.4978	0.179371
MA0580	-	-	-	-	-	57.2666	11.9424	0.208541
MA0581	H	arCOG00918	COG0001	Glutamate-1-semialdehyde aminotransferase	hemL	78.3079	2.37714	0.0303563
MA0582	H	arCOG04299	COG0181	Porphobilinogen deaminase	hemC	70.2011	4.22078	0.0601242
MA0583	F	arCOG00603	COG0167	Dihydroorotate dehydrogenase	pyrD	63.8483	8.25426	0.129279
MA0584	HC	arCOG02199	COG0543	NAD(P)H-flavin reductase	-	60.7202	17.0389	0.280614
MA0585	Q	arCOG00235	COG0179	2-keto-4-pentenoate hydratase/2-oxohepta-3-ene-1,7-dioic acid hydratase (catechol pathway)	hpcE	81.9695	1.37956	0.0168302
MA0586	K	arCOG01345	COG3388	Predicted transcriptional regulator	-	43.281	18.1312	0.418917
MA0587	J	arCOG04302	COG0008	Glutamyl- or glutaminyl-tRNA synthetase	gltX	77.1032	7.31866	0.0949202
MA0588	P	arCOG06512	COG3420	Nitrous oxidase accessory protein NosD, contains tandem CASH domains	-	54.5657	5.83695	0.106971
MA0589	-	-	-	-	-	9.9687	3.5796	0.359084
MA0590	L	arCOG01510	COG1599	ssDNA-binding replication factor A, large subunit	-	52.751	8.54795	0.162043
MA0591	L	arCOG02258	COG3390	Replication protein A (RPA) family protein	-	61.1069	9.57218	0.156646
MA0592	HR	arCOG01757	COG0111	Phosphoglycerate dehydrogenase or related dehydrogenase	serA	60.0945	4.07313	0.0677787
MA0593	S	arCOG04418	COG3612	Uncharacterized protein	-	61.5724	6.39772	0.103906
MA0594	GHR	arCOG06715	COG3961	TPP-dependent 2-oxoacid decarboxylase, includes indolepyruvate decarboxylase	ipdC	22.2237	2.5916	0.116614
MA0595	J	arCOG00780	COG1727	Ribosomal protein L18E	-	49.1122	10.5824	0.215475
MA0596	J	arCOG04242	COG0102	Ribosomal protein L13	rpl13p	69.2199	6.51595	0.0941341
MA0597	J	arCOG04243	COG0103	Ribosomal protein S9	rps9p	69.5224	7.86117	0.113074
MA0598	K	arCOG04244	COG1644	DNA-directed RNA polymerase, subunit N (RpoN/RPB10)	rpoN	50.5963	7.9897	0.157911
MA0599	K	arCOG01268	COG1758	DNA-directed RNA polymerase, subunit K/omega	rpoK	75.6602	10.5612	0.139587
MA0600	J	arCOG04245	COG0052	Ribosomal protein S2	rps2P	19.7838	4.02827	0.203615
MA0601	R	arCOG01728	COG1355	Predicted class III extradiol dioxygenase, MEMO1 family	-	57.2126	8.61354	0.150553
MA0602	I	arCOG01028	COG1577	Mevalonate kinase	mvk	109.906	5.92464	0.0539063
MA0603	I	arCOG00860	COG1608	Isopentenyl phosphate kinase	-	81.9744	6.7788	0.0826942
MA0604	CIR	arCOG00613	COG1304	FMN-dependent dehydrogenase, includes L-lactate dehydrogenase and type II isopentenyl diphosphate isomerase	idi	64.1288	7.16241	0.111688
MA0605	J	arCOG00547	COG0595	mRNA degradation ribonuclease J1/J2	-	69.9079	4.02056	0.0575123
MA0606	H	arCOG01726	COG0142	Geranylgeranyl pyrophosphate synthase	idsA	67.433	2.97891	0.0441759
MA0607	-	-	-	-	-	40.5783	6.13551	0.151202
MA0608	G	arCOG01111	COG0574	Phosphoenolpyruvate synthase/pyruvate phosphate dikinase	ppdK	56.6936	9.81316	0.173091
MA0609	J	arCOG02466	COG3277	rRNA processing protein Gar1	-	64.2578	6.43181	0.100094
MA0610	K	arCOG05931	COG1405	Transcription initiation factor TFIIIB, Brf1 subunit/Transcription initiation factor TFIIB	tfb	68.3184	2.88377	0.0422108
MA0611	E	arCOG01948	COG1280	Threonine/homoserine/homoserine lactone efflux protein	-	20.4241	6.43681	0.315157
MA0612	-	-	-	-	-	64.7826	19.7945	0.305552
MA0613	J	arCOG10124	COG2520	tRNA G37 N-methylase Trm5	trmM	64.7369	13.5267	0.208949
MA0614	I	arCOG00247	COG2084	3-hydroxyisobutyrate dehydrogenase or related beta-hydroxyacid dehydrogenase	-	36.0815	6.01075	0.166588
MA0615	G	-	COG2814	Predicted arabinose efflux permease, MFS family	-	59.396	11.5499	0.194456
MA0616	O	arCOG00315	COG1225	Peroxiredoxin	-	40.668	4.0309	0.0991173
MA0617	P	arCOG01480	COG0053	Divalent metal cation (Fe/Co/Zn/Cd) transporter	-	58.8135	8.9736	0.152577
MA0619	T	arCOG02361	COG3920	Two-component sensor histidine kinase, HisKA and HATPase domains	-	25.5429	2.6615	0.104197
MA0620	T	arCOG02361	COG3920	Two-component sensor histidine kinase, HisKA and HATPase domains	-	34.797	10.9808	0.315567
MA0621	-	-	-	-	-	65.2696	9.14643	0.140133
MA0622	K	arCOG07512	COG4742	Predicted transcriptional regulator, contains HTH domain	-	40.0335	10.4907	0.262049
MA0623	-	-	-	-	-	56.0176	9.44799	0.168661
MA0624	O	arCOG02846	COG0484	DnaJ-class molecular chaperone with C-terminal Zn finger domain	-	53.5939	5.59705	0.104435
MA0625	-	-	-	-	-	42.5407	9.22191	0.216779
MA0626	R	arCOG02155	COG1873	Sporulation protein YlmC, PRC-barrel domain family	-	69.2043	9.04992	0.130771
MA0627	D	arCOG00369	COG1196	Chromosome segregation ATPase	-	34.5687	4.35656	0.126026
MA0628	S	arCOG02446	COG2006	Uncharacterized conserved protein, DUF362 family	-	60.713	8.12084	0.133758
MA0629	K	arCOG05425	COG3355	Predicted transcriptional regulator	-	56.423	10.3084	0.182699
MA0630	O	arCOG05153	COG0234	Co-chaperonin GroES (HSP10)	groES	60.0373	15.1706	0.252686
MA0631	O	arCOG05154	COG0459	Chaperonin GroEL (HSP60 family)	groEL	63.5414	9.95127	0.156611
MA0633	-	-	-	-	-	52.9262	11.15	0.210671
MA0634	S	arCOG04284	COG1738	Uncharacterized PurR-regulated membrane protein YhhQ, DUF165 family	-	24.3411	6.27928	0.25797
MA0635	-	-	-	-	-	31.5392	8.27199	0.262277
MA0636	E	arCOG04897	COG0436	Aspartate/methionine/tyrosine aminotransferase	aspC	77.091	22.8479	0.296376
MA0637	-	-	-	-	slpM	70.7464	5.22928	0.0739159
MA0638	-	-	-	-	-	85.3721	17.6113	0.206289
MA0639	C	arCOG01097	COG1592	Rubrerythrin	-	99.5932	22.4092	0.225008
MA0640	-	-	-	-	-	50.9022	11.5216	0.226348
MA0641	R	arCOG04881	COG1379	PHP family phosphoesterase with a Zn ribbon	-	67.0454	6.33825	0.0945368
MA0642	R	arCOG00348	COG2047	Proteasome assembly chaperone (PAC2) family protein	-	80.5513	5.32422	0.0660972
MA0643	J	arCOG00906	COG2260	rRNA maturation protein Nop10, contains Zn-ribbon domain	-	88.593	10.5262	0.118816
MA0644	J	arCOG04107	COG1093	Translation initiation factor 2, alpha subunit (eIF-2alpha)	eif2A	59.1149	4.05078	0.0685239
MA0645	J	arCOG04108	COG2051	Ribosomal protein S27E	rps27e	46.7625	14.6717	0.313748
MA0647	L	arCOG00552	COG1711	DNA replication initiation complex subunit, GINS family	-	77.1316	2.29063	0.0296977
MA0648	L	arCOG04110	COG1467	Eukaryotic-type DNA primase, catalytic (small) subunit	-	73.4866	5.27453	0.0717754
MA0649	O	arCOG03517	COG1262	Formylglycine-generating enzyme, required for sulfatase activity, contains SUMF1/FGE domain	-	43.0712	10.2924	0.238963
MA0650	-	-	-	-	-	35.5784	8.36566	0.235133
MA0651	J	arCOG01695	COG1293	Predicted component of the ribosome quality control (RQC) complex, YloA/Tae2 family, contains fibronectin-binding (FbpA) and DUF814 domains	-	48.2882	6.20799	0.128561
MA0652	J	arCOG01741	COG1537	Stalled ribosome rescue protein Dom34, pelota family	pelA	44.2773	6.15662	0.139047
MA0653	-	-	-	-	-	29.9762	6.43005	0.214505
MA0654	S	arCOG02159	COG4089	Uncharacterized membrane protein	-	46.5692	11.5382	0.247765
MA0655	T	arCOG04453	COG1624	Diadenylate cyclase (c-di-AMP synthetase), DisA_N domain	-	82.5266	1.84182	0.0223179
MA0656	J	arCOG01738	COG1514	2'-5' RNA ligase	-	68.4827	16.4332	0.239961
MA0657	H	arCOG04785	COG1477	Thiamine biosynthesis lipoprotein ApbE	nosX	45.434	4.97359	0.109468
MA0658	-	-	-	-	-	70.1883	2.44146	0.0347844
MA0659	C	arCOG06548	COG4656	Na+-translocating ferredoxin:NAD+ oxidoreductase RNF, RnfC subunit	nqr1	59.2634	2.64481	0.0446281
MA0660	C	arCOG06547	COG4658	Na+-translocating ferredoxin:NAD+ oxidoreductase RNF, RnfD subunit	nqr2	60.0516	4.17645	0.0695478
MA0661	C	arCOG06546	COG4659	Na+-translocating ferredoxin:NAD+ oxidoreductase RNF, RnfG subunit	nqr3	67.7392	2.56886	0.0379228
MA0662	C	arCOG03955	COG4660	Na+-translocating ferredoxin:NAD+ oxidoreductase RNF, RnfE subunit	nqr4	54.7508	1.64041	0.0299613
MA0663	C	arCOG03954	COG4657	Na+-translocating ferredoxin:NAD+ oxidoreductase RNF, RnfA subunit	nqr5	70.7725	3.73474	0.052771
MA0664	C	arCOG02186	COG2878	Na+-translocating ferredoxin:NAD+ oxidoreductase RNF, RnfB subunit	nqr6	50.2729	1.84895	0.0367784
MA0665	S	arCOG04344	COG4818	Uncharacterized membrane protein	-	55.5443	3.0527	0.0549597
MA0666	S	arCOG04361	COG5423	Predicted metal-binding protein	-	38.3997	7.94566	0.20692
MA0667	J	arCOG02740	COG1600	Epoxyqueuosine reductase QueG (queuosine biosynthesis)	-	47.6958	5.58168	0.117026
MA0669	L	arCOG00469	COG0470	DNA polymerase III, delta prime subunit	rfc	97.2984	2.00577	0.0206146
MA0672	B	arCOG02989	COG2036	Archaeal histone H3/H4	hmaA	55.1125	8.32578	0.151069
MA0673	J	-	COG4123	tRNA1(Val) A37 N6-methylase TrmN6	-	108.979	6.78632	0.0622717
MA0674	C	arCOG02095	COG5016	Pyruvate/oxaloacetate carboxyltransferase	pycB	100.384	3.48138	0.0346806
MA0675	I	arCOG01591	COG4770	Acetyl/propionyl-CoA carboxylase, alpha subunit	pycA	77.7186	4.40181	0.0566379
MA0676	H	arCOG01940	COG0340	Biotin-(acetyl-CoA carboxylase) ligase	bpl	96.5036	5.11592	0.0530128
MA0677	-	-	-	-	-	75.6515	9.65247	0.127591
MA0678	S	arCOG01162	COG1340	Uncharacterized coiled-coil protein, contains DUF342 domain	-	76.2115	12.9319	0.169684
MA0679	D	arCOG00369	COG1196	Chromosome segregation ATPase	-	37.3949	7.11528	0.190274
MA0680	S	arCOG04051	COG2412	Uncharacterized protein	-	82.4517	19.5202	0.236747
MA0681	L	arCOG00439	COG1241	DNA replicative helicase MCM subunit Mcm2, Cdc46/Mcm family	mcm2	70.0314	7.95456	0.113586
MA0682	J	arCOG01018	COG0565	tRNA C32,U32 (ribose-2'-O)-methylase TrmJ or a related methyltransferase	-	49.185	5.10675	0.103827
MA0683	C	arCOG01612	COG4231	TPP-dependent indolepyruvate ferredoxin oxidoreductase, alpha subunit	-	75.889	6.64182	0.0875202
MA0684	C	arCOG01097	COG1592	Rubrerythrin	fprB	42.093	3.40545	0.0809029
MA0685	C	arCOG02056	COG1251	NAD(P)H-nitrite reductase, large subunit	-	136.725	27.8825	0.203931
MA0686	-	-	-	-	-	29.184	2.34714	0.0804257
MA0687	CP	arCOG06072	COG2181	Nitrate reductase gamma subunit	hdrE	123.732	24.8474	0.200816
MA0688	C	arCOG00343	COG0247	Fe-S oxidoreductase	hdrD	96.5932	14.9967	0.155256
MA0689	S	arCOG02078	COG1852	Uncharacterized protein	-	200.992	61.1659	0.30432
MA0690	S	arCOG02078	COG1852	Uncharacterized protein	-	11.6219	2.91626	0.250927
MA0691	C	arCOG00570	COG0644	Dehydrogenase (flavoprotein)	-	44.0532	5.89393	0.133791
MA0692	C	arCOG00570	COG0644	Dehydrogenase (flavoprotein)	-	39.7207	8.50546	0.214132
MA0693	K	arCOG04853	COG4008	Predicted metal-binding transcription factor, methanogenesis marker domain 9	-	68.5079	5.87304	0.0857279
MA0694	H	arCOG04238	COG1767	Triphosphoribosyl-dephospho-CoA synthetase	-	57.6119	8.27071	0.143559
MA0695	S	arCOG04458	COG2457	Uncharacterized protein	-	122.488	8.37509	0.0683751
MA0696	C	arCOG01705	COG1036	Archaeal flavoprotein	-	53.2225	12.5192	0.235223
MA0697	EP	arCOG07874	COG1124	ABC-type dipeptide/oligopeptide/nickel transport system, ATPase component	oppF	59.2782	8.60799	0.145213
MA0698	EP	arCOG05410	COG0444	ABC-type dipeptide/oligopeptide/nickel transport system, ATPase component	oppD	52.4603	12.0658	0.23
MA0699	EP	arCOG00750	COG1173	ABC-type dipeptide/oligopeptide/nickel transport system, permease component	oppC	31.6582	7.23407	0.228505
MA0700	EP	arCOG00751	COG0601	ABC-type dipeptide/oligopeptide/nickel transport system, permease component	oppB	37.5525	8.28103	0.220519
MA0701	E	arCOG01536	COG0747	ABC-type transport system, periplasmic component	oppA	71.1865	8.75494	0.122986
MA0702	-	-	-	-	-	33.7319	6.50693	0.192902
MA0703	R	arCOG00309	COG0613	Predicted metal-dependent phosphoesterase TrpH, contains PHP domain	-	68.4097	10.7906	0.157734
MA0704	-	-	-	-	-	90.2907	18.7208	0.207339
MA0705	C	arCOG01252	COG1012	Acyl-CoA reductase or other NAD-dependent aldehyde dehydrogenase	-	57.9721	16.2009	0.279461
MA0706	-	-	-	-	-	38.5528	6.25504	0.162246
MA0707	R	arCOG03850	COG4122	Predicted O-methyltransferase YrrM	-	48.0595	10.5012	0.218504
MA0708	-	-	-	-	-	75.7716	2.49275	0.0328982
MA0709	L	arCOG00286	COG0433	Archaeal DNA helicase HerA or a related bacterial ATPase, contains HAS-barrel and ATPase domains	-	82.191	2.94062	0.0357779
MA0710	-	-	-	-	-	22.998	4.86544	0.211559
MA0711	H	arCOG01703	COG0163	3-polyprenyl-4-hydroxybenzoate decarboxylase	-	44.2413	13.0075	0.294012
MA0712	-	-	-	-	-	69.7603	4.88743	0.0700604
MA0713	R	arCOG04430	COG1078	HD superfamily phosphohydrolase	-	76.1071	4.74715	0.0623746
MA0714	HG	arCOG04395	COG0391	Archaeal 2-phospho-L-lactate transferase/Bacterial gluconeogenesis factor, CofD/UPF0052 family	-	86.1331	3.37802	0.0392186
MA0715	R	arCOG00765	COG5643	Protein containing a metal-binding domain shared with formylmethanofuran dehydrogenase subunit E	-	34.5226	8.58595	0.248705
MA0716	-	-	-	-	-	97.7542	42.204	0.431736
MA0717	F	arCOG00031	COG0503	Adenine/guanine phosphoribosyltransferase or related PRPP-binding protein	hpt	86.8403	1.23953	0.0142737
MA0718	E	arCOG00926	COG0411	ABC-type branched-chain amino acid transport system, ATPase component	-	46.015	19.9237	0.432983
MA0719	R	arCOG00910	COG2263	Predicted RNA methylase	-	57.6588	4.93397	0.0855718
MA0720	J	arCOG00676	COG1096	Exosome complex RNA-binding protein Csl4, contains S1 and Zn-ribbon domains	-	44.6018	5.92306	0.132799
MA0721	K	arCOG04111	COG1761	DNA-directed RNA polymerase, subunit L	rpoL	94.2952	14.7553	0.15648
MA0722	J	arCOG00091	COG1103	Archaeal Cys-tRNA synthase (O-phospho-L-seryl-tRNA:Cys-tRNA synthase)	-	74.8396	8.98582	0.120068
MA0723	K	arCOG07512	COG4742	Predicted transcriptional regulator, contains HTH domain	-	46.2393	9.52838	0.206067
MA0724	-	-	-	-	-	75.169	2.72192	0.0362107
MA0725	S	arCOG04483	COG4739	Uncharacterized protein, contains ferredoxin domain	-	46.9845	2.85552	0.0607759
MA0726	E	arCOG02268	COG0019	Diaminopimelate decarboxylase	lysA	64.6964	3.31623	0.0512583
MA0727	L	arCOG00305	COG1796	DNA polymerase/3'-5' exonuclease PolX	-	76.0418	9.89372	0.130109
MA0728	L	arCOG05256	COG1793	ATP-dependent DNA ligase	lig	56.7666	8.68168	0.152936
MA0729	-	-	-	-	-	50.8763	12.7343	0.250299
MA0730	-	-	-	-	-	47.5482	6.50225	0.136751
MA0731	-	-	-	-	-	32.215	8.06882	0.250467
MA0732	T	arCOG03200	COG4978	Bacterial effector-binding domain	-	55.399	11.3349	0.204605
MA0733	T	arCOG03200	COG4978	Bacterial effector-binding domain	-	31.0883	7.13246	0.229426
MA0734	O	arCOG03580	COG2020	Protein-S-isoprenylcysteine O-methyltransferase Ste14	-	13.0647	2.84779	0.217975
MA0735	Q	arCOG00777	COG2050	Acyl-coenzyme A thioesterase PaaI, contains HGG motif	paaI	67.4746	11.3777	0.168622
MA0736	Q	arCOG01659	COG0412	Dienelactone hydrolase	-	59.1874	7.86816	0.132936
MA0737	-	-	-	-	-	49.6501	10.3746	0.208954
MA0738	-	-	-	-	-	45.3149	13.1892	0.291057
MA0739	S	arCOG00528	COG5015	Uncharacterized protein, pyridoxamine 5'-phosphate oxidase (PNPOx-like) family	-	65.0999	7.98138	0.122602
MA0740	-	-	-	-	-	42.3886	7.93082	0.187098
MA0741	-	-	-	-	-	87.0849	17.5936	0.202028
MA0742	-	-	-	-	-	68.2011	11.0895	0.1626
MA0743	K	arCOG00732	COG1846	DNA-binding transcriptional regulator, MarR family	-	67.3784	5.25151	0.0779407
MA0744	T	arCOG03591	COG2334	Ser/Thr protein kinase RdoA involved in Cpx stress response, MazF antagonist	-	66.4226	13.7828	0.207502
MA0745	-	-	-	-	-	24.4289	8.31148	0.340232
MA0746	P	arCOG02021	COG0607	Rhodanese-related sulfurtransferase	-	69.6766	17.7091	0.254161
MA0747	C	arCOG00570	COG0644	Dehydrogenase (flavoprotein)	-	64.5751	4.83893	0.0749348
MA0748	Q	arCOG05007	COG0424	Predicted house-cleaning NTP pyrophosphatase, Maf/HAM1 superfamily	-	44.4561	8.67211	0.195071
MA0749	J	arCOG00486	COG0215	Cysteinyl-tRNA synthetase	cysS	65.1778	8.20283	0.125853
MA0750	K	arCOG07512	COG4742	Predicted transcriptional regulator, contains HTH domain	-	71.4344	8.80899	0.123316
MA0751	-	-	-	-	-	49.6975	7.21608	0.1452
MA0752	R	arCOG05159	COG1750	Predicted archaeal serine protease, S18 family	-	72.2125	1.74287	0.0241353
MA0753	-	-	-	-	-	44.4292	8.83568	0.198871
MA0754	-	-	-	-	-	35.4228	7.57453	0.213832
MA0755	MR	arCOG07805	COG3049	Penicillin V acylase or related amidase, Ntn superfamily	-	74.8183	12.6228	0.168713
MA0756	-	-	-	-	-	36.6423	11.7728	0.321291
MA0757	R	arCOG01150	COG1407	Metallophosphoesterase superfamily enzyme	-	63.9635	9.77969	0.152895
MA0758	T	arCOG02361	COG3920	Two-component sensor histidine kinase, HisKA and HATPase domains	-	76.0695	9.51471	0.125079
MA0759	T	arCOG02361	COG3920	Two-component sensor histidine kinase, HisKA and HATPase domains	-	30.0545	4.72152	0.157099
MA0760	J	arCOG00408	COG1190	Lysyl-tRNA synthetase (class II)	lysS	73.6568	2.49688	0.0338989
MA0761	R	arCOG00691	COG1574	Predicted amidohydrolase YtcJ	aepA	52.1558	13.6715	0.262128
MA0762	L	arCOG00557	COG1201	Lhr-like helicase	-	36.8122	7.46373	0.202751
MA0763	-	-	-	-	-	43.45	7.48294	0.172219
MA0764	V	arCOG05207	COG1598	Predicted nuclease of the RNAse H fold, HicB family	-	37.4573	11.084	0.29591
MA0765	R	arCOG08222	COG1724	Predicted RNA binding protein YcfA, dsRBD-like fold, HicA-like mRNA interferase family	-	47.063	11.5198	0.244775
MA0766	R	arCOG01206	COG1669	Predicted nucleotidyltransferase	-	119.009	24.3868	0.204915
MA0767	S	arCOG05024	COG2361	Uncharacterized conserved protein, contains HEPN domain	-	42.3549	5.0196	0.118513
MA0768	-	-	-	-	-	24.2352	5.24713	0.216509
MA0769	H	arCOG01779	COG2226	Ubiquinone/menaquinone biosynthesis C-methylase UbiE	-	23.5879	1.12268	0.0475955
MA0771	CR	arCOG05990	COG0604	NADPH:quinone reductase or related Zn-dependent oxidoreductase	-	39.72	7.72979	0.194607
MA0772	S	arCOG06459	COG3339	Uncharacterized membrane protein YkvA, DUF1232 family	-	47.5996	7.46177	0.156761
MA0773	CR	arCOG05990	COG0604	NADPH:quinone reductase or related Zn-dependent oxidoreductase	-	49.914	7.85269	0.157324
MA0774	-	-	-	-	-	39.4877	6.75165	0.170981
MA0775	E	arCOG00830	COG1247	L-amino acid N-acyltransferase YncA	-	50.0443	12.1441	0.242668
MA0776	-	-	-	-	-	4.85348	0.633819	0.130591
MA0777	T	arCOG02369	COG0642	Signal transduction histidine kinase	-	57.0709	17.0531	0.298806
MA0778	-	-	-	-	-	16.3606	3.80579	0.23262
MA0779	H	arCOG03325	COG0407	Uroporphyrinogen-III decarboxylase	cmtM	57.7767	13.4301	0.232448
MA0780	GER	arCOG04963	COG0697	Permease of the drug/metabolite transporter (DMT) superfamily	-	49.8711	12.6168	0.252988
MA0781	R	arCOG03005	COG4997	Predicted house-cleaning noncanonical NTP pyrophosphatase, all-alpha NTP-PPase (MazG) superfamily	-	48.7037	9.06188	0.186061
MA0782	E	arCOG04546	COG1246	N-acetylglutamate synthase or related acetyltransferase, GNAT family	-	78.6461	8.05359	0.102403
MA0783	U	arCOG03382	COG0823	Periplasmic component of the Tol biopolymer transport system	-	75.8584	12.2917	0.162035
MA0784	R	arCOG03107	COG1739	Putative translation regulator, IMPACT (imprinted ancient) protein family	-	80.0492	5.80108	0.0724689
MA0785	T	-	COG4585	Signal transduction histidine kinase	-	5.00517	1.19252	0.238258
MA0786	-	-	-	-	-	20.2244	2.63275	0.130177
MA0787	E	arCOG01798	COG0765	ABC-type amino acid transport system, permease component	glnP	20.4355	2.70004	0.132125
MA0788	E	arCOG00923	COG1126	ABC-type polar amino acid transport system, ATPase component	glnQ	54.4608	18.7838	0.344904
MA0789	E	arCOG00923	COG1126	ABC-type polar amino acid transport system, ATPase component	-	40.2899	10.8989	0.270511
MA0790	H	arCOG00477	COG0382	4-hydroxybenzoate polyprenyltransferase	ubiA	83.3053	15.6549	0.187922
MA0791	H	arCOG00477	COG0382	4-hydroxybenzoate polyprenyltransferase	ubiA	49.8743	13.9264	0.279231
MA0792	E	arCOG03109	COG1834	N-Dimethylarginine dimethylaminohydrolase	arcA	62.168	10.565	0.169943
MA0793	R	arCOG06722	COG4301	Uncharacterized conserved protein, contains predicted SAM-dependent methyltransferase domain	-	62.0787	11.741	0.189132
MA0794	R	arCOG00941	COG0535	Radical SAM superfamily enzyme, MoaA/NifB/PqqE/SkfB family	-	198.267	37.0063	0.186648
MA0795	L	arCOG06899	COG1533	DNA repair photolyase	-	81.9063	15.0932	0.184274
MA0796	R	arCOG02150	COG0599	Uncharacterized conserved protein YurZ, alkylhydroperoxidase/carboxymuconolactone decarboxylase family	-	68.1987	18.3406	0.268929
MA0797	GM	arCOG02877	COG0726	Peptidoglycan/xylan/chitin deacetylase, PgdA/CDA1 family	-	68.7408	9.82183	0.142882
MA0798	M	arCOG12808	COG0438	Glycosyltransferase involved in cell wall bisynthesis	-	53.5204	8.47234	0.158301
MA0799	S	arCOG00901	COG0392	Uncharacterized membrane protein YbhN, UPF0104 family	-	28.7783	5.86589	0.203831
MA0800	C	arCOG02920	COG3794	Plastocyanin	-	88.8201	13.5188	0.152205
MA0801	-	-	-	-	-	26.7137	1.84011	0.0688826
MA0802	K	arCOG07512	COG4742	Predicted transcriptional regulator, contains HTH domain	-	69.1298	3.58291	0.0518288
MA0803	K	arCOG07512	COG4742	Predicted transcriptional regulator, contains HTH domain	-	60.2577	22.0966	0.366701
MA0804	H	arCOG01779	COG2226	Ubiquinone/menaquinone biosynthesis C-methylase UbiE	-	38.4927	6.22419	0.161698
MA0805	P	arCOG01480	COG0053	Divalent metal cation (Fe/Co/Zn/Cd) transporter	czcD	37.8072	6.82935	0.180636
MA0806	-	-	-	-	-	53.3278	10.5828	0.198448
MA0807	O	arCOG02077	COG0822	NifU homolog involved in Fe-S cluster formation	-	76.4813	11.5135	0.15054
MA0808	E	arCOG00066	COG1104	Cysteine sulfinate desulfinase/cysteine desulfurase or related enzyme	-	28.566	6.11927	0.214215
MA0809	C	arCOG02064	COG2210	Peroxiredoxin family protein	-	47.122	6.63544	0.140814
MA0810	O	arCOG07004	COG0425	TusA-related sulfurtransferase	-	69.5237	5.25235	0.0755477
MA0811	FGR	arCOG00419	COG0537	Diadenosine tetraphosphate (Ap4A) hydrolase or other HIT family hydrolase	hit	91.6623	6.04849	0.0659866
MA0812	-	-	-	-	-	18.928	3.13002	0.165365
MA0813	O	arCOG03549	COG1572	Serine protease, subtilase family	-	84.8043	4.59103	0.0541368
MA0814	-	-	-	-	-	75.1643	6.10877	0.0812722
MA0815	J	arCOG01886	COG0162	Tyrosyl-tRNA synthetase	tyrS	68.0676	6.66818	0.097964
MA0816	J	arCOG03218	COG4021	tRNA(His) 5'-end guanylyltransferase	-	39.9726	7.10375	0.177715
MA0817	J	arCOG03218	COG4021	tRNA(His) 5'-end guanylyltransferase	-	77.4009	2.97826	0.0384784
MA0818	R	arCOG02155	COG1873	Sporulation protein YlmC, PRC-barrel domain family	-	84.9807	5.59251	0.0658092
MA0819	C	arCOG00246	COG0039	Malate/lactate dehydrogenase	-	91.4982	6.99531	0.076453
MA0820	R	arCOG03131	COG3359	Uncharacterized conserved protein YprB, contains RNaseH-like and TPR domains	-	46.2067	5.84747	0.12655
MA0821	G	arCOG02602	COG2140	Oxalate decarboxylase/archaeal phosphoglucose isomerase, cupin superfamily	-	80.1561	2.14793	0.0267968
MA0822	K	arCOG02710	COG1693	Repressor of nif and glnA expression	-	72.7436	1.47638	0.0202956
MA0823	L	arCOG05692	COG0608	Single-stranded DNA-specific exonuclease, DHH superfamily, may be involved in archaeal DNA replication intiation	recJ	86.7296	5.2113	0.0600868
MA0824	-	-	-	-	-	92.5428	4.25836	0.046015
MA0825	-	-	-	-	-	30.6802	6.59344	0.214909
MA0826	KB	arCOG01361	COG1243	Histone acetyltransferase, component of the RNA polymerase elongator complex	hat	53.1301	12.393	0.233258
MA0827	-	-	-	-	-	66.2985	15.9038	0.239882
MA0828	-	-	-	-	-	15.6027	4.29797	0.275464
MA0829	-	-	-	-	-	81.8731	9.68754	0.118324
MA0830	-	-	-	-	-	223.341	82.0059	0.367177
MA0831	X	arCOG03506	COG3293	Transposase	-	54.6258	13.5072	0.247268
MA0832	C	arCOG00097	COG2218	Formylmethanofuran dehydrogenase subunit C	fwdC	30.3202	7.41807	0.244658
MA0833	C	arCOG04461	COG1229	Formylmethanofuran dehydrogenase subunit A	fwdA	52.3789	8.07688	0.154201
MA0834	C	arCOG01498	COG1029	Formylmethanofuran dehydrogenase subunit B	fwdB	84.6756	10.7243	0.126652
MA0835	C	arCOG02674	COG1153	Formylmethanofuran dehydrogenase subunit D	fwuD	50.411	7.77553	0.154243
MA0836	-	-	-	-	-	58.1009	8.25989	0.142165
MA0837	-	-	-	-	-	64.0186	8.42485	0.1316
MA0838	-	-	-	-	-	71.9553	17.6467	0.245246
MA0839	K	arCOG08182	COG1595	DNA-directed RNA polymerase specialized sigma subunit, sigma24 family	-	53.2467	12.8818	0.241927
MA0840	E	arCOG01536	COG0747	ABC-type transport system, periplasmic component	dppA	68.5887	14.8055	0.21586
MA0841	H	arCOG01779	COG2226	Ubiquinone/menaquinone biosynthesis C-methylase UbiE	-	46.6556	9.84317	0.210975
MA0842	EP	arCOG00751	COG0601	ABC-type dipeptide/oligopeptide/nickel transport system, permease component	oppB	36.8099	14.6521	0.398048
MA0843	EP	arCOG00750	COG1173	ABC-type dipeptide/oligopeptide/nickel transport system, permease component	dppC	46.0534	16.0742	0.349034
MA0844	O	arCOG00185	COG1123	ABC-type glutathione transport system ATPase component, contains duplicated ATPase domain	-	63.7563	17.6993	0.277609
MA0845	V	arCOG00189	COG1131	ABC-type multidrug transport system, ATPase component	-	72.6967	9.27575	0.127595
MA0846	GM	arCOG04339	COG1682	ABC-type polysaccharide/polyol phosphate export permease	-	25.5962	5.02416	0.196285
MA0847	H	arCOG03325	COG0407	Uroporphyrinogen-III decarboxylase	mtbA	76.8066	7.57367	0.0986071
MA0850	S	arCOG03509	COG3291	PKD repeat	-	40.7039	10.0325	0.246475
MA0851	S	arCOG03509	COG3291	PKD repeat	-	38.6384	7.97182	0.206318
MA0852	O	arCOG02443	COG1277	ABC-type transport system involved in multi-copper enzyme maturation, permease component	bcrB	36.1207	9.47726	0.262377
MA0853	V	arCOG00189	COG1131	ABC-type multidrug transport system, ATPase component	bcrA	30.7881	2.56136	0.0831933
MA0854	E	arCOG04546	COG1246	N-acetylglutamate synthase or related acetyltransferase, GNAT family	-	61.8902	19.5744	0.316277
MA0855	H	arCOG03325	COG0407	Uroporphyrinogen-III decarboxylase	mtaA	119.132	22.3898	0.187941
MA0860	-	-	-	-	-	73.7431	19.5562	0.265194
MA0861	-	-	-	-	-	80.6888	27.7972	0.344499
MA0862	K	arCOG07512	COG4742	Predicted transcriptional regulator, contains HTH domain	-	134.484	14.559	0.108258
MA0863	T	arCOG02369	COG0642	Signal transduction histidine kinase	-	103.234	3.08642	0.0298973
MA0864	T	arCOG02367	COG2202	PAS domain	-	83.1086	0.250486	0.00301396
MA0865	-	-	-	-	-	17.0485	4.77325	0.279981
MA0866	P	arCOG00320	COG0704	Phosphate uptake regulator	-	108.274	8.44916	0.0780347
MA0867	V	arCOG01463	COG0842	ABC-type multidrug transport system, permease component	-	68.1306	24.6556	0.361887
MA0868	V	arCOG00189	COG1131	ABC-type multidrug transport system, ATPase component	-	83.1226	18.504	0.222611
MA0869	H	arCOG02252	COG0619	Energy-coupling factor transporter transmembrane protein EcfT	cbiQ	27.918	4.16306	0.149117
MA0870	PR	arCOG00188	COG1122	Energy-coupling factor transporter ATP-binding protein EcfA2	-	90.0926	11.2048	0.12437
MA0871	P	arCOG00359	COG0370	Fe2+ transport system protein B	-	63.7932	14.5414	0.227945
MA0872	H	arCOG03022	COG1429	Cobalamin biosynthesis protein CobN, Mg-chelatase	cobN	70.2352	11.1027	0.158079
MA0873	M	arCOG02482	COG1520	Outer membrane protein assembly factor BamB, contains PQQ-like beta-propeller repeat	-	88.5326	9.16657	0.103539
MA0874	R	arCOG02561	COG2319	WD40 repeat	-	89.8654	11.2959	0.125698
MA0875	-	-	-	-	-	33.0774	3.48428	0.105337
MA0876	-	-	-	-	-	51.5547	16.8247	0.326346
MA0877	H	arCOG00438	COG1239	Mg-chelatase subunit ChlI	-	93.416	14.1978	0.151984
MA0878	E	arCOG00184	COG4608	ABC-type oligopeptide transport system, ATPase component	-	86.763	13.78	0.158824
MA0879	EP	arCOG05410	COG0444	ABC-type dipeptide/oligopeptide/nickel transport system, ATPase component	-	76.0432	11.2916	0.148489
MA0880	EP	arCOG00750	COG1173	ABC-type dipeptide/oligopeptide/nickel transport system, permease component	-	89.1557	20.694	0.232111
MA0881	EP	arCOG00751	COG0601	ABC-type dipeptide/oligopeptide/nickel transport system, permease component	-	22.3298	3.35142	0.150087
MA0882	H	arCOG03022	COG1429	Cobalamin biosynthesis protein CobN, Mg-chelatase	cobN	41.5999	6.68808	0.160772
MA0883	E	arCOG01536	COG0747	ABC-type transport system, periplasmic component	-	66.2679	10.5733	0.159554
MA0884	-	-	-	-	-	19.7189	2.32963	0.118142
MA0885	L	arCOG00329	COG0417	DNA polymerase elongation subunit (family B)	-	64.4714	2.76754	0.0429266
MA0886	-	-	-	-	-	25.7799	8.2361	0.319477
MA0887	P	arCOG00213	COG0226	ABC-type phosphate transport system, periplasmic component	pstS	79.5831	12.4462	0.156392
MA0888	P	arCOG00167	COG0573	ABC-type phosphate transport system, permease component	pstC	55.5223	15.85	0.28547
MA0889	P	arCOG00168	COG0581	ABC-type phosphate transport system, permease component	pstA	55.9712	14.7294	0.263161
MA0890	P	arCOG00231	COG1117	ABC-type phosphate transport system, ATPase component	pstB	56.7357	16.1256	0.284223
MA0891	P	arCOG00320	COG0704	Phosphate uptake regulator	phoU	39.851	11.2147	0.281415
MA0892	F	arCOG00689	COG0044	Dihydroorotase or related cyclic amidohydrolase	pyrC	43.8286	4.16499	0.0950291
MA0893	L	arCOG02840	COG0415	Deoxyribodipyrimidine photolyase	-	63.4344	4.09123	0.0644954
MA0894	T	arCOG01180	COG1718	Serine/threonine-protein kinase RIO1	-	41.2517	8.52077	0.206556
MA0895	J	arCOG01179	COG0361	Translation initiation factor IF-1	eif1A	74.8393	13.0056	0.17378
MA0900	-	-	-	-	-	66.563	5.82025	0.0874398
MA0901	R	arCOG04466	COG0733	Na+-dependent transporter, SNF family	-	20.9452	3.8944	0.185933
MA0902	K	arCOG04061	COG1308	Transcription factor homologous to NACalpha-BTF3	nac	46.3412	4.38386	0.0945996
MA0903	O	arCOG06600	COG0316	Fe-S cluster assembly iron-binding protein IscA	-	53.0695	4.45002	0.0838528
MA0904	-	-	-	-	-	84.5312	4.79694	0.0567476
MA0905	G	arCOG03287	COG3408	Glycogen debranching enzyme (alpha-1,6-glucosidase)	-	85.2389	2.45656	0.0288197
MA0906	S	arCOG03509	COG3291	PKD repeat	-	77.2185	13.0818	0.169413
MA0908	E	arCOG02676	COG0139	Phosphoribosyl-AMP cyclohydrolase	-	38.3291	3.23508	0.0844026
MA0909	R	arCOG04116	COG1855	Predicted ATPase, PilT family	-	59.1309	6.53268	0.110478
MA0910	-	-	-	-	-	27.575	9.08584	0.329496
MA0911	-	-	-	-	-	45.6663	11.2954	0.247346
MA0912	-	-	-	-	-	55.5787	12.3848	0.222833
MA0913	E	arCOG00089	COG0118	Imidazoleglycerol phosphate synthase glutamine amidotransferase subunit HisH	hisH	84.111	4.90904	0.0583638
MA0914	O	arCOG00637	COG1973	Hydrogenase maturation factor HypE	-	68.9673	7.01619	0.101732
MA0915	O	arCOG01910	COG1030	Membrane-bound serine protease (ClpP class)	nfeD	77.8682	6.38472	0.0819939
MA0916	O	arCOG01915	COG0330	Regulator of protease activity HflC, stomatin/prohibitin superfamily	-	64.1283	5.70649	0.0889855
MA0917	L	arCOG00429	COG1107	Archaea-specific RecJ-like exonuclease, contains DnaJ-type Zn finger domain	-	72.6556	5.4349	0.0748036
MA0918	J	arCOG00833	COG0456	Ribosomal protein S18 acetylase RimI and related acetyltransferases	-	65.4779	7.91908	0.120943
MA0919	F	arCOG00028	COG0856	Orotate phosphoribosyltransferase homolog	-	82.2181	6.46671	0.0786532
MA0920	J	arCOG00721	COG1439	rRNA maturation endonuclease Nob1	-	49.6966	3.28577	0.0661166
MA0921	S	arCOG02290	COG2043	Uncharacterized conserved protein, DUF169 family	-	166.691	47.6757	0.286012
MA0922	-	-	-	-	-	89.1778	9.70932	0.108876
MA0923	J	arCOG04154	COG2007	Ribosomal protein S8E	-	141.752	55.8121	0.39373
MA0924	K	arCOG08032	COG1522	DNA-binding transcriptional regulator, Lrp family	lrp	55.6766	4.80143	0.0862379
MA0925	E	arCOG04897	COG0436	Aspartate/methionine/tyrosine aminotransferase	tyrB	64.6676	5.98022	0.0924763
MA0926	K	arCOG05425	COG3355	Predicted transcriptional regulator	-	90.6027	5.57146	0.0614933
MA0927	R	arCOG00995	COG1549	Predicted RNA-binding protein, contains uracil-DNA-glycosylase-like and PUA domains	-	83.3071	8.40095	0.100843
MA0928	-	-	-	-	-	70.4699	5.51265	0.078227
MA0929	-	-	-	-	-	50.0836	9.79472	0.195567
MA0930	-	-	-	-	-	39.2962	9.77073	0.248643
MA0931	C	arCOG02032	COG5012	Methanogenic corrinoid protein MtbC1	mttC	60.0757	7.32331	0.121901
MA0932	H	arCOG03405	COG5598	Trimethylamine:corrinoid methyltransferase	mttB	62.9545	10.4838	0.166529
MA0933	-	-	-	-	mtbB	54.4786	12.4268	0.228105
MA0934	C	arCOG02032	COG5012	Methanogenic corrinoid protein MtbC1	mtbC	61.4683	8.40847	0.136794
MA0935	-	-	-	-	-	89.5152	9.03944	0.100982
MA0936	O	arCOG01716	COG0719	Fe-S cluster assembly scaffold protein SufB	-	72.1369	8.61717	0.119456
MA0937	O	arCOG04236	COG0396	Fe-S cluster assembly ATPase SufC	sufC	71.4758	9.04012	0.126478
MA0938	H	arCOG01871	COG2266	GTP:adenosylcobinamide-phosphate guanylyltransferase	cobY	77.1079	4.52997	0.0587485
MA0939	H	arCOG04338	COG0368	Cobalamin synthase	cobS	96.0861	2.22745	0.0231818
MA0940	I	arCOG01869	COG1267	Phosphatidylglycerophosphatase A	-	90.7939	4.51463	0.0497239
MA0941	H	arCOG04274	COG1270	Cobalamin biosynthesis protein CobD/CbiB	cobD	73.651	5.82015	0.0790233
MA0942	E	arCOG04273	COG0079	Histidinol-phosphate/aromatic aminotransferase or cobyric acid decarboxylase	hisC	59.9909	1.25323	0.0208904
MA0943	J	arCOG00404	COG0124	Histidyl-tRNA synthetase	hisS	77.0242	3.74408	0.0486091
MA0944	X	arCOG03513	COG3666	Transposase	-	60.9429	1.90174	0.0312052
MA0945	-	-	-	-	-	36.0312	11.2317	0.311722
MA0946	-	-	-	-	-	36.9798	13.5672	0.366881
MA0947	-	-	-	-	-	88.4872	27.4047	0.309703
MA0948	-	-	-	-	-	33.9051	5.71765	0.168637
MA0949	J	arCOG04185	COG0184	Ribosomal protein S15P/S13E	rps15p	22.5857	4.53449	0.200768
MA0950	PH	arCOG00198	COG1120	ABC-type cobalamin/Fe3+-siderophores transport system, ATPase component	-	75.0074	13.281	0.177062
MA0951	P	arCOG01007	COG0609	ABC-type Fe3+-siderophore transport system, permease component	hemU	49.5777	10.9366	0.220594
MA0952	P	arCOG04233	COG0614	ABC-type Fe3+-hydroxamate transport system, periplasmic component	-	56.0766	9.51098	0.169607
MA0953	D	arCOG14071	COG0206	Cell division GTPase FtsZ	-	55.2119	12.7555	0.231027
MA0954	-	-	-	-	-	67.4053	10.303	0.152851
MA0955	H	arCOG01483	COG0157	Nicotinate-nucleotide pyrophosphorylase	nadC	82.8452	9.08422	0.109653
MA0956	H	arCOG02172	COG0720	6-pyruvoyl-tetrahydropterin synthase	ptpS	47.756	10.7912	0.225966
MA0957	S	arCOG02511	COG5563	Uncharacterized membrane protein	-	54.9662	10.6415	0.1936
MA0958	R	arCOG00254	COG1712	Predicted dinucleotide-utilizing enzyme	-	73.7115	2.95224	0.0400513
MA0959	H	arCOG04459	COG0379	Quinolinate synthase	nadA	76.9117	11.15	0.144971
MA0960	J	-	COG5271	Midasin, AAA ATPase with vWA domain, involved in ribosome maturation	-	74.0714	12.5746	0.169763
MA0961	H	arCOG00477	COG0382	4-hydroxybenzoate polyprenyltransferase	ubiA	51.4312	12.8189	0.249243
MA0962	H	arCOG01678	COG1812	Archaeal S-adenosylmethionine synthetase	mat	80.1759	11.5531	0.144096
MA0963	R	arCOG00720	COG1458	Predicted DNA-binding protein containing PIN domain, UPF0278 family	-	67.8428	5.78051	0.0852044
MA0964	-	-	-	-	-	89.0568	8.47317	0.0951435
MA0965	O	-	COG3118	Negative regulator of GroEL, contains thioredoxin-like and TPR-like domains	-	53.2434	15.6875	0.294638
MA0966	P	arCOG04953	COG0390	ABC-type iron transport system FetAB, permease component	-	35.5888	9.98585	0.28059
MA0968	OJ	arCOG04142	COG1899	Deoxyhypusine synthase	-	68.4855	10.1441	0.14812
MA0969	F	arCOG00081	COG0284	Orotidine-5'-phosphate decarboxylase	-	58.0876	8.43086	0.14514
MA0970	T	arCOG02361	COG3920	Two-component sensor histidine kinase, HisKA and HATPase domains	-	35.3548	3.96462	0.112138
MA0971	P	arCOG01868	COG0735	Fe2+ or Zn2+ uptake regulation protein	fur	37.9029	9.65433	0.254712
MA0972	P	arCOG04487	COG0376	Catalase (peroxidase I)	-	68.5984	6.04551	0.0881291
MA0973	-	-	-	-	-	17.8604	3.07328	0.172072
MA0974	L	arCOG04582	COG0389	Nucleotidyltransferase/DNA polymerase involved in DNA repair	-	40.0968	15.0175	0.374531
MA0975	C	arCOG01549	COG3259	Coenzyme F420-reducing hydrogenase, alpha subunit	frhA	54.3501	5.55044	0.102124
MA0976	C	arCOG04429	COG0680	Ni,Fe-hydrogenase maturation factor	frhD	68.3953	17.103	0.250061
MA0977	C	arCOG02473	COG1941	Coenzyme F420-reducing hydrogenase, gamma subunit	frhG	74.6026	6.23077	0.0835195
MA0978	C	arCOG02653	COG1035	Coenzyme F420-reducing hydrogenase, beta subunit	frhB	49.129	10.6873	0.217536
MA0979	-	-	-	-	-	34.416	3.57545	0.103889
MA0980	-	-	-	-	-	35.3756	5.88476	0.166351
MA0981	V	arCOG12681	COG2026	mRNA-degrading endonuclease RelE, toxin component of the RelBE toxin-antitoxin system	-	63.0027	4.55908	0.0723632
MA0982	R	arCOG02731	COG1487	Predicted nucleic acid-binding protein, contains PIN domain	-	56.5461	8.7482	0.154709
MA0983	-	-	-	-	-	41.5082	12.6221	0.304087
MA0984	X	arCOG03900	COG3385	IS4 transposase	-	48.9138	10.3846	0.212303
MA0985	-	-	-	-	-	23.7711	3.23867	0.136244
MA0986	S	arCOG01667	COG3369	Uncharacterized protein, contains Zn-finger domain of CDGSH type	-	43.1867	7.4889	0.173408
MA0987	O	arCOG00607	COG1994	Zn-dependent protease (includes SpoIVFB)	-	35.2864	12.7827	0.362255
MA0988	R	arCOG05059	COG0727	Fe-S-cluster containining protein	-	33.2078	6.37522	0.19198
MA0989	T	arCOG03200	COG4978	Bacterial effector-binding domain	-	60.71	11.7859	0.194134
MA0990	GM	arCOG02877	COG0726	Peptidoglycan/xylan/chitin deacetylase, PgdA/CDA1 family	-	61.0109	11.0967	0.181881
MA0991	R	arCOG03106	COG3631	Ketosteroid isomerase-related protein	-	56.2177	9.214	0.163899
MA0992	-	-	-	-	-	73.2083	16.7442	0.228719
MA0993	HR	arCOG07416	COG0596	Pimeloyl-ACP methyl ester carboxylesterase	-	49.1954	7.64866	0.155475
MA0994	HR	arCOG07416	COG0596	Pimeloyl-ACP methyl ester carboxylesterase	-	42.7623	11.5912	0.271061
MA0995	R	arCOG06724	COG3910	Predicted ATPase	-	51.0307	13.9488	0.273342
MA0996	H	-	COG2227	2-polyprenyl-3-methyl-5-hydroxy-6-metoxy-1,4-benzoquinol methylase	-	67.5853	6.34656	0.0939043
MA0998	-	-	-	-	-	41.4056	4.14146	0.100022
MA0999	H	-	COG2227	2-polyprenyl-3-methyl-5-hydroxy-6-metoxy-1,4-benzoquinol methylase	-	59.3743	8.64124	0.145538
MA1000	O	arCOG03580	COG2020	Protein-S-isoprenylcysteine O-methyltransferase Ste14	-	100.514	16.4995	0.164151
MA1001	C	arCOG01749	COG0114	Fumarate hydratase class II	fumC	45.5678	5.79869	0.127254
MA1002	C	arCOG00853	COG0281	Malic enzyme	-	54.4257	14.7613	0.271218
MA1003	C	arCOG00615	COG1902	2,4-dienoyl-CoA reductase or related NADH-dependent reductase, Old Yellow Enzyme (OYE) family	-	57.1175	9.73553	0.170447
MA1004	-	-	-	-	-	83.9478	14.8141	0.176468
MA1005	P	arCOG01868	COG0735	Fe2+ or Zn2+ uptake regulation protein	fur	126.743	31.9377	0.251989
MA1006	C	arCOG02721	COG1271	Cytochrome bd-type quinol oxidase, subunit 1	cydA	89.6843	14.9823	0.167056
MA1007	C	arCOG04791	COG1294	Cytochrome bd-type quinol oxidase, subunit 2	cydB	77.1088	25.1433	0.326076
MA1008	J	arCOG01742	COG1503	Peptide chain release factor 1 (eRF1)	erf1	45.0204	12.0738	0.268185
MA1009	X	arCOG09938	COG0675	Transposase	-	49.7263	2.53124	0.0509034
MA1011	C	arCOG01979	COG1456	CO dehydrogenase/acetyl-CoA synthase gamma subunit (corrinoid Fe-S protein)	cdhE	55.0003	4.705	0.0855451
MA1012	C	arCOG01980	COG2069	CO dehydrogenase/acetyl-CoA synthase delta subunit (corrinoid Fe-S protein)	cdhD	63.7765	4.88888	0.0766564
MA1013	O	arCOG00587	COG3640	CO dehydrogenase nickel-insertion accessory protein CooC1	cooC	68.5322	8.46979	0.123589
MA1014	C	arCOG04360	COG1614	CO dehydrogenase/acetyl-CoA synthase beta subunit	cdhC	42.3404	5.23665	0.12368
MA1015	C	arCOG04408	COG1880	CO dehydrogenase/acetyl-CoA synthase epsilon subunit	cdhB	69.254	7.69784	0.111154
MA1016	C	arCOG02428	COG1152	CO dehydrogenase/acetyl-CoA synthase alpha subunit	cdhA	62.1007	2.30549	0.0371249
MA1017	R	arCOG02239	COG1342	Predicted DNA-binding protein, UPF0251 family	-	62.094	4.67403	0.0752735
MA1018	G	arCOG00493	COG0057	Glyceraldehyde-3-phosphate dehydrogenase/erythrose-4-phosphate dehydrogenase	gap	67.6553	9.23813	0.136547
MA1019	C	arCOG01068	COG1249	Pyruvate/2-oxoglutarate dehydrogenase complex, dihydrolipoamide dehydrogenase (E3) component or related enzyme	-	59.9684	12.6229	0.210492
MA1020	M	-	COG3264	Small-conductance mechanosensitive channel	-	50.376	10.4504	0.207448
MA1021	O	arCOG00587	COG3640	CO dehydrogenase nickel-insertion accessory protein CooC1	-	41.7575	14.6662	0.351223
MA1022	C	arCOG01612	COG4231	TPP-dependent indolepyruvate ferredoxin oxidoreductase, alpha subunit	-	76.0728	1.85385	0.0243694
MA1023	C	arCOG01600	COG1014	Pyruvate:ferredoxin oxidoreductase or related 2-oxoacid:ferredoxin oxidoreductase, gamma subunit	-	64.3997	3.96837	0.0616209
MA1024	X	arCOG03474	COG5421	Transposase	-	29.6985	8.86504	0.298501
MA1025	X	arCOG03474	COG5421	Transposase	-	30.6759	5.25348	0.171258
MA1026	X	arCOG03474	COG5421	Transposase	-	48.7659	5.83594	0.119673
MA1027	IQ	arCOG09600	COG0236	Acyl carrier protein	-	47.2476	6.72284	0.14229
MA1028	IQ	arCOG00857	COG0318	Acyl-CoA synthetase (AMP-forming)/AMP-acid ligase II	-	33.4031	6.40278	0.191682
MA1029	J	arCOG00044	COG0037	tRNA(Ile)-lysidine synthase TilS/MesJ	-	78.7349	17.3698	0.220611
MA1030	H	arCOG00069	COG0171	NH3-dependent NAD+ synthetase	nadE	71.0584	9.68583	0.136308
MA1031	S	arCOG02446	COG2006	Uncharacterized conserved protein, DUF362 family	-	58.343	15.3995	0.263947
MA1032	R	arCOG01848	COG0110	Acetyltransferase (isoleucine patch superfamily)	-	82.1218	10.6441	0.129614
MA1033	-	-	-	-	-	71.8418	5.12683	0.0713627
MA1034	X	arCOG02125	COG2801	Transposase InsO and inactivated derivatives	-	53.4346	10.0448	0.187983
MA1038	-	-	-	-	-	28.7061	6.45604	0.224901
MA1040	-	-	-	-	-	49.7929	8.72699	0.175266
MA1041	-	-	-	-	-	61.4251	21.2703	0.34628
MA1042	-	-	-	-	-	74.3134	5.76034	0.0775141
MA1043	P	arCOG06512	COG3420	Nitrous oxidase accessory protein NosD, contains tandem CASH domains	-	47.8408	6.73471	0.140773
MA1044	X	arCOG03506	COG3293	Transposase	-	50.9828	15.3681	0.301437
MA1045	X	arCOG03513	COG3666	Transposase	-	59.3508	5.71492	0.0962905
MA1046	X	arCOG02133	COG1662	Transposase and inactivated derivatives, IS1 family	-	44.3919	1.81159	0.040809
MA1047	X	arCOG03513	COG3666	Transposase	-	56.5889	9.13996	0.161515
MA1049	L	arCOG06699	COG1484	DNA replication protein DnaC	istB	57.1059	11.5903	0.202961
MA1050	X	arCOG02126	COG4584	Transposase	-	77.4544	16.9394	0.218702
MA1051	X	arCOG02126	COG4584	Transposase	-	58.6437	13.6061	0.232014
MA1052	-	-	-	-	-	78.5481	13.4131	0.170763
MA1053	M	arCOG07183	COG2244	Membrane protein involved in the export of O-antigen and teichoic acid	-	34.546	6.62045	0.191642
MA1054	S	-	COG4906	Uncharacterized membrane protein	-	33.8158	8.05877	0.238313
MA1055	X	arCOG03474	COG5421	Transposase	-	57.411	10.6398	0.185328
MA1056	-	-	-	-	-	44.1617	11.6805	0.264494
MA1057	X	arCOG02126	COG4584	Transposase	-	44.2872	12.7457	0.287796
MA1059	-	-	-	-	-	57.7486	6.96569	0.120621
MA1060	X	arCOG03474	COG5421	Transposase	-	47.8609	10.2251	0.213641
MA1061	M	arCOG12808	COG0438	Glycosyltransferase involved in cell wall bisynthesis	-	48.3465	5.72304	0.118376
MA1062	M	arCOG12808	COG0438	Glycosyltransferase involved in cell wall bisynthesis	-	54.0108	8.53045	0.15794
MA1063	H	arCOG02622	COG1541	Phenylacetate-coenzyme A ligase PaaK, adenylate-forming domain family	capK	57.7091	10.9709	0.190108
MA1064	R	arCOG01395	COG1817	Predicted glycosyltransferase	-	48.3117	7.38731	0.152909
MA1065	O	arCOG00976	COG2518	Protein-L-isoaspartate O-methyltransferase	-	52.3109	10.7737	0.205956
MA1066	GM	arCOG02877	COG0726	Peptidoglycan/xylan/chitin deacetylase, PgdA/CDA1 family	-	57.8856	12.0829	0.208737
MA1067	GM	arCOG02877	COG0726	Peptidoglycan/xylan/chitin deacetylase, PgdA/CDA1 family	-	53.4699	10.7262	0.200603
MA1068	M	arCOG07240	COG0463	Glycosyltransferase involved in cell wall bisynthesis	-	60.6324	8.92433	0.147188
MA1069	O	arCOG10178	COG1266	Membrane protease YdiL, CAAX protease family	-	33.7355	6.53977	0.193854
MA1070	S	arCOG03232	COG5652	VanZ like family protein (function unknown)	-	25.7571	3.84522	0.149288
MA1071	-	-	-	-	-	50.4572	14.0387	0.278229
MA1072	J	arCOG04070	COG0087	Ribosomal protein L3	rpl3p	34.0286	9.33521	0.274334
MA1073	J	arCOG04071	COG0088	Ribosomal protein L4	rpl4lp	47.6082	11.1041	0.23324
MA1074	J	arCOG04072	COG0089	Ribosomal protein L23	rplW	47.1112	11.7456	0.249316
MA1075	J	arCOG04067	COG0090	Ribosomal protein L2	rpl2p	52.5376	10.398	0.197915
MA1076	J	arCOG04099	COG0185	Ribosomal protein S19	rps19p	56.3109	6.9067	0.122653
MA1077	J	arCOG04098	COG0091	Ribosomal protein L22	rpl22p	64.4655	15.627	0.242408
MA1078	J	arCOG04097	COG0092	Ribosomal protein S3	rps3p	57.9546	5.46973	0.0943795
MA1079	J	arCOG00785	COG0255	Ribosomal protein L29	rpmC	27.6817	5.72502	0.206816
MA1080	J	arCOG00784	COG1588	RNase P/RNase MRP subunit p29	-	54.1067	11.09	0.204965
MA1081	J	arCOG04096	COG0186	Ribosomal protein S17	rps17p	100.06	33.0989	0.330792
MA1082	J	arCOG04095	COG0093	Ribosomal protein L14	rpl14p	51.6474	4.14789	0.0803117
MA1083	J	arCOG04094	COG0198	Ribosomal protein L24	rpl24p	54.9101	11.047	0.201183
MA1084	J	arCOG04093	COG1471	Ribosomal protein S4E	-	57.5865	7.86243	0.136533
MA1085	J	arCOG04092	COG0094	Ribosomal protein L5	rpl5p	54.3174	5.38199	0.0990841
MA1086	J	arCOG00782	COG0199	Ribosomal protein S14	rps14P	55.0892	8.94448	0.162364
MA1087	J	arCOG04091	COG0096	Ribosomal protein S8	rps8p	95.5987	24.6022	0.257349
MA1088	J	arCOG04090	COG0097	Ribosomal protein L6P/L9E	rpl6p	61.9115	6.8776	0.111088
MA1089	J	arCOG00781	COG1717	Ribosomal protein L32E	rpl32e	54.6243	7.32552	0.134107
MA1090	J	arCOG04089	COG2147	Ribosomal protein L19E	rpl19e	64.5636	9.78011	0.15148
MA1091	J	arCOG04088	COG0256	Ribosomal protein L18	rpl18p	48.0936	4.97439	0.103432
MA1092	J	arCOG04087	COG0098	Ribosomal protein S5	rps5p	71.9249	9.91726	0.137884
MA1093	J	arCOG04086	COG1841	Ribosomal protein L30/L7E	rpl30p	55.5957	6.52688	0.117399
MA1094	J	arCOG00779	COG0200	Ribosomal protein L15	rpl15p	61.9867	5.8513	0.0943962
MA1095	U	arCOG04169	COG0201	Preprotein translocase subunit SecY	secY	65.9801	6.7985	0.103039
MA1096	F	arCOG01046	COG0563	Adenylate kinase or related kinase	adk	72.3138	7.0696	0.0977628
MA1097	K	arCOG07495	COG1497	Predicted transcriptional regulator	-	89.5397	23.5257	0.262741
MA1098	R	arCOG01849	COG0663	Carbonic anhydrase or acetyltransferase, isoleucine patch superfamily	camH	61.7668	14.6623	0.237382
MA1100	D	arCOG00369	COG1196	Chromosome segregation ATPase	-	79.9609	10.1401	0.126813
MA1101	K	arCOG06838	COG0789	DNA-binding transcriptional regulator, MerR family	-	66.0723	7.66031	0.115938
MA1102	O	arCOG03517	COG1262	Formylglycine-generating enzyme, required for sulfatase activity, contains SUMF1/FGE domain	-	68.1625	15.3828	0.225678
MA1103	S	arCOG07287	COG1422	Uncharacterized archaeal membrane protein, DUF106 family, distantly related to YidC/Oxa1	-	96.2017	13.1928	0.137137
MA1104	F	arCOG01037	COG1102	Cytidylate kinase	cmk	65.1245	6.65957	0.102259
MA1105	J	arCOG00987	COG0130	tRNA U55 pseudouridine synthase TruB, may also work on U342 of tmRNA	-	68.1579	6.5527	0.0961401
MA1106	V	arCOG00189	COG1131	ABC-type multidrug transport system, ATPase component	-	59.5254	12.618	0.211977
MA1107	-	-	-	-	-	19.6365	4.37409	0.222753
MA1108	J	arCOG01722	COG0099	Ribosomal protein S13	rps13p	62.0595	8.24637	0.132878
MA1109	J	arCOG04239	COG0522	Ribosomal protein S4 or related protein	rps4p	26.2903	3.29602	0.12537
MA1110	J	arCOG04240	COG0100	Ribosomal protein S11	rps11p	68.9954	10.7312	0.155534
MA1114	R	arCOG00933	COG1964	Uncharacterized Fe-S cluster-containing enzyme, radical SAM superfamily	-	58.7978	12.4338	0.211467
MA1115	-	-	-	-	-	41.5696	6.74807	0.162332
MA1116	X	arCOG02125	COG2801	Transposase InsO and inactivated derivatives	-	67.7402	13.6602	0.201656
MA1117	P	arCOG01477	COG1230	Co/Zn/Cd efflux system component	czcD	66.0288	5.58968	0.0846552
MA1118	V	arCOG02312	COG0577	ABC-type antimicrobial peptide transport system, permease component	-	45.5802	9.63724	0.211435
MA1119	S	arCOG02079	COG1361	Uncharacterized conserved protein	-	80.763	11.309	0.140027
MA1120	M	arCOG03228	COG1136	ABC-type lipoprotein export system, ATPase component	-	70.4937	10.1063	0.143365
MA1121	V	arCOG01731	COG0534	Na+-driven multidrug efflux pump	-	18.4852	2.80746	0.151876
MA1122	K	arCOG00732	COG1846	DNA-binding transcriptional regulator, MarR family	-	60.4186	1.36476	0.0225885
MA1123	-	-	-	-	-	19.8337	5.16815	0.260574
MA1124	-	-	-	-	-	40.0634	10.245	0.25572
MA1125	X	arCOG02125	COG2801	Transposase InsO and inactivated derivatives	-	60.1762	12.3316	0.204925
MA1126	S	arCOG03509	COG3291	PKD repeat	-	28.68	6.22148	0.216927
MA1127	H	arCOG01779	COG2226	Ubiquinone/menaquinone biosynthesis C-methylase UbiE	-	70.2967	9.31615	0.132526
MA1128	P	arCOG04233	COG0614	ABC-type Fe3+-hydroxamate transport system, periplasmic component	-	50.3228	10.4032	0.206729
MA1129	CO	arCOG04522	COG0785	Cytochrome c biogenesis protein CcdA	-	27.7865	4.02186	0.144742
MA1130	P	arCOG04233	COG0614	ABC-type Fe3+-hydroxamate transport system, periplasmic component	-	56.9278	10.9314	0.192022
MA1131	P	arCOG01007	COG0609	ABC-type Fe3+-siderophore transport system, permease component	-	57.1734	13.2392	0.231563
MA1132	PH	arCOG00198	COG1120	ABC-type cobalamin/Fe3+-siderophores transport system, ATPase component	-	41.7983	11.0545	0.264473
MA1133	S	arCOG03201	COG4832	Uncharacterized protein	-	90.6022	13.8109	0.152435
MA1134	R	arCOG01849	COG0663	Carbonic anhydrase or acetyltransferase, isoleucine patch superfamily	-	72.996	13.1065	0.179551
MA1135	-	-	-	-	-	29.6399	7.92302	0.267309
MA1136	O	arCOG00636	COG0309	Hydrogenase maturation factor	hypE	78.0199	6.07385	0.07785
MA1137	O	arCOG01231	COG0378	Ni2+-binding GTPase involved in regulation of expression and maturation of urease and hydrogenase	hypB	83.4681	9.79288	0.117325
MA1138	R	arCOG11348	COG0375	Zn finger protein HypA/HybF (possibly regulating hydrogenase expression)	hypA	62.7361	5.77625	0.0920721
MA1139	O	arCOG04428	COG0409	Hydrogenase maturation factor	hypD	72.0962	6.02142	0.0835193
MA1140	O	arCOG04427	COG0298	Hydrogenase maturation factor	hypC	80.5994	8.60469	0.106759
MA1141	C	arCOG02474	COG1740	Ni,Fe-hydrogenase I small subunit	vhtG	92.2684	7.29425	0.0790547
MA1142	C	arCOG01550	COG0374	Ni,Fe-hydrogenase I large subunit	vhtA	82.7811	6.08378	0.0734924
MA1143	C	arCOG05636	COG2864	Cytochrome b subunit of formate dehydrogenase	vhtC	79.7323	4.31083	0.0540662
MA1144	C	arCOG04429	COG0680	Ni,Fe-hydrogenase maturation factor	vhtD	81.05	1.72832	0.0213241
MA1145	M	arCOG05171	COG3409	Peptidoglycan-binding (PGRP) domain of peptidoglycan hydrolases	-	75.4881	5.043	0.0668052
MA1146	C	arCOG02474	COG1740	Ni,Fe-hydrogenase I small subunit	vhtG	67.9246	9.8151	0.1445
MA1147	C	arCOG01550	COG0374	Ni,Fe-hydrogenase I large subunit	vhtA	54.0058	9.04308	0.167447
MA1148	C	arCOG05636	COG2864	Cytochrome b subunit of formate dehydrogenase	vhtC	32.3241	8.7999	0.27224
MA1149	T	arCOG02369	COG0642	Signal transduction histidine kinase	-	77.153	10.2684	0.133091
MA1150	J	arCOG02197	COG1617	tRNA threonylcarbamoyladenosine modification (KEOPS) complex, Cgi121 subunit	-	73.7063	3.25684	0.0441868
MA1151	F	arCOG00087	COG0518	GMP synthase - Glutamine amidotransferase domain	-	100.753	14.7709	0.146604
MA1152	G	arCOG04961	COG1494	Fructose-1,6-bisphosphatase/sedoheptulose 1,7-bisphosphatase or related protein	glpX	67.2422	3.46279	0.0514973
MA1153	J	arCOG01358	COG0621	tRNA A37 methylthiotransferase MiaB	-	76.4687	10.2585	0.134152
MA1154	-	-	-	-	-	52.9938	14.3954	0.271644
MA1155	-	-	-	-	-	61.7276	13.7849	0.223318
MA1156	-	-	-	-	-	29.5596	4.98325	0.168583
MA1157	C	arCOG01097	COG1592	Rubrerythrin	-	108.792	11.1819	0.102783
MA1158	JO	arCOG07349	COG1670	Protein N-acetyltransferase, RimJ/RimL family	-	76.6214	16.6646	0.217492
MA1159	-	-	-	-	-	45.5192	12.4076	0.27258
MA1160	-	-	-	-	-	13.0306	3.1684	0.243151
MA1161	G	-	COG2814	Predicted arabinose efflux permease, MFS family	mef	27.3853	6.17374	0.22544
MA1162	O	arCOG10178	COG1266	Membrane protease YdiL, CAAX protease family	-	22.3983	5.10807	0.228056
MA1163	L	arCOG00397	COG0420	DNA repair exonuclease SbcCD nuclease subunit	-	68.0421	2.99398	0.0440019
MA1164	L	arCOG00368	COG0419	DNA repair exonuclease SbcCD ATPase subunit	-	32.812	8.22006	0.25052
MA1165	-	-	-	-	-	83.9839	16.9974	0.202389
MA1166	-	-	-	-	-	42.946	8.71602	0.202953
MA1167	FE	arCOG00067	COG0462	Phosphoribosylpyrophosphate synthetase	prs	94.4343	13.0897	0.138611
MA1168	H	arCOG01530	COG0315	Molybdenum cofactor biosynthesis enzyme	moaC	55.8815	1.5305	0.0273883
MA1169	-	-	-	-	-	58.4587	18.9873	0.324799
MA1170	F	arCOG05078	COG0063	NAD(P)H-hydrate repair enzyme Nnr, NAD(P)H-hydrate dehydratase domain	-	64.7398	11.4047	0.176162
MA1171	F	arCOG01565	COG0618	nanoRNase/pAp phosphatase, hydrolyzes c-di-AMP and oligoRNAs	-	103.839	17.8688	0.172082
MA1172	O	arCOG05365	COG1287	Asparagine N-glycosylation enzyme, membrane subunit Stt3	-	78.5983	5.12385	0.0651903
MA1173	M	arCOG01373	COG1089	GDP-D-mannose dehydratase	gmd	60.7428	8.4333	0.138836
MA1174	M	arCOG01373	COG1089	GDP-D-mannose dehydratase	gmd	30.0047	5.24338	0.174752
MA1175	M	arCOG12808	COG0438	Glycosyltransferase involved in cell wall bisynthesis	-	70.9	5.66918	0.0799603
MA1176	GM	arCOG04339	COG1682	ABC-type polysaccharide/polyol phosphate export permease	-	67.6513	6.30662	0.0932225
MA1177	GM	arCOG00210	COG1134	ABC-type polysaccharide/polyol phosphate transport system, ATPase component	-	59.2398	4.87573	0.082305
MA1178	H	-	COG2227	2-polyprenyl-3-methyl-5-hydroxy-6-metoxy-1,4-benzoquinol methylase	-	76.1722	6.47907	0.0850582
MA1179	M	arCOG12808	COG0438	Glycosyltransferase involved in cell wall bisynthesis	-	53.1261	10.2691	0.193296
MA1180	M	arCOG12808	COG0438	Glycosyltransferase involved in cell wall bisynthesis	-	45.6916	9.69293	0.212138
MA1181	O	arCOG05365	COG1287	Asparagine N-glycosylation enzyme, membrane subunit Stt3	-	24.845	4.99203	0.200927
MA1182	S	arCOG00901	COG0392	Uncharacterized membrane protein YbhN, UPF0104 family	-	59.504	12.1671	0.204476
MA1183	M	arCOG12808	COG0438	Glycosyltransferase involved in cell wall bisynthesis	-	45.9084	7.13902	0.155506
MA1184	M	arCOG07240	COG0463	Glycosyltransferase involved in cell wall bisynthesis	-	45.3018	10.763	0.237584
MA1185	M	arCOG01372	COG0451	Nucleoside-diphosphate-sugar epimerase	-	76.9364	5.20868	0.0677012
MA1186	M	arCOG12808	COG0438	Glycosyltransferase involved in cell wall bisynthesis	-	47.8134	7.03132	0.147058
MA1187	M	arCOG07240	COG0463	Glycosyltransferase involved in cell wall bisynthesis	dpm	107.57	3.16175	0.0293924
MA1188	-	-	-	-	-	29.4934	8.43577	0.286022
MA1189	C	arCOG00510	COG0655	Multimeric flavodoxin WrbA	-	64.1312	4.12373	0.0643015
MA1190	G	arCOG03286	COG3387	Glucoamylase (glucan-1,4-alpha-glucosidase), GH15 family	-	68.4746	8.06079	0.117719
MA1191	J	arCOG00833	COG0456	Ribosomal protein S18 acetylase RimI and related acetyltransferases	-	56.7932	12.6781	0.223234
MA1192	R	arCOG01108	COG1473	Metal-dependent amidase/aminoacylase/carboxypeptidase	-	70.473	9.19542	0.130481
MA1193	R	arCOG01830	COG1665	Predicted nucleotidyltransferase	-	65.3406	6.14992	0.094121
MA1194	R	arCOG05176	COG4908	Uncharacterized protein, contains a NRPS condensation (elongation) domain	-	53.5871	9.11074	0.170017
MA1195	S	arCOG03509	COG3291	PKD repeat	-	88.6109	11.9372	0.134715
MA1196	S	arCOG03524	COG5316	Uncharacterized protein	-	28.0651	5.73388	0.204306
MA1197	P	arCOG04233	COG0614	ABC-type Fe3+-hydroxamate transport system, periplasmic component	-	86.0919	10.9104	0.12673
MA1198	PH	arCOG00198	COG1120	ABC-type cobalamin/Fe3+-siderophores transport system, ATPase component	-	67.2778	10.3982	0.154556
MA1199	P	arCOG01007	COG0609	ABC-type Fe3+-siderophore transport system, permease component	-	29.8296	5.11285	0.171401
MA1200	P	arCOG04233	COG0614	ABC-type Fe3+-hydroxamate transport system, periplasmic component	-	63.3462	10.3262	0.163012
MA1202	-	-	-	-	-	40.6832	6.93989	0.170584
MA1204	O	arCOG00948	COG1180	Pyruvate-formate lyase-activating enzyme	-	49.0862	13.5312	0.275661
MA1205	P	arCOG00590	COG1348	Nitrogenase subunit NifH, an ATPase	nifH	31.6464	6.12615	0.193581
MA1206	V	arCOG00512	COG3467	Nitroimidazol reductase NimA or a related FMN-containing flavoprotein, pyridoxamine 5'-phosphate oxidase superfamily	-	17.7027	3.30142	0.186492
MA1207	-	-	-	-	-	51.9458	8.64149	0.166356
MA1208	P	arCOG04888	COG2710	Nitrogenase molybdenum-iron protein, alpha and beta chains	anfK	58.4266	9.41656	0.161169
MA1209	-	-	-	-	anfG	60.8599	9.92165	0.163024
MA1210	P	arCOG04888	COG2710	Nitrogenase molybdenum-iron protein, alpha and beta chains	anfD	71.8553	13.1997	0.183699
MA1211	TE	arCOG02308	COG0347	Nitrogen regulatory protein PII	nifI2	41.4523	4.91125	0.11848
MA1212	TE	arCOG02308	COG0347	Nitrogen regulatory protein PII	nifI1	57.7787	7.19475	0.124522
MA1213	P	arCOG00590	COG1348	Nitrogenase subunit NifH, an ATPase	nifH	65.0202	11.2089	0.172391
MA1214	TE	arCOG02308	COG0347	Nitrogen regulatory protein PII	nifI1	51.6966	12.0676	0.233432
MA1215	TE	arCOG02308	COG0347	Nitrogen regulatory protein PII	nifI2	87.3498	9.48666	0.108605
MA1216	P	arCOG04888	COG2710	Nitrogenase molybdenum-iron protein, alpha and beta chains	vnfD	66.0568	13.302	0.201372
MA1217	-	-	-	-	vnfG	76.9195	8.23521	0.107063
MA1218	P	arCOG04888	COG2710	Nitrogenase molybdenum-iron protein, alpha and beta chains	vnfK	25.5	5.11697	0.200665
MA1219	P	arCOG04888	COG2710	Nitrogenase molybdenum-iron protein, alpha and beta chains	vnfE	58.3445	10.2585	0.175827
MA1220	P	arCOG04888	COG2710	Nitrogenase molybdenum-iron protein, alpha and beta chains	vnfN	35.494	7.76273	0.218705
MA1221	O	arCOG02734	COG1433	Predicted Fe-Mo cluster-binding protein, NifX family	-	87.4455	14.9517	0.170983
MA1222	P	arCOG04233	COG0614	ABC-type Fe3+-hydroxamate transport system, periplasmic component	-	60.9151	10.9152	0.179188
MA1223	E	arCOG02230	COG0066	3-isopropylmalate dehydratase small subunit	leuC	28.8941	0.956397	0.0331001
MA1224	-	-	-	-	-	52.2115	8.76784	0.167929
MA1225	E	arCOG02093	COG0119	Isopropylmalate/homocitrate/citramalate synthases	nifV	74.957	15.9575	0.212888
MA1226	E	arCOG02093	COG0119	Isopropylmalate/homocitrate/citramalate synthases	nifV	80.0666	10.7241	0.133939
MA1227	M	arCOG03228	COG1136	ABC-type lipoprotein export system, ATPase component	-	57.0813	7.35095	0.12878
MA1228	O	arCOG01231	COG0378	Ni2+-binding GTPase involved in regulation of expression and maturation of urease and hydrogenase	-	55.248	6.56164	0.118767
MA1229	P	arCOG03984	COG1840	ABC-type Fe3+ transport system, periplasmic component	-	32.1772	4.06851	0.126441
MA1230	P	arCOG04233	COG0614	ABC-type Fe3+-hydroxamate transport system, periplasmic component	-	67.6788	12.0721	0.178374
MA1231	P	arCOG04233	COG0614	ABC-type Fe3+-hydroxamate transport system, periplasmic component	-	72.6555	9.64968	0.132814
MA1232	P	arCOG04233	COG0614	ABC-type Fe3+-hydroxamate transport system, periplasmic component	-	65.6376	11.4817	0.174925
MA1233	PH	arCOG00198	COG1120	ABC-type cobalamin/Fe3+-siderophores transport system, ATPase component	-	74.9741	10.929	0.14577
MA1234	P	arCOG01007	COG0609	ABC-type Fe3+-siderophore transport system, permease component	-	23.4916	2.22873	0.0948736
MA1235	E	arCOG00177	COG3842	ABC-type Fe3+/spermidine/putrescine transport systems, ATPase components	modC	59.0303	10.8939	0.184547
MA1236	P	arCOG00165	COG4149	ABC-type molybdate transport system, permease component	modB	63.3701	17.6685	0.278814
MA1237	P	arCOG00219	COG0725	ABC-type molybdate transport system, periplasmic component	modA	101.731	4.51373	0.0443695
MA1238	H	arCOG00228	COG3585	Molybdopterin-binding protein	mop	78.9774	27.3655	0.346498
MA1239	H	arCOG00228	COG3585	Molybdopterin-binding protein	-	63.8559	9.15196	0.143322
MA1241	C	arCOG01498	COG1029	Formylmethanofuran dehydrogenase subunit B	fmdB	59.0998	11.2553	0.190445
MA1242	-	-	-	-	-	44.7107	10.4139	0.232916
MA1243	T	arCOG02967	COG5635	Predicted NTPase, NACHT family domain	-	46.8021	9.4803	0.202561
MA1244	EP	arCOG05410	COG0444	ABC-type dipeptide/oligopeptide/nickel transport system, ATPase component	oppF	20.0728	0.492084	0.024515
MA1245	EP	arCOG05410	COG0444	ABC-type dipeptide/oligopeptide/nickel transport system, ATPase component	oppD	33.456	5.38516	0.160963
MA1246	EP	arCOG00750	COG1173	ABC-type dipeptide/oligopeptide/nickel transport system, permease component	oppC	38.6915	9.3881	0.24264
MA1247	EP	arCOG00751	COG0601	ABC-type dipeptide/oligopeptide/nickel transport system, permease component	oppB	38.1166	9.85083	0.25844
MA1248	H	arCOG01779	COG2226	Ubiquinone/menaquinone biosynthesis C-methylase UbiE	-	45.9434	5.61508	0.122217
MA1249	E	arCOG01536	COG0747	ABC-type transport system, periplasmic component	oppA	44.011	10.5151	0.238919
MA1250	E	arCOG01536	COG0747	ABC-type transport system, periplasmic component	oppA	49.448	11.7074	0.236762
MA1251	H	arCOG01779	COG2226	Ubiquinone/menaquinone biosynthesis C-methylase UbiE	-	32.054	7.03761	0.219555
MA1252	H	arCOG02295	COG1011	FMN phosphatase YigB, HAD superfamily	-	29.3798	3.01618	0.102662
MA1253	-	-	-	-	-	21.1232	3.42379	0.162087
MA1254	-	-	-	-	-	37.955	13.3906	0.352802
MA1255	J	arCOG01758	COG0051	Ribosomal protein S10	rps10p	62.2496	8.40351	0.134997
MA1256	J	arCOG01561	COG5256	Translation elongation factor EF-1alpha (GTPase)	ef1A	73.2043	11.0796	0.151352
MA1257	J	arCOG01559	COG0480	Translation elongation factor EF-G, a GTPase	ef2	52.0841	6.86732	0.131851
MA1258	J	arCOG04254	COG0049	Ribosomal protein S7	-	72.9997	13.5566	0.185708
MA1259	J	arCOG04255	COG0048	Ribosomal protein S12	rps12P	84.3223	15.0318	0.178266
MA1260	K	arCOG01760	COG0195	Transcription antitermination factor NusA, contains S1 and KH domains	nusA	56.6436	3.44741	0.0608614
MA1261	J	arCOG01752	COG1911	Ribosomal protein L30E	-	78.7746	12.1577	0.154336
MA1262	K	arCOG04257	COG0086	DNA-directed RNA polymerase, beta' subunit/160 kD subunit	rpoA2	27.0914	6.18374	0.228255
MA1263	K	arCOG04257	COG0086	DNA-directed RNA polymerase, beta' subunit/160 kD subunit	rpoA1	40.1535	10.4191	0.259481
MA1264	K	arCOG01762	COG0085	DNA-directed RNA polymerase, beta subunit/140 kD subunit	rpoB1	39.7864	11.3209	0.284542
MA1265	K	arCOG01762	COG0085	DNA-directed RNA polymerase, beta subunit/140 kD subunit	rpoB2	15.142	4.4104	0.291268
MA1266	K	arCOG04258	COG2012	DNA-directed RNA polymerase, subunit H, RpoH/RPB5	rpoH	23.4576	10.8549	0.462747
MA1267	T	arCOG02361	COG3920	Two-component sensor histidine kinase, HisKA and HATPase domains	-	56.3303	9.56683	0.169834
MA1268	TK	arCOG02595	COG0745	DNA-binding response regulator, OmpR family, contains REC and winged-helix (wHTH) domain	-	73.6476	11.2265	0.152435
MA1269	T	arCOG02383	COG0784	CheY chemotaxis protein or a CheY-like REC (receiver) domain	-	56.2914	14.8518	0.263838
MA1270	T	-	COG4251	Bacteriophytochrome (light-regulated signal transduction histidine kinase)	-	33.339	5.97246	0.179143
MA1271	P	arCOG03984	COG1840	ABC-type Fe3+ transport system, periplasmic component	-	79.307	6.6362	0.0836773
MA1272	O	arCOG01231	COG0378	Ni2+-binding GTPase involved in regulation of expression and maturation of urease and hydrogenase	-	45.3617	13.0352	0.287361
MA1273	M	arCOG03228	COG1136	ABC-type lipoprotein export system, ATPase component	-	35.2205	11.0774	0.314516
MA1274	T	arCOG02361	COG3920	Two-component sensor histidine kinase, HisKA and HATPase domains	-	51.4764	8.80665	0.171081
MA1275	H	arCOG04137	COG0499	S-adenosylhomocysteine hydrolase	ahcY2	75.182	4.21467	0.0560595
MA1276	FR	arCOG00700	COG0402	Cytosine/adenosine deaminase or related metal-dependent hydrolase	-	81.0597	3.92956	0.0484774
MA1277	JR	arCOG01860	COG1418	HD superfamily phosphodieaserase, includes HD domain of RNase Y	-	62.323	7.96754	0.127843
MA1278	H	arCOG04262	COG1701	Archaeal phosphopantothenate synthetase	-	71.9013	8.85532	0.123159
MA1279	H	arCOG04263	COG1829	Archaeal pantoate kinase	-	73.6518	3.16287	0.0429436
MA1280	H	arCOG01704	COG0452	Phosphopantothenoylcysteine synthetase/decarboxylase	dfp	65.5703	5.36734	0.0818562
MA1281	J	arCOG01742	COG1503	Peptide chain release factor 1 (eRF1)	-	48.2708	8.06036	0.166982
MA1282	S	arCOG05177	COG3619	Uncharacterized membrane protein YoaK, UPF0700 family	-	42.4895	8.82768	0.207761
MA1283	-	-	-	-	-	49.3788	11.7551	0.238059
MA1284	-	-	-	-	-	86.7899	3.59282	0.0413968
MA1285	-	-	-	-	-	65.3397	7.4199	0.113559
MA1286	P	arCOG06512	COG3420	Nitrous oxidase accessory protein NosD, contains tandem CASH domains	slg	61.5567	9.33292	0.151615
MA1287	-	-	-	-	-	60.5221	10.8311	0.178961
MA1288	J	arCOG00079	COG0293	23S rRNA U2552 (ribose-2'-O)-methylase RlmE/FtsJ	rrmJ	64.22	4.71198	0.0733725
MA1289	ER	arCOG00304	COG1387	Histidinol phosphatase or related hydrolase of the PHP family	-	49.1116	7.61697	0.155095
MA1290	X	arCOG03474	COG5421	Transposase	-	66.0301	10.29	0.155838
MA1291	ER	arCOG00304	COG1387	Histidinol phosphatase or related hydrolase of the PHP family	-	48.7279	14.5974	0.299569
MA1292	S	arCOG03509	COG3291	PKD repeat	-	84.6632	8.63092	0.101944
MA1293	S	arCOG03509	COG3291	PKD repeat	-	45.2749	10.3972	0.229647
MA1294	-	-	-	-	-	75.9264	26.5322	0.349446
MA1295	R	arCOG01206	COG1669	Predicted nucleotidyltransferase	-	92.1975	26.2044	0.28422
MA1296	S	arCOG05024	COG2361	Uncharacterized conserved protein, contains HEPN domain	-	83.0243	19.4986	0.234854
MA1297	S	arCOG03231	COG4069	Uncharacterized protein	-	29.0821	7.37759	0.253681
MA1298	-	-	-	-	-	30.6935	2.7447	0.0894228
MA1299	U	arCOG05793	COG0630	Type IV secretory pathway ATPase VirB11/Archaellum biosynthesis ATPase	-	69.0333	13.7699	0.199467
MA1300	-	-	-	-	-	59.2886	14.7921	0.249492
MA1301	-	-	-	-	-	5.49352	1.04743	0.190667
MA1302	R	arCOG00941	COG0535	Radical SAM superfamily enzyme, MoaA/NifB/PqqE/SkfB family	-	87.7746	8.8733	0.101092
MA1304	-	-	-	-	-	52.7938	6.88948	0.130498
MA1305	R	arCOG01206	COG1669	Predicted nucleotidyltransferase	-	91.9016	17.9585	0.19541
MA1307	S	arCOG03231	COG4069	Uncharacterized protein	-	68.1963	1.90844	0.0279845
MA1308	G	arCOG00497	COG2220	L-ascorbate metabolism protein UlaG, beta-lactamase superfamily	-	71.1988	1.50938	0.0211996
MA1309	PC	arCOG02429	COG1151	Hydroxylamine reductase (hybrid-cluster protein)	cooS	53.2913	8.42901	0.158168
MA1310	-	-	-	-	-	79.777	6.73193	0.0843843
MA1312	M	arCOG02046	COG3875	Nickel-dependent lactate racemase	-	25.4376	4.9981	0.196484
MA1313	M	arCOG02046	COG3875	Nickel-dependent lactate racemase	-	36.4992	8.15269	0.223366
MA1314	X	arCOG02133	COG1662	Transposase and inactivated derivatives, IS1 family	-	65.3239	1.45778	0.0223162
MA1315	X	arCOG02132	COG3677	Transposase	-	53.7457	8.32012	0.154805
MA1316	E	arCOG01319	COG0591	Na+/proline symporter	putP	55.7425	3.12574	0.0560746
MA1317	JU	arCOG01924	COG0252	L-asparaginase/archaeal Glu-tRNAGln amidotransferase subunit D	ansA	68.4646	1.23991	0.0181102
MA1318	E	arCOG01748	COG0165	Argininosuccinate lyase	argH	73.9752	4.89891	0.0662236
MA1319	H	arCOG01779	COG2226	Ubiquinone/menaquinone biosynthesis C-methylase UbiE	-	56.1908	7.18348	0.127841
MA1321	R	arCOG01263	COG0300	Short-chain dehydrogenase	-	47.1414	8.99873	0.190888
MA1322	T	arCOG02361	COG3920	Two-component sensor histidine kinase, HisKA and HATPase domains	-	49.2254	7.64136	0.155232
MA1323	-	-	-	-	-	12.4312	3.97336	0.319629
MA1324	S	arCOG00360	COG3366	Uncharacterized protein	-	25.3339	3.95473	0.156104
MA1325	HT	arCOG01189	COG0661	Predicted unusual protein kinase regulating ubiquinone biosynthesis, AarF/ABC1/UbiB family	aarF	77.5598	7.82369	0.100873
MA1326	P	arCOG07228	COG2608	Copper chaperone CopZ	merP	44.2686	6.97408	0.15754
MA1327	S	arCOG03909	COG3462	Uncharacterized membrane protein	-	45.6063	10.4903	0.230019
MA1328	E	arCOG06954	COG0531	Amino acid transporter	-	36.1018	9.1316	0.25294
MA1329	-	-	-	-	-	16.8458	4.66312	0.276812
MA1330	S	arCOG04508	COG3350	Uncharacterized conserved protein, YHS domain	-	39.5089	10.215	0.258548
MA1331	S	arCOG02050	COG0730	Uncharacterized membrane protein YfcA	-	32.8967	9.8315	0.29886
MA1332	-	-	-	-	-	24.7644	5.6511	0.228195
MA1333	-	-	-	-	-	90.0403	16.3199	0.181251
MA1334	HR	arCOG01757	COG0111	Phosphoglycerate dehydrogenase or related dehydrogenase	hprA	63.5958	8.55317	0.134493
MA1335	-	-	-	-	-	32.9474	9.76809	0.296475
MA1336	P	arCOG07228	COG2608	Copper chaperone CopZ	-	32.685	5.43562	0.166303
MA1337	P	arCOG07228	COG2608	Copper chaperone CopZ	merP	54.5782	5.51281	0.101008
MA1338	P	arCOG07228	COG2608	Copper chaperone CopZ	-	65.1072	14.6981	0.225753
MA1339	K	arCOG01057	COG1733	DNA-binding transcriptional regulator, HxlR family	-	55.8141	15.1585	0.271588
MA1340	O	arCOG00587	COG3640	CO dehydrogenase nickel-insertion accessory protein CooC1	cooC	62.7406	9.50735	0.151534
MA1341	C	arCOG02017	COG1853	NADH-FMN oxidoreductase RutF, flavin reductase (DIM6/NTAB) family	-	58.1442	14.5992	0.251087
MA1342	P	arCOG01576	COG2217	Cation transport ATPase	-	64.763	5.51867	0.0852133
MA1343	-	-	-	-	-	95.4644	21.9882	0.230329
MA1344	S	arCOG04920	COG4895	Uncharacterized protein YwbE	-	56.8055	11.6029	0.204257
MA1345	V	arCOG00771	COG1680	CubicO group peptidase, beta-lactamase class C family	-	36.0307	8.61123	0.238997
MA1346	G	-	COG2814	Predicted arabinose efflux permease, MFS family	-	91.8113	28.926	0.315059
MA1347	H	arCOG01779	COG2226	Ubiquinone/menaquinone biosynthesis C-methylase UbiE	-	31.6504	9.14402	0.288907
MA1348	V	arCOG04559	COG2076	Multidrug transporter EmrE and related cation transporters	ebrA	55.1414	16.3533	0.296571
MA1349	-	-	-	-	-	23.7845	4.68999	0.197187
MA1350	-	-	-	-	-	65.5982	5.68602	0.0866794
MA1351	J	arCOG01179	COG0361	Translation initiation factor IF-1	eif1A	126.42	14.5871	0.115387
MA1352	-	-	-	-	-	27.0924	6.74615	0.249005
MA1353	J	arCOG01179	COG0361	Translation initiation factor IF-1	eif1A	35.9989	8.03584	0.223225
MA1354	EH	arCOG01614	COG0028	Acetolactate synthase large subunit or other thiamine pyrophosphate-requiring enzyme	-	104.057	6.73172	0.0646929
MA1355	C	arCOG01252	COG1012	Acyl-CoA reductase or other NAD-dependent aldehyde dehydrogenase	-	64.4476	10.7892	0.16741
MA1356	-	-	-	-	-	43.9878	9.86558	0.22428
MA1357	C	arCOG02920	COG3794	Plastocyanin	-	62.4009	9.83881	0.157671
MA1358	C	arCOG02920	COG3794	Plastocyanin	-	67.325	14.9278	0.221727
MA1359	-	-	-	-	-	23.9952	5.91599	0.246549
MA1360	H	arCOG01779	COG2226	Ubiquinone/menaquinone biosynthesis C-methylase UbiE	-	40.0741	9.43266	0.235381
MA1361	HJ	arCOG01589	COG0189	Glutathione synthase/RimK-type ligase, ATP-grasp superfamily	rimK	42.3346	10.3174	0.243711
MA1362	NW	-	COG3063	Tfp pilus assembly protein PilF	-	74.5695	3.12306	0.0418813
MA1363	H	arCOG02295	COG1011	FMN phosphatase YigB, HAD superfamily	-	69.8689	6.45624	0.092405
MA1364	R	-	COG4783	Putative Zn-dependent protease, contains TPR repeats	-	97.6117	4.22523	0.0432861
MA1365	-	-	-	-	-	51.356	17.2376	0.33565
MA1366	TK	arCOG02595	COG0745	DNA-binding response regulator, OmpR family, contains REC and winged-helix (wHTH) domain	-	57.9826	11.0688	0.190899
MA1367	K	arCOG02798	COG1414	DNA-binding transcriptional regulator, IclR family	-	59.5102	12.7266	0.213856
MA1368	O	arCOG01296	COG0492	Thioredoxin reductase	-	67.6316	1.08328	0.0160174
MA1370	J	arCOG04161	COG1798	Diphthamide biosynthesis methyltransferase	dph5	45.1277	9.27592	0.205548
MA1371	S	arCOG01224	COG1849	Uncharacterized protein	-	58.943	2.82004	0.0478435
MA1372	S	arCOG02119	COG1885	Uncharacterized protein, UPF0212 family	-	81.9325	7.34856	0.0896904
MA1373	G	arCOG00014	COG0524	Sugar or nucleoside kinase, ribokinase family	-	99.4322	14.4513	0.145338
MA1374	J	arCOG00487	COG0018	Arginyl-tRNA synthetase	-	53.2708	11.4028	0.214054
MA1375	-	-	-	-	-	31.9242	13.5693	0.425049
MA1376	F	arCOG02464	COG0041	Phosphoribosylcarboxyaminoimidazole (NCAIR) mutase	-	105.01	3.8807	0.0369556
MA1377	E	arCOG07365	COG1605	Chorismate mutase	-	106.553	15.8752	0.148989
MA1378	E	arCOG01025	COG1685	Archaeal shikimate kinase	aroL	72.239	6.6445	0.0919794
MA1379	X	arCOG02125	COG2801	Transposase InsO and inactivated derivatives	-	59.5641	13.1394	0.220592
MA1380	P	arCOG00320	COG0704	Phosphate uptake regulator	-	70.6044	0.536391	0.00759713
MA1381	R	arCOG00364	COG1100	GTPase SAR1 family domain	-	87.4763	9.57883	0.109502
MA1382	S	arCOG04416	COG3365	Uncharacterized protein	-	106.557	12.3236	0.115652
MA1383	-	-	-	-	-	108.891	14.5117	0.133268
MA1384	GM	arCOG00068	COG0794	D-arabinose 5-phosphate isomerase GutQ	-	97.152	9.15288	0.094212
MA1385	E	arCOG04897	COG0436	Aspartate/methionine/tyrosine aminotransferase	-	85.6313	4.90488	0.0572791
MA1386	-	-	-	-	-	53.9736	15.2305	0.282184
MA1387	-	-	-	-	-	60.1718	8.76924	0.145737
MA1388	-	-	-	-	-	78.8868	14.6873	0.186182
MA1389	CO	arCOG04522	COG0785	Cytochrome c biogenesis protein CcdA	-	35.509	7.17999	0.202202
MA1390	R	arCOG00352	COG1084	GTP-binding protein, GTP1/Obg family	-	52.9148	8.91919	0.168558
MA1391	K	arCOG00610	COG2524	Predicted transcriptional regulator, contains C-terminal CBS domains	-	142.653	36.1688	0.253544
MA1392	E	arCOG02677	COG0140	Phosphoribosyl-ATP pyrophosphohydrolase	-	60.6183	12.359	0.203882
MA1393	E	arCOG01698	COG0065	Homoaconitase/3-isopropylmalate dehydratase large subunit	-	72.8446	6.86215	0.0942025
MA1394	R	arCOG05059	COG0727	Fe-S-cluster containining protein	-	69.7278	8.13058	0.116605
MA1395	K	arCOG09385	COG0864	Metal-responsive transcriptional regulator, contains CopG/Arc/MetJ DNA-binding domain	-	30.6508	7.75344	0.252961
MA1396	R	arCOG02316	COG2150	Predicted regulator of amino acid metabolism, contains ACT domain	-	108.574	5.3516	0.0492897
MA1397	S	arCOG03231	COG4069	Uncharacterized protein	-	45.4388	9.32934	0.205317
MA1398	-	-	-	-	-	36.2576	7.28043	0.200797
MA1399	-	-	-	-	-	101.534	25.8556	0.25465
MA1400	S	arCOG04432	COG4883	Uncharacterized protein	-	63.8841	10.3077	0.161351
MA1402	-	-	-	-	-	67.827	15.7079	0.231588
MA1403	-	-	-	-	-	55.4733	5.82045	0.104923
MA1404	-	-	-	-	-	61.8304	9.73995	0.157527
MA1405	S	arCOG06729	COG0398	Uncharacterized membrane protein YdjX, TVP38/TMEM64 family, SNARE-associated domain	-	59.6064	6.23123	0.10454
MA1406	-	-	-	-	-	74.8005	19.4577	0.260128
MA1407	-	-	-	-	-	35.6509	6.50615	0.182496
MA1408	S	arCOG04151	COG2237	Uncharacterized membrane protein	-	61.1515	1.90767	0.0311958
MA1409	F	arCOG01327	COG0005	Purine nucleoside phosphorylase	-	48.0711	9.28374	0.193125
MA1410	-	-	-	-	-	42.9274	8.03433	0.187161
MA1411	L	arCOG00554	COG1202	Superfamily II helicase, archaea-specific	-	65.3927	1.77435	0.0271338
MA1412	-	-	-	-	-	130.559	28.9276	0.221567
MA1413	K	arCOG00998	COG1958	Small nuclear ribonucleoprotein (snRNP) homolog	-	118.829	23.9521	0.201568
MA1414	S	arCOG07765	COG2512	Uncharacterized membrane protein	-	60.0448	8.54534	0.142316
MA1416	-	-	-	-	-	41.5832	5.71166	0.137355
MA1417	-	-	-	-	-	71.2863	23.7082	0.332577
MA1418	O	arCOG00185	COG1123	ABC-type glutathione transport system ATPase component, contains duplicated ATPase domain	-	64.9047	17.5667	0.270653
MA1419	H	arCOG02252	COG0619	Energy-coupling factor transporter transmembrane protein EcfT	-	57.1451	16.0309	0.280529
MA1420	S	arCOG03509	COG3291	PKD repeat	-	80.9183	13.3425	0.164888
MA1421	-	-	-	-	-	70.6786	9.02886	0.127745
MA1422	IQ	arCOG00857	COG0318	Acyl-CoA synthetase (AMP-forming)/AMP-acid ligase II	-	81.3726	9.5444	0.117293
MA1423	I	arCOG01137	COG0824	Acyl-CoA thioesterase FadM	-	99.8907	16.6257	0.166439
MA1424	K	arCOG01865	COG1396	Transcriptional regulator, contains XRE-family HTH domain	-	132.031	28.169	0.213351
MA1425	X	arCOG04792	COG3436	Transposase	-	75.3415	3.01096	0.0399642
MA1426	C	arCOG00615	COG1902	2,4-dienoyl-CoA reductase or related NADH-dependent reductase, Old Yellow Enzyme (OYE) family	-	26.9682	4.07167	0.150981
MA1427	-	-	-	-	-	64.1838	12.583	0.196047
MA1428	O	arCOG00267	COG0755	ABC-type transport system involved in cytochrome c biogenesis, permease component	ccmC	59.7126	14.0316	0.234987
MA1429	O	arCOG01328	COG2386	ABC-type transport system involved in cytochrome c biogenesis, permease component	ccmB	53.7522	8.09615	0.15062
MA1430	V	arCOG00189	COG1131	ABC-type multidrug transport system, ATPase component	-	62.1867	6.69649	0.107684
MA1431	O	arCOG02816	COG0225	Peptide methionine sulfoxide reductase MsrA	-	57.3319	14.2211	0.248049
MA1432	R	arCOG04702	COG1881	Uncharacterized conserved protein, phosphatidylethanolamine-binding protein (PEBP) family	-	85.3151	3.48783	0.0408818
MA1433	S	arCOG02446	COG2006	Uncharacterized conserved protein, DUF362 family	-	55.4639	7.29817	0.131584
MA1434	X	arCOG02125	COG2801	Transposase InsO and inactivated derivatives	-	62.0999	11.5644	0.186222
MA1435	S	arCOG01963	COG3273	Uncharacterized conserved protein, contains PhoU and TrkA_C domains	-	80.1964	1.75281	0.0218564
MA1436	P	arCOG00624	COG1824	Permease, similar to cation transporters	-	13.2849	1.50853	0.113552
MA1437	P	arCOG00624	COG1824	Permease, similar to cation transporters	-	75.0336	12.9161	0.172138
MA1439	F	arCOG01076	COG2816	NADH pyrophosphatase NudC, Nudix superfamily	-	49.8847	5.53642	0.110984
MA1440	J	arCOG00109	COG2890	Methylase of polypeptide chain release factors	-	46.0857	12.4654	0.270483
MA1441	J	arCOG04131	COG0030	16S rRNA A1518 and A1519 N6-dimethyltransferase RsmA/KsgA/DIM1 (may also have DNA glycosylase/AP lyase activity)	ksgA	51.6633	12.54	0.242726
MA1442	R	arCOG04130	COG1491	Predicted nucleic acid-binding OB-fold protein	-	51.9201	6.76992	0.130391
MA1443	-	-	-	-	-	27.4524	2.97949	0.108533
MA1444	K	arCOG01016	COG1460	DNA-directed RNA polymerase, subunit F	-	117.807	25.1704	0.213657
MA1445	-	-	-	-	-	120.796	31.614	0.261713
MA1446	J	arCOG04129	COG2139	Ribosomal protein L21E	-	58.383	6.18406	0.105922
MA1447	J	arCOG01015	COG1258	tRNA U54 and U55 pseudouridine synthase Pus10	-	46.3118	6.16848	0.133195
MA1448	J	arCOG01239	COG1901	tRNA pseudouridine-54 N-methylase	-	13.6788	6.07451	0.444081
MA1449	R	arCOG01145	COG2129	Predicted phosphoesterase, related to the Icc protein	-	76.3769	4.79884	0.0628311
MA1450	S	arCOG04203	COG3174	Uncharacterized membrane protein, DUF4010 family	-	51.7184	12.5818	0.243275
MA1451	-	-	-	-	-	21.9458	4.08696	0.186229
MA1452	C	arCOG02920	COG3794	Plastocyanin	-	38.258	14.2731	0.373076
MA1453	-	-	-	-	-	41.8797	13.063	0.311917
MA1454	C	arCOG02920	COG3794	Plastocyanin	-	66.7154	11.4426	0.171513
MA1455	J	arCOG01219	COG1867	tRNA G26 N,N-dimethylase Trm1	trm1	92.1353	5.67082	0.0615488
MA1456	-	-	-	-	-	34.6356	5.69369	0.164388
MA1457	S	arCOG04612	COG4044	Uncharacterized protein	-	59.8874	6.65356	0.111101
MA1458	R	arCOG01690	COG1719	Predicted hydrocarbon binding protein, contains 4VR domain	-	65.0733	3.3493	0.0514696
MA1459	-	-	-	-	-	32.709	10.2424	0.313137
MA1460	KT	arCOG04782	COG1842	Phage shock protein A	-	43.3652	5.81235	0.134033
MA1461	-	-	-	-	-	37.7835	4.97401	0.131645
MA1462	T	arCOG06388	COG0589	Nucleotide-binding universal stress protein, UspA family	-	77.1174	8.9916	0.116596
MA1463	T	arCOG02361	COG3920	Two-component sensor histidine kinase, HisKA and HATPase domains	-	33.5434	6.69429	0.199571
MA1464	-	-	-	-	-	70.1573	10.9993	0.156781
MA1465	-	-	-	-	-	4.62918	0.995797	0.215113
MA1466	HJ	arCOG00038	COG0301	Adenylyl- and sulfurtransferase ThiI, participates in tRNA 4-thiouridine and thiamine biosynthesis	thiI	61.6547	10.7136	0.173767
MA1467	-	-	-	-	-	33.7166	7.37411	0.218708
MA1468	T	arCOG02383	COG0784	CheY chemotaxis protein or a CheY-like REC (receiver) domain	-	67.8917	12.2904	0.181029
MA1469	T	arCOG02383	COG0784	CheY chemotaxis protein or a CheY-like REC (receiver) domain	-	110.805	6.87943	0.0620857
MA1470	T	arCOG02361	COG3920	Two-component sensor histidine kinase, HisKA and HATPase domains	-	87.5918	6.60797	0.0754405
MA1471	J	arCOG01988	COG2092	Translation elongation factor EF-1beta	ef1B	41.705	9.85078	0.236201
MA1472	R	arCOG01989	COG2888	Predicted RNA-binding protein involved in translation, contains Zn-ribbon domain, DUF1610 family	-	22.6606	6.36854	0.28104
MA1473	R	arCOG00859	COG2054	Uncharacterized archaeal kinase related to aspartokinase	-	53.7478	17.9919	0.334746
MA1474	S	arCOG04369	COG1548	Uncharacterized protein, hydantoinase/oxoprolinase family	-	59.7078	6.33688	0.106131
MA1475	R	arCOG01592	COG1821	Predicted ATP-dependent carboligase, ATP-grasp superfamily	-	66.8206	2.77193	0.0414831
MA1476	-	-	-	-	-	111.378	29.3067	0.263127
MA1479	O	arCOG02846	COG0484	DnaJ-class molecular chaperone with C-terminal Zn finger domain	hsp40	52.1163	23.3124	0.447314
MA1480	P	arCOG01959	COG0569	Trk K+ transport system, NAD-binding component	trkA	85.4882	4.42327	0.0517413
MA1481	P	arCOG04145	COG0168	Trk-type K+ transport system, membrane component	trkH	21.6843	4.21247	0.194263
MA1482	P	arCOG01959	COG0569	Trk K+ transport system, NAD-binding component	trkA	70.5096	3.04876	0.0432389
MA1483	P	arCOG04145	COG0168	Trk-type K+ transport system, membrane component	trkH	75.614	12.7055	0.16803
MA1484	C	arCOG00570	COG0644	Dehydrogenase (flavoprotein)	-	71.2122	5.75287	0.0807849
MA1485	R	arCOG04073	COG1149	MinD superfamily P-loop ATPase, contains an inserted ferredoxin domain	-	101.276	14.4129	0.142313
MA1486	R	arCOG00933	COG1964	Uncharacterized Fe-S cluster-containing enzyme, radical SAM superfamily	-	88.7288	2.8476	0.0320932
MA1487	K	arCOG02643	COG1309	DNA-binding transcriptional regulator, AcrR family	tetR	89.9349	2.47643	0.0275358
MA1488	H	arCOG04472	COG1920	2-phospho-L-lactate guanylyltransferase, coenzyme F420 biosynthesis enzyme, CobY/MobA/RfbA family	-	57.1259	9.96734	0.17448
MA1489	H	arCOG00657	COG1060	2-iminoacetate synthase ThiH (tyrosine cleavage enzyme, thamine biosynthesis)	-	77.9206	7.12144	0.0913935
MA1490	H	arCOG00657	COG1060	2-iminoacetate synthase ThiH (tyrosine cleavage enzyme, thamine biosynthesis)	-	58.9927	8.75326	0.148379
MA1491	H	arCOG00657	COG1060	2-iminoacetate synthase ThiH (tyrosine cleavage enzyme, thamine biosynthesis)	cofG	67.0882	6.75208	0.100645
MA1492	Q	arCOG01521	COG1233	Phytoene dehydrogenase-related protein	-	72.0996	2.45759	0.0340861
MA1493	P	arCOG02059	COG2221	Dissimilatory sulfite reductase (desulfoviridin), alpha and beta subunits	-	106.807	14.5031	0.135788
MA1494	-	-	-	-	-	67.4033	8.76737	0.130073
MA1495	C	arCOG01557	COG0838	NADH:ubiquinone oxidoreductase subunit 3 (chain A)	fpoA	58.4786	7.68711	0.131452
MA1496	C	arCOG01554	COG0377	NADH:ubiquinone oxidoreductase 20 kD subunit (chhain B) or related Fe-S oxidoreductase	fpoB	56.045	6.89096	0.122954
MA1497	C	arCOG01551	COG0852	NADH:ubiquinone oxidoreductase 27 kD subunit (chain C)	fpoC	57.5177	7.28427	0.126644
MA1498	C	arCOG01548	COG0649	NADH:ubiquinone oxidoreductase 49 kD subunit (chain D)	fpoD	46.3152	6.76309	0.146023
MA1499	C	arCOG01546	COG1005	NADH:ubiquinone oxidoreductase subunit 1 (chain H)	fpoH	69.8525	4.67305	0.0668988
MA1500	C	arCOG01543	COG1143	Formate hydrogenlyase subunit 6/NADH:ubiquinone oxidoreductase 23 kD subunit (chain I)	fpoI	50.3187	3.93796	0.0782604
MA1501	C	arCOG08081	COG0839	NADH:ubiquinone oxidoreductase subunit 6 (chain J)	fpoJ	47.7567	7.32626	0.153408
MA1502	C	arCOG08081	COG0839	NADH:ubiquinone oxidoreductase subunit 6 (chain J)	fpoJ	62.9021	5.1753	0.0822754
MA1503	C	arCOG08082	COG0713	NADH:ubiquinone oxidoreductase subunit 11 or 4L (chain K)	fpoK	59.6414	5.45923	0.0915342
MA1504	CP	arCOG01542	COG1009	NADH:ubiquinone oxidoreductase subunit 5 (chain L)/Multisubunit Na+/H+ antiporter, MnhA subunit	fpoL	49.0649	4.6978	0.0957467
MA1505	C	arCOG01538	COG1008	NADH:ubiquinone oxidoreductase subunit 4 (chain M)	fpoM	47.4167	4.24992	0.0896292
MA1506	C	arCOG01540	COG1007	NADH:ubiquinone oxidoreductase subunit 2 (chain N)	fpoN	45.7226	4.11372	0.0899711
MA1507	-	-	-	-	fpoO	39.3048	5.95699	0.151559
MA1508	P	arCOG06512	COG3420	Nitrous oxidase accessory protein NosD, contains tandem CASH domains	-	56.4178	14.9782	0.265488
MA1509	-	-	-	-	fpoO	27.0727	6.6738	0.246514
MA1510	S	arCOG02565	COG5276	Uncharacterized conserved protein	-	38.9885	9.65804	0.247715
MA1511	-	-	-	-	-	46.0476	4.32066	0.0938302
MA1512	R	arCOG07859	COG1708	Predicted nucleotidyltransferase	-	35.7355	11.6091	0.324862
MA1513	O	arCOG03614	COG4870	Cysteine protease, C1A family	-	18.915	3.32732	0.175909
MA1514	V	arCOG08146	COG1753	Predicted antitoxin, CopG family	-	67.0199	6.87325	0.102555
MA1515	R	arCOG02731	COG1487	Predicted nucleic acid-binding protein, contains PIN domain	-	41.7759	8.16035	0.195336
MA1516	G	-	COG2814	Predicted arabinose efflux permease, MFS family	-	25.303	5.72297	0.226177
MA1517	P	arCOG06512	COG3420	Nitrous oxidase accessory protein NosD, contains tandem CASH domains	-	64.5188	8.21993	0.127404
MA1518	R	arCOG04466	COG0733	Na+-dependent transporter, SNF family	net	21.3697	1.75429	0.0820924
MA1519	M	arCOG02482	COG1520	Outer membrane protein assembly factor BamB, contains PQQ-like beta-propeller repeat	-	41.8277	10.2941	0.246106
MA1520	R	arCOG00941	COG0535	Radical SAM superfamily enzyme, MoaA/NifB/PqqE/SkfB family	-	76.5207	4.71508	0.0616183
MA1521	J	arCOG01751	COG1358	Ribosomal protein L7Ae or related RNA K-turn-binding protein	rpl7ae	18.884	2.93069	0.155194
MA1522	J	arCOG04314	COG2053	Ribosomal protein S28E/S33	rps28e	96.2137	20.9637	0.217887
MA1523	J	arCOG01950	COG2075	Ribosomal protein L24E	-	57.6497	14.7064	0.255099
MA1524	F	arCOG04313	COG0105	Nucleoside diphosphate kinase	ndk	55.3966	6.69749	0.120901
MA1525	J	arCOG01560	COG0532	Translation initiation factor IF-2, a GTPase	infB	49.9565	4.2905	0.0858847
MA1526	J	arCOG01946	COG2125	Ribosomal protein S6E (S10)	-	28.9633	6.77908	0.234058
MA1527	-	-	-	-	-	95.1202	24.11	0.253469
MA1528	M	arCOG02470	COG2834	Outer membrane lipoprotein-sorting protein	-	57.3203	9.14542	0.159549
MA1529	K	arCOG02611	COG3398	Predicted transcriptional regulator, containsd two HTH domains	-	57.1403	12.1411	0.212479
MA1530	U	arCOG03382	COG0823	Periplasmic component of the Tol biopolymer transport system	-	51.8599	10.285	0.198322
MA1531	K	arCOG02611	COG3398	Predicted transcriptional regulator, containsd two HTH domains	-	49.6088	9.30232	0.187514
MA1532	-	-	-	-	-	55.5368	16.0073	0.288229
MA1533	L	arCOG06699	COG1484	DNA replication protein DnaC	istB	53.7024	8.86247	0.165029
MA1534	X	arCOG02126	COG4584	Transposase	-	43.8544	11.1582	0.254439
MA1535	-	-	-	-	-	52.3271	12.1855	0.232871
MA1536	V	arCOG00189	COG1131	ABC-type multidrug transport system, ATPase component	-	46.115	7.94206	0.172223
MA1537	S	arCOG02081	COG1470	Uncharacterized membrane protein	-	34.0673	6.44818	0.189278
MA1538	O	arCOG02443	COG1277	ABC-type transport system involved in multi-copper enzyme maturation, permease component	-	25.3133	5.87209	0.231976
MA1539	O	arCOG02443	COG1277	ABC-type transport system involved in multi-copper enzyme maturation, permease component	-	41.8173	9.63805	0.23048
MA1540	U	arCOG03382	COG0823	Periplasmic component of the Tol biopolymer transport system	-	56.7115	10.6902	0.188501
MA1542	-	-	-	-	-	15.4647	2.63005	0.170068
MA1543	U	arCOG03382	COG0823	Periplasmic component of the Tol biopolymer transport system	-	35.5214	6.84002	0.19256
MA1544	O	arCOG02443	COG1277	ABC-type transport system involved in multi-copper enzyme maturation, permease component	-	25.776	6.86932	0.266501
MA1545	O	arCOG02443	COG1277	ABC-type transport system involved in multi-copper enzyme maturation, permease component	-	20.0866	4.97807	0.247831
MA1546	O	arCOG02443	COG1277	ABC-type transport system involved in multi-copper enzyme maturation, permease component	-	57.7013	9.46321	0.164003
MA1547	O	arCOG02443	COG1277	ABC-type transport system involved in multi-copper enzyme maturation, permease component	-	30.8614	8.05422	0.26098
MA1548	U	arCOG03382	COG0823	Periplasmic component of the Tol biopolymer transport system	-	52.0426	10.2235	0.196446
MA1549	-	-	-	-	-	35.4078	6.55599	0.185157
MA1550	-	-	-	-	-	22.3686	3.26303	0.145875
MA1551	K	arCOG02611	COG3398	Predicted transcriptional regulator, containsd two HTH domains	-	47.4773	7.8951	0.166292
MA1552	-	-	-	-	-	66.1395	4.36874	0.0660533
MA1553	S	arCOG10463	COG2881	Uncharacterized protein	-	36.5806	8.73347	0.238746
MA1554	R	arCOG00518	COG3576	Predicted flavin-nucleotide-binding protein, pyridoxine 5'-phosphate oxidase superfamily	-	56.6924	2.85268	0.0503185
MA1555	L	arCOG01247	COG4974	Site-specific recombinase XerD	-	69.7125	8.8595	0.127086
MA1556	S	arCOG06276	COG4983	Uncharacterized protein, contains Primase-polymerase (Primpol) domain	-	73.5496	11.6827	0.158841
MA1557	-	-	-	-	-	27.6684	5.70689	0.20626
MA1558	-	-	-	-	-	87.7605	14.5335	0.165604
MA1559	L	arCOG06699	COG1484	DNA replication protein DnaC	-	40.8304	10.304	0.252362
MA1560	-	-	-	-	-	47.2405	6.01504	0.127328
MA1561	-	-	-	-	-	32.2233	10.6719	0.331186
MA1562	T	arCOG07810	COG2114	Adenylate cyclase, class 3	-	63.2832	9.52875	0.150573
MA1563	EH	arCOG01614	COG0028	Acetolactate synthase large subunit or other thiamine pyrophosphate-requiring enzyme	-	37.666	6.76574	0.179624
MA1564	-	-	-	-	-	35.1984	9.31654	0.264686
MA1565	-	-	-	-	-	43.0167	9.09284	0.211379
MA1566	H	arCOG00034	COG0311	Glutamine amidotransferase PdxT (pyridoxal biosynthesis)	pyrOB	58.7334	2.80729	0.0477972
MA1567	H	arCOG04075	COG0214	Pyridoxal biosynthesis lyase PdxS	pyrOA	60.1979	6.41421	0.106552
MA1568	-	-	-	-	-	63.5191	9.38248	0.147711
MA1569	I	arCOG03951	COG0671	Membrane-associated phospholipid phosphatase	-	30.7002	7.68659	0.250376
MA1570	-	-	-	-	-	57.6226	6.81823	0.118326
MA1571	Q	arCOG01659	COG0412	Dienelactone hydrolase	-	79.3551	12.1981	0.153715
MA1572	R	arCOG04880	COG1988	Membrane-bound metal-dependent hydrolase YbcI, DUF457 family	-	27.1092	3.23719	0.119413
MA1573	R	arCOG04880	COG1988	Membrane-bound metal-dependent hydrolase YbcI, DUF457 family	-	20.5184	3.15607	0.153817
MA1574	P	arCOG04147	COG0605	Superoxide dismutase	sodB	120	14	0
MA1575	R	arCOG06513	COG5485	Predicted ester cyclase	-	43.7216	7.15269	0.163596
MA1576	R	arCOG04880	COG1988	Membrane-bound metal-dependent hydrolase YbcI, DUF457 family	-	65.3972	11.8343	0.18096
MA1577	-	-	-	-	-	41.4477	7.00429	0.168991
MA1578	L	arCOG06699	COG1484	DNA replication protein DnaC	istB	42.8687	11.0035	0.256679
MA1579	X	arCOG02126	COG4584	Transposase	-	47.5448	11.4607	0.24105
MA1580	-	-	-	-	-	66.9906	11.9223	0.17797
MA1581	R	arCOG03167	COG1373	Predicted ATPase, AAA+ superfamily	-	46.5589	5.64294	0.1212
MA1582	-	-	-	-	-	72.2657	11.1998	0.154981
MA1583	L	arCOG04367	COG0188	DNA gyrase/topoisomerase IV, subunit A	gyrA	55.9616	9.5989	0.171526
MA1584	L	arCOG04371	COG0187	DNA gyrase/topoisomerase IV, subunit B	gyrB	65.4499	5.24779	0.0801803
MA1585	-	-	-	-	-	93.869	13.9194	0.148285
MA1586	L	arCOG04143	COG1697	DNA topoisomerase VI, subunit A	-	67.6565	13.7835	0.203728
MA1587	L	arCOG01165	COG1389	DNA topoisomerase VI, subunit B	-	78.5259	3.35197	0.0426861
MA1588	K	arCOG08032	COG1522	DNA-binding transcriptional regulator, Lrp family	-	76.1857	3.72257	0.0488618
MA1589	-	-	-	-	-	58.0993	9.99519	0.172036
MA1590	R	arCOG07051	COG3391	DNA-binding beta-propeller fold protein YncE	-	49.8121	5.41103	0.108629
MA1591	R	arCOG07051	COG3391	DNA-binding beta-propeller fold protein YncE	-	51.9653	5.97645	0.115009
MA1592	-	-	-	-	-	28.5417	5.73262	0.200851
MA1593	S	arCOG03544	COG5513	Predicted secreted protein	-	67.4997	1.48979	0.022071
MA1594	-	-	-	-	-	39.2144	5.40221	0.137761
MA1595	-	-	-	-	-	49.7154	8.66861	0.174365
MA1596	V	arCOG00189	COG1131	ABC-type multidrug transport system, ATPase component	-	42.3178	10.123	0.239214
MA1597	V	arCOG01463	COG0842	ABC-type multidrug transport system, permease component	-	20.4358	4.4324	0.216894
MA1598	-	-	-	-	-	59.0705	8.54256	0.144616
MA1599	S	arCOG03544	COG5513	Predicted secreted protein	-	51.2228	13.3488	0.260603
MA1600	V	arCOG05207	COG1598	Predicted nuclease of the RNAse H fold, HicB family	-	46.6563	7.07453	0.151631
MA1601	-	-	-	-	-	48.8871	7.42672	0.151916
MA1602	F	arCOG09021	COG1051	ADP-ribose pyrophosphatase YjhB, NUDIX family	-	97.3539	9.24387	0.0949512
MA1603	KL	arCOG00884	COG1061	Superfamily II DNA or RNA helicase	-	60.6915	6.89073	0.113537
MA1604	-	-	-	-	-	45.1159	3.52505	0.0781332
MA1605	E	arCOG02969	COG0308	Aminopeptidase N	pepN	59.9677	15.5817	0.259835
MA1606	S	arCOG03300	COG4828	Uncharacterized membrane protein	-	18.1337	4.77351	0.26324
MA1607	S	arCOG03300	COG4828	Uncharacterized membrane protein	-	55.3647	9.96754	0.180034
MA1608	S	arCOG03300	COG4828	Uncharacterized membrane protein	-	57.8529	11.3262	0.195776
MA1609	-	-	-	-	-	63.2689	16.5738	0.261959
MA1610	E	arCOG01436	COG0498	Threonine synthase	thrC	73.8185	5.88279	0.0796926
MA1611	J	arCOG00809	COG0495	Leucyl-tRNA synthetase	leuS	58.8232	7.39769	0.125761
MA1612	-	-	-	-	-	94.7342	22.9566	0.242326
MA1613	R	-	COG4783	Putative Zn-dependent protease, contains TPR repeats	-	44.8645	5.33792	0.118979
MA1614	J	arCOG04225	COG2110	O-acetyl-ADP-ribose deacetylase (regulator of RNase III), contains Macro domain	-	48.6932	7.39776	0.151926
MA1615	H	arCOG03325	COG0407	Uroporphyrinogen-III decarboxylase	cmtM	83.5661	5.7596	0.0689227
MA1616	-	-	-	-	mtaB3	61.4684	12.9517	0.210705
MA1617	C	arCOG02032	COG5012	Methanogenic corrinoid protein MtbC1	mtaC3	93.841	12.7005	0.135341
MA1622	-	-	-	-	-	69.4318	7.30074	0.10515
MA1623	H	arCOG01870	COG1865	Adenosylcobinamide amidohydrolase	-	113.238	20.7503	0.183245
MA1624	T	-	COG4564	Signal transduction histidine kinase	-	45.9066	13.9132	0.303076
MA1625	-	-	-	-	-	50.7268	12.9316	0.254927
MA1626	-	-	-	-	-	49.619	11.5007	0.231781
MA1627	T	arCOG02361	COG3920	Two-component sensor histidine kinase, HisKA and HATPase domains	-	65.2759	9.03517	0.138415
MA1628	T	arCOG02361	COG3920	Two-component sensor histidine kinase, HisKA and HATPase domains	-	62.6413	8.54348	0.136387
MA1629	X	arCOG03474	COG5421	Transposase	-	45.2092	7.89	0.174522
MA1630	T	arCOG02361	COG3920	Two-component sensor histidine kinase, HisKA and HATPase domains	-	66.3984	11.4264	0.172089
MA1631	P	arCOG04888	COG2710	Nitrogenase molybdenum-iron protein, alpha and beta chains	vnfE	27.5337	5.62861	0.204426
MA1632	P	arCOG04888	COG2710	Nitrogenase molybdenum-iron protein, alpha and beta chains	vnfN	95.899	4.01521	0.0418692
MA1633	P	arCOG00590	COG1348	Nitrogenase subunit NifH, an ATPase	nifH	73.8301	7.05051	0.0954963
MA1634	H	-	COG2227	2-polyprenyl-3-methyl-5-hydroxy-6-metoxy-1,4-benzoquinol methylase	-	36.3748	5.26731	0.144807
MA1635	-	-	-	-	-	24.2849	8.20692	0.337943
MA1636	Q	arCOG05182	COG5310	Homospermidine synthase	-	67.623	7.98561	0.11809
MA1637	X	arCOG03506	COG3293	Transposase	-	24.8066	7.60573	0.306602
MA1638	X	arCOG03474	COG5421	Transposase	-	66.109	9.63726	0.145778
MA1640	G	arCOG03287	COG3408	Glycogen debranching enzyme (alpha-1,6-glucosidase)	-	46.9473	10.8678	0.231489
MA1641	G	arCOG02954	COG0366	Glycosidase	-	86.9943	3.83838	0.0441223
MA1643	-	-	-	-	-	45.6	9.52998	0.208991
MA1644	-	-	-	-	-	16.6657	4.4025	0.264165
MA1645	T	arCOG02361	COG3920	Two-component sensor histidine kinase, HisKA and HATPase domains	-	46.98	7.4773	0.159159
MA1646	T	arCOG02361	COG3920	Two-component sensor histidine kinase, HisKA and HATPase domains	-	31.9075	4.86472	0.152463
MA1647	R	arCOG01206	COG1669	Predicted nucleotidyltransferase	-	55.7933	12.9196	0.231562
MA1648	F	arCOG09021	COG1051	ADP-ribose pyrophosphatase YjhB, NUDIX family	-	43.7438	11.4515	0.261785
MA1649	X	arCOG02133	COG1662	Transposase and inactivated derivatives, IS1 family	-	45.5632	5.39595	0.118428
MA1650	X	arCOG02132	COG3677	Transposase	-	53.4355	6.892	0.128978
MA1651	J	arCOG10124	COG2520	tRNA G37 N-methylase Trm5	-	78.3634	9.35396	0.119366
MA1652	C	arCOG01068	COG1249	Pyruvate/2-oxoglutarate dehydrogenase complex, dihydrolipoamide dehydrogenase (E3) component or related enzyme	-	40.6361	6.75388	0.166204
MA1653	S	arCOG02245	COG1836	Uncharacterized membrane protein	-	73.207	17.1164	0.233809
MA1654	R	arCOG00769	COG0693	Putative intracellular protease/amidase	pfpI	58.6286	5.77113	0.0984353
MA1655	C	arCOG00288	COG0778	Nitroreductase	-	62.9261	17.608	0.27982
MA1656	R	arCOG00626	COG1253	Hemolysin or related protein, contains CBS domains	-	75.1227	4.03663	0.0537338
MA1657	G	-	COG2814	Predicted arabinose efflux permease, MFS family	-	50.2912	11.1884	0.222472
MA1658	O	arCOG02606	COG0695	Glutaredoxin	-	77.5344	3.72606	0.0480569
MA1659	C	arCOG01099	COG4802	Ferredoxin-thioredoxin reductase, catalytic subunit	-	69.1468	2.72865	0.0394617
MA1660	O	arCOG03614	COG4870	Cysteine protease, C1A family	-	45.8339	6.9733	0.152143
MA1661	O	arCOG04767	COG0652	Peptidyl-prolyl cis-trans isomerase (rotamase) - cyclophilin family	-	91.9489	15.8929	0.172845
MA1662	-	-	-	-	-	42.9768	9.4107	0.218972
MA1663	-	-	-	-	-	58.7082	5.60499	0.0954721
MA1664	K	arCOG05425	COG3355	Predicted transcriptional regulator	-	44.6554	8.98086	0.201115
MA1665	F	arCOG03713	COG0209	Ribonucleotide reductase alpha subunit	nrd	51.7148	14.5525	0.281398
MA1666	S	-	COG2962	Uncharacterized membrane protein RarD, contains two EamA domains	-	31.0262	6.98518	0.225138
MA1667	GER	arCOG04963	COG0697	Permease of the drug/metabolite transporter (DMT) superfamily	-	47.1692	14.5368	0.308184
MA1668	M	arCOG03228	COG1136	ABC-type lipoprotein export system, ATPase component	lolD	71.5466	1.36884	0.0191321
MA1669	R	arCOG04212	COG1661	Predicted DNA-binding protein with PD1-like DNA-binding motif	-	74.2094	2.96792	0.0399938
MA1670	H	arCOG01779	COG2226	Ubiquinone/menaquinone biosynthesis C-methylase UbiE	-	34.5796	8.85445	0.25606
MA1671	K	arCOG04377	COG4738	Predicted transcriptional regulator	-	104.179	25.1517	0.241428
MA1672	G	arCOG01169	COG0148	Enolase	eno	104.716	15.3155	0.146257
MA1673	-	-	-	-	-	70.9793	19.0852	0.268884
MA1674	M	arCOG02313	COG4591	ABC-type transport system, involved in lipoprotein release, permease component	-	65.453	6.80734	0.104003
MA1675	S	arCOG02050	COG0730	Uncharacterized membrane protein YfcA	-	74.7301	8.32021	0.111337
MA1676	-	-	-	-	-	71.6987	3.39061	0.0472898
MA1678	P	arCOG01578	COG0474	Magnesium-transporting ATPase (P-type)	-	49.4986	10.7571	0.21732
MA1679	R	arCOG05186	COG2940	SET domain-containing protein (function unknown)	-	28.1244	4.91646	0.174811
MA1680	S	arCOG03175	COG3592	Uncharacterized Fe-S cluster protein YjdI	-	67.8973	9.99825	0.147255
MA1681	-	-	-	-	-	49.9881	10.1084	0.202216
MA1682	O	arCOG05154	COG0459	Chaperonin GroEL (HSP60 family)	hsp60-3	104.861	31.2028	0.297563
MA1683	G	arCOG01122	COG0120	Ribose 5-phosphate isomerase	rpiA	69.0596	4.50132	0.0651802
MA1684	J	arCOG00409	COG0017	Aspartyl/asparaginyl-tRNA synthetase	aspC	103.267	18.0602	0.174888
MA1685	C	arCOG02920	COG3794	Plastocyanin	-	36.919	12.2076	0.33066
MA1686	T	arCOG07855	COG1409	3',5'-cyclic AMP phosphodiesterase CpdA	cpdA	96.8388	15.9822	0.165039
MA1687	H	arCOG00040	COG2236	Hypoxanthine phosphoribosyltransferase	gptA	56.0669	12.6787	0.226136
MA1688	-	-	-	-	-	81.6531	15.6935	0.192198
MA1689	-	-	-	-	-	69.7154	3.96241	0.0568369
MA1690	-	-	-	-	-	58.5348	9.3603	0.15991
MA1691	D	arCOG04321	COG2848	Uncharacterized conserved protein, UPF0210 family	-	72.6816	16.0364	0.22064
MA1692	L	arCOG01247	COG4974	Site-specific recombinase XerD	-	35.4404	3.93483	0.111027
MA1693	-	-	-	-	-	86.355	26.2538	0.304022
MA1694	V	arCOG12681	COG2026	mRNA-degrading endonuclease RelE, toxin component of the RelBE toxin-antitoxin system	-	94.8129	16.4336	0.173327
MA1695	-	-	-	-	-	37.2324	8.36841	0.224761
MA1696	-	-	-	-	-	62.4404	11.6367	0.186365
MA1697	-	-	-	-	-	31.9035	8.35711	0.261949
MA1698	-	-	-	-	-	64.2382	13.0749	0.203538
MA1699	NW	-	COG3063	Tfp pilus assembly protein PilF	-	43.7192	11.7517	0.2688
MA1700	-	-	-	-	-	44.9852	9.95858	0.221374
MA1701	R	arCOG00850	COG3153	Predicted N-acetyltransferase YhbS	-	29.9042	7.24636	0.242319
MA1702	-	-	-	-	-	54.9169	7.70426	0.140289
MA1703	V	arCOG05188	COG4845	Chloramphenicol O-acetyltransferase	cat	42.1234	8.85559	0.21023
MA1704	T	arCOG02361	COG3920	Two-component sensor histidine kinase, HisKA and HATPase domains	-	47.1596	10.2008	0.216304
MA1705	-	-	-	-	-	94.0059	12.3324	0.131188
MA1706	-	-	-	-	-	50.2646	10.7743	0.214352
MA1707	-	-	-	-	-	53.043	7.46505	0.140736
MA1708	J	arCOG02740	COG1600	Epoxyqueuosine reductase QueG (queuosine biosynthesis)	-	94.1487	5.00913	0.0532044
MA1709	O	arCOG03203	COG0826	Collagenase-like protease, PrtC family	-	45.3966	11.2814	0.248507
MA1710	H	arCOG02675	COG3252	Methenyltetrahydromethanopterin cyclohydrolase	mch	58.8012	4.39823	0.0747984
MA1711	S	arCOG04847	COG4090	Uncharacterized protein	-	77.5432	3.1228	0.0402717
MA1712	E	arCOG04897	COG0436	Aspartate/methionine/tyrosine aminotransferase	-	79.1729	6.46428	0.0816477
MA1713	H	arCOG00538	COG1977	Molybdopterin converting factor, small subunit	-	86.4745	9.36705	0.108322
MA1714	C	arCOG05072	COG2414	Aldehyde:ferredoxin oxidoreductase	-	79.0186	7.05379	0.0892674
MA1715	S	arCOG04376	COG2122	Uncharacterized protein, UPF0280 family, ApbE superfamily	-	60.5778	17.7923	0.29371
MA1716	T	arCOG02367	COG2202	PAS domain	-	100.31	17.5523	0.174981
MA1717	P	arCOG06512	COG3420	Nitrous oxidase accessory protein NosD, contains tandem CASH domains	slg	88.9649	17.1707	0.193005
MA1718	M	arCOG01568	COG0668	Small-conductance mechanosensitive channel	-	26.4843	4.7271	0.178487
MA1719	S	arCOG01766	COG2430	Uncharacterized protein	-	41.708	7.18231	0.172205
MA1720	-	-	-	-	-	47.3966	13.235	0.279239
MA1721	P	arCOG02266	COG0598	Mg2+ and Co2+ transporter CorA	corA	60.1831	7.30709	0.121414
MA1722	-	-	-	-	-	28.5681	3.76853	0.131914
MA1723	R	arCOG03336	COG2335	Uncaracterized surface protein containing fasciclin (FAS1) repeats	-	68.483	7.21843	0.105405
MA1724	M	-	COG3264	Small-conductance mechanosensitive channel	-	75.5566	7.37268	0.0975783
MA1725	H	arCOG02622	COG1541	Phenylacetate-coenzyme A ligase PaaK, adenylate-forming domain family	-	64.988	1.97373	0.0303707
MA1726	C	arCOG01600	COG1014	Pyruvate:ferredoxin oxidoreductase or related 2-oxoacid:ferredoxin oxidoreductase, gamma subunit	iorB	55.8442	6.43989	0.115319
MA1727	C	arCOG01612	COG4231	TPP-dependent indolepyruvate ferredoxin oxidoreductase, alpha subunit	iorA	60.9273	24.3126	0.399043
MA1728	-	-	-	-	-	55.1981	12.3098	0.223012
MA1729	S	arCOG10463	COG2881	Uncharacterized protein	-	28.0438	8.25788	0.294464
MA1730	S	arCOG03509	COG3291	PKD repeat	-	45.1794	9.6434	0.213447
MA1731	S	arCOG10463	COG2881	Uncharacterized protein	-	20.8787	2.81276	0.134719
MA1732	-	-	-	-	-	90.5641	34.0972	0.376498
MA1733	H	arCOG01779	COG2226	Ubiquinone/menaquinone biosynthesis C-methylase UbiE	-	79.6841	18.129	0.227511
MA1734	-	-	-	-	-	56.8216	12.2926	0.216337
MA1735	C	arCOG00853	COG0281	Malic enzyme	-	94.6995	5.05983	0.0534304
MA1736	O	arCOG01140	COG1310	Proteasome lid subunit RPN8/RPN11, contains Jab1/MPN domain metalloenzyme (JAMM) motif	-	83.221	9.49479	0.114091
MA1737	-	-	-	-	-	65.2092	7.97741	0.122336
MA1738	U	arCOG03382	COG0823	Periplasmic component of the Tol biopolymer transport system	-	76.9893	10.764	0.139812
MA1739	T	-	COG3322	Extracellular (periplasmic) sensor domain CHASE (specificity unknown)	-	88.9976	13.941	0.156644
MA1740	J	arCOG01354	COG2892	tRNA threonylcarbamoyladenosine modification (KEOPS) complex, Pcc1 subunit	-	62.4844	4.51032	0.0721833
MA1741	J	arCOG03247	COG2136	rRNA maturation protein Rpf1, contains Brix/IMP4 (anticodon-binding) domain	-	52.0929	8.25615	0.158489
MA1742	S	arCOG03509	COG3291	PKD repeat	-	79.9025	11.351	0.14206
MA1743	S	arCOG03231	COG4069	Uncharacterized protein	-	63.0075	14.4956	0.230061
MA1744	M	arCOG02313	COG4591	ABC-type transport system, involved in lipoprotein release, permease component	-	28.7726	4.05919	0.141079
MA1745	-	-	-	-	-	39.0194	7.49563	0.1921
MA1746	S	arCOG02081	COG1470	Uncharacterized membrane protein	-	68.5818	11.8264	0.172442
MA1747	O	arCOG00185	COG1123	ABC-type glutathione transport system ATPase component, contains duplicated ATPase domain	-	75.4272	11.1401	0.147693
MA1748	H	arCOG02252	COG0619	Energy-coupling factor transporter transmembrane protein EcfT	cbiQ	95.2131	20.9158	0.219673
MA1749	-	-	-	-	-	65.6273	8.9611	0.136545
MA1750	O	arCOG03549	COG1572	Serine protease, subtilase family	-	124.402	25.6254	0.205989
MA1751	-	-	-	-	-	31.3833	3.94542	0.125717
MA1752	M	arCOG03228	COG1136	ABC-type lipoprotein export system, ATPase component	-	32.0937	8.21387	0.255934
MA1753	S	arCOG03509	COG3291	PKD repeat	-	37.9172	8.34707	0.220139
MA1754	S	arCOG03509	COG3291	PKD repeat	-	46.7918	7.41834	0.158539
MA1756	S	arCOG03509	COG3291	PKD repeat	-	34.5448	6.05144	0.175177
MA1757	X	arCOG03900	COG3385	IS4 transposase	-	57.2874	9.02186	0.157484
MA1758	-	-	-	-	-	39.8934	7.83997	0.196523
MA1759	-	-	-	-	-	31.1113	6.78601	0.218121
MA1760	O	arCOG03549	COG1572	Serine protease, subtilase family	-	42.9416	7.46293	0.173792
MA1761	S	arCOG03509	COG3291	PKD repeat	-	46.5593	9.20266	0.197655
MA1762	S	arCOG03509	COG3291	PKD repeat	-	64.9399	12.9407	0.199272
MA1763	K	arCOG09385	COG0864	Metal-responsive transcriptional regulator, contains CopG/Arc/MetJ DNA-binding domain	-	28.2939	6.56144	0.231903
MA1764	S	arCOG03509	COG3291	PKD repeat	-	58.6764	13.8145	0.235435
MA1765	J	-	COG5271	Midasin, AAA ATPase with vWA domain, involved in ribosome maturation	-	52.1263	11.6437	0.223374
MA1766	S	arCOG03509	COG3291	PKD repeat	-	38.7053	9.33194	0.241102
MA1767	S	arCOG03509	COG3291	PKD repeat	-	47.2649	10.3444	0.21886
MA1768	O	arCOG03549	COG1572	Serine protease, subtilase family	-	25.9775	1.14585	0.0441093
MA1769	-	-	-	-	-	34.2805	8.51171	0.248296
MA1770	-	-	-	-	-	36.438	7.71447	0.211715
MA1771	K	arCOG02643	COG1309	DNA-binding transcriptional regulator, AcrR family	-	90.1097	3.42344	0.0379919
MA1773	C	arCOG00510	COG0655	Multimeric flavodoxin WrbA	isf-7	78.1316	5.89335	0.0754285
MA1774	C	arCOG00288	COG0778	Nitroreductase	-	68.1743	13.0004	0.190693
MA1775	J	arCOG04208	COG1997	Ribosomal protein L37AE/L43A	rpl37ae	109.443	30.2764	0.276642
MA1776	J	arCOG01574	COG2123	Exosome complex RNA-binding protein Rrp42, RNase PH superfamily	rrp42	59.6229	5.04028	0.0845361
MA1777	J	arCOG00678	COG1097	Exosome complex RNA-binding protein Rrp4, contains S1 and KH domains	rrp4	65.8546	8.13314	0.123502
MA1778	J	arCOG04187	COG1500	Ribosome maturation protein Sdo1	-	97.5925	14.4234	0.147793
MA1779	O	arCOG00970	COG0638	20S proteasome, alpha and beta subunits	psmA	87.7963	8.77865	0.0999887
MA1780	-	-	-	-	-	18.0926	4.17401	0.230702
MA1781	J	arCOG01365	COG1369	RNase P/RNase MRP subunit POP5	rnpB	56.7562	5.03985	0.0887983
MA1782	J	arCOG00307	COG1603	RNase P/RNase MRP subunit p30	rnpA	58.3818	3.59982	0.06166
MA1783	J	arCOG01042	COG1325	Exosome subunit, RNA binding protein with dsRBD fold	-	62.6935	3.94782	0.0629702
MA1784	J	arCOG04209	COG1632	Ribosomal protein L15E	-	48.5484	8.52379	0.175573
MA1785	-	-	-	-	-	53.5814	17.4236	0.32518
MA1786	X	arCOG09938	COG0675	Transposase	-	72.0976	8.6121	0.119451
MA1787	-	-	-	-	-	56.9311	8.86417	0.1557
MA1788	-	-	-	-	-	52.2135	14.5851	0.279336
MA1789	L	arCOG01527	COG0550	DNA topoisomerase IA	topA	64.227	6.70777	0.104438
MA1790	H	arCOG02741	COG0422	Thiamine biosynthesis protein ThiC	thiC	62.8072	2.49646	0.0397479
MA1791	S	arCOG05191	COG4866	Uncharacterized protein	-	78.6282	7.22979	0.091949
MA1792	J	arCOG00833	COG0456	Ribosomal protein S18 acetylase RimI and related acetyltransferases	-	79.6377	13.3955	0.168206
MA1793	-	-	-	-	-	49.3984	4.15823	0.0841776
MA1794	R	arCOG00498	COG0491	Glyoxylase or a related metal-dependent hydrolase, beta-lactamase superfamily II	-	61.9578	12.5905	0.203211
MA1795	-	-	-	-	-	47.8158	13.5421	0.283214
MA1796	-	-	-	-	-	74.6436	3.43844	0.0460648
MA1797	K	arCOG07512	COG4742	Predicted transcriptional regulator, contains HTH domain	-	70.9706	9.95716	0.1403
MA1798	-	-	-	-	-	55.4521	27.7213	0.499914
MA1799	C	arCOG00509	COG0426	Flavorubredoxin	-	72.637	6.94835	0.0956585
MA1800	T	arCOG02278	COG2203	GAF domain	-	55.6852	11.3259	0.203391
MA1801	C	-	COG4106	Trans-aconitate methyltransferase	-	18.9112	2.23455	0.11816
MA1802	EG	arCOG04045	COG0129	Dihydroxyacid dehydratase/phosphogluconate dehydratase	ilvD	62.5077	4.69647	0.0751343
MA1803	-	-	-	-	-	89.015	13.9151	0.156323
MA1804	H	arCOG04336	COG1962	Tetrahydromethanopterin S-methyltransferase, subunit H	mtxH	71.7688	12.6422	0.176152
MA1805	H	arCOG03221	COG4063	Tetrahydromethanopterin S-methyltransferase, subunit A	mtxA	74.5909	3.03169	0.0406443
MA1806	R	arCOG00854	COG4002	Predicted methyltransferase MtxX, methanogen marker protein 4	mtxX	60.8775	5.53913	0.0909881
MA1807	-	-	-	-	-	75.5282	13.034	0.172571
MA1808	X	-	COG5323	Large terminase phage packaging protein	-	93.4109	27.3241	0.292515
MA1810	L	arCOG00469	COG0470	DNA polymerase III, delta prime subunit	-	57.6775	7.18595	0.124588
MA1811	K	arCOG01063	COG3432	Predicted transcriptional regulator	-	74.8592	29.4852	0.393876
MA1812	C	arCOG00510	COG0655	Multimeric flavodoxin WrbA	-	43.2518	7.84451	0.181368
MA1813	MDT	arCOG04368	COG0464	AAA+-type ATPase, SpoVK/Ycf46/Vps4 family	-	53.631	9.69235	0.180723
MA1814	-	-	-	-	-	25.276	6.12795	0.242442
MA1815	K	arCOG05036	COG3620	Predicted transcriptional regulator with C-terminal CBS domains	-	67.5454	2.59598	0.0384331
MA1816	EF	arCOG00082	COG0075	Archaeal aspartate aminotransferase or a related aminotransferase, includes purine catabolism protein PucG	aspC	61.9423	4.31712	0.0696958
MA1817	H	arCOG01322	COG1731	Archaeal riboflavin synthase	ribC	39.3987	10.2573	0.260345
MA1818	H	arCOG01323	COG0054	6,7-dimethyl-8-ribityllumazine synthase (Riboflavin synthase beta chain)	ribH	70.7279	5.31991	0.0752166
MA1819	E	arCOG04897	COG0436	Aspartate/methionine/tyrosine aminotransferase	aspB	53.5953	4.68484	0.0874115
MA1820	M	arCOG01222	COG0615	Glycerol-3-phosphate cytidylyltransferase, cytidylyltransferase family	taqD	13.8658	5.01787	0.361889
MA1821	S	arCOG00620	COG1900	Uncharacterized conserved protein, DUF39 family	-	60.1574	4.9845	0.0828577
MA1822	S	arCOG02448	COG2768	Uncharacterized Fe-S center protein	-	69.3199	5.84346	0.084297
MA1823	-	-	-	-	-	100.225	8.79295	0.0877319
MA1824	S	arCOG02468	COG1810	Uncharacterized protein	thyA	50.8767	11.7768	0.231477
MA1825	S	arCOG01907	COG2013	Uncharacterized conserved protein, AIM24 family	-	57.4286	6.49765	0.113143
MA1826	S	arCOG04337	COG1504	Uncharacterized protein	-	61.7013	4.1311	0.0669532
MA1827	M	arCOG01568	COG0668	Small-conductance mechanosensitive channel	-	67.7193	4.58629	0.067725
MA1828	L	arCOG01247	COG4974	Site-specific recombinase XerD	-	53.1306	3.82643	0.0720193
MA1829	-	-	-	-	-	40.252	9.63953	0.23948
MA1830	J	arCOG01951	COG1444	tRNA(Met) C34 N-acetyltransferase TmcA	-	23.3882	6.19827	0.265017
MA1831	I	arCOG01532	COG0020	Undecaprenyl pyrophosphate synthase	uppS	59.3856	10.5789	0.178139
MA1832	-	-	-	-	-	20.8372	2.63372	0.126395
MA1834	I	arCOG01636	COG2230	Cyclopropane fatty-acyl-phospholipid synthase and related methyltransferases	-	72.2914	8.96956	0.124075
MA1835	K	arCOG02038	COG1378	Sugar-specific transcriptional regulator TrmB	-	103.323	17.6542	0.170864
MA1836	C	arCOG00510	COG0655	Multimeric flavodoxin WrbA	isf-8	61.0222	12.1866	0.199708
MA1837	-	-	-	-	-	25.0884	6.66716	0.265747
MA1838	R	arCOG07051	COG3391	DNA-binding beta-propeller fold protein YncE	-	31.8344	7.91444	0.248613
MA1839	T	arCOG02967	COG5635	Predicted NTPase, NACHT family domain	-	59.7696	7.86499	0.131588
MA1840	G	arCOG00014	COG0524	Sugar or nucleoside kinase, ribokinase family	-	71.9398	9.10042	0.126501
MA1841	-	-	-	-	-	69.7331	9.61346	0.137861
MA1842	V	arCOG01731	COG0534	Na+-driven multidrug efflux pump	-	28.2971	4.75333	0.16798
MA1844	T	arCOG02361	COG3920	Two-component sensor histidine kinase, HisKA and HATPase domains	-	52.544	1.69144	0.0321909
MA1845	-	-	-	-	-	24.3476	4.2065	0.172769
MA1847	P	arCOG01007	COG0609	ABC-type Fe3+-siderophore transport system, permease component	hemU	51.1456	13.7032	0.267926
MA1848	H	arCOG01779	COG2226	Ubiquinone/menaquinone biosynthesis C-methylase UbiE	-	59.0133	14.4923	0.245577
MA1849	R	arCOG10211	COG5266	Uncharacterized conserved protein, contains GH25 family domain	-	60.031	11.0509	0.184086
MA1850	P	arCOG04233	COG0614	ABC-type Fe3+-hydroxamate transport system, periplasmic component	-	70.5628	14.6967	0.208278
MA1851	-	-	-	-	-	117.003	8.04987	0.0688008
MA1852	S	arCOG06900	COG2445	Uncharacterized conserved protein YutE, UPF0331/DUF86 family	-	87.7368	13.0739	0.149013
MA1853	R	arCOG07859	COG1708	Predicted nucleotidyltransferase	-	77.5658	7.07034	0.0911528
MA1854	R	arCOG08541	COG1672	Predicted ATPase, archaeal AAA+ ATPase superfamily	-	66.4307	14.1719	0.213333
MA1855	E	arCOG01948	COG1280	Threonine/homoserine/homoserine lactone efflux protein	-	58.7362	12.2251	0.208136
MA1856	HR	arCOG07416	COG0596	Pimeloyl-ACP methyl ester carboxylesterase	-	72.1878	4.47601	0.062005
MA1857	HR	arCOG07416	COG0596	Pimeloyl-ACP methyl ester carboxylesterase	-	38.0361	6.48569	0.170514
MA1858	G	-	COG2814	Predicted arabinose efflux permease, MFS family	-	39.8729	9.57567	0.240155
MA1859	-	-	-	-	-	97.9269	12.8216	0.130931
MA1860	C	arCOG00510	COG0655	Multimeric flavodoxin WrbA	isf-9	58.4371	4.3535	0.074499
MA1861	HT	arCOG01189	COG0661	Predicted unusual protein kinase regulating ubiquinone biosynthesis, AarF/ABC1/UbiB family	-	35.8886	8.72969	0.243244
MA1863	K	arCOG00732	COG1846	DNA-binding transcriptional regulator, MarR family	-	34.6123	11.0429	0.319044
MA1864	L	arCOG07811	COG0210	Superfamily I DNA or RNA helicase	-	70.6975	5.14017	0.0727065
MA1865	L	arCOG07811	COG0210	Superfamily I DNA or RNA helicase	-	59.7837	9.07068	0.151725
MA1866	L	arCOG03235	COG3593	Predicted ATP-dependent endonuclease of the OLD family, contains P-loop ATPase and TOPRIM domains	-	61.1299	11.4801	0.187799
MA1867	T	arCOG03413	COG2453	Protein-tyrosine phosphatase	-	43.3058	9.89423	0.228474
MA1868	K	arCOG03112	COG3177	Fic family protein	-	77.714	8.11938	0.104478
MA1869	-	-	-	-	-	63.4382	26.3528	0.415408
MA1870	E	arCOG04758	COG1164	Oligoendopeptidase F	pepF	65.2703	9.27505	0.142102
MA1871	-	-	-	-	-	48.0545	14.1017	0.293451
MA1872	-	-	-	-	-	21.3157	4.48081	0.210212
MA1873	R	-	COG4783	Putative Zn-dependent protease, contains TPR repeats	-	39.3704	4.7475	0.120585
MA1874	G	arCOG01421	COG0058	Glucan phosphorylase	malP	87.1819	9.16049	0.105073
MA1875	-	-	-	-	-	74.2958	19.8667	0.2674
MA1876	-	-	-	-	-	173.641	43.4432	0.25019
MA1877	-	-	-	-	-	28.1437	6.97325	0.247773
MA1878	T	arCOG02361	COG3920	Two-component sensor histidine kinase, HisKA and HATPase domains	-	68.4165	10.3844	0.151782
MA1879	X	arCOG02132	COG3677	Transposase	-	53.4178	9.83772	0.184165
MA1880	X	arCOG02133	COG1662	Transposase and inactivated derivatives, IS1 family	-	58.8505	6.47059	0.10995
MA1881	-	-	-	-	-	47.7988	15.7717	0.329961
MA1882	X	arCOG02126	COG4584	Transposase	-	51.5087	10.5025	0.203898
MA1883	L	arCOG06699	COG1484	DNA replication protein DnaC	istB	74.1555	11.0239	0.14866
MA1884	-	-	-	-	-	31.7991	6.83739	0.215018
MA1885	-	-	-	-	-	14.749	2.52496	0.171195
MA1886	-	-	-	-	-	38.8204	13.1896	0.33976
MA1887	-	-	-	-	-	92.0964	5.83315	0.0633374
MA1888	-	-	-	-	-	43.202	9.0929	0.210474
MA1889	-	-	-	-	-	60.454	9.78509	0.16186
MA1890	X	arCOG02125	COG2801	Transposase InsO and inactivated derivatives	-	65.2835	14.1861	0.2173
MA1891	-	-	-	-	-	36.8473	8.89566	0.241419
MA1892	S	arCOG03128	COG1357	Uncharacterized protein YjbI, contains pentapeptide repeats	-	59.311	12.168	0.205155
MA1893	-	-	-	-	-	59.289	7.42793	0.125283
MA1894	-	-	-	-	-	65.4543	15.5896	0.238176
MA1895	S	arCOG07652	COG5519	Uncharcterized protein, DUF927 family	-	40.292	6.86187	0.170303
MA1896	-	-	-	-	-	21.1712	4.7075	0.222354
MA1897	-	-	-	-	-	49.3908	9.59933	0.194355
MA1898	-	-	-	-	-	46.1163	4.20222	0.0911221
MA1899	-	-	-	-	-	35.5874	4.96782	0.139595
MA1900	-	-	-	-	-	20.8739	3.53908	0.169546
MA1901	ER	arCOG01621	COG1063	Threonine dehydrogenase or related Zn-dependent dehydrogenase	adh	37.5433	8.66096	0.230692
MA1902	C	arCOG00510	COG0655	Multimeric flavodoxin WrbA	isf-10	48.4126	11.9165	0.246145
MA1904	R	arCOG07051	COG3391	DNA-binding beta-propeller fold protein YncE	-	53.5441	13.4125	0.250494
MA1905	T	arCOG04286	COG1966	Carbon starvation protein CstA	cstA	60.0439	9.29476	0.154799
MA1906	-	-	-	-	-	27.8495	8.95139	0.32142
MA1907	-	-	-	-	-	42.9848	6.54174	0.152187
MA1908	-	-	-	-	-	29.6996	2.50439	0.0843242
MA1909	M	arCOG04188	COG1898	dTDP-4-dehydrorhamnose 3,5-epimerase or related enzyme	-	42.0401	5.30958	0.126298
MA1910	EP	arCOG07874	COG1124	ABC-type dipeptide/oligopeptide/nickel transport system, ATPase component	dppE	42.9776	6.82718	0.158854
MA1911	EP	arCOG05410	COG0444	ABC-type dipeptide/oligopeptide/nickel transport system, ATPase component	dppD	24.1769	1.99796	0.0826394
MA1912	EP	arCOG00750	COG1173	ABC-type dipeptide/oligopeptide/nickel transport system, permease component	dppC	27.2292	6.16147	0.226282
MA1913	EP	arCOG00751	COG0601	ABC-type dipeptide/oligopeptide/nickel transport system, permease component	dppB	41.4193	10.7281	0.259013
MA1914	E	arCOG01536	COG0747	ABC-type transport system, periplasmic component	dppA	46.4145	12.049	0.259594
MA1915	E	arCOG01536	COG0747	ABC-type transport system, periplasmic component	dppA	87.2899	12.9123	0.147924
MA1916	E	arCOG01536	COG0747	ABC-type transport system, periplasmic component	dppA	50.279	11.9599	0.237871
MA1917	-	-	-	-	-	79.2958	23.4373	0.295568
MA1918	H	arCOG02295	COG1011	FMN phosphatase YigB, HAD superfamily	-	86.8002	16.3062	0.187859
MA1919	F	arCOG04387	COG0104	Adenylosuccinate synthase	-	54.2894	11.1731	0.205807
MA1920	H	arCOG01779	COG2226	Ubiquinone/menaquinone biosynthesis C-methylase UbiE	-	23.3422	1.48209	0.0634939
MA1921	-	-	-	-	-	93.8995	3.40212	0.0362315
MA1922	S	-	COG3012	Uncharacterized conserved protein YchJ, contains N- and C-terminal SEC-C domains	-	92.0643	14.1164	0.153332
MA1923	-	-	-	-	-	59.4936	3.84998	0.0647125
MA1924	-	-	-	-	-	24.8232	6.30626	0.254047
MA1925	-	-	-	-	-	67.746	4.09176	0.0603985
MA1926	S	arCOG06527	COG2389	Uncharacterized metal-binding protein	-	108.371	16.1931	0.149422
MA1927	-	-	-	-	-	56.0128	11.8619	0.211771
MA1928	-	-	-	-	-	35.2831	9.78273	0.277264
MA1929	V	arCOG02666	COG1353	CRISPR/Cas system-associated protein Cas10, large subunit of type III CRISPR-Cas systems, contains HD superfamily nuclease domain	-	28.7671	6.79829	0.236322
MA1930	X	arCOG02125	COG2801	Transposase InsO and inactivated derivatives	-	55.8452	16.8663	0.302018
MA1931	V	arCOG02666	COG1353	CRISPR/Cas system-associated protein Cas10, large subunit of type III CRISPR-Cas systems, contains HD superfamily nuclease domain	-	36.3187	7.8693	0.216674
MA1932	-	-	-	-	-	64.6776	9.20526	0.142325
MA1933	V	arCOG02659	COG1337	CRISPR/Cas system CSM-associated protein Csm3, group 7 of RAMP superfamily	-	66.1486	10.2629	0.15515
MA1934	V	arCOG03223	COG1567	CRISPR/Cas system CSM-associated protein Csm4, group 5 of RAMP superfamily	-	62.5027	12.9826	0.207713
MA1935	V	arCOG03719	COG1332	CRISPR/Cas system CSM-associated protein Csm5, group 7 of RAMP superfamily	-	60.5889	8.17489	0.134924
MA1936	R	arCOG00126	COG0388	Predicted amidohydrolase	-	56.4181	5.8574	0.103821
MA1937	R	arCOG00126	COG0388	Predicted amidohydrolase	-	78.1227	9.26362	0.118578
MA1938	-	-	-	-	-	63.7691	11.2228	0.175992
MA1939	-	-	-	-	-	103.058	11.89	0.115372
MA1940	-	-	-	-	-	37.7679	8.84772	0.234266
MA1941	R	arCOG03167	COG1373	Predicted ATPase, AAA+ superfamily	-	69.6411	8.62246	0.123813
MA1942	-	-	-	-	-	85.5366	33.7488	0.394554
MA1943	R	arCOG07281	COG0457	Tetratricopeptide (TPR) repeat	-	60.7004	6.20668	0.102251
MA1944	S	arCOG02264	COG1808	Uncharacterized membrane protein	-	45.3232	5.89067	0.12997
MA1945	H	-	COG2227	2-polyprenyl-3-methyl-5-hydroxy-6-metoxy-1,4-benzoquinol methylase	-	35.7959	7.75047	0.216518
MA1946	R	arCOG00503	COG1237	Metal-dependent hydrolase, beta-lactamase superfamily II	dhpS	36.0022	5.74535	0.159583
MA1947	S	arCOG04361	COG5423	Predicted metal-binding protein	-	67.1795	12.5586	0.186941
MA1949	E	arCOG00119	COG0076	Glutamate or tyrosine decarboxylase or a related PLP-dependent protein	-	74.3013	8.93546	0.12026
MA1950	E	arCOG00065	COG0520	Selenocysteine lyase/Cysteine desulfurase	-	57.098	8.95394	0.156817
MA1951	O	arCOG03517	COG1262	Formylglycine-generating enzyme, required for sulfatase activity, contains SUMF1/FGE domain	-	75.7578	2.20264	0.0290748
MA1952	-	-	-	-	-	61.582	10.7424	0.174441
MA1953	K	arCOG07512	COG4742	Predicted transcriptional regulator, contains HTH domain	-	38.7605	9.56177	0.246689
MA1954	R	arCOG04711	COG4923	Predicted nuclease (RNAse H fold)	-	39.9708	6.95329	0.173959
MA1955	R	arCOG05194	COG4127	Predicted restriction endonuclease, Mrr-cat superfamily	-	63.9403	6.13638	0.0959705
MA1956	J	arCOG00412	COG0072	Phenylalanyl-tRNA synthetase beta subunit	pheT	87.7837	8.83775	0.100676
MA1957	T	arCOG02369	COG0642	Signal transduction histidine kinase	-	63.1061	17.0282	0.269835
MA1958	EH	arCOG01614	COG0028	Acetolactate synthase large subunit or other thiamine pyrophosphate-requiring enzyme	-	43.6897	7.56639	0.173185
MA1959	L	arCOG04121	COG0164	Ribonuclease HII	rnhB	62.3438	15.3618	0.246405
MA1961	P	arCOG06512	COG3420	Nitrous oxidase accessory protein NosD, contains tandem CASH domains	-	75.091	17.8099	0.237177
MA1962	R	arCOG00503	COG1237	Metal-dependent hydrolase, beta-lactamase superfamily II	-	44.9937	10.5706	0.234936
MA1963	F	arCOG00102	COG0047	Phosphoribosylformylglycinamidine (FGAM) synthase, glutamine amidotransferase domain	-	96.5871	6.42765	0.0665477
MA1964	F	arCOG04462	COG1828	Phosphoribosylformylglycinamidine (FGAM) synthase, PurS component	-	63.6421	7.9047	0.124206
MA1965	-	-	-	-	-	53.9622	11.6248	0.215425
MA1966	E	arCOG00071	COG0367	Asparagine synthetase B (glutamine-hydrolyzing)	asn	67.2707	7.64148	0.113593
MA1967	O	arCOG00587	COG3640	CO dehydrogenase nickel-insertion accessory protein CooC1	cooC	74.7181	8.58949	0.114959
MA1968	R	-	COG4783	Putative Zn-dependent protease, contains TPR repeats	-	69.4453	1.75632	0.0252908
MA1969	M	arCOG06756	COG2027	D-alanyl-D-alanine carboxypeptidase	-	23.3598	0.588049	0.0251735
MA1970	NW	-	COG3063	Tfp pilus assembly protein PilF	-	61.0903	9.72547	0.159198
MA1971	M	arCOG05197	COG2815	PASTA domain, binds beta-lactams	-	67.3702	12.543	0.18618
MA1973	R	arCOG04469	COG1784	TctA family transporter	-	18.5646	1.50739	0.0811969
MA1974	J	arCOG00044	COG0037	tRNA(Ile)-lysidine synthase TilS/MesJ	-	73.4736	8.45811	0.115118
MA1975	-	-	-	-	-	45.1254	11.7521	0.260432
MA1977	H	arCOG01872	COG0746	Molybdopterin-guanine dinucleotide biosynthesis protein A	mobA	72.2217	4.407	0.0610204
MA1978	H	arCOG00534	COG0314	Molybdopterin synthase catalytic subunit	mobB	58.5056	10.9958	0.187945
MA1979	L	arCOG03882	COG2003	DNA repair protein RadC, contains a helix-hairpin-helix DNA-binding motif	radC	52.1509	2.64139	0.050649
MA1980	C	arCOG00510	COG0655	Multimeric flavodoxin WrbA	isf-11	66.9704	12.2322	0.18265
MA1981	J	arCOG01115	COG1571	tRNA(Ile2) C34 agmatinyltransferase TiaS	-	89.5698	13.1863	0.147218
MA1982	C	arCOG01612	COG4231	TPP-dependent indolepyruvate ferredoxin oxidoreductase, alpha subunit	ior	67.3703	10.8173	0.160565
MA1983	-	-	-	-	-	35.3163	3.38067	0.0957255
MA1984	-	-	-	-	-	50.5891	12.4468	0.246036
MA1985	S	arCOG07765	COG2512	Uncharacterized membrane protein	-	79.5277	8.07093	0.101486
MA1986	X	arCOG03513	COG3666	Transposase	-	59.6577	8.96268	0.150235
MA1987	-	-	-	-	-	45.7721	22.218	0.485404
MA1988	-	-	-	-	-	70.0735	13.6924	0.195401
MA1989	NT	arCOG04402	COG1352	Methylase of chemotaxis methyl-accepting proteins	-	69.6366	7.199	0.10338
MA1990	-	-	-	-	-	22.8142	3.91699	0.171691
MA1991	T	arCOG02361	COG3920	Two-component sensor histidine kinase, HisKA and HATPase domains	-	73.224	5.92113	0.0808632
MA1992	-	-	-	-	-	87.6635	18.8605	0.215146
MA1993	-	-	-	-	-	32.3094	4.11962	0.127505
MA1995	I	arCOG01590	COG0439	Biotin carboxylase	-	71.841	6.33497	0.0881805
MA1996	R	arCOG03336	COG2335	Uncaracterized surface protein containing fasciclin (FAS1) repeats	-	48.4708	12.6807	0.261616
MA1997	-	-	-	-	-	117.1	28.5335	0.243667
MA1998	-	-	-	-	-	67.0772	3.049	0.0454551
MA1999	P	arCOG02806	COG0659	Sulfate permease or related transporter, MFS superfamily	-	36.8196	7.39879	0.200947
MA2000	G	arCOG02949	COG1523	Pullulanase/glycogen debranching enzyme	treX	60.3482	5.88358	0.0974938
MA2001	O	arCOG05200	COG3590	Predicted metalloendopeptidase	pepO	30.291	2.37894	0.0785361
MA2002	E	arCOG05706	COG1506	Dipeptidyl aminopeptidase/acylaminoacyl peptidase	-	60.292	11.8858	0.197136
MA2003	R	arCOG02191	COG0385	Predicted Na+-dependent transporter	-	61.8734	13.4289	0.217038
MA2004	J	arCOG00080	COG1189	Predicted rRNA methylase YqxC, contains S4 and FtsJ domains	-	62.6359	8.79388	0.140397
MA2005	S	arCOG04894	COG4073	Uncharacterized protein	-	37.4606	6.08469	0.162429
MA2006	-	-	-	-	-	68.6387	12.7569	0.185855
MA2007	X	arCOG03474	COG5421	Transposase	-	55.6221	9.23899	0.166103
MA2008	P	arCOG02881	COG0530	Ca2+/Na+ antiporter	-	57.5079	16.4361	0.285806
MA2009	R	arCOG00498	COG0491	Glyoxylase or a related metal-dependent hydrolase, beta-lactamase superfamily II	bla	93.3858	11.2523	0.120492
MA2010	O	arCOG01879	COG0170	Dolichol kinase	-	20.388	1.35871	0.0666424
MA2011	R	arCOG04946	COG3324	Predicted enzyme related to lactoylglutathione lyase	-	69.0318	7.50461	0.108712
MA2012	TK	arCOG02595	COG0745	DNA-binding response regulator, OmpR family, contains REC and winged-helix (wHTH) domain	-	105.713	26.7673	0.253208
MA2013	T	arCOG02369	COG0642	Signal transduction histidine kinase	-	49.9475	9.21223	0.184438
MA2014	J	arCOG01256	COG2872	Ser-tRNA(Ala) deacylase AlaX (editing enzyme)	-	56.9886	5.03681	0.0883828
MA2015	-	-	-	-	-	44.2977	5.97409	0.134862
MA2016	X	arCOG03900	COG3385	IS4 transposase	-	26.2796	6.02428	0.229238
MA2017	P	arCOG06512	COG3420	Nitrous oxidase accessory protein NosD, contains tandem CASH domains	-	63.7377	10.968	0.172081
MA2018	-	-	-	-	-	31.1538	3.96402	0.127241
MA2019	D	arCOG00369	COG1196	Chromosome segregation ATPase	pspA	78.8689	4.40835	0.0558947
MA2020	X	arCOG02125	COG2801	Transposase InsO and inactivated derivatives	-	47.1693	12.1048	0.256625
MA2021	R	arCOG07051	COG3391	DNA-binding beta-propeller fold protein YncE	-	22.8215	3.30364	0.14476
MA2022	-	-	-	-	-	25.0631	6.71814	0.268049
MA2023	-	-	-	-	-	72.2666	6.62345	0.091653
MA2024	J	arCOG04096	COG0186	Ribosomal protein S17	-	51.7199	11.4616	0.221609
MA2025	-	-	-	-	-	74.4485	5.51898	0.0741315
MA2026	-	-	-	-	-	29.2377	8.1588	0.279051
MA2027	X	arCOG02126	COG4584	Transposase	-	26.1448	3.98265	0.15233
MA2028	L	arCOG06699	COG1484	DNA replication protein DnaC	istB	63.0363	11.579	0.183687
MA2029	-	-	-	-	-	92.3624	3.76612	0.0407755
MA2030	E	arCOG06954	COG0531	Amino acid transporter	-	40.1063	11.8948	0.296581
MA2031	-	-	-	-	-	18.2882	4.79075	0.261958
MA2032	P	arCOG00590	COG1348	Nitrogenase subunit NifH, an ATPase	-	48.1388	10.3349	0.21469
MA2033	P	arCOG04888	COG2710	Nitrogenase molybdenum-iron protein, alpha and beta chains	-	25.391	9.41118	0.370651
MA2034	P	arCOG01958	COG1226	Voltage-gated potassium channel Kch	-	68.5415	16.723	0.243984
MA2035	-	-	-	-	-	79.6496	19.7387	0.24782
MA2036	-	-	-	-	-	37.9737	15.1664	0.399391
MA2038	-	-	-	-	-	73.3068	13.9219	0.189913
MA2039	-	-	-	-	-	59.0786	9.93258	0.168125
MA2040	-	-	-	-	-	40.4519	3.98033	0.0983968
MA2041	Q	-	COG5529	Pyocin large subunit	-	59.0138	9.26771	0.157043
MA2042	-	-	-	-	-	54.8388	8.21221	0.149752
MA2043	R	-	COG3209	Uncharacterized conserved protein RhaS, contains 28 RHS repeats	-	71.5059	11.1338	0.155705
MA2044	-	-	-	-	-	60.4975	9.81724	0.162275
MA2045	R	-	COG3209	Uncharacterized conserved protein RhaS, contains 28 RHS repeats	-	67.2503	11.8895	0.176794
MA2046	J	arCOG01616	COG1650	D-tyrosyl-tRNA(Tyr) deacylase	-	67.5504	7.74253	0.114619
MA2047	-	-	-	-	-	83.2992	13.2648	0.159243
MA2048	-	-	-	-	-	20.8437	7.28166	0.349347
MA2049	-	-	-	-	-	87.4055	20.2157	0.231287
MA2050	V	arCOG01731	COG0534	Na+-driven multidrug efflux pump	dinF	40.3581	14.9336	0.370027
MA2051	K	arCOG00732	COG1846	DNA-binding transcriptional regulator, MarR family	-	79.944	1.56114	0.0195279
MA2052	S	-	COG4872	Uncharacterized membrane protein	-	54.786	12.0729	0.220364
MA2053	S	-	COG4929	Uncharacterized membrane-anchored protein	-	76.7276	9.46165	0.123315
MA2054	-	-	-	-	-	16.6654	3.16152	0.189705
MA2055	K	arCOG00732	COG1846	DNA-binding transcriptional regulator, MarR family	-	59.4418	3.94708	0.0664025
MA2056	R	arCOG02174	COG1033	Predicted exporter protein, RND superfamily	-	29.3208	2.73221	0.0931832
MA2058	R	arCOG01626	COG1453	Predicted oxidoreductase of the aldo/keto reductase family	-	42.5128	3.60404	0.0847755
MA2059	R	arCOG02150	COG0599	Uncharacterized conserved protein YurZ, alkylhydroperoxidase/carboxymuconolactone decarboxylase family	-	68.0858	4.82884	0.0709229
MA2060	-	-	-	-	-	32.6997	10.339	0.31618
MA2061	-	-	-	-	-	48.2009	11.152	0.231365
MA2062	-	-	-	-	-	23.8427	5.63717	0.236432
MA2063	-	-	-	-	-	26.3741	7.03696	0.266814
MA2064	J	arCOG10124	COG2520	tRNA G37 N-methylase Trm5	-	83.5547	2.48483	0.0297389
MA2065	-	-	-	-	-	45.7393	14.3662	0.314089
MA2066	-	-	-	-	-	75.2374	18.4135	0.244739
MA2067	-	-	-	-	-	21.3373	5.32487	0.249557
MA2069	-	-	-	-	-	37.0473	7.88166	0.212745
MA2070	U	arCOG11416	COG4104	Zn-binding Pro-Ala-Ala-Arg (PAAR) domain, incolved in TypeVI secretion	-	32.5314	9.55886	0.293835
MA2071	X	arCOG08482	COG3547	Transposase	-	82.7695	10.2137	0.123399
MA2072	X	arCOG08482	COG3547	Transposase	-	18.1777	1.01897	0.0560559
MA2073	R	-	COG4927	Predicted choloylglycine hydrolase	-	24.9417	4.61672	0.185101
MA2074	X	arCOG03474	COG5421	Transposase	-	47.9727	3.92757	0.0818709
MA2075	O	arCOG06557	COG3227	Zn-dependent metalloprotease	-	66.9611	7.59536	0.113429
MA2076	G	arCOG02996	COG0662	Mannose-6-phosphate isomerase, cupin superfamily	-	65.1116	3.64412	0.0559673
MA2077	L	arCOG05262	COG0708	Exonuclease III	-	62.3665	11.1501	0.178783
MA2078	H	arCOG00524	COG4635	Protoporphyrinogen IX oxidase, menaquinone-dependent (flavodoxin domain)	-	80.302	12.1658	0.151501
MA2079	L	arCOG06699	COG1484	DNA replication protein DnaC	istB	54.7421	12.4945	0.228244
MA2080	X	arCOG02126	COG4584	Transposase	-	39.037	9.74765	0.249703
MA2082	T	arCOG02361	COG3920	Two-component sensor histidine kinase, HisKA and HATPase domains	-	48.2733	5.63994	0.116833
MA2083	-	-	-	-	-	36.9951	8.88902	0.240275
MA2084	H	arCOG04678	COG2109	ATP:corrinoid adenosyltransferase	-	45.7502	4.74299	0.103671
MA2085	P	arCOG01480	COG0053	Divalent metal cation (Fe/Co/Zn/Cd) transporter	-	19.402	3.67233	0.189275
MA2086	-	-	-	-	-	34.5443	10.6567	0.308494
MA2087	-	-	-	-	-	40.9013	10.3067	0.251989
MA2088	NW	-	COG3063	Tfp pilus assembly protein PilF	-	57.7926	9.16093	0.158514
[truncated: 2,487 more rows]

## Sheet: TMA
Gene	COGClass	arCOG	COG	Function	Gene Name	Half-Life(min)	Std. Half-Life(min)	STD/AVG
MA0001	L	arCOG00468	COG1474	Cdc6-related protein, AAA superfamily ATPase	cdc6	67.3645	8.71943	0.129437
MA0002	-	-	-	-	-	70.5676	2.55845	0.0362553
MA0003	E	arCOG01319	COG0591	Na+/proline symporter	-	66.111	2.70157	0.0408642
MA0004	L	arCOG06699	COG1484	DNA replication protein DnaC	istB	68.3671	4.36508	0.0638476
MA0005	X	arCOG02126	COG4584	Transposase	-	68.0778	2.51208	0.0369002
MA0006	E	arCOG00119	COG0076	Glutamate or tyrosine decarboxylase or a related PLP-dependent protein	-	139.669	21.1843	0.151674
MA0007	O	arCOG00607	COG1994	Zn-dependent protease (includes SpoIVFB)	-	88.2389	1.53191	0.017361
MA0008	S	arCOG08969	COG1916	Pheromone shutdown protein TraB, contains GTxH motif (function unknown)	traB	98.946	1.94714	0.0196788
MA0009	-	-	-	-	-	61.3485	2.09211	0.034102
MA0010	C	arCOG02695	COG2037	Formylmethanofuran:tetrahydromethanopterin formyltransferase	ftr	78.6834	16.3412	0.207683
MA0011	NT	arCOG02380	COG1871	Chemotaxis receptor (MCP) glutamine deamidase CheD	cheD2	72.9665	2.42572	0.0332442
MA0012	T	arCOG02381	COG1776	Chemotaxis protein CheY-P-specific phosphatase CheC	cheC2	61.3975	1.7358	0.0282716
MA0013	NT	arCOG04402	COG1352	Methylase of chemotaxis methyl-accepting proteins	cheR	71.2927	1.36105	0.019091
MA0014	NT	arCOG04403	COG0643	Chemotaxis protein histidine kinase CheA	cheA2	59.7223	1.78143	0.0298285
MA0015	NT	arCOG02382	COG2201	Chemotaxis response regulator CheB, contains REC and protein-glutamate methylesterase domains	cheB2	64.2162	1.91924	0.0298871
MA0016	TK	-	COG2197	DNA-binding response regulator, NarL/FixJ family, contains REC and HTH domains	cheY2	81.8052	2.01278	0.0246046
MA0017	-	-	-	-	dyhC	66.0549	1.95932	0.0296619
MA0018	T	-	COG3437	Response regulator c-di-GMP phosphodiesterase, RpfG family, contains REC and HD-GYP domains	-	50.6199	9.18634	0.181477
MA0019	NT	arCOG02362	COG0840	Methyl-accepting chemotaxis protein	mcp-2	72.9402	6.95119	0.0952999
MA0020	NT	arCOG02395	COG0835	Chemotaxis signal transduction protein	cheW2	71.314	0.871454	0.01222
MA0021	GR	arCOG04923	COG2610	H+/gluconate symporter or related permease	-	59.0759	2.00146	0.0338794
MA0022	K	arCOG05450	COG1321	Mn-dependent transcriptional regulator, DtxR family	-	62.0326	2.28313	0.0368054
MA0023	P	arCOG01005	COG0803	ABC-type Zn uptake system ZnuABC, Zn-binding component ZnuA	znuA	61.5337	1.65329	0.026868
MA0024	P	arCOG05372	COG1121	ABC-type Mn2+/Zn2+ transport system, ATPase component	znuC	58.8708	8.46709	0.143825
MA0025	P	arCOG01006	COG1108	ABC-type Mn2+/Zn2+ transport system, permease component	znuB	69.6223	1.78298	0.0256094
MA0026	-	-	-	-	-	96.0718	11.8984	0.123849
MA0027	-	-	-	-	-	65.3978	2.25901	0.0345426
MA0028	-	-	-	-	-	132.576	36.2862	0.273701
MA0029	-	-	-	-	-	68.3338	2.20555	0.0322761
MA0030	H	arCOG01779	COG2226	Ubiquinone/menaquinone biosynthesis C-methylase UbiE	-	55.7945	1.74618	0.0312967
MA0031	C	arCOG01599	COG1013	Pyruvate:ferredoxin oxidoreductase or related 2-oxoacid:ferredoxin oxidoreductase, beta subunit	porB	63.9428	15.6236	0.244337
MA0032	C	arCOG01607	COG0674	Pyruvate:ferredoxin oxidoreductase or related 2-oxoacid:ferredoxin oxidoreductase, alpha subunit	porA	74.2519	18.6772	0.251539
MA0033	C	arCOG01605	COG1144	Pyruvate:ferredoxin oxidoreductase or related 2-oxoacid:ferredoxin oxidoreductase, delta subunit	porD	51.6543	13.8894	0.268891
MA0034	C	arCOG01600	COG1014	Pyruvate:ferredoxin oxidoreductase or related 2-oxoacid:ferredoxin oxidoreductase, gamma subunit	porG	158.505	5.14138	0.0324367
MA0035	J	arCOG00604	COG0042	tRNA-dihydrouridine synthase	-	89.8203	1.64278	0.0182896
MA0036	U	arCOG01740	COG0681	Signal peptidase I	sec11	85.1678	7.29737	0.0856822
MA0037	L	arCOG04455	COG1311	Archaeal DNA polymerase II, small subunit/DNA polymerase delta, subunit B	-	67.2129	5.02929	0.0748262
MA0038	R	arCOG04331	COG5496	Predicted thioesterase	-	87.9118	1.59424	0.0181345
MA0039	S	arCOG04893	COG4022	Uncharacterized protein	-	78.326	1.7912	0.0228685
MA0040	J	arCOG00953	COG0731	Wyosine [tRNA(Phe)-imidazoG37] synthetase, radical SAM superfamily	-	69.6316	0.945368	0.0135767
MA0041	-	-	-	-	-	71.739	4.18828	0.0583822
MA0042	J	arCOG01742	COG1503	Peptide chain release factor 1 (eRF1)	erf1	53.9178	11.1442	0.206689
MA0043	J	arCOG00487	COG0018	Arginyl-tRNA synthetase	argS	68.2419	8.84806	0.129657
MA0044	-	-	-	-	-	31.5629	7.25646	0.229904
MA0045	-	-	-	-	-	112.114	3.61492	0.0322434
MA0046	O	arCOG01306	COG1222	ATP-dependent 26S proteasome regulatory subunit	-	91.1511	2.70961	0.0297266
MA0047	-	-	-	-	-	64.2185	2.10789	0.0328238
MA0048	-	-	-	-	-	51.5607	1.1038	0.0214078
MA0049	V	arCOG12681	COG2026	mRNA-degrading endonuclease RelE, toxin component of the RelBE toxin-antitoxin system	-	52.5855	2.6611	0.0506052
MA0050	R	arCOG08541	COG1672	Predicted ATPase, archaeal AAA+ ATPase superfamily	-	57.8101	3.09158	0.0534782
MA0051	E	arCOG00071	COG0367	Asparagine synthetase B (glutamine-hydrolyzing)	-	66.6687	2.61456	0.0392173
MA0052	-	-	-	-	-	63.3555	1.70706	0.0269441
MA0053	E	arCOG09451	COG0620	Methionine synthase II (cobalamin-independent)	-	85.576	1.78404	0.0208474
MA0054	E	arCOG09451	COG0620	Methionine synthase II (cobalamin-independent)	-	71.8624	2.41252	0.0335714
MA0055	K	arCOG06971	COG3609	Transcriptional regulator, contains Arc/MetJ-type RHH (ribbon-helix-helix) DNA-binding domain	-	108.538	9.75216	0.08985
MA0056	R	arCOG01641	COG3269	Predicted RNA-binding protein, contains TRAM domain	-	76.6339	19.4598	0.253932
MA0057	R	arCOG01641	COG3269	Predicted RNA-binding protein, contains TRAM domain	-	294.153	73.439	0.249663
MA0058	R	arCOG01641	COG3269	Predicted RNA-binding protein, contains TRAM domain	-	107.837	17.2702	0.160151
MA0059	R	arCOG01641	COG3269	Predicted RNA-binding protein, contains TRAM domain	-	99.4247	15.8319	0.159235
MA0060	-	-	-	-	-	71.5002	2.88541	0.0403553
MA0061	KG	-	COG1349	DNA-binding transcriptional regulator of sugar metabolism, DeoR/GlpR family	-	65.4743	2.91683	0.0445492
MA0062	-	-	-	-	-	70.5971	7.8454	0.111129
MA0063	P	arCOG00193	COG1116	ABC-type nitrate/sulfonate/bicarbonate transport system, ATPase component	ssuB	89.98	2.93617	0.0326314
MA0064	P	arCOG00169	COG0600	ABC-type nitrate/sulfonate/bicarbonate transport system, permease component	ssuC	101.048	3.73259	0.0369388
MA0065	P	arCOG01803	COG0715	ABC-type nitrate/sulfonate/bicarbonate transport system, periplasmic component	ssuA	256.878	54.2751	0.211287
MA0067	K	arCOG04375	COG4800	Predicted transcriptional regulator with an HTH domain	-	193.224	73.0678	0.37815
MA0068	S	arCOG02081	COG1470	Uncharacterized membrane protein	-	121.364	30.2176	0.248982
MA0069	H	arCOG00638	COG0611	Thiamine monophosphate kinase	hypE	113.299	8.90813	0.0786248
MA0070	-	-	-	-	-	67.6869	4.83236	0.0713929
MA0071	O	arCOG00948	COG1180	Pyruvate-formate lyase-activating enzyme	-	78.2936	8.95125	0.114329
MA0072	F	arCOG04889	COG1328	Anaerobic ribonucleoside-triphosphate reductase	nrdD	105.004	10.3249	0.0983284
MA0073	-	-	-	-	-	56.6888	2.78224	0.0490791
MA0074	L	arCOG08101	COG0468	RecA/RadA recombinase	radB	80.5728	8.7591	0.10871
MA0075	I	arCOG04213	COG1260	Myo-inositol-1-phosphate synthase	-	98.0523	7.3363	0.0748203
MA0076	E	arCOG01123	COG0182	Methylthioribose-1-phosphate isomerase (methionine salvage pathway), a paralog of eIF-2B alpha subunit	eif2B1	75.4978	0.765368	0.0101376
MA0077	T	arCOG01649	COG1073	Fermentation-respiration switch protein FrsA, has esterase activity, DUF1100 family	-	87.1942	12.28	0.140835
MA0078	R	arCOG08541	COG1672	Predicted ATPase, archaeal AAA+ ATPase superfamily	-	72.9391	0.390932	0.0053597
MA0079	UW	-	COG5010	Flp pilus assembly protein TadD, contains TPR repeats	-	72.9841	2.42519	0.0332291
MA0080	L	arCOG02895	COG1193	dsDNA-specific endonuclease/ATPase MutS2	-	65.1481	3.22045	0.0494327
MA0081	P	arCOG04535	COG0855	Polyphosphate kinase	ppk	46.9154	8.0581	0.171758
MA0082	-	-	-	-	-	43.1699	2.77075	0.0641824
MA0083	FTP	arCOG05138	COG0248	Exopolyphosphatase/pppGpp-phosphohydrolase	ppx	66.0685	4.00734	0.0606544
MA0084	S	arCOG07254	COG5607	CHAD domain (function unknown)	-	53.7165	1.40894	0.0262292
MA0085	L	arCOG00468	COG1474	Cdc6-related protein, AAA superfamily ATPase	cdc6	71.6932	8.25032	0.115078
MA0086	O	arCOG05154	COG0459	Chaperonin GroEL (HSP60 family)	hsp60-1	144.617	20.2001	0.13968
MA0087	O	arCOG03060	COG0443	Molecular chaperone DnaK (HSP70)	-	62.5435	3.73819	0.0597695
MA0088	O	arCOG02846	COG0484	DnaJ-class molecular chaperone with C-terminal Zn finger domain	-	62.6491	2.17639	0.0347394
MA0089	S	arCOG02290	COG2043	Uncharacterized conserved protein, DUF169 family	-	86.609	2.86763	0.0331101
MA0090	J	arCOG00411	COG2024	O-phosphoseryl-tRNA(Cys) synthetase	pheRS	106.896	8.74552	0.0818134
MA0091	R	arCOG04318	COG2178	Predicted RNA- or ssDNA-binding protein, translin family	-	68.2388	4.31478	0.0632306
MA0092	S	arCOG04308	COG1698	Uncharacterized protein, UPF0147 family	-	113.577	5.32796	0.0469107
MA0093	R	arCOG00578	COG1645	Uncharacterized Zn-finger containing protein, UPF0148 family	-	48.9448	10.2418	0.209253
MA0094	-	-	-	-	-	56.9583	3.1412	0.055149
MA0095	-	-	-	-	-	69.4869	1.99173	0.0286634
MA0096	L	arCOG00872	COG1111	ERCC4-related helicase	-	55.5166	1.97344	0.0355468
MA0097	J	arCOG00405	COG0423	Glycyl-tRNA synthetase (class II)	glyS	62.9118	6.11613	0.0972175
MA0098	-	-	-	-	-	95.8816	0.65603	0.00684209
MA0099	R	arCOG07859	COG1708	Predicted nucleotidyltransferase	-	60.7343	3.99375	0.0657577
MA0100	R	arCOG01206	COG1669	Predicted nucleotidyltransferase	-	59.7451	3.23077	0.0540759
MA0101	S	arCOG05024	COG2361	Uncharacterized conserved protein, contains HEPN domain	-	67.7497	2.97096	0.043852
MA0102	R	arCOG01206	COG1669	Predicted nucleotidyltransferase	-	57.6418	4.89946	0.0849984
MA0103	C	arCOG03176	COG1584	Succinate-acetate transporter protein	-	60.532	2.56962	0.0424506
MA0104	L	arCOG02303	COG0496	Broad specificity polyphosphatase and 5'/3'-nucleotidase SurE	surE	87.5425	6.52637	0.0745509
MA0105	H	arCOG00954	COG2896	Molybdenum cofactor biosynthesis enzyme MoaA	moaA	105.157	3.62842	0.0345048
MA0106	H	arCOG00106	COG1797	Cobyrinic acid a,c-diamide synthase	cbiA1	65.9992	8.47921	0.128474
MA0107	IQR	arCOG01267	COG1028	NAD(P)-dependent dehydrogenase, short-chain alcohol dehydrogenase family	gno	118.877	11.0084	0.0926038
MA0108	Q	arCOG06037	COG0346	Catechol 2,3-dioxygenase or other lactoylglutathione lyase family enzyme	-	70.4378	1.76674	0.0250823
MA0109	L	arCOG03013	COG2219	Eukaryotic-type DNA primase, large subunit	-	61.2118	9.4316	0.154081
MA0110	L	arCOG00488	COG0592	DNA polymerase III sliding clamp (beta) subunit, PCNA homolog	pcnA	94.2025	14.1263	0.149957
MA0111	-	-	-	-	-	92.7067	8.06208	0.0869632
MA0112	K	arCOG00579	COG1594	DNA-directed RNA polymerase, subunit M/Transcription elongation factor TFIIS	-	167.886	47.4151	0.282424
MA0113	F	arCOG09021	COG1051	ADP-ribose pyrophosphatase YjhB, NUDIX family	-	73.3931	12.6567	0.172451
MA0114	L	arCOG08669	COG4083	Exosortase/Archaeosortase	-	85.2906	3.17977	0.0372816
MA0115	I	arCOG04470	COG0688	Phosphatidylserine decarboxylase	psd	80.926	3.51783	0.0434697
MA0116	I	arCOG00671	COG1183	Phosphatidylserine synthase	pss	58.6107	1.74054	0.0296966
MA0117	S	arCOG04705	COG2098	Uncharacterized protein	-	67.9502	2.38152	0.035048
MA0118	E	arCOG04273	COG0079	Histidinol-phosphate/aromatic aminotransferase or cobyric acid decarboxylase	hisC	38.0375	7.72112	0.202987
MA0119	E	arCOG00914	COG4992	Acetylornithine/succinyldiaminopimelate/putrescine aminotransferase	argD	64.6646	6.29987	0.0974237
MA0120	R	arCOG02471	COG4801	Predicted acyltransferase, contains DUF342 domain	-	50.7105	12.2464	0.241496
MA0121	J	arCOG00991	COG1370	tRNA-guanine transglycosylase, archaeosine-15-forming	-	90.6978	6.4881	0.0715353
MA0122	-	-	-	-	-	62.4699	8.33734	0.133462
MA0123	-	-	-	-	-	72.7854	3.21381	0.0441546
MA0124	-	-	-	-	-	61.8573	2.9817	0.0482028
MA0125	-	-	-	-	-	82.0358	2.07507	0.0252947
MA0126	S	arCOG04844	COG4033	Uncharacterized protein	-	129.107	26.1521	0.202561
MA0127	Q	arCOG01521	COG1233	Phytoene dehydrogenase-related protein	-	78.6689	3.11832	0.0396385
MA0128	S	arCOG04845	COG4081	Uncharacterized protein	-	84.9903	10.3298	0.121541
MA0129	S	arCOG04844	COG4033	Uncharacterized protein	-	91.7379	10.0146	0.109165
MA0130	F	arCOG00639	COG0150	Phosphoribosylaminoimidazole (AIR) synthetase	purM	62.0537	12.8678	0.207365
MA0131	E	arCOG00861	COG0527	Aspartokinase	-	69.0303	11.9685	0.17338
MA0132	G	arCOG01696	COG3635	2,3-bisphosphoglycerate-independent phosphoglycerate mutase, archeal type	-	87.984	12.1532	0.138129
MA0133	O	arCOG01841	COG0071	Molecular chaperone IbpA, HSP20 family	hspA	83.3888	14.9283	0.17902
MA0134	-	-	-	-	-	99.3341	3.77817	0.038035
MA0135	H	arCOG02714	COG1478	F420-0:Gamma-glutamyl ligase (F420 biosynthesis)	-	72.1385	5.10866	0.0708174
MA0136	F	arCOG01487	COG2131	Deoxycytidylate deaminase	-	60.4324	3.46524	0.0573407
MA0137	F	arCOG01487	COG2131	Deoxycytidylate deaminase	-	88.1237	3.92938	0.0445894
MA0138	U	arCOG03054	COG0341	Preprotein translocase subunit SecF	-	146.977	28.0327	0.190728
MA0139	U	arCOG03055	COG0342	Preprotein translocase subunit SecD	secD	102.34	15.4901	0.151358
MA0140	L	arCOG00469	COG0470	DNA polymerase III, delta prime subunit	-	55.3789	9.08787	0.164104
MA0141	V	arCOG04942	COG0841	Multidrug efflux pump subunit AcrB	-	41.3489	6.94766	0.168025
MA0143	E	-	COG0833	Amino acid permease	mttP	36.7069	7.83763	0.213519
MA0144	-	-	-	-	mtmB1	52.0532	6.22115	0.119515
MA0145	C	arCOG02032	COG5012	Methanogenic corrinoid protein MtbC1	mtmC1	40.7	4.51923	0.111038
MA0146	H	arCOG03325	COG0407	Uroporphyrinogen-III decarboxylase	mtbA	70.2174	9.46891	0.134851
MA0147	R	arCOG02577	COG2249	Putative NADPH-quinone reductase (modulator of drug activity B)	-	60.6129	2.55214	0.0421055
MA0148	H	arCOG01779	COG2226	Ubiquinone/menaquinone biosynthesis C-methylase UbiE	-	73.2429	2.79607	0.0381752
MA0149	-	-	-	-	-	72.0898	3.57296	0.0495626
MA0150	S	arCOG02036	COG3894	Uncharacterized 2Fe-2 and 4Fe-4S clusters-containing protein, contains DUF4445 domain	ramA	65.933	5.44053	0.0825162
MA0151	GM	arCOG02877	COG0726	Peptidoglycan/xylan/chitin deacetylase, PgdA/CDA1 family	-	73.8259	2.832	0.0383606
MA0152	I	arCOG00247	COG2084	3-hydroxyisobutyrate dehydrogenase or related beta-hydroxyacid dehydrogenase	-	67.4722	3.40557	0.0504736
MA0153	EF	arCOG01594	COG0458	Carbamoylphosphate synthase large subunit	-	73.407	3.91368	0.0533148
MA0154	H	arCOG00659	COG0502	Biotin synthase or related enzyme	bioB	54.5314	5.90463	0.108279
MA0155	J	arCOG00409	COG0017	Aspartyl/asparaginyl-tRNA synthetase	pylS	65.0208	4.80247	0.0738605
MA0156	-	-	-	-	-	62.8257	10.546	0.16786
MA0157	R	arCOG02239	COG1342	Predicted DNA-binding protein, UPF0251 family	-	53.4531	5.94106	0.111145
MA0158	-	-	-	-	-	63.0447	5.31613	0.0843232
MA0159	-	-	-	-	-	61.1921	5.47362	0.0894498
MA0160	J	arCOG00953	COG0731	Wyosine [tRNA(Phe)-imidazoG37] synthetase, radical SAM superfamily	-	55.1318	1.32326	0.0240018
MA0161	P	arCOG01095	COG1528	Ferritin	-	74.4293	2.8466	0.0382456
MA0162	T	arCOG06388	COG0589	Nucleotide-binding universal stress protein, UspA family	-	61.0406	2.51223	0.0411566
MA0163	S	arCOG04478	COG4885	Uncharacterized protein	-	64.4514	3.34331	0.0518734
MA0164	S	arCOG05002	COG3482	Uncharacterized protein	-	91.7098	12.0069	0.130923
MA0165	J	arCOG02882	COG1944	Ribosomal protein S12 methylthiotransferase accessory factor YcaO	-	69.5593	9.05153	0.130127
MA0166	P	arCOG01576	COG2217	Cation transport ATPase	-	69.894	5.77655	0.0826473
MA0167	C	arCOG06111	COG2010	Cytochrome c, mono- and diheme variants	-	58.694	1.7989	0.0306488
MA0168	-	-	-	-	-	59.8156	1.9575	0.0327255
MA0169	G	-	COG2814	Predicted arabinose efflux permease, MFS family	-	57.046	2.99375	0.0524795
MA0170	Q	arCOG03588	COG3315	O-Methyltransferase involved in polyketide biosynthesis	-	56.2102	3.38018	0.0601346
MA0171	J	arCOG00410	COG0016	Phenylalanyl-tRNA synthetase alpha subunit	pheS	90.2246	14.6571	0.162451
MA0172	J	arCOG01887	COG0180	Tryptophanyl-tRNA synthetase	trpS	81.0866	10.2607	0.12654
MA0173	R	arCOG07859	COG1708	Predicted nucleotidyltransferase	-	78.733	2.42879	0.0308484
MA0174	S	arCOG06900	COG2445	Uncharacterized conserved protein YutE, UPF0331/DUF86 family	-	71.4545	1.47379	0.0206255
MA0175	R	arCOG00941	COG0535	Radical SAM superfamily enzyme, MoaA/NifB/PqqE/SkfB family	-	75.2813	2.25923	0.0300105
MA0176	K	arCOG00732	COG1846	DNA-binding transcriptional regulator, MarR family	-	83.2616	3.41439	0.041008
MA0177	-	-	-	-	-	82.1281	5.25082	0.0639345
MA0178	K	arCOG02643	COG1309	DNA-binding transcriptional regulator, AcrR family	-	99.0566	10.9595	0.110638
MA0179	K	arCOG01764	COG2101	TATA-box binding protein (TBP), component of TFIID and TFIIIB	tbp-2	83.7964	6.98874	0.0834014
MA0180	K	arCOG00732	COG1846	DNA-binding transcriptional regulator, MarR family	-	72.8741	2.36145	0.0324045
MA0181	G	-	COG2814	Predicted arabinose efflux permease, MFS family	-	58.1342	2.98682	0.0513779
MA0182	J	arCOG01640	COG1601	Translation initiation factor 2, beta subunit (eIF-2beta)/eIF-5 N-terminal domain	eif5	58.799	17.7625	0.302089
MA0183	J	arCOG04113	COG0197	Ribosomal protein L16/L10AE	rpl10e	121.139	15.5866	0.128667
MA0184	S	arCOG04365	COG4012	Uncharacterized protein, DUF1786 family	-	78.4197	1.2905	0.0164563
MA0185	G	-	COG2814	Predicted arabinose efflux permease, MFS family	-	73.384	1.72206	0.0234664
MA0186	-	-	-	-	-	69.9593	3.2847	0.0469515
MA0187	H	arCOG00214	COG0521	Molybdopterin biosynthesis enzyme MoaB	moaB	76.0021	1.5874	0.0208863
MA0188	NW	-	COG3063	Tfp pilus assembly protein PilF	-	66.7893	4.0077	0.0600051
MA0189	KL	arCOG00886	COG0553	Superfamily II DNA or RNA helicase, SNF2 family	-	52.395	2.81158	0.0536612
MA0190	S	arCOG03431	COG4279	Uncharacterized conserved protein, contains Zn finger domain	-	64.7883	4.19238	0.0647089
MA0191	K	arCOG07512	COG4742	Predicted transcriptional regulator, contains HTH domain	-	62.3986	3.26315	0.0522953
MA0192	J	arCOG01346	COG1534	RNA-binding protein YhbY	-	74.3893	8.73014	0.117358
MA0193	-	-	-	-	-	79.5199	7.00582	0.0881015
MA0194	J	arCOG01255	COG0013	Alanyl-tRNA synthetase	alaS	68.5451	9.14326	0.13339
MA0195	J	arCOG00122	COG2265	tRNA/tmRNA/rRNA uracil-C5-methylase, TrmA/RlmC/RlmD family	-	107.774	4.11696	0.0381999
MA0196	-	-	-	-	-	54.6407	4.13868	0.0757435
MA0197	-	-	-	-	-	62.2759	2.6786	0.0430118
MA0198	J	arCOG00833	COG0456	Ribosomal protein S18 acetylase RimI and related acetyltransferases	-	60.2327	3.33084	0.0552994
MA0199	M	arCOG02470	COG2834	Outer membrane lipoprotein-sorting protein	-	76.695	2.43546	0.0317551
MA0200	T	arCOG11286	COG1993	PII-like signaling protein	-	64.3126	3.34509	0.052013
MA0201	CE	arCOG01163	COG0473	Isocitrate/isopropylmalate dehydrogenase	leuB	93.3041	15.058	0.161386
MA0202	E	arCOG02230	COG0066	3-isopropylmalate dehydratase small subunit	leuD	93.5914	14.8947	0.159146
MA0203	T	arCOG02361	COG3920	Two-component sensor histidine kinase, HisKA and HATPase domains	-	67.3023	3.37907	0.0502074
MA0204	L	arCOG00286	COG0433	Archaeal DNA helicase HerA or a related bacterial ATPase, contains HAS-barrel and ATPase domains	-	60.8026	2.73433	0.0449706
MA0205	K	arCOG07512	COG4742	Predicted transcriptional regulator, contains HTH domain	-	62.8258	2.03138	0.0323336
MA0206	F	arCOG04346	COG1759	5-formaminoimidazole-4-carboxamide-1-beta-D-ribofuranosyl 5'-monophosphate synthetase (purine biosynthesis)	purP	89.2548	11.3862	0.12757
MA0207	K	arCOG01905	COG4189	Predicted transcriptional regulator	-	84.9535	1.01509	0.0119488
MA0208	J	arCOG04449	COG0101	tRNA U38,U39,U40 pseudouridine synthase TruA	truA	120.017	5.24374	0.0436916
MA0209	J	arCOG00047	COG1041	tRNA G10 N-methylase Trm11	trmL	78.0232	2.19145	0.0280872
MA0210	S	arCOG04424	COG3377	Uncharacterized protein YunC, DUF1805 family	-	40.7731	6.62049	0.162374
MA0211	-	-	-	-	-	27.8199	2.5264	0.0908128
MA0212	J	arCOG01001	COG0024	Methionine aminopeptidase	map	79.1986	6.42506	0.0811259
MA0213	E	arCOG01003	COG0006	Xaa-Pro aminopeptidase	pepQ2	61.9034	4.97027	0.0802908
MA0214	-	-	-	-	-	65.5776	1.58036	0.0240991
MA0215	S	arCOG03544	COG5513	Predicted secreted protein	-	188.723	32.8574	0.174104
MA0216	H	arCOG01678	COG1812	Archaeal S-adenosylmethionine synthetase	mat	95.6004	12.2941	0.128598
MA0217	E	arCOG02208	COG0040	ATP phosphoribosyltransferase	hisG	90.4834	7.50479	0.0829411
MA0218	E	arCOG00618	COG0106	Phosphoribosylformimino-5-aminoimidazole carboxamide ribonucleotide (ProFAR) isomerase	hisA	52.5214	10.9992	0.209424
MA0219	E	arCOG04398	COG0131	Imidazoleglycerol phosphate dehydratase HisB	hisB	49.9072	12.2792	0.246041
MA0220	C	arCOG04358	COG1526	Formate dehydrogenase assembly factor FdhD	fdhD	72.5229	2.09567	0.0288967
MA0221	-	-	-	-	-	67.0652	2.26682	0.0338002
MA0222	-	-	-	-	-	65.2139	2.90851	0.0445996
MA0223	N	arCOG02423	COG3430	Archaeal flagellin (archaellin), FlaG/FlaF family	-	62.8194	3.68117	0.0585992
MA0224	N	arCOG02423	COG3430	Archaeal flagellin (archaellin), FlaG/FlaF family	-	67.0126	3.36345	0.0501913
MA0225	-	-	-	-	-	67.4124	2.39669	0.0355527
MA0226	-	-	-	-	-	62.077	4.08374	0.0657851
MA0227	-	-	-	-	-	64.1222	3.29797	0.0514325
MA0228	KG	-	COG1349	DNA-binding transcriptional regulator of sugar metabolism, DeoR/GlpR family	-	66.9893	3.58784	0.0535584
MA0229	-	-	-	-	-	65.6926	3.02259	0.0460111
MA0230	-	-	-	-	-	73.6037	2.53624	0.0344581
MA0231	-	-	-	-	-	67.3579	4.01994	0.0596803
MA0232	-	-	-	-	-	60.93	3.73151	0.0612425
MA0233	W	arCOG01814	COG2064	Pilus assembly protein TadC	-	63.5655	2.70763	0.0425959
MA0234	U	arCOG05793	COG0630	Type IV secretory pathway ATPase VirB11/Archaellum biosynthesis ATPase	tadA1	67.1592	2.62423	0.0390748
MA0235	T	arCOG01693	COG0467	RecA-superfamily ATPase, KaiC/GvpD/RAD55 family	-	61.3742	2.48532	0.0404945
MA0236	E	arCOG00065	COG0520	Selenocysteine lyase/Cysteine desulfurase	-	78.5509	4.25674	0.0541909
MA0237	-	-	-	-	-	58.1591	4.02327	0.0691769
MA0238	S	arCOG04364	COG1772	Uncharacterized protein	-	57.8726	2.28522	0.0394871
MA0239	E	arCOG04546	COG1246	N-acetylglutamate synthase or related acetyltransferase, GNAT family	-	69.9513	3.83206	0.0547818
MA0240	R	arCOG00043	COG1606	ATP-utilizing enzyme, PP-loop superfamily	-	88.0531	6.16439	0.0700076
MA0241	G	arCOG00768	COG1109	Phosphomannomutase	-	70.624	6.47416	0.0916708
MA0242	R	arCOG01357	COG1032	Radical SAM superfamily enzyme YgiQ, UPF0313 family	-	67.9259	8.289	0.12203
MA0243	OK	arCOG04064	COG0750	Membrane-associated protease RseP, regulator of RpoE activity	-	63.443	4.7195	0.0743897
MA0244	R	arCOG04279	COG1786	Swiveling domain associated with predicted aconitase	-	51.8248	5.43065	0.104788
MA0245	C	arCOG04278	COG1679	Predicted aconitase	-	51.724	7.06714	0.136632
MA0246	H	arCOG01671	COG0043	3-polyprenyl-4-hydroxybenzoate decarboxylase	-	75.406	6.04219	0.0801288
MA0247	H	arCOG07379	COG1240	Mg-chelatase subunit ChlD	-	41.364	8.2134	0.198564
MA0248	R	arCOG01933	COG2159	Predicted metal-dependent hydrolase, TIM-barrel fold	-	64.3507	2.47923	0.0385268
MA0249	C	arCOG04237	COG0372	Citrate synthase	-	69.0905	4.10037	0.0593478
MA0250	C	arCOG01697	COG1048	Aconitase A	-	65.1554	11.72	0.179877
MA0251	S	arCOG02081	COG1470	Uncharacterized membrane protein	-	76.7135	1.46012	0.0190334
MA0252	-	-	-	-	-	79.1414	1.65375	0.0208962
MA0253	S	arCOG00442	COG2425	Uncharacterized protein, contains a von Willebrand factor type A (vWA) domain	-	60.8177	2.92259	0.0480549
MA0254	R	arCOG00435	COG0714	MoxR-like ATPase	-	69.9424	2.89598	0.0414052
MA0255	H	arCOG01676	COG0476	Molybdopterin or thiamine biosynthesis adenylyltransferase	-	62.6176	3.23293	0.0516298
MA0256	-	-	-	-	-	63.7758	2.91939	0.0457758
MA0257	X	arCOG02759	COG1943	REP element-mobilizing transposase RayT	-	77.8153	4.85486	0.0623895
MA0258	X	arCOG09938	COG0675	Transposase	-	129.205	8.36533	0.0647446
MA0259	-	-	-	-	-	90.4934	1.78799	0.0197583
MA0260	U	arCOG03382	COG0823	Periplasmic component of the Tol biopolymer transport system	-	58.4819	3.08849	0.0528111
MA0261	H	arCOG02741	COG0422	Thiamine biosynthesis protein ThiC	thiC	67.7897	0.494535	0.00729513
MA0262	-	-	-	-	-	72.7541	2.75563	0.0378759
MA0263	G	arCOG04226	COG0235	Ribulose-5-phosphate 4-epimerase/Fuculose-1-phosphate aldolase	-	55.8538	4.37029	0.078245
MA0264	I	arCOG09739	COG0558	Phosphatidylglycerophosphate synthase	-	96.1626	2.91228	0.0302849
MA0265	R	arCOG04055	COG1371	SHS2 domain protein implicated in nucleic acid metabolism	-	60.7944	4.2435	0.0698009
MA0266	J	arCOG04246	COG1690	RNA-splicing ligase RtcB, repairs tRNA damage	-	65.9754	4.23102	0.0641303
MA0267	-	-	-	-	-	81.4211	2.01905	0.0247977
MA0268	-	-	-	-	-	79.3538	4.45326	0.056119
MA0269	H	arCOG04336	COG1962	Tetrahydromethanopterin S-methyltransferase, subunit H	mtrH	37.4862	7.64449	0.203928
MA0270	H	arCOG03380	COG4064	Tetrahydromethanopterin S-methyltransferase, subunit G	mtrG	33.4528	9.14461	0.273359
MA0271	H	arCOG03381	COG4218	Tetrahydromethanopterin S-methyltransferase, subunit F	mtrF	36.4197	8.11665	0.222865
MA0272	H	arCOG03221	COG4063	Tetrahydromethanopterin S-methyltransferase, subunit A	mtrA	26.9274	7.2995	0.271081
MA0273	H	arCOG04867	COG4062	Tetrahydromethanopterin S-methyltransferase, subunit B	mtrB	31.1741	6.75345	0.216636
MA0274	H	arCOG04868	COG4061	Tetrahydromethanopterin S-methyltransferase, subunit C	mtrC	40.7298	10.9433	0.26868
MA0275	H	arCOG04869	COG4060	Tetrahydromethanopterin S-methyltransferase, subunit D	mtrD	23.7698	7.18306	0.302192
MA0276	H	arCOG04870	COG4059	Tetrahydromethanopterin S-methyltransferase, subunit E	mtrE	26.4574	6.64783	0.251265
MA0277	G	arCOG01899	COG1082	Sugar phosphate isomerase/epimerase	-	66.3751	6.10335	0.0919525
MA0278	K	arCOG01764	COG2101	TATA-box binding protein (TBP), component of TFIID and TFIIIB	tbp-3	78.8522	3.03391	0.0384759
MA0279	E	arCOG01319	COG0591	Na+/proline symporter	putP	65.4101	2.57904	0.0394288
MA0280	P	arCOG00219	COG0725	ABC-type molybdate transport system, periplasmic component	-	76.7872	7.45557	0.097094
MA0281	P	arCOG00164	COG0555	ABC-type sulfate transport system, permease component	-	52.0589	3.39014	0.0651212
MA0282	G	arCOG05705	COG3839	ABC-type sugar transport system, ATPase component	-	46.0999	4.42138	0.0959088
MA0283	K	arCOG00223	COG2005	DNA-binding transcriptional regulator ModE (molybdenum-dependent)	modA	79.4244	6.14035	0.0773106
MA0284	S	arCOG02079	COG1361	Uncharacterized conserved protein	-	117.921	10.6993	0.090733
MA0285	S	arCOG02079	COG1361	Uncharacterized conserved protein	-	111.417	1.10418	0.00991039
MA0286	R	arCOG02174	COG1033	Predicted exporter protein, RND superfamily	-	122.286	3.80788	0.031139
MA0287	K	arCOG02038	COG1378	Sugar-specific transcriptional regulator TrmB	-	112.023	15.6068	0.139318
MA0288	-	-	-	-	-	68.46	2.4607	0.0359437
MA0289	G	arCOG00497	COG2220	L-ascorbate metabolism protein UlaG, beta-lactamase superfamily	-	61.5763	2.08822	0.0339127
MA0290	J	arCOG04345	COG2023	RNase P subunit RPR2	-	78.4938	3.03755	0.0386979
MA0291	-	-	-	-	-	92.8647	5.28129	0.0568708
MA0292	U	arCOG01217	COG1400	Signal recognition particle subunit SEC65	srp19	69.0675	6.70841	0.0971284
MA0293	-	-	-	-	-	75.2493	3.63079	0.0482502
MA0294	-	-	-	-	-	98.9555	3.98015	0.0402216
MA0295	N	arCOG02423	COG3430	Archaeal flagellin (archaellin), FlaG/FlaF family	-	55.3529	3.50243	0.0632746
MA0296	-	-	-	-	-	64.0985	1.69824	0.0264942
MA0297	H	arCOG01779	COG2226	Ubiquinone/menaquinone biosynthesis C-methylase UbiE	-	59.4276	1.69414	0.0285076
MA0298	O	arCOG00185	COG1123	ABC-type glutathione transport system ATPase component, contains duplicated ATPase domain	-	62.659	2.53784	0.0405024
MA0299	EP	arCOG05410	COG0444	ABC-type dipeptide/oligopeptide/nickel transport system, ATPase component	oppD	56.0868	2.83185	0.0504905
MA0300	EP	arCOG00750	COG1173	ABC-type dipeptide/oligopeptide/nickel transport system, permease component	oppC	50.3438	2.01528	0.0400304
MA0301	EP	arCOG00751	COG0601	ABC-type dipeptide/oligopeptide/nickel transport system, permease component	oppB	53.3956	2.71365	0.0508217
MA0302	E	arCOG01536	COG0747	ABC-type transport system, periplasmic component	oppA	58.1031	2.82426	0.0486077
MA0303	H	arCOG01779	COG2226	Ubiquinone/menaquinone biosynthesis C-methylase UbiE	-	54.735	2.80602	0.0512655
MA0304	C	arCOG00764	COG2191	Formylmethanofuran dehydrogenase subunit E	fmdE	90.1557	14.9588	0.165922
MA0305	C	arCOG01543	COG1143	Formate hydrogenlyase subunit 6/NADH:ubiquinone oxidoreductase 23 kD subunit (chain I)	fmdF	80.2539	12.6532	0.157664
MA0306	C	arCOG04461	COG1229	Formylmethanofuran dehydrogenase subunit A	fmdA	76.8093	13.4233	0.174761
MA0307	C	arCOG00097	COG2218	Formylmethanofuran dehydrogenase subunit C	fmdC	42.7884	8.89705	0.207931
MA0308	C	arCOG02674	COG1153	Formylmethanofuran dehydrogenase subunit D	fmdD	93.4138	5.71162	0.0611432
MA0309	C	arCOG01498	COG1029	Formylmethanofuran dehydrogenase subunit B	fmdB	40.5232	6.81338	0.168135
MA0310	-	-	-	-	-	71.5657	3.99353	0.0558022
MA0311	S	arCOG04715	COG2968	Uncharacterized conserved protein YggE, contains kinase-interacting SIMPL domain	-	94.2134	1.72313	0.0182897
MA0312	-	-	-	-	-	56.2373	2.37062	0.0421538
MA0313	M	arCOG03319	COG2348	Lipid II:glycine glycyltransferase (Peptidoglycan interpeptide bridge formation enzyme)	-	66.2302	2.8508	0.0430438
MA0314	I	arCOG01636	COG2230	Cyclopropane fatty-acyl-phospholipid synthase and related methyltransferases	-	75.9679	4.76751	0.0627569
MA0315	-	-	-	-	-	66.9242	3.24083	0.0484254
MA0316	F	arCOG02825	COG0299	Folate-dependent phosphoribosylglycinamide formyltransferase PurN	-	68.808	1.57543	0.0228961
MA0317	HR	arCOG01213	COG0561	Hydroxymethylpyrimidine pyrophosphatase and other HAD family phosphatases	-	84.7762	2.76263	0.0325874
MA0318	HR	arCOG01213	COG0561	Hydroxymethylpyrimidine pyrophosphatase and other HAD family phosphatases	-	75.8431	3.32495	0.0438398
MA0319	-	-	-	-	-	67.4801	3.2334	0.0479164
MA0320	J	arCOG00833	COG0456	Ribosomal protein S18 acetylase RimI and related acetyltransferases	-	77.6782	3.39639	0.0437239
MA0321	S	arCOG03445	COG2014	Uncharacterized conserved protein, contains DUF4213 and DUF364 domains	-	65.2451	3.11229	0.0477015
MA0322	H	arCOG01483	COG0157	Nicotinate-nucleotide pyrophosphorylase	nadC	78.2822	1.28895	0.0164655
MA0323	G	arCOG05705	COG3839	ABC-type sugar transport system, ATPase component	modC	48.0415	3.05297	0.0635486
MA0324	P	arCOG00164	COG0555	ABC-type sulfate transport system, permease component	modB	44.2966	2.784	0.0628491
MA0325	P	arCOG00219	COG0725	ABC-type molybdate transport system, periplasmic component	modA	50.8558	2.27762	0.0447859
MA0326	R	arCOG02577	COG2249	Putative NADPH-quinone reductase (modulator of drug activity B)	-	79.7811	3.66173	0.0458972
MA0327	C	arCOG00510	COG0655	Multimeric flavodoxin WrbA	isf-1	54.5342	1.54174	0.0282711
MA0328	C	arCOG02017	COG1853	NADH-FMN oxidoreductase RutF, flavin reductase (DIM6/NTAB) family	-	72.1823	7.66292	0.106161
MA0329	C	arCOG07121	COG1359	Quinol monooxygenase YgiN	-	143.359	22.0091	0.153524
MA0330	C	arCOG00288	COG0778	Nitroreductase	-	73.8744	2.5806	0.0349322
MA0331	J	arCOG02740	COG1600	Epoxyqueuosine reductase QueG (queuosine biosynthesis)	-	78.2234	1.3687	0.0174973
MA0332	C	arCOG00510	COG0655	Multimeric flavodoxin WrbA	isf-2	86.3582	9.85624	0.114132
MA0333	K	arCOG01057	COG1733	DNA-binding transcriptional regulator, HxlR family	-	68.827	3.40508	0.049473
MA0334	V	arCOG01731	COG0534	Na+-driven multidrug efflux pump	-	105.114	5.94414	0.0565492
MA0335	L	arCOG00770	COG1199	Rad3-related DNA helicase	-	36.7547	3.88039	0.105575
MA0336	S	arCOG03509	COG3291	PKD repeat	-	74.4566	6.66938	0.0895741
MA0337	S	arCOG04972	COG3874	Uncharacterized spore protein YtfJ	-	54.4169	8.9332	0.164162
MA0338	M	-	COG3064	Membrane protein involved in colicin uptake	-	41.8112	1.45953	0.0349076
MA0339	R	arCOG01026	COG1907	Predicted archaeal sugar kinase	-	107.356	12.282	0.114405
MA0340	J	arCOG01923	COG1498	RNA processing factor Prp31, contains Nop domain	-	52.9159	13.6625	0.258193
MA0341	J	arCOG00078	COG1889	Fibrillarin-like rRNA methylase	fibM	68.4594	10.4812	0.1531
MA0342	K	arCOG01905	COG4189	Predicted transcriptional regulator	-	68.2145	1.69147	0.0247963
MA0343	R	arCOG04841	COG4827	Predicted transporter	-	67.1931	5.83084	0.0867774
MA0344	U	arCOG03209	COG0811	Biopolymer transport protein ExbB/TolQ	-	68.9183	4.30721	0.0624973
MA0345	S	arCOG03208	COG4744	Uncharacterized protein	-	72.0865	8.858	0.12288
MA0346	H	arCOG03022	COG1429	Cobalamin biosynthesis protein CobN, Mg-chelatase	-	67.8653	1.45793	0.0214827
MA0347	-	-	-	-	-	65.7168	3.89351	0.0592469
MA0348	H	arCOG03022	COG1429	Cobalamin biosynthesis protein CobN, Mg-chelatase	-	64.793	2.16287	0.0333812
MA0349	-	-	-	-	-	53.637	4.17596	0.0778559
MA0350	-	-	-	-	-	71.5782	3.23592	0.0452083
MA0351	X	arCOG02125	COG2801	Transposase InsO and inactivated derivatives	-	71.3494	3.89109	0.0545358
MA0352	R	arCOG02174	COG1033	Predicted exporter protein, RND superfamily	-	69.4125	1.35322	0.0194953
MA0353	-	-	-	-	-	70.0414	2.08943	0.0298314
MA0354	K	arCOG02643	COG1309	DNA-binding transcriptional regulator, AcrR family	-	73.7706	3.17986	0.0431047
MA0355	-	-	-	-	-	63.2519	4.83143	0.0763839
MA0356	K	arCOG07512	COG4742	Predicted transcriptional regulator, contains HTH domain	-	62.914	3.23291	0.0513862
MA0357	K	arCOG07512	COG4742	Predicted transcriptional regulator, contains HTH domain	-	78.6026	3.68948	0.0469384
MA0359	K	arCOG02038	COG1378	Sugar-specific transcriptional regulator TrmB	-	56.9619	3.18143	0.0558519
MA0360	G	arCOG00497	COG2220	L-ascorbate metabolism protein UlaG, beta-lactamase superfamily	-	59.9264	3.17419	0.0529681
MA0361	C	arCOG00519	COG0716	Flavodoxin	-	71.4006	1.88632	0.0264189
MA0362	E	arCOG05706	COG1506	Dipeptidyl aminopeptidase/acylaminoacyl peptidase	-	64.8117	2.66719	0.041153
MA0363	C	arCOG00519	COG0716	Flavodoxin	-	84.8006	1.02872	0.0121311
MA0364	K	arCOG02643	COG1309	DNA-binding transcriptional regulator, AcrR family	-	88.1951	1.14971	0.013036
MA0365	G	arCOG00497	COG2220	L-ascorbate metabolism protein UlaG, beta-lactamase superfamily	-	62.9789	3.04154	0.0482945
MA0366	S	arCOG02712	COG0701	Uncharacterized membrane protein YraQ, UPF0718 family	-	59.7328	2.3952	0.0400986
MA0367	S	arCOG02448	COG2768	Uncharacterized Fe-S center protein	-	69.2818	1.86732	0.0269525
MA0368	K	arCOG02643	COG1309	DNA-binding transcriptional regulator, AcrR family	-	115.477	11.7995	0.102181
MA0369	S	arCOG02701	COG1641	Uncharacterized conserved protein, DUF111 family	-	69.8669	4.91831	0.0703953
MA0370	-	-	-	-	-	70.4379	8.64605	0.122747
MA0371	-	-	-	-	-	59.0623	2.47844	0.0419631
MA0372	F	arCOG00858	COG0528	Uridylate kinase	pyrH	108.536	8.0411	0.074087
MA0373	-	-	-	-	-	59.1774	3.26044	0.0550959
MA0374	M	arCOG02313	COG4591	ABC-type transport system, involved in lipoprotein release, permease component	-	54.123	3.1776	0.0587107
MA0375	-	-	-	-	-	85.665	4.09949	0.0478548
MA0376	V	arCOG12681	COG2026	mRNA-degrading endonuclease RelE, toxin component of the RelBE toxin-antitoxin system	-	60.7947	1.79781	0.0295719
MA0377	M	arCOG03228	COG1136	ABC-type lipoprotein export system, ATPase component	-	50.2905	0.874973	0.0173984
MA0378	J	arCOG00833	COG0456	Ribosomal protein S18 acetylase RimI and related acetyltransferases	-	131.415	23.0626	0.175494
MA0379	J	arCOG01124	COG1184	Translation initiation factor 2B subunit, eIF-2B alpha/beta/delta family	eif2B2	62.8605	1.64497	0.0261686
MA0380	K	arCOG07512	COG4742	Predicted transcriptional regulator, contains HTH domain	-	74.8519	1.13035	0.0151011
MA0381	C	arCOG00764	COG2191	Formylmethanofuran dehydrogenase subunit E	fwdE	33.9722	8.01996	0.236074
MA0382	J	arCOG00761	COG1720	tRNA (Thr-GGU) A37 N-methylase	-	56.4905	10.9078	0.193092
MA0383	H	arCOG03022	COG1429	Cobalamin biosynthesis protein CobN, Mg-chelatase	-	59.0244	0.601257	0.0101866
MA0384	H	arCOG03022	COG1429	Cobalamin biosynthesis protein CobN, Mg-chelatase	cobN	64.5884	1.62638	0.0251808
MA0385	H	arCOG03022	COG1429	Cobalamin biosynthesis protein CobN, Mg-chelatase	cobN	73.936	10.1037	0.136655
MA0386	H	arCOG03022	COG1429	Cobalamin biosynthesis protein CobN, Mg-chelatase	-	76.0244	9.71048	0.127728
MA0387	P	arCOG00576	COG0428	Zinc transporter ZupT	-	54.7067	2.21512	0.0404908
MA0388	-	-	-	-	-	73.3208	3.95555	0.0539486
MA0389	-	-	-	-	-	82.6836	3.47615	0.0420416
MA0390	-	-	-	-	-	59.7845	4.26135	0.0712786
MA0391	-	-	-	-	-	57.4451	2.59239	0.0451281
MA0392	-	-	-	-	-	65.4138	3.06682	0.0468833
MA0393	H	arCOG02252	COG0619	Energy-coupling factor transporter transmembrane protein EcfT	cbiQ	58.5354	3.37423	0.0576444
MA0394	PR	arCOG00188	COG1122	Energy-coupling factor transporter ATP-binding protein EcfA2	cbiO	51.3225	3.11549	0.0607041
MA0396	-	-	-	-	-	73.7939	2.10211	0.0284862
MA0398	R	arCOG02076	COG2044	Predicted peroxiredoxin	-	76.9082	0.714042	0.00928434
MA0399	X	arCOG02125	COG2801	Transposase InsO and inactivated derivatives	-	68.1489	2.7099	0.0397644
MA0400	R	arCOG02174	COG1033	Predicted exporter protein, RND superfamily	-	63.5722	2.50396	0.0393876
MA0401	-	-	-	-	-	75.4898	4.56691	0.0604971
MA0402	R	arCOG03444	COG1917	Cupin domain protein related to quercetin dioxygenase	-	77.8533	2.27092	0.0291692
MA0403	G	arCOG01455	COG1064	D-arabinose 1-dehydrogenase, Zn-dependent alcohol dehydrogenase family	-	71.8529	2.58834	0.0360228
MA0404	R	arCOG01626	COG1453	Predicted oxidoreductase of the aldo/keto reductase family	-	77.5508	2.18718	0.0282032
MA0406	C	arCOG00510	COG0655	Multimeric flavodoxin WrbA	isf-3	63.1072	3.57386	0.0566316
MA0407	C	arCOG00519	COG0716	Flavodoxin	-	62.0803	2.26433	0.0364742
MA0409	R	arCOG02150	COG0599	Uncharacterized conserved protein YurZ, alkylhydroperoxidase/carboxymuconolactone decarboxylase family	pcaC	76.9825	2.20327	0.0286205
MA0410	R	arCOG01848	COG0110	Acetyltransferase (isoleucine patch superfamily)	nodL	68.9408	2.36005	0.034233
MA0411	-	-	-	-	-	83.1191	3.77721	0.0454433
MA0412	-	-	-	-	-	80.2531	2.58756	0.0322425
MA0413	S	arCOG06704	COG4925	Uncharacterized protein	-	79.5017	1.40571	0.0176815
MA0414	K	arCOG01057	COG1733	DNA-binding transcriptional regulator, HxlR family	-	75.8283	4.58	0.0603996
MA0415	IQR	arCOG01267	COG1028	NAD(P)-dependent dehydrogenase, short-chain alcohol dehydrogenase family	linC	63.4582	2.84465	0.0448271
MA0416	R	arCOG03444	COG1917	Cupin domain protein related to quercetin dioxygenase	-	74.2804	1.48888	0.020044
MA0417	ER	arCOG01621	COG1063	Threonine dehydrogenase or related Zn-dependent dehydrogenase	fdh	66.4563	2.64029	0.0397297
MA0418	C	arCOG00510	COG0655	Multimeric flavodoxin WrbA	isf-4	59.4851	4.41908	0.0742887
MA0419	T	arCOG01649	COG1073	Fermentation-respiration switch protein FrsA, has esterase activity, DUF1100 family	-	65.1642	2.9074	0.0446165
MA0421	S	arCOG03957	COG4902	Uncharacterized protein	-	63.5564	3.28591	0.0517006
MA0422	R	arCOG01626	COG1453	Predicted oxidoreductase of the aldo/keto reductase family	-	58.2869	2.19722	0.0376966
MA0423	-	-	-	-	-	66.463	2.98662	0.0449365
MA0424	-	-	-	-	-	98.4819	4.62931	0.0470067
MA0425	R	arCOG07051	COG3391	DNA-binding beta-propeller fold protein YncE	-	63.8575	4.19728	0.0657288
MA0426	-	-	-	-	-	63.3805	1.93916	0.0305956
MA0427	R	arCOG01626	COG1453	Predicted oxidoreductase of the aldo/keto reductase family	-	68.681	2.02348	0.029462
MA0428	F	arCOG02465	COG1691	NCAIR mutase (PurE)-related protein	-	69.3908	8.40177	0.121079
MA0429	S	arCOG02701	COG1641	Uncharacterized conserved protein, DUF111 family	-	27.8967	1.46397	0.0524783
MA0430	E	arCOG00494	COG0136	Aspartate-semialdehyde dehydrogenase	asd	45.577	5.96551	0.130889
MA0432	-	-	-	-	-	94.5981	11.0671	0.116991
MA0433	R	arCOG01234	COG0523	GTPase, G3E family	-	51.3642	6.29019	0.122463
MA0434	-	-	-	-	-	74.9763	4.95768	0.0661233
MA0435	-	-	-	-	-	98.8844	14.5631	0.147274
MA0436	R	arCOG00662	COG2516	Biotin synthase-related protein, radical SAM superfamily	-	56.3729	10.8955	0.193276
MA0437	X	arCOG03506	COG3293	Transposase	-	74.7157	4.16557	0.0557523
MA0438	-	-	-	-	-	241.232	104.962	0.435108
MA0439	G	arCOG04044	COG1830	Fructose-bisphosphate aldolase class Ia, DhnA family	-	81.6352	13.4005	0.164151
MA0440	F	arCOG04048	COG0717	Deoxycytidine triphosphate deaminase	dcd	119.83	4.40998	0.0368018
MA0441	S	arCOG03508	COG5306	Uncharacterized protein	-	83.3606	2.98182	0.0357702
MA0443	J	-	COG5271	Midasin, AAA ATPase with vWA domain, involved in ribosome maturation	-	68.2145	4.62407	0.0677873
MA0444	C	arCOG00510	COG0655	Multimeric flavodoxin WrbA	isf-5	68.6118	4.09598	0.0596979
MA0445	C	arCOG00510	COG0655	Multimeric flavodoxin WrbA	isf-6	65.5247	0.33497	0.00511212
MA0446	R	arCOG00850	COG3153	Predicted N-acetyltransferase YhbS	-	56.3934	3.82745	0.0678705
MA0447	V	arCOG02312	COG0577	ABC-type antimicrobial peptide transport system, permease component	-	63.7746	2.28683	0.0358579
MA0448	-	-	-	-	-	48.9359	2.62019	0.0535433
MA0449	O	arCOG02815	COG0229	Peptide methionine sulfoxide reductase MsrB	-	73.277	4.05349	0.0553174
MA0450	-	-	-	-	-	68.3116	3.37287	0.0493747
MA0451	GR	arCOG02293	COG0637	Beta-phosphoglucomutase or related phosphatase, HAD superfamily	-	106.456	7.791	0.0731854
MA0452	G	arCOG01393	COG1819	UDP:flavonoid glycosyltransferase YjiC, YdhE family	-	71.9598	2.76849	0.0384727
MA0453	G	arCOG01393	COG1819	UDP:flavonoid glycosyltransferase YjiC, YdhE family	-	63.5296	3.24528	0.0510831
MA0454	R	arCOG00309	COG0613	Predicted metal-dependent phosphoesterase TrpH, contains PHP domain	-	70.0459	1.20418	0.0171913
MA0455	-	-	-	-	mtaB1	326.383	55.4046	0.169753
MA0456	C	arCOG02032	COG5012	Methanogenic corrinoid protein MtbC1	mtaC1	497.073	81.8537	0.164672
MA0457	-	-	-	-	-	272.27	101.401	0.37243
MA0458	-	-	-	-	-	71.3643	3.07165	0.0430418
MA0459	K	arCOG07512	COG4742	Predicted transcriptional regulator, contains HTH domain	-	91.5978	0.473446	0.00516875
MA0460	K	arCOG07512	COG4742	Predicted transcriptional regulator, contains HTH domain	-	62.1457	1.59919	0.0257329
MA0461	S	arCOG03429	COG4715	Uncharacterized conserved protein, contains Zn finger domain	-	63.516	3.67314	0.0578302
MA0462	L	arCOG04947	COG3663	G:T/U-mismatch repair DNA glycosylase	-	57.3741	1.40429	0.024476
MA0463	J	arCOG00187	COG1245	Translation initiation factor RLI1, contains Fe-S and AAA+ ATPase domains	-	81.6788	12.9785	0.158897
MA0464	S	arCOG03429	COG4715	Uncharacterized conserved protein, contains Zn finger domain	-	66.9637	5.04151	0.0752873
MA0465	E	arCOG00755	COG0665	Glycine/D-amino acid oxidase (deaminating)	-	55.9477	3.55318	0.063509
MA0468	-	-	-	-	-	57.6463	3.643	0.0631957
MA0470	-	-	-	-	-	61.8051	2.05292	0.033216
MA0471	-	-	-	-	-	86.7917	2.55767	0.029469
MA0472	X	arCOG03513	COG3666	Transposase	-	81.4933	1.63176	0.0200232
MA0473	-	-	-	-	-	74.6545	2.49977	0.0334845
MA0474	-	-	-	-	-	78.4129	1.59397	0.020328
MA0475	-	-	-	-	-	76.9186	1.3847	0.0180021
MA0476	-	-	-	-	-	69.4663	3.319	0.0477786
MA0477	R	arCOG02155	COG1873	Sporulation protein YlmC, PRC-barrel domain family	-	91.7742	12.3387	0.134446
MA0478	-	-	-	-	-	104.222	6.82336	0.0654697
MA0479	IQR	arCOG01267	COG1028	NAD(P)-dependent dehydrogenase, short-chain alcohol dehydrogenase family	-	86.0579	0.930142	0.0108083
MA0480	-	-	-	-	-	75.1942	1.04728	0.0139276
MA0481	-	-	-	-	-	74.2364	2.01411	0.027131
MA0482	-	-	-	-	-	69.3784	1.29452	0.0186589
MA0483	-	-	-	-	-	68.7862	5.3342	0.0775475
MA0484	U	arCOG03382	COG0823	Periplasmic component of the Tol biopolymer transport system	-	164.082	31.1329	0.189739
MA0485	V	arCOG02632	COG0286	Type I restriction-modification system, DNA methylase subunit	-	58.9998	2.33779	0.0396238
MA0486	Q	arCOG01730	COG3384	Aromatic ring-opening dioxygenase, catalytic subunit, LigB family	-	77.1333	2.07796	0.0269398
MA0487	U	arCOG03382	COG0823	Periplasmic component of the Tol biopolymer transport system	-	59.6133	5.34328	0.0896323
MA0488	S	arCOG03509	COG3291	PKD repeat	-	76.4754	2.48261	0.0324629
MA0489	-	-	-	-	-	67.482	5.24008	0.0776515
MA0490	T	arCOG02361	COG3920	Two-component sensor histidine kinase, HisKA and HATPase domains	-	63.2318	2.2481	0.0355533
MA0491	C	arCOG04335	COG1301	Na+/H+-dicarboxylate symporter	-	59.6116	2.9708	0.0498359
MA0492	-	-	-	-	-	60.1856	3.4949	0.0580687
MA0493	R	arCOG04950	COG0325	Uncharacterized pyridoxal phosphate-containing protein, affects Ilv metabolism, UPF0001 family	-	81.5753	1.90129	0.0233072
MA0494	-	-	-	-	-	74.3619	4.12835	0.055517
MA0495	-	-	-	-	-	61.5316	3.30826	0.0537652
MA0496	-	-	-	-	-	64.7368	3.04707	0.0470685
MA0497	-	-	-	-	-	71.6931	3.27457	0.0456748
MA0498	-	-	-	-	-	69.8744	3.8224	0.0547038
MA0499	T	arCOG03200	COG4978	Bacterial effector-binding domain	-	81.3488	1.65272	0.0203165
MA0500	-	-	-	-	-	66.9175	3.38368	0.050565
MA0501	-	-	-	-	-	65.792	0.92412	0.0140461
MA0502	-	-	-	-	-	60.9181	1.95245	0.0320504
MA0503	-	-	-	-	-	78.3277	3.56712	0.0455409
MA0504	K	arCOG07512	COG4742	Predicted transcriptional regulator, contains HTH domain	-	69.0001	2.50859	0.0363562
MA0505	-	-	-	-	-	59.2483	2.93687	0.0495689
MA0506	O	arCOG01187	COG0068	Hydrogenase maturation factor HypF (carbamoyltransferase)	-	68.0744	2.65798	0.0390452
MA0507	S	arCOG03128	COG1357	Uncharacterized protein YjbI, contains pentapeptide repeats	-	83.0434	1.68342	0.0202715
MA0508	-	-	-	-	-	73.1385	1.3114	0.0179303
MA0509	R	arCOG07051	COG3391	DNA-binding beta-propeller fold protein YncE	-	92.2016	1.63109	0.0176905
MA0510	-	-	-	-	-	77.9046	1.87241	0.0240346
MA0511	-	-	-	-	-	65.7386	3.06446	0.0466159
MA0512	R	arCOG07051	COG3391	DNA-binding beta-propeller fold protein YncE	-	92.4912	4.15791	0.0449546
MA0513	R	arCOG01848	COG0110	Acetyltransferase (isoleucine patch superfamily)	maa	64.6699	2.3199	0.035873
MA0514	-	-	-	-	-	68.6755	1.88599	0.0274624
MA0515	-	-	-	-	-	62.2464	2.16252	0.0347414
MA0516	T	arCOG03200	COG4978	Bacterial effector-binding domain	-	67.0883	1.88411	0.028084
MA0517	-	-	-	-	-	75.0433	3.34059	0.0445155
MA0518	-	-	-	-	-	56.899	5.70431	0.100253
MA0519	NU	arCOG02298	COG1989	Prepilin signal peptidase PulO (type II secretory pathway) or related peptidase	-	45.7082	1.76999	0.0387236
MA0520	H	arCOG00650	COG2241	Precorrin-6B methylase 1	cbiE	37.1098	8.60755	0.231948
MA0521	H	arCOG04383	COG1903	Cobalamin biosynthesis protein CbiD	cbiD	31.0042	7.49454	0.241726
MA0522	L	arCOG01166	COG0323	DNA mismatch repair ATPase MutL	mutL	58.9454	1.97557	0.0335153
MA0523	L	arCOG02897	COG0249	DNA mismatch repair ATPase MutS	mutS	52.9803	2.95596	0.0557935
MA0524	J	-	COG5271	Midasin, AAA ATPase with vWA domain, involved in ribosome maturation	-	54.5305	3.92883	0.0720482
MA0525	I	arCOG09739	COG0558	Phosphatidylglycerophosphate synthase	-	77.3039	1.48886	0.0192598
MA0526	C	arCOG00343	COG0247	Fe-S oxidoreductase	hdrD	60.5357	4.44503	0.0734282
MA0527	C	arCOG02032	COG5012	Methanogenic corrinoid protein MtbC1	mtbC	54.3772	4.01678	0.073869
MA0528	H	arCOG03405	COG5598	Trimethylamine:corrinoid methyltransferase	mttB	52.4697	5.98757	0.114115
MA0529	C	arCOG02032	COG5012	Methanogenic corrinoid protein MtbC1	mttC	42.8668	7.2979	0.170246
MA0530	-	-	-	-	-	26.6522	4.10273	0.153936
MA0531	-	-	-	-	-	32.398	2.7218	0.0840112
MA0532	-	-	-	-	mtbB	51.1223	4.68212	0.0915867
MA0533	S	arCOG06711	COG3212	Uncharacterized membrane protein YkoI	-	64.7286	1.69518	0.0261891
MA0534	J	arCOG00485	COG1384	Lysyl-tRNA synthetase, class I	lysK	62.5657	4.43755	0.0709262
MA0535	H	-	COG2227	2-polyprenyl-3-methyl-5-hydroxy-6-metoxy-1,4-benzoquinol methylase	lysM	44.8214	6.34234	0.141503
MA0536	-	-	-	-	-	149.642	18.7509	0.125305
MA0537	F	arCOG02435	COG3613	Nucleoside 2-deoxyribosyltransferase	-	57.0547	2.14564	0.0376068
MA0538	O	arCOG03203	COG0826	Collagenase-like protease, PrtC family	-	83.3638	2.12321	0.0254692
MA0539	-	-	-	-	-	115.056	3.78265	0.0328765
MA0540	V	arCOG01084	COG1694	NTP pyrophosphatase, house-cleaning of non-canonical NTPs	-	39.0764	7.39344	0.189205
MA0541	E	arCOG00617	COG0107	Imidazole glycerol phosphate synthase subunit HisF	hisF	55.8072	6.85202	0.12278
MA0542	R	arCOG01759	COG1259	Bifunctional DNase/RNase	-	70.4059	2.64046	0.0375034
MA0543	O	arCOG00976	COG2518	Protein-L-isoaspartate O-methyltransferase	pcm-2	93.5205	1.74872	0.0186988
MA0544	O	arCOG00976	COG2518	Protein-L-isoaspartate O-methyltransferase	pcm-1	71.9172	5.72532	0.0796099
MA0545	R	arCOG02680	COG1326	Uncharacterized archaeal Zn-finger protein	-	62.4478	12.9879	0.20798
MA0546	R	arCOG02680	COG1326	Uncharacterized archaeal Zn-finger protein	-	92.8307	5.31545	0.0572596
MA0547	H	arCOG01904	COG1339	Archaeal CTP-dependent riboflavin kinase	-	57.4557	4.60786	0.0801985
MA0548	H	arCOG01320	COG0108	3,4-dihydroxy-2-butanone 4-phosphate synthase	ribB	50.7128	1.45168	0.0286256
MA0549	P	arCOG01480	COG0053	Divalent metal cation (Fe/Co/Zn/Cd) transporter	-	47.3893	3.1586	0.0666521
MA0550	E	arCOG04133	COG0082	Chorismate synthase	aroC	75.1801	5.31375	0.0706803
MA0551	T	arCOG02361	COG3920	Two-component sensor histidine kinase, HisKA and HATPase domains	-	60.9703	1.94475	0.0318966
MA0552	T	arCOG02361	COG3920	Two-component sensor histidine kinase, HisKA and HATPase domains	-	62.8315	2.89867	0.046134
MA0553	-	-	-	-	-	58.2546	3.20046	0.0549393
MA0554	-	-	-	-	-	72.1134	2.51132	0.0348246
MA0555	-	-	-	-	-	71.0854	1.79737	0.0252847
MA0556	-	-	-	-	-	59.733	2.75285	0.046086
MA0557	-	-	-	-	-	57.8912	2.77881	0.0480006
MA0558	-	-	-	-	-	63.4696	3.01093	0.047439
MA0559	-	-	-	-	-	65.6727	3.05988	0.0465928
MA0560	-	-	-	-	-	62.5582	2.6138	0.041782
MA0561	-	-	-	-	-	60.5176	2.96741	0.0490338
MA0562	-	-	-	-	-	61.6339	2.36899	0.0384365
MA0563	M	arCOG02470	COG2834	Outer membrane lipoprotein-sorting protein	-	62.6749	1.57623	0.0251494
MA0564	-	-	-	-	-	71.8098	2.79705	0.0389508
MA0565	-	-	-	-	-	73.4501	2.53875	0.0345643
MA0566	-	-	-	-	-	71.4206	1.94377	0.0272159
MA0567	-	-	-	-	-	65.5516	3.07543	0.0469162
MA0568	-	-	-	-	-	72.496	2.21997	0.0306219
MA0569	-	-	-	-	-	68.94	4.27099	0.0619523
MA0570	-	-	-	-	-	58.9057	2.69357	0.0457268
MA0571	-	-	-	-	-	71.475	2.98805	0.0418055
MA0572	-	-	-	-	-	79.5105	5.02799	0.0632368
MA0573	R	arCOG00941	COG0535	Radical SAM superfamily enzyme, MoaA/NifB/PqqE/SkfB family	nirJ	78.6364	11.0174	0.140105
MA0574	K	arCOG08032	COG1522	DNA-binding transcriptional regulator, Lrp family	nirD	99.2123	3.11015	0.0313485
MA0575	K	arCOG08032	COG1522	DNA-binding transcriptional regulator, Lrp family	nirH	59.3996	9.63747	0.162248
MA0576	H	arCOG01044	COG1648	Siroheme synthase (precorrin-2 oxidase/ferrochelatase domain)	cysG	41.1388	7.04217	0.171181
MA0577	H	arCOG01036	COG0373	Glutamyl-tRNA reductase	hemA	70.9145	9.76757	0.137737
MA0578	H	arCOG04300	COG0113	Delta-aminolevulinic acid dehydratase, porphobilinogen synthase	hemB	80.3142	8.22307	0.102386
MA0579	X	arCOG02125	COG2801	Transposase InsO and inactivated derivatives	-	65.0081	2.42496	0.0373024
MA0580	-	-	-	-	-	70.458	4.07543	0.057842
MA0581	H	arCOG00918	COG0001	Glutamate-1-semialdehyde aminotransferase	hemL	84.7374	13.7962	0.162811
MA0582	H	arCOG04299	COG0181	Porphobilinogen deaminase	hemC	90.8126	10.2508	0.112878
MA0583	F	arCOG00603	COG0167	Dihydroorotate dehydrogenase	pyrD	55.6761	0.973511	0.0174853
MA0584	HC	arCOG02199	COG0543	NAD(P)H-flavin reductase	-	49.1671	7.07129	0.143822
MA0585	Q	arCOG00235	COG0179	2-keto-4-pentenoate hydratase/2-oxohepta-3-ene-1,7-dioic acid hydratase (catechol pathway)	hpcE	49.4666	8.28791	0.167546
MA0586	K	arCOG01345	COG3388	Predicted transcriptional regulator	-	70.1768	5.95305	0.0848293
MA0587	J	arCOG04302	COG0008	Glutamyl- or glutaminyl-tRNA synthetase	gltX	96.5838	13.1603	0.136258
MA0588	P	arCOG06512	COG3420	Nitrous oxidase accessory protein NosD, contains tandem CASH domains	-	61.9424	1.81713	0.0293359
MA0589	-	-	-	-	-	70.468	5.04452	0.0715859
MA0590	L	arCOG01510	COG1599	ssDNA-binding replication factor A, large subunit	-	49.2138	10.8165	0.219785
MA0591	L	arCOG02258	COG3390	Replication protein A (RPA) family protein	-	28.2802	4.38793	0.155159
MA0592	HR	arCOG01757	COG0111	Phosphoglycerate dehydrogenase or related dehydrogenase	serA	90.2763	13.9789	0.154846
MA0593	S	arCOG04418	COG3612	Uncharacterized protein	-	55.6325	10.2258	0.183809
MA0594	GHR	arCOG06715	COG3961	TPP-dependent 2-oxoacid decarboxylase, includes indolepyruvate decarboxylase	ipdC	76.6854	2.01234	0.0262415
MA0595	J	arCOG00780	COG1727	Ribosomal protein L18E	-	73.2651	14.6588	0.200079
MA0596	J	arCOG04242	COG0102	Ribosomal protein L13	rpl13p	92.7637	21.0423	0.226837
MA0597	J	arCOG04243	COG0103	Ribosomal protein S9	rps9p	80.8946	16.295	0.201435
MA0598	K	arCOG04244	COG1644	DNA-directed RNA polymerase, subunit N (RpoN/RPB10)	rpoN	50.5424	17.2255	0.340813
MA0599	K	arCOG01268	COG1758	DNA-directed RNA polymerase, subunit K/omega	rpoK	76.914	19.9558	0.259456
MA0600	J	arCOG04245	COG0052	Ribosomal protein S2	rps2P	60.8935	15.5319	0.255067
MA0601	R	arCOG01728	COG1355	Predicted class III extradiol dioxygenase, MEMO1 family	-	57.7366	16.446	0.284845
MA0602	I	arCOG01028	COG1577	Mevalonate kinase	mvk	102.21	0.791768	0.00774647
MA0603	I	arCOG00860	COG1608	Isopentenyl phosphate kinase	-	79.1625	4.97243	0.0628129
MA0604	CIR	arCOG00613	COG1304	FMN-dependent dehydrogenase, includes L-lactate dehydrogenase and type II isopentenyl diphosphate isomerase	idi	39.2785	13.5258	0.344355
MA0605	J	arCOG00547	COG0595	mRNA degradation ribonuclease J1/J2	-	89.8467	19.3649	0.215533
MA0606	H	arCOG01726	COG0142	Geranylgeranyl pyrophosphate synthase	idsA	147.04	24.02	0.163357
MA0607	-	-	-	-	-	54.2894	3.96385	0.0730134
MA0608	G	arCOG01111	COG0574	Phosphoenolpyruvate synthase/pyruvate phosphate dikinase	ppdK	81.6839	14.909	0.182521
MA0609	J	arCOG02466	COG3277	rRNA processing protein Gar1	-	59.9574	20.9141	0.348817
MA0610	K	arCOG05931	COG1405	Transcription initiation factor TFIIIB, Brf1 subunit/Transcription initiation factor TFIIB	tfb	60.5544	14.9736	0.247275
MA0611	E	arCOG01948	COG1280	Threonine/homoserine/homoserine lactone efflux protein	-	58.8757	3.24598	0.0551328
MA0612	-	-	-	-	-	76.8413	3.99473	0.0519868
MA0613	J	arCOG10124	COG2520	tRNA G37 N-methylase Trm5	trmM	71.2644	5.79998	0.0813868
MA0614	I	arCOG00247	COG2084	3-hydroxyisobutyrate dehydrogenase or related beta-hydroxyacid dehydrogenase	-	81.4092	2.27367	0.0279289
MA0615	G	-	COG2814	Predicted arabinose efflux permease, MFS family	-	62.9172	2.17036	0.0344956
MA0616	O	arCOG00315	COG1225	Peroxiredoxin	-	69.4429	5.59413	0.0805573
MA0617	P	arCOG01480	COG0053	Divalent metal cation (Fe/Co/Zn/Cd) transporter	-	72.9949	6.7278	0.092168
MA0619	T	arCOG02361	COG3920	Two-component sensor histidine kinase, HisKA and HATPase domains	-	65.0713	3.3301	0.0511761
MA0620	T	arCOG02361	COG3920	Two-component sensor histidine kinase, HisKA and HATPase domains	-	59.7996	2.88451	0.0482363
MA0621	-	-	-	-	-	63.3759	2.44253	0.0385404
MA0622	K	arCOG07512	COG4742	Predicted transcriptional regulator, contains HTH domain	-	59.5925	4.30791	0.0722895
MA0623	-	-	-	-	-	70.2426	2.9744	0.0423447
MA0624	O	arCOG02846	COG0484	DnaJ-class molecular chaperone with C-terminal Zn finger domain	-	56.1085	2.75927	0.0491773
MA0625	-	-	-	-	-	60.0138	1.21054	0.0201711
MA0626	R	arCOG02155	COG1873	Sporulation protein YlmC, PRC-barrel domain family	-	74.2589	4.22098	0.0568414
MA0627	D	arCOG00369	COG1196	Chromosome segregation ATPase	-	50.4852	0.986791	0.0195461
MA0628	S	arCOG02446	COG2006	Uncharacterized conserved protein, DUF362 family	-	66.6266	3.33747	0.0500921
MA0629	K	arCOG05425	COG3355	Predicted transcriptional regulator	-	67.6078	5.93593	0.0877995
MA0630	O	arCOG05153	COG0234	Co-chaperonin GroES (HSP10)	groES	45.8097	9.0597	0.197768
MA0631	O	arCOG05154	COG0459	Chaperonin GroEL (HSP60 family)	groEL	58.5961	3.43021	0.05854
MA0633	-	-	-	-	-	68.1781	3.46863	0.050876
MA0634	S	arCOG04284	COG1738	Uncharacterized PurR-regulated membrane protein YhhQ, DUF165 family	-	65.0274	2.04221	0.0314054
MA0635	-	-	-	-	-	66.486	5.79234	0.0871212
MA0636	E	arCOG04897	COG0436	Aspartate/methionine/tyrosine aminotransferase	aspC	88.5665	2.74031	0.0309407
MA0637	-	-	-	-	slpM	88.5043	4.5643	0.0515715
MA0638	-	-	-	-	-	68.6357	2.6379	0.0384334
MA0639	C	arCOG01097	COG1592	Rubrerythrin	-	162.673	16.1212	0.0991019
MA0640	-	-	-	-	-	70.7993	3.41974	0.0483019
MA0641	R	arCOG04881	COG1379	PHP family phosphoesterase with a Zn ribbon	-	47.8157	12.2646	0.256497
MA0642	R	arCOG00348	COG2047	Proteasome assembly chaperone (PAC2) family protein	-	70.2871	13.2259	0.188169
MA0643	J	arCOG00906	COG2260	rRNA maturation protein Nop10, contains Zn-ribbon domain	-	89.1712	13.7088	0.153735
MA0644	J	arCOG04107	COG1093	Translation initiation factor 2, alpha subunit (eIF-2alpha)	eif2A	74.4071	15.9572	0.214458
MA0645	J	arCOG04108	COG2051	Ribosomal protein S27E	rps27e	107.68	14.5894	0.135488
MA0646	J	arCOG04109	COG1631	Ribosomal protein L44E	rpl44e	260.838	76.2799	0.292441
MA0647	L	arCOG00552	COG1711	DNA replication initiation complex subunit, GINS family	-	96.6306	12.9475	0.13399
MA0648	L	arCOG04110	COG1467	Eukaryotic-type DNA primase, catalytic (small) subunit	-	74.4389	6.91691	0.0929207
MA0649	O	arCOG03517	COG1262	Formylglycine-generating enzyme, required for sulfatase activity, contains SUMF1/FGE domain	-	54.8927	4.25252	0.0774697
MA0650	-	-	-	-	-	56.0112	2.62616	0.0468864
MA0651	J	arCOG01695	COG1293	Predicted component of the ribosome quality control (RQC) complex, YloA/Tae2 family, contains fibronectin-binding (FbpA) and DUF814 domains	-	56.0422	4.34135	0.0774657
MA0652	J	arCOG01741	COG1537	Stalled ribosome rescue protein Dom34, pelota family	pelA	52.0065	1.15925	0.0222906
MA0653	-	-	-	-	-	61.7561	2.10549	0.0340936
MA0654	S	arCOG02159	COG4089	Uncharacterized membrane protein	-	61.7652	3.54258	0.0573557
MA0655	T	arCOG04453	COG1624	Diadenylate cyclase (c-di-AMP synthetase), DisA_N domain	-	25.8455	2.69297	0.104195
MA0656	J	arCOG01738	COG1514	2'-5' RNA ligase	-	82.1009	4.47442	0.054499
MA0657	H	arCOG04785	COG1477	Thiamine biosynthesis lipoprotein ApbE	nosX	75.3281	1.00544	0.0133474
MA0658	-	-	-	-	-	88.1467	7.90035	0.0896273
MA0659	C	arCOG06548	COG4656	Na+-translocating ferredoxin:NAD+ oxidoreductase RNF, RnfC subunit	nqr1	102.039	12.1651	0.11922
MA0660	C	arCOG06547	COG4658	Na+-translocating ferredoxin:NAD+ oxidoreductase RNF, RnfD subunit	nqr2	60.6866	13.6089	0.22425
MA0661	C	arCOG06546	COG4659	Na+-translocating ferredoxin:NAD+ oxidoreductase RNF, RnfG subunit	nqr3	34.6815	2.55279	0.0736066
MA0662	C	arCOG03955	COG4660	Na+-translocating ferredoxin:NAD+ oxidoreductase RNF, RnfE subunit	nqr4	64.4387	11.6026	0.180056
MA0663	C	arCOG03954	COG4657	Na+-translocating ferredoxin:NAD+ oxidoreductase RNF, RnfA subunit	nqr5	65.8183	10.9377	0.16618
MA0664	C	arCOG02186	COG2878	Na+-translocating ferredoxin:NAD+ oxidoreductase RNF, RnfB subunit	nqr6	39.216	8.67753	0.221276
MA0665	S	arCOG04344	COG4818	Uncharacterized membrane protein	-	40.1511	4.3746	0.108954
MA0666	S	arCOG04361	COG5423	Predicted metal-binding protein	-	72.5165	1.60236	0.0220964
MA0667	J	arCOG02740	COG1600	Epoxyqueuosine reductase QueG (queuosine biosynthesis)	-	101.8	12.1033	0.118892
MA0669	L	arCOG00469	COG0470	DNA polymerase III, delta prime subunit	rfc	81.028	11.3783	0.140424
MA0671	J	arCOG00187	COG1245	Translation initiation factor RLI1, contains Fe-S and AAA+ ATPase domains	fwdG	178.572	41.5517	0.232689
MA0672	B	arCOG02989	COG2036	Archaeal histone H3/H4	hmaA	94.8803	10.049	0.105913
MA0673	J	-	COG4123	tRNA1(Val) A37 N6-methylase TrmN6	-	82.5242	2.09572	0.0253953
MA0674	C	arCOG02095	COG5016	Pyruvate/oxaloacetate carboxyltransferase	pycB	38.2861	5.17177	0.135082
MA0675	I	arCOG01591	COG4770	Acetyl/propionyl-CoA carboxylase, alpha subunit	pycA	31.8196	7.66162	0.240783
MA0676	H	arCOG01940	COG0340	Biotin-(acetyl-CoA carboxylase) ligase	bpl	53.923	10.0215	0.185849
MA0677	-	-	-	-	-	65.4661	3.90428	0.0596383
MA0678	S	arCOG01162	COG1340	Uncharacterized coiled-coil protein, contains DUF342 domain	-	61.1644	5.62953	0.0920392
MA0679	D	arCOG00369	COG1196	Chromosome segregation ATPase	-	50.7177	12.1886	0.240321
MA0680	S	arCOG04051	COG2412	Uncharacterized protein	-	92.3759	3.85941	0.0417794
MA0681	L	arCOG00439	COG1241	DNA replicative helicase MCM subunit Mcm2, Cdc46/Mcm family	mcm2	61.0666	9.80314	0.160532
MA0682	J	arCOG01018	COG0565	tRNA C32,U32 (ribose-2'-O)-methylase TrmJ or a related methyltransferase	-	60.9125	6.65509	0.109257
MA0683	C	arCOG01612	COG4231	TPP-dependent indolepyruvate ferredoxin oxidoreductase, alpha subunit	-	98.8607	6.2188	0.0629047
MA0684	C	arCOG01097	COG1592	Rubrerythrin	fprB	33.8138	8.05995	0.238363
MA0685	C	arCOG02056	COG1251	NAD(P)H-nitrite reductase, large subunit	-	204.208	3.19839	0.0156624
MA0686	-	-	-	-	-	67.9671	3.74578	0.0551117
MA0687	CP	arCOG06072	COG2181	Nitrate reductase gamma subunit	hdrE	96.6223	19.554	0.202375
MA0688	C	arCOG00343	COG0247	Fe-S oxidoreductase	hdrD	129.493	31.6113	0.244117
MA0689	S	arCOG02078	COG1852	Uncharacterized protein	-	90.1449	2.24249	0.0248765
MA0690	S	arCOG02078	COG1852	Uncharacterized protein	-	53.8084	3.05063	0.0566943
MA0691	C	arCOG00570	COG0644	Dehydrogenase (flavoprotein)	-	53.0016	3.05246	0.0575918
MA0692	C	arCOG00570	COG0644	Dehydrogenase (flavoprotein)	-	55.2244	2.87681	0.0520931
MA0693	K	arCOG04853	COG4008	Predicted metal-binding transcription factor, methanogenesis marker domain 9	-	64.0238	11.4904	0.179471
MA0694	H	arCOG04238	COG1767	Triphosphoribosyl-dephospho-CoA synthetase	-	47.945	10.3143	0.215128
MA0695	S	arCOG04458	COG2457	Uncharacterized protein	-	73.1854	8.304	0.113465
MA0696	C	arCOG01705	COG1036	Archaeal flavoprotein	-	57.1312	3.50724	0.0613893
MA0697	EP	arCOG07874	COG1124	ABC-type dipeptide/oligopeptide/nickel transport system, ATPase component	oppF	53.5548	2.03569	0.0380113
MA0698	EP	arCOG05410	COG0444	ABC-type dipeptide/oligopeptide/nickel transport system, ATPase component	oppD	59.333	2.63031	0.0443314
MA0699	EP	arCOG00750	COG1173	ABC-type dipeptide/oligopeptide/nickel transport system, permease component	oppC	50.3951	3.24477	0.0643867
MA0700	EP	arCOG00751	COG0601	ABC-type dipeptide/oligopeptide/nickel transport system, permease component	oppB	57.1277	2.73941	0.0479524
MA0701	E	arCOG01536	COG0747	ABC-type transport system, periplasmic component	oppA	60.0243	3.41561	0.0569038
MA0702	-	-	-	-	-	68.3219	2.60695	0.0381569
MA0703	R	arCOG00309	COG0613	Predicted metal-dependent phosphoesterase TrpH, contains PHP domain	-	60.5052	4.54478	0.0751139
MA0704	-	-	-	-	-	199.767	72.4577	0.362711
MA0705	C	arCOG01252	COG1012	Acyl-CoA reductase or other NAD-dependent aldehyde dehydrogenase	-	55.5372	3.45616	0.0622314
MA0706	-	-	-	-	-	79.2385	2.69017	0.0339503
MA0707	R	arCOG03850	COG4122	Predicted O-methyltransferase YrrM	-	61.8394	3.27081	0.0528919
MA0708	-	-	-	-	-	87.8499	7.98374	0.0908793
MA0709	L	arCOG00286	COG0433	Archaeal DNA helicase HerA or a related bacterial ATPase, contains HAS-barrel and ATPase domains	-	78.2654	10.2757	0.131293
MA0710	-	-	-	-	-	63.4245	12.3148	0.194166
MA0711	H	arCOG01703	COG0163	3-polyprenyl-4-hydroxybenzoate decarboxylase	-	73.7916	6.60283	0.0894794
MA0712	-	-	-	-	-	36.8376	5.62879	0.1528
MA0713	R	arCOG04430	COG1078	HD superfamily phosphohydrolase	-	83.085	12.4528	0.14988
MA0714	HG	arCOG04395	COG0391	Archaeal 2-phospho-L-lactate transferase/Bacterial gluconeogenesis factor, CofD/UPF0052 family	-	83.5792	10.2095	0.122154
MA0715	R	arCOG00765	COG5643	Protein containing a metal-binding domain shared with formylmethanofuran dehydrogenase subunit E	-	57.5967	3.33718	0.0579406
MA0716	-	-	-	-	-	67.1152	5.98294	0.0891444
MA0717	F	arCOG00031	COG0503	Adenine/guanine phosphoribosyltransferase or related PRPP-binding protein	hpt	66.39	6.03583	0.0909148
MA0718	E	arCOG00926	COG0411	ABC-type branched-chain amino acid transport system, ATPase component	-	67.3394	12.1509	0.180442
MA0719	R	arCOG00910	COG2263	Predicted RNA methylase	-	37.0504	9.62081	0.259668
MA0720	J	arCOG00676	COG1096	Exosome complex RNA-binding protein Csl4, contains S1 and Zn-ribbon domains	-	57.5771	13.3579	0.232
MA0721	K	arCOG04111	COG1761	DNA-directed RNA polymerase, subunit L	rpoL	114.606	20.6467	0.180153
MA0722	J	arCOG00091	COG1103	Archaeal Cys-tRNA synthase (O-phospho-L-seryl-tRNA:Cys-tRNA synthase)	-	140.336	14.3253	0.102079
MA0723	K	arCOG07512	COG4742	Predicted transcriptional regulator, contains HTH domain	-	75.8763	12.7557	0.168112
MA0724	-	-	-	-	-	78.3774	6.8378	0.087242
MA0725	S	arCOG04483	COG4739	Uncharacterized protein, contains ferredoxin domain	-	61.6281	11.8351	0.192041
MA0726	E	arCOG02268	COG0019	Diaminopimelate decarboxylase	lysA	71.8972	6.72876	0.0935886
MA0727	L	arCOG00305	COG1796	DNA polymerase/3'-5' exonuclease PolX	-	57.197	1.14891	0.0200868
MA0728	L	arCOG05256	COG1793	ATP-dependent DNA ligase	lig	57.308	3.48311	0.0607788
MA0729	-	-	-	-	-	91.5812	4.86514	0.0531237
MA0730	-	-	-	-	-	70.1271	1.22619	0.0174853
MA0731	-	-	-	-	-	65.2206	3.67898	0.0564083
MA0732	T	arCOG03200	COG4978	Bacterial effector-binding domain	-	65.971	3.68243	0.0558189
MA0733	T	arCOG03200	COG4978	Bacterial effector-binding domain	-	55.9515	2.68397	0.0479696
MA0734	O	arCOG03580	COG2020	Protein-S-isoprenylcysteine O-methyltransferase Ste14	-	50.8289	3.21616	0.0632742
MA0735	Q	arCOG00777	COG2050	Acyl-coenzyme A thioesterase PaaI, contains HGG motif	paaI	78.2323	3.20427	0.0409584
MA0736	Q	arCOG01659	COG0412	Dienelactone hydrolase	-	55.8492	4.35912	0.0780516
MA0737	-	-	-	-	-	56.7906	2.95902	0.052104
MA0738	-	-	-	-	-	69.3111	3.50871	0.0506226
MA0739	S	arCOG00528	COG5015	Uncharacterized protein, pyridoxamine 5'-phosphate oxidase (PNPOx-like) family	-	70.468	3.40074	0.0482593
MA0740	-	-	-	-	-	63.8014	4.57897	0.0717692
MA0741	-	-	-	-	-	63.7879	2.83457	0.0444374
MA0742	-	-	-	-	-	62.7187	1.89317	0.0301851
MA0743	K	arCOG00732	COG1846	DNA-binding transcriptional regulator, MarR family	-	65.5433	3.49767	0.0533642
MA0744	T	arCOG03591	COG2334	Ser/Thr protein kinase RdoA involved in Cpx stress response, MazF antagonist	-	58.0404	3.98817	0.0687137
MA0745	-	-	-	-	-	56.5621	3.30489	0.0584294
MA0746	P	arCOG02021	COG0607	Rhodanese-related sulfurtransferase	-	60.396	2.98575	0.0494362
MA0747	C	arCOG00570	COG0644	Dehydrogenase (flavoprotein)	-	81.9486	0.920576	0.0112336
MA0748	Q	arCOG05007	COG0424	Predicted house-cleaning NTP pyrophosphatase, Maf/HAM1 superfamily	-	52.2571	3.17425	0.0607429
MA0749	J	arCOG00486	COG0215	Cysteinyl-tRNA synthetase	cysS	80.0708	6.05994	0.0756823
MA0750	K	arCOG07512	COG4742	Predicted transcriptional regulator, contains HTH domain	-	78.0548	6.48386	0.083068
MA0751	-	-	-	-	-	59.243	2.79566	0.0471897
MA0752	R	arCOG05159	COG1750	Predicted archaeal serine protease, S18 family	-	51.4368	12.6573	0.246074
MA0753	-	-	-	-	-	53.9962	1.62804	0.030151
MA0754	-	-	-	-	-	59.3577	2.2665	0.0381838
MA0755	MR	arCOG07805	COG3049	Penicillin V acylase or related amidase, Ntn superfamily	-	48.9887	3.29776	0.0673168
MA0756	-	-	-	-	-	52.473	3.44443	0.065642
MA0757	R	arCOG01150	COG1407	Metallophosphoesterase superfamily enzyme	-	68.8394	2.83283	0.0411512
MA0758	T	arCOG02361	COG3920	Two-component sensor histidine kinase, HisKA and HATPase domains	-	75.6478	6.52314	0.0862303
MA0759	T	arCOG02361	COG3920	Two-component sensor histidine kinase, HisKA and HATPase domains	-	59.8261	3.04927	0.0509689
MA0760	J	arCOG00408	COG1190	Lysyl-tRNA synthetase (class II)	lysS	76.8842	6.32355	0.0822477
MA0761	R	arCOG00691	COG1574	Predicted amidohydrolase YtcJ	aepA	53.511	2.64417	0.0494135
MA0762	L	arCOG00557	COG1201	Lhr-like helicase	-	61.7984	2.4358	0.0394153
MA0763	-	-	-	-	-	79.8037	1.88431	0.0236118
MA0764	V	arCOG05207	COG1598	Predicted nuclease of the RNAse H fold, HicB family	-	57.8354	3.95836	0.0684417
MA0765	R	arCOG08222	COG1724	Predicted RNA binding protein YcfA, dsRBD-like fold, HicA-like mRNA interferase family	-	63.1243	3.56954	0.0565479
MA0766	R	arCOG01206	COG1669	Predicted nucleotidyltransferase	-	80.4984	4.8726	0.0605305
MA0767	S	arCOG05024	COG2361	Uncharacterized conserved protein, contains HEPN domain	-	71.2978	4.20409	0.0589652
MA0768	-	-	-	-	-	68.4545	2.2693	0.0331505
MA0769	H	arCOG01779	COG2226	Ubiquinone/menaquinone biosynthesis C-methylase UbiE	-	65.754	2.31405	0.0351925
MA0771	CR	arCOG05990	COG0604	NADPH:quinone reductase or related Zn-dependent oxidoreductase	-	58.3862	2.89702	0.0496182
MA0772	S	arCOG06459	COG3339	Uncharacterized membrane protein YkvA, DUF1232 family	-	66.9123	3.41361	0.0510162
MA0773	CR	arCOG05990	COG0604	NADPH:quinone reductase or related Zn-dependent oxidoreductase	-	57.2772	3.30155	0.0576417
MA0774	-	-	-	-	-	60.8134	3.2764	0.0538763
MA0775	E	arCOG00830	COG1247	L-amino acid N-acyltransferase YncA	-	64.5474	2.97589	0.0461039
MA0777	T	arCOG02369	COG0642	Signal transduction histidine kinase	-	56.8011	2.5687	0.0452228
MA0778	-	-	-	-	-	64.7844	2.49947	0.0385813
MA0779	H	arCOG03325	COG0407	Uroporphyrinogen-III decarboxylase	cmtM	70.2921	3.9775	0.0565853
MA0780	GER	arCOG04963	COG0697	Permease of the drug/metabolite transporter (DMT) superfamily	-	56.1428	1.89705	0.0337898
MA0781	R	arCOG03005	COG4997	Predicted house-cleaning noncanonical NTP pyrophosphatase, all-alpha NTP-PPase (MazG) superfamily	-	65.0707	3.13725	0.0482129
MA0782	E	arCOG04546	COG1246	N-acetylglutamate synthase or related acetyltransferase, GNAT family	-	70.3555	1.83982	0.0261504
MA0783	U	arCOG03382	COG0823	Periplasmic component of the Tol biopolymer transport system	-	66.7922	13.3801	0.200325
MA0784	R	arCOG03107	COG1739	Putative translation regulator, IMPACT (imprinted ancient) protein family	-	62.3525	2.28607	0.0366637
MA0785	T	-	COG4585	Signal transduction histidine kinase	-	38.0723	6.96258	0.182878
MA0786	-	-	-	-	-	70.6179	5.20659	0.073729
MA0787	E	arCOG01798	COG0765	ABC-type amino acid transport system, permease component	glnP	64.7025	4.49932	0.0695387
MA0788	E	arCOG00923	COG1126	ABC-type polar amino acid transport system, ATPase component	glnQ	60.3329	2.77685	0.0460256
MA0789	E	arCOG00923	COG1126	ABC-type polar amino acid transport system, ATPase component	-	57.5984	3.39676	0.0589731
MA0790	H	arCOG00477	COG0382	4-hydroxybenzoate polyprenyltransferase	ubiA	84.6049	1.22655	0.0144974
MA0791	H	arCOG00477	COG0382	4-hydroxybenzoate polyprenyltransferase	ubiA	53.3932	2.57818	0.0482866
MA0792	E	arCOG03109	COG1834	N-Dimethylarginine dimethylaminohydrolase	arcA	59.0477	2.04974	0.0347133
MA0793	R	arCOG06722	COG4301	Uncharacterized conserved protein, contains predicted SAM-dependent methyltransferase domain	-	60.3455	2.46952	0.0409229
MA0794	R	arCOG00941	COG0535	Radical SAM superfamily enzyme, MoaA/NifB/PqqE/SkfB family	-	77.7595	3.92523	0.050479
MA0795	L	arCOG06899	COG1533	DNA repair photolyase	-	58.1812	3.16519	0.0544023
MA0796	R	arCOG02150	COG0599	Uncharacterized conserved protein YurZ, alkylhydroperoxidase/carboxymuconolactone decarboxylase family	-	102.597	5.89763	0.0574837
MA0797	GM	arCOG02877	COG0726	Peptidoglycan/xylan/chitin deacetylase, PgdA/CDA1 family	-	59.9142	2.79241	0.0466068
MA0798	M	arCOG12808	COG0438	Glycosyltransferase involved in cell wall bisynthesis	-	60.9539	2.2715	0.0372659
MA0799	S	arCOG00901	COG0392	Uncharacterized membrane protein YbhN, UPF0104 family	-	53.1578	2.93057	0.0551297
MA0800	C	arCOG02920	COG3794	Plastocyanin	-	83.9349	3.75634	0.044753
MA0801	-	-	-	-	-	68.8801	3.89326	0.0565223
MA0802	K	arCOG07512	COG4742	Predicted transcriptional regulator, contains HTH domain	-	109.753	6.46074	0.058866
MA0803	K	arCOG07512	COG4742	Predicted transcriptional regulator, contains HTH domain	-	78.8951	1.0062	0.0127536
MA0804	H	arCOG01779	COG2226	Ubiquinone/menaquinone biosynthesis C-methylase UbiE	-	78.1298	3.0919	0.0395738
MA0805	P	arCOG01480	COG0053	Divalent metal cation (Fe/Co/Zn/Cd) transporter	czcD	56.3688	2.63137	0.0466814
MA0806	-	-	-	-	-	80.526	8.28881	0.102933
MA0807	O	arCOG02077	COG0822	NifU homolog involved in Fe-S cluster formation	-	68.4218	2.68715	0.0392733
MA0808	E	arCOG00066	COG1104	Cysteine sulfinate desulfinase/cysteine desulfurase or related enzyme	-	76.2221	7.06178	0.0926475
MA0809	C	arCOG02064	COG2210	Peroxiredoxin family protein	-	71.9909	5.03814	0.0699829
MA0810	O	arCOG07004	COG0425	TusA-related sulfurtransferase	-	56.3536	1.63291	0.0289762
MA0811	FGR	arCOG00419	COG0537	Diadenosine tetraphosphate (Ap4A) hydrolase or other HIT family hydrolase	hit	82.7292	5.8663	0.0709097
MA0812	-	-	-	-	-	54.8948	4.14505	0.0755091
MA0813	O	arCOG03549	COG1572	Serine protease, subtilase family	-	87.3162	2.78844	0.0319349
MA0814	-	-	-	-	-	85.5457	12.7254	0.148756
MA0815	J	arCOG01886	COG0162	Tyrosyl-tRNA synthetase	tyrS	78.1999	11.703	0.149655
MA0816	J	arCOG03218	COG4021	tRNA(His) 5'-end guanylyltransferase	-	52.9731	11.1745	0.210947
MA0817	J	arCOG03218	COG4021	tRNA(His) 5'-end guanylyltransferase	-	65.1143	7.14714	0.109763
MA0818	R	arCOG02155	COG1873	Sporulation protein YlmC, PRC-barrel domain family	-	101.906	8.03561	0.0788535
MA0819	C	arCOG00246	COG0039	Malate/lactate dehydrogenase	-	118.096	2.6183	0.022171
MA0820	R	arCOG03131	COG3359	Uncharacterized conserved protein YprB, contains RNaseH-like and TPR domains	-	51.1613	5.66875	0.110802
MA0821	G	arCOG02602	COG2140	Oxalate decarboxylase/archaeal phosphoglucose isomerase, cupin superfamily	-	107.283	6.37469	0.0594192
MA0822	K	arCOG02710	COG1693	Repressor of nif and glnA expression	-	84.919	8.12911	0.0957278
MA0823	L	arCOG05692	COG0608	Single-stranded DNA-specific exonuclease, DHH superfamily, may be involved in archaeal DNA replication intiation	recJ	74.1108	3.64648	0.0492031
MA0824	-	-	-	-	-	107.434	4.9606	0.0461736
MA0825	-	-	-	-	-	74.4622	0.60969	0.00818792
MA0826	KB	arCOG01361	COG1243	Histone acetyltransferase, component of the RNA polymerase elongator complex	hat	51.5968	7.48647	0.145096
MA0827	-	-	-	-	-	138.676	6.53435	0.0471194
MA0828	-	-	-	-	-	49.236	1.74623	0.0354665
MA0830	-	-	-	-	-	153.712	31.9491	0.207851
MA0831	X	arCOG03506	COG3293	Transposase	-	61.7756	3.06923	0.0496835
MA0832	C	arCOG00097	COG2218	Formylmethanofuran dehydrogenase subunit C	fwdC	68.3222	6.0505	0.0885582
MA0833	C	arCOG04461	COG1229	Formylmethanofuran dehydrogenase subunit A	fwdA	73.5413	9.1555	0.124495
MA0834	C	arCOG01498	COG1029	Formylmethanofuran dehydrogenase subunit B	fwdB	68.5301	13.6652	0.199405
MA0835	C	arCOG02674	COG1153	Formylmethanofuran dehydrogenase subunit D	fwuD	68.4469	11.0396	0.161287
MA0836	-	-	-	-	-	107.385	6.76267	0.0629761
MA0837	-	-	-	-	-	69.2723	3.55913	0.0513788
MA0838	-	-	-	-	-	64.9519	2.57331	0.0396187
MA0839	K	arCOG08182	COG1595	DNA-directed RNA polymerase specialized sigma subunit, sigma24 family	-	70.002	3.56749	0.0509626
MA0840	E	arCOG01536	COG0747	ABC-type transport system, periplasmic component	dppA	52.1822	4.79349	0.0918605
MA0841	H	arCOG01779	COG2226	Ubiquinone/menaquinone biosynthesis C-methylase UbiE	-	49.2373	3.14636	0.0639019
MA0842	EP	arCOG00751	COG0601	ABC-type dipeptide/oligopeptide/nickel transport system, permease component	oppB	47.6092	2.39049	0.0502106
MA0843	EP	arCOG00750	COG1173	ABC-type dipeptide/oligopeptide/nickel transport system, permease component	dppC	54.2004	3.22101	0.0594278
MA0844	O	arCOG00185	COG1123	ABC-type glutathione transport system ATPase component, contains duplicated ATPase domain	-	52.1529	2.82828	0.0542307
MA0845	V	arCOG00189	COG1131	ABC-type multidrug transport system, ATPase component	-	54.3295	2.81938	0.0518942
MA0846	GM	arCOG04339	COG1682	ABC-type polysaccharide/polyol phosphate export permease	-	52.1269	3.75192	0.0719766
MA0847	H	arCOG03325	COG0407	Uroporphyrinogen-III decarboxylase	mtbA	76.7126	0.819648	0.0106847
MA0848	-	-	-	-	-	227.788	70.4162	0.30913
MA0849	S	arCOG02036	COG3894	Uncharacterized 2Fe-2 and 4Fe-4S clusters-containing protein, contains DUF4445 domain	-	440.741	179.158	0.406492
MA0850	S	arCOG03509	COG3291	PKD repeat	-	60.9928	2.74257	0.0449655
MA0851	S	arCOG03509	COG3291	PKD repeat	-	58.3343	2.87239	0.0492402
MA0852	O	arCOG02443	COG1277	ABC-type transport system involved in multi-copper enzyme maturation, permease component	bcrB	61.9023	2.9438	0.0475556
MA0853	V	arCOG00189	COG1131	ABC-type multidrug transport system, ATPase component	bcrA	70.2699	1.45574	0.0207164
MA0854	E	arCOG04546	COG1246	N-acetylglutamate synthase or related acetyltransferase, GNAT family	-	64.6242	3.42425	0.0529871
MA0855	H	arCOG03325	COG0407	Uroporphyrinogen-III decarboxylase	mtaA	101.189	4.74844	0.0469265
MA0860	-	-	-	-	-	65.6165	3.35465	0.0511251
MA0861	-	-	-	-	-	62.508	4.14049	0.0662393
MA0862	K	arCOG07512	COG4742	Predicted transcriptional regulator, contains HTH domain	-	86.8329	1.53114	0.0176332
MA0863	T	arCOG02369	COG0642	Signal transduction histidine kinase	-	42.534	8.46816	0.199092
MA0864	T	arCOG02367	COG2202	PAS domain	-	65.6679	12.6121	0.192058
MA0865	-	-	-	-	-	59.1225	3.08682	0.0522105
MA0866	P	arCOG00320	COG0704	Phosphate uptake regulator	-	77.984	12.0901	0.155034
MA0867	V	arCOG01463	COG0842	ABC-type multidrug transport system, permease component	-	66.3896	4.28311	0.0645148
MA0868	V	arCOG00189	COG1131	ABC-type multidrug transport system, ATPase component	-	60.1787	1.93933	0.0322263
MA0869	H	arCOG02252	COG0619	Energy-coupling factor transporter transmembrane protein EcfT	cbiQ	59.0968	1.91103	0.0323374
MA0870	PR	arCOG00188	COG1122	Energy-coupling factor transporter ATP-binding protein EcfA2	-	54.6301	3.14203	0.0575147
MA0871	P	arCOG00359	COG0370	Fe2+ transport system protein B	-	53.2196	2.97277	0.0558587
MA0872	H	arCOG03022	COG1429	Cobalamin biosynthesis protein CobN, Mg-chelatase	cobN	51.862	3.17393	0.0611995
MA0873	M	arCOG02482	COG1520	Outer membrane protein assembly factor BamB, contains PQQ-like beta-propeller repeat	-	53.1507	2.92685	0.055067
MA0874	R	arCOG02561	COG2319	WD40 repeat	-	56.615	3.70071	0.0653662
MA0875	-	-	-	-	-	57.5997	3.40735	0.0591557
MA0876	-	-	-	-	-	56.6355	3.68814	0.0651207
MA0877	H	arCOG00438	COG1239	Mg-chelatase subunit ChlI	-	54.0254	2.99076	0.0553583
MA0878	E	arCOG00184	COG4608	ABC-type oligopeptide transport system, ATPase component	-	60.1366	3.29129	0.0547303
MA0879	EP	arCOG05410	COG0444	ABC-type dipeptide/oligopeptide/nickel transport system, ATPase component	-	58.3181	1.9135	0.0328114
MA0880	EP	arCOG00750	COG1173	ABC-type dipeptide/oligopeptide/nickel transport system, permease component	-	55.3773	2.28591	0.0412788
MA0881	EP	arCOG00751	COG0601	ABC-type dipeptide/oligopeptide/nickel transport system, permease component	-	50.0326	2.84365	0.0568358
MA0882	H	arCOG03022	COG1429	Cobalamin biosynthesis protein CobN, Mg-chelatase	cobN	57.7484	1.78342	0.0308826
MA0883	E	arCOG01536	COG0747	ABC-type transport system, periplasmic component	-	69.4077	1.73913	0.0250567
MA0884	-	-	-	-	-	64.8537	2.41488	0.0372359
MA0885	L	arCOG00329	COG0417	DNA polymerase elongation subunit (family B)	-	40.0953	10.135	0.252772
MA0886	-	-	-	-	-	51.1604	2.56486	0.0501337
MA0888	P	arCOG00167	COG0573	ABC-type phosphate transport system, permease component	pstC	57.6424	3.68994	0.0640144
MA0889	P	arCOG00168	COG0581	ABC-type phosphate transport system, permease component	pstA	54.2179	3.51275	0.0647896
MA0890	P	arCOG00231	COG1117	ABC-type phosphate transport system, ATPase component	pstB	54.0323	0.559786	0.0103602
MA0891	P	arCOG00320	COG0704	Phosphate uptake regulator	phoU	53.3444	2.98174	0.0558961
MA0892	F	arCOG00689	COG0044	Dihydroorotase or related cyclic amidohydrolase	pyrC	70.3216	4.82571	0.0686235
MA0893	L	arCOG02840	COG0415	Deoxyribodipyrimidine photolyase	-	50.8915	15.3689	0.301994
MA0894	T	arCOG01180	COG1718	Serine/threonine-protein kinase RIO1	-	81.4477	16.2228	0.199181
MA0895	J	arCOG01179	COG0361	Translation initiation factor IF-1	eif1A	105.885	14.3624	0.135642
MA0900	-	-	-	-	-	117.155	16.7726	0.143165
MA0901	R	arCOG04466	COG0733	Na+-dependent transporter, SNF family	-	67.1034	2.43237	0.0362481
MA0902	K	arCOG04061	COG1308	Transcription factor homologous to NACalpha-BTF3	nac	48.5301	11.9143	0.245503
MA0903	O	arCOG06600	COG0316	Fe-S cluster assembly iron-binding protein IscA	-	67.3138	14.5912	0.216763
MA0904	-	-	-	-	-	76.487	8.33294	0.108946
MA0905	G	arCOG03287	COG3408	Glycogen debranching enzyme (alpha-1,6-glucosidase)	-	78.8394	4.33921	0.0550386
MA0906	S	arCOG03509	COG3291	PKD repeat	-	59.4236	3.20722	0.0539722
MA0908	E	arCOG02676	COG0139	Phosphoribosyl-AMP cyclohydrolase	-	76.3786	1.77226	0.0232036
MA0909	R	arCOG04116	COG1855	Predicted ATPase, PilT family	-	44.1403	3.35096	0.075916
MA0910	-	-	-	-	-	53.0685	3.25176	0.0612749
MA0911	-	-	-	-	-	61.7006	3.00608	0.0487205
MA0912	-	-	-	-	-	64.8313	3.73675	0.057638
MA0913	E	arCOG00089	COG0118	Imidazoleglycerol phosphate synthase glutamine amidotransferase subunit HisH	hisH	94.0818	3.13359	0.033307
MA0914	O	arCOG00637	COG1973	Hydrogenase maturation factor HypE	-	62.7098	7.65593	0.122085
MA0915	O	arCOG01910	COG1030	Membrane-bound serine protease (ClpP class)	nfeD	49.4294	3.25165	0.0657837
MA0916	O	arCOG01915	COG0330	Regulator of protease activity HflC, stomatin/prohibitin superfamily	-	52.1094	15.829	0.303764
MA0917	L	arCOG00429	COG1107	Archaea-specific RecJ-like exonuclease, contains DnaJ-type Zn finger domain	-	85.6204	10.9695	0.128118
MA0918	J	arCOG00833	COG0456	Ribosomal protein S18 acetylase RimI and related acetyltransferases	-	65.8043	1.51232	0.0229822
MA0919	F	arCOG00028	COG0856	Orotate phosphoribosyltransferase homolog	-	98.6104	13.069	0.132532
MA0920	J	arCOG00721	COG1439	rRNA maturation endonuclease Nob1	-	28.9785	3.95943	0.136633
MA0922	-	-	-	-	-	100.25	5.61468	0.056007
MA0923	J	arCOG04154	COG2007	Ribosomal protein S8E	-	178.467	24.6034	0.137859
MA0924	K	arCOG08032	COG1522	DNA-binding transcriptional regulator, Lrp family	lrp	63.1446	18.5147	0.293211
MA0925	E	arCOG04897	COG0436	Aspartate/methionine/tyrosine aminotransferase	tyrB	57.2498	15.4659	0.270147
MA0926	K	arCOG05425	COG3355	Predicted transcriptional regulator	-	43.9758	7.53075	0.171248
MA0927	R	arCOG00995	COG1549	Predicted RNA-binding protein, contains uracil-DNA-glycosylase-like and PUA domains	-	149.781	37.1473	0.248011
MA0928	-	-	-	-	-	62.0896	3.07026	0.0494489
MA0929	-	-	-	-	-	52.8957	4.06082	0.0767704
MA0930	-	-	-	-	-	41.8623	1.28599	0.0307194
MA0931	C	arCOG02032	COG5012	Methanogenic corrinoid protein MtbC1	mttC	54.2601	2.57983	0.0475456
MA0932	H	arCOG03405	COG5598	Trimethylamine:corrinoid methyltransferase	mttB	60.2209	1.78265	0.0296019
MA0933	-	-	-	-	mtbB	59.0568	2.97782	0.0504229
MA0934	C	arCOG02032	COG5012	Methanogenic corrinoid protein MtbC1	mtbC	56.2778	3.72823	0.0662469
MA0935	-	-	-	-	-	64.9628	3.15723	0.0486006
MA0936	O	arCOG01716	COG0719	Fe-S cluster assembly scaffold protein SufB	-	89.175	3.09205	0.034674
MA0937	O	arCOG04236	COG0396	Fe-S cluster assembly ATPase SufC	sufC	59.1924	1.95426	0.0330153
MA0938	H	arCOG01871	COG2266	GTP:adenosylcobinamide-phosphate guanylyltransferase	cobY	68.2912	6.33441	0.0927559
MA0939	H	arCOG04338	COG0368	Cobalamin synthase	cobS	71.4	6.02314	0.0843577
MA0940	I	arCOG01869	COG1267	Phosphatidylglycerophosphatase A	-	83.2971	7.06223	0.0847836
MA0941	H	arCOG04274	COG1270	Cobalamin biosynthesis protein CobD/CbiB	cobD	61.19	5.11984	0.0836712
MA0942	E	arCOG04273	COG0079	Histidinol-phosphate/aromatic aminotransferase or cobyric acid decarboxylase	hisC	37.0308	9.29361	0.25097
MA0943	J	arCOG00404	COG0124	Histidyl-tRNA synthetase	hisS	80.7347	5.74137	0.071114
MA0944	X	arCOG03513	COG3666	Transposase	-	82.226	2.46766	0.0300107
MA0945	-	-	-	-	-	55.5666	2.48162	0.0446603
MA0946	-	-	-	-	-	53.8757	3.30287	0.0613054
MA0947	-	-	-	-	-	47.0469	4.08155	0.086755
MA0948	-	-	-	-	-	56.7515	2.6067	0.0459317
MA0949	J	arCOG04185	COG0184	Ribosomal protein S15P/S13E	rps15p	64.4802	17.9975	0.279116
MA0950	PH	arCOG00198	COG1120	ABC-type cobalamin/Fe3+-siderophores transport system, ATPase component	-	66.6618	4.58887	0.0688381
MA0951	P	arCOG01007	COG0609	ABC-type Fe3+-siderophore transport system, permease component	hemU	55.6177	2.96394	0.0532912
MA0952	P	arCOG04233	COG0614	ABC-type Fe3+-hydroxamate transport system, periplasmic component	-	60.3551	2.44844	0.0405673
MA0953	D	arCOG14071	COG0206	Cell division GTPase FtsZ	-	61.5319	2.54114	0.0412979
MA0954	-	-	-	-	-	64.8295	3.261	0.0503012
MA0955	H	arCOG01483	COG0157	Nicotinate-nucleotide pyrophosphorylase	nadC	76.168	5.35432	0.0702962
MA0956	H	arCOG02172	COG0720	6-pyruvoyl-tetrahydropterin synthase	ptpS	62.7612	1.56618	0.0249547
MA0957	S	arCOG02511	COG5563	Uncharacterized membrane protein	-	65.2946	3.13841	0.0480654
MA0958	R	arCOG00254	COG1712	Predicted dinucleotide-utilizing enzyme	-	75.3782	15.0096	0.199123
MA0959	H	arCOG04459	COG0379	Quinolinate synthase	nadA	73.21	13.0212	0.177861
MA0960	J	-	COG5271	Midasin, AAA ATPase with vWA domain, involved in ribosome maturation	-	80.4578	2.45398	0.0305002
MA0961	H	arCOG00477	COG0382	4-hydroxybenzoate polyprenyltransferase	ubiA	60.5794	2.64524	0.0436657
MA0962	H	arCOG01678	COG1812	Archaeal S-adenosylmethionine synthetase	mat	67.4297	4.07566	0.0604431
MA0963	R	arCOG00720	COG1458	Predicted DNA-binding protein containing PIN domain, UPF0278 family	-	52.2276	9.82259	0.188073
MA0964	-	-	-	-	-	159.287	26.18	0.164357
MA0965	O	-	COG3118	Negative regulator of GroEL, contains thioredoxin-like and TPR-like domains	-	70.3429	2.86096	0.0406716
MA0966	P	arCOG04953	COG0390	ABC-type iron transport system FetAB, permease component	-	57.5271	3.97896	0.0691668
MA0968	OJ	arCOG04142	COG1899	Deoxyhypusine synthase	-	55.518	7.32397	0.131921
MA0969	F	arCOG00081	COG0284	Orotidine-5'-phosphate decarboxylase	-	53.4756	7.12715	0.133279
MA0970	T	arCOG02361	COG3920	Two-component sensor histidine kinase, HisKA and HATPase domains	-	64.5675	2.2108	0.0342401
MA0971	P	arCOG01868	COG0735	Fe2+ or Zn2+ uptake regulation protein	fur	79.1497	1.02407	0.0129384
MA0972	P	arCOG04487	COG0376	Catalase (peroxidase I)	-	101.739	9.82607	0.0965815
MA0973	-	-	-	-	-	68.3993	2.4388	0.0356554
MA0974	L	arCOG04582	COG0389	Nucleotidyltransferase/DNA polymerase involved in DNA repair	-	57.4911	2.29015	0.0398348
MA0975	C	arCOG01549	COG3259	Coenzyme F420-reducing hydrogenase, alpha subunit	frhA	74.0785	6.53906	0.088272
MA0976	C	arCOG04429	COG0680	Ni,Fe-hydrogenase maturation factor	frhD	78.5592	12.2254	0.15562
MA0977	C	arCOG02473	COG1941	Coenzyme F420-reducing hydrogenase, gamma subunit	frhG	36.5114	3.81264	0.104423
MA0978	C	arCOG02653	COG1035	Coenzyme F420-reducing hydrogenase, beta subunit	frhB	72.8326	5.39474	0.0740703
MA0979	-	-	-	-	-	82.573	1.60537	0.0194419
MA0980	-	-	-	-	-	83.8041	3.10474	0.0370476
MA0981	V	arCOG12681	COG2026	mRNA-degrading endonuclease RelE, toxin component of the RelBE toxin-antitoxin system	-	79.73	4.7162	0.0591521
MA0982	R	arCOG02731	COG1487	Predicted nucleic acid-binding protein, contains PIN domain	-	83.0754	1.52834	0.0183971
MA0983	-	-	-	-	-	61.1042	1.91541	0.0313466
MA0984	X	arCOG03900	COG3385	IS4 transposase	-	69.8553	3.70416	0.0530262
MA0985	-	-	-	-	-	78.7887	2.34749	0.0297948
MA0986	S	arCOG01667	COG3369	Uncharacterized protein, contains Zn-finger domain of CDGSH type	-	69.7485	4.25248	0.0609687
MA0987	O	arCOG00607	COG1994	Zn-dependent protease (includes SpoIVFB)	-	77.0123	3.02137	0.0392323
MA0988	R	arCOG05059	COG0727	Fe-S-cluster containining protein	-	64.6003	2.30047	0.0356109
MA0989	T	arCOG03200	COG4978	Bacterial effector-binding domain	-	79.7528	2.72178	0.0341277
MA0990	GM	arCOG02877	COG0726	Peptidoglycan/xylan/chitin deacetylase, PgdA/CDA1 family	-	61.4764	3.28144	0.0533773
MA0991	R	arCOG03106	COG3631	Ketosteroid isomerase-related protein	-	56.9001	3.24057	0.056952
MA0992	-	-	-	-	-	53.5506	3.98717	0.0744561
MA0993	HR	arCOG07416	COG0596	Pimeloyl-ACP methyl ester carboxylesterase	-	55.8649	1.61957	0.0289908
MA0994	HR	arCOG07416	COG0596	Pimeloyl-ACP methyl ester carboxylesterase	-	56.583	3.36379	0.0594487
MA0995	R	arCOG06724	COG3910	Predicted ATPase	-	79.2466	3.1857	0.0401999
MA0996	H	-	COG2227	2-polyprenyl-3-methyl-5-hydroxy-6-metoxy-1,4-benzoquinol methylase	-	87.0452	2.16928	0.0249213
MA0998	-	-	-	-	-	72.9724	1.69747	0.0232618
MA0999	H	-	COG2227	2-polyprenyl-3-methyl-5-hydroxy-6-metoxy-1,4-benzoquinol methylase	-	118.069	8.20598	0.0695016
MA1000	O	arCOG03580	COG2020	Protein-S-isoprenylcysteine O-methyltransferase Ste14	-	89.7716	5.48814	0.0611345
MA1001	C	arCOG01749	COG0114	Fumarate hydratase class II	fumC	62.5781	2.37465	0.037947
MA1002	C	arCOG00853	COG0281	Malic enzyme	-	60.753	1.08068	0.0177882
MA1003	C	arCOG00615	COG1902	2,4-dienoyl-CoA reductase or related NADH-dependent reductase, Old Yellow Enzyme (OYE) family	-	57.5562	3.27693	0.0569345
MA1004	-	-	-	-	-	68.9758	2.98649	0.0432976
MA1005	P	arCOG01868	COG0735	Fe2+ or Zn2+ uptake regulation protein	fur	234.981	12.3864	0.0527124
MA1006	C	arCOG02721	COG1271	Cytochrome bd-type quinol oxidase, subunit 1	cydA	104.328	7.52895	0.072166
MA1007	C	arCOG04791	COG1294	Cytochrome bd-type quinol oxidase, subunit 2	cydB	82.5613	3.45986	0.0419066
MA1008	J	arCOG01742	COG1503	Peptide chain release factor 1 (eRF1)	erf1	69.5411	1.70826	0.0245648
MA1009	X	arCOG09938	COG0675	Transposase	-	95.6287	6.91403	0.0723008
MA1011	C	arCOG01979	COG1456	CO dehydrogenase/acetyl-CoA synthase gamma subunit (corrinoid Fe-S protein)	cdhE	71.5439	7.57912	0.105937
MA1012	C	arCOG01980	COG2069	CO dehydrogenase/acetyl-CoA synthase delta subunit (corrinoid Fe-S protein)	cdhD	64.831	9.56044	0.147467
MA1013	O	arCOG00587	COG3640	CO dehydrogenase nickel-insertion accessory protein CooC1	cooC	81.3002	7.38405	0.0908245
MA1014	C	arCOG04360	COG1614	CO dehydrogenase/acetyl-CoA synthase beta subunit	cdhC	62.779	4.64964	0.0740636
MA1015	C	arCOG04408	COG1880	CO dehydrogenase/acetyl-CoA synthase epsilon subunit	cdhB	60.7717	7.99229	0.131513
MA1016	C	arCOG02428	COG1152	CO dehydrogenase/acetyl-CoA synthase alpha subunit	cdhA	59.0889	7.91509	0.133952
MA1017	R	arCOG02239	COG1342	Predicted DNA-binding protein, UPF0251 family	-	58.0879	9.04532	0.155718
MA1018	G	arCOG00493	COG0057	Glyceraldehyde-3-phosphate dehydrogenase/erythrose-4-phosphate dehydrogenase	gap	64.5825	2.14509	0.0332147
MA1019	C	arCOG01068	COG1249	Pyruvate/2-oxoglutarate dehydrogenase complex, dihydrolipoamide dehydrogenase (E3) component or related enzyme	-	57.7027	3.03882	0.0526634
MA1020	M	-	COG3264	Small-conductance mechanosensitive channel	-	61.7857	2.71423	0.0439297
MA1021	O	arCOG00587	COG3640	CO dehydrogenase nickel-insertion accessory protein CooC1	-	59.1882	4.49852	0.0760037
MA1022	C	arCOG01612	COG4231	TPP-dependent indolepyruvate ferredoxin oxidoreductase, alpha subunit	-	65.297	13.1502	0.20139
MA1023	C	arCOG01600	COG1014	Pyruvate:ferredoxin oxidoreductase or related 2-oxoacid:ferredoxin oxidoreductase, gamma subunit	-	54.6379	11.4351	0.209289
MA1024	X	arCOG03474	COG5421	Transposase	-	67.3742	3.56833	0.0529628
MA1025	X	arCOG03474	COG5421	Transposase	-	72.9913	2.88175	0.0394807
MA1026	X	arCOG03474	COG5421	Transposase	-	76.862	2.03288	0.0264484
MA1027	IQ	arCOG09600	COG0236	Acyl carrier protein	-	77.9411	1.80774	0.0231937
MA1028	IQ	arCOG00857	COG0318	Acyl-CoA synthetase (AMP-forming)/AMP-acid ligase II	-	67.5498	1.67888	0.024854
MA1029	J	arCOG00044	COG0037	tRNA(Ile)-lysidine synthase TilS/MesJ	-	68.7473	2.65413	0.038607
MA1030	H	arCOG00069	COG0171	NH3-dependent NAD+ synthetase	nadE	68.0753	2.99954	0.0440621
MA1031	S	arCOG02446	COG2006	Uncharacterized conserved protein, DUF362 family	-	76.0441	3.33053	0.0437974
MA1032	R	arCOG01848	COG0110	Acetyltransferase (isoleucine patch superfamily)	-	110.456	3.84052	0.0347696
MA1033	-	-	-	-	-	80.1535	0.338034	0.00421733
MA1034	X	arCOG02125	COG2801	Transposase InsO and inactivated derivatives	-	63.1695	3.57442	0.0565845
MA1038	-	-	-	-	-	70.2248	2.52631	0.0359746
MA1039	-	-	-	-	-	76.4356	3.41902	0.0447308
MA1040	-	-	-	-	-	66.5926	2.3656	0.0355234
MA1041	-	-	-	-	-	95.3921	10.6837	0.111998
MA1042	-	-	-	-	-	118.435	11.7038	0.0988208
MA1043	P	arCOG06512	COG3420	Nitrous oxidase accessory protein NosD, contains tandem CASH domains	-	60.9842	3.179	0.0521282
MA1044	X	arCOG03506	COG3293	Transposase	-	70.8644	2.52372	0.0356133
MA1045	X	arCOG03513	COG3666	Transposase	-	76.9367	1.22488	0.0159206
MA1046	X	arCOG02133	COG1662	Transposase and inactivated derivatives, IS1 family	-	60.8192	2.20665	0.0362822
MA1047	X	arCOG03513	COG3666	Transposase	-	66.3341	3.64033	0.0548787
MA1049	L	arCOG06699	COG1484	DNA replication protein DnaC	istB	66.6325	2.84044	0.0426285
MA1050	X	arCOG02126	COG4584	Transposase	-	69.4528	2.18357	0.0314396
MA1051	X	arCOG02126	COG4584	Transposase	-	70.754	2.52009	0.0356176
MA1052	-	-	-	-	-	125.799	5.69347	0.0452583
MA1053	M	arCOG07183	COG2244	Membrane protein involved in the export of O-antigen and teichoic acid	-	67.4983	1.23075	0.0182338
MA1054	S	-	COG4906	Uncharacterized membrane protein	-	73.5369	2.46224	0.033483
MA1055	X	arCOG03474	COG5421	Transposase	-	67.3582	2.04887	0.0304175
MA1056	-	-	-	-	-	68.1153	4.22508	0.0620282
MA1057	X	arCOG02126	COG4584	Transposase	-	68.2646	1.98327	0.0290526
MA1059	-	-	-	-	-	76.5942	1.43649	0.0187545
MA1060	X	arCOG03474	COG5421	Transposase	-	69.3276	1.92168	0.0277187
MA1061	M	arCOG12808	COG0438	Glycosyltransferase involved in cell wall bisynthesis	-	82.3087	1.08316	0.0131597
MA1062	M	arCOG12808	COG0438	Glycosyltransferase involved in cell wall bisynthesis	-	76.9137	0.958358	0.0124602
MA1063	H	arCOG02622	COG1541	Phenylacetate-coenzyme A ligase PaaK, adenylate-forming domain family	capK	68.272	0.563741	0.00825729
MA1064	R	arCOG01395	COG1817	Predicted glycosyltransferase	-	74.0047	0.617625	0.00834576
MA1065	O	arCOG00976	COG2518	Protein-L-isoaspartate O-methyltransferase	-	63.8971	1.93344	0.0302587
MA1066	GM	arCOG02877	COG0726	Peptidoglycan/xylan/chitin deacetylase, PgdA/CDA1 family	-	76.248	1.18387	0.0155266
MA1067	GM	arCOG02877	COG0726	Peptidoglycan/xylan/chitin deacetylase, PgdA/CDA1 family	-	81.614	0.651898	0.00798757
MA1068	M	arCOG07240	COG0463	Glycosyltransferase involved in cell wall bisynthesis	-	88.0042	1.50385	0.0170884
MA1069	O	arCOG10178	COG1266	Membrane protease YdiL, CAAX protease family	-	67.5238	2.62282	0.0388428
MA1070	S	arCOG03232	COG5652	VanZ like family protein (function unknown)	-	62.1398	3.50305	0.0563736
MA1071	-	-	-	-	-	48.301	3.77095	0.0780721
MA1072	J	arCOG04070	COG0087	Ribosomal protein L3	rpl3p	34.2496	11.5313	0.336684
MA1073	J	arCOG04071	COG0088	Ribosomal protein L4	rpl4lp	51.3608	17.1568	0.334046
MA1074	J	arCOG04072	COG0089	Ribosomal protein L23	rplW	117.649	26.946	0.229037
MA1075	J	arCOG04067	COG0090	Ribosomal protein L2	rpl2p	47.4934	16.0725	0.338415
MA1076	J	arCOG04099	COG0185	Ribosomal protein S19	rps19p	20.9738	1.14036	0.0543708
MA1077	J	arCOG04098	COG0091	Ribosomal protein L22	rpl22p	60.5666	18.4639	0.304853
MA1078	J	arCOG04097	COG0092	Ribosomal protein S3	rps3p	30.3038	4.15688	0.137173
MA1079	J	arCOG00785	COG0255	Ribosomal protein L29	rpmC	22.3574	6.06313	0.271192
MA1080	J	arCOG00784	COG1588	RNase P/RNase MRP subunit p29	-	79.7872	19.5632	0.245192
MA1081	J	arCOG04096	COG0186	Ribosomal protein S17	rps17p	69.9556	22.354	0.319545
MA1082	J	arCOG04095	COG0093	Ribosomal protein L14	rpl14p	28.796	3.21872	0.111777
MA1083	J	arCOG04094	COG0198	Ribosomal protein L24	rpl24p	30.615	5.79403	0.189254
MA1084	J	arCOG04093	COG1471	Ribosomal protein S4E	-	46.8744	12.4866	0.266385
MA1085	J	arCOG04092	COG0094	Ribosomal protein L5	rpl5p	29.2957	2.90234	0.0990704
MA1086	J	arCOG00782	COG0199	Ribosomal protein S14	rps14P	57.4426	16.3672	0.284932
MA1087	J	arCOG04091	COG0096	Ribosomal protein S8	rps8p	138.594	9.53578	0.0688037
MA1088	J	arCOG04090	COG0097	Ribosomal protein L6P/L9E	rpl6p	76.7386	7.48383	0.0975237
MA1089	J	arCOG00781	COG1717	Ribosomal protein L32E	rpl32e	40.978	9.58134	0.233817
MA1090	J	arCOG04089	COG2147	Ribosomal protein L19E	rpl19e	28.6227	0.416844	0.0145634
MA1091	J	arCOG04088	COG0256	Ribosomal protein L18	rpl18p	30.8996	2.18791	0.0708072
MA1092	J	arCOG04087	COG0098	Ribosomal protein S5	rps5p	50.4161	11.4083	0.226283
MA1093	J	arCOG04086	COG1841	Ribosomal protein L30/L7E	rpl30p	38.0941	7.65641	0.200987
MA1094	J	arCOG00779	COG0200	Ribosomal protein L15	rpl15p	36.387	5.97196	0.164124
MA1095	U	arCOG04169	COG0201	Preprotein translocase subunit SecY	secY	74.2304	8.70599	0.117283
MA1096	F	arCOG01046	COG0563	Adenylate kinase or related kinase	adk	74.7731	17.4217	0.232994
MA1097	K	arCOG07495	COG1497	Predicted transcriptional regulator	-	126.139	5.10572	0.040477
MA1098	R	arCOG01849	COG0663	Carbonic anhydrase or acetyltransferase, isoleucine patch superfamily	camH	66.607	2.64551	0.0397182
MA1100	D	arCOG00369	COG1196	Chromosome segregation ATPase	-	80.3284	1.28026	0.0159378
MA1101	K	arCOG06838	COG0789	DNA-binding transcriptional regulator, MerR family	-	68.3091	2.01529	0.0295026
MA1102	O	arCOG03517	COG1262	Formylglycine-generating enzyme, required for sulfatase activity, contains SUMF1/FGE domain	-	56.4987	2.02596	0.0358585
MA1103	S	arCOG07287	COG1422	Uncharacterized archaeal membrane protein, DUF106 family, distantly related to YidC/Oxa1	-	132.867	14.8626	0.11186
MA1104	F	arCOG01037	COG1102	Cytidylate kinase	cmk	79.7226	14.7092	0.184505
MA1105	J	arCOG00987	COG0130	tRNA U55 pseudouridine synthase TruB, may also work on U342 of tmRNA	-	44.9202	9.00291	0.20042
MA1106	V	arCOG00189	COG1131	ABC-type multidrug transport system, ATPase component	-	73.2376	2.18224	0.0297968
MA1107	-	-	-	-	-	56.2755	2.726	0.0484402
MA1108	J	arCOG01722	COG0099	Ribosomal protein S13	rps13p	74.9464	14.9305	0.199215
MA1109	J	arCOG04239	COG0522	Ribosomal protein S4 or related protein	rps4p	51.0162	11.5504	0.226407
MA1110	J	arCOG04240	COG0100	Ribosomal protein S11	rps11p	74.4158	12.4323	0.167065
MA1114	R	arCOG00933	COG1964	Uncharacterized Fe-S cluster-containing enzyme, radical SAM superfamily	-	69.4456	2.80845	0.0404411
MA1115	-	-	-	-	-	78.8298	7.44879	0.0944921
MA1116	X	arCOG02125	COG2801	Transposase InsO and inactivated derivatives	-	65.0844	2.77336	0.0426117
MA1117	P	arCOG01477	COG1230	Co/Zn/Cd efflux system component	czcD	83.9324	0.559042	0.00666062
MA1118	V	arCOG02312	COG0577	ABC-type antimicrobial peptide transport system, permease component	-	66.887	2.45479	0.0367005
MA1119	S	arCOG02079	COG1361	Uncharacterized conserved protein	-	81.2146	1.75076	0.0215573
MA1120	M	arCOG03228	COG1136	ABC-type lipoprotein export system, ATPase component	-	87.7912	10.5077	0.11969
MA1121	V	arCOG01731	COG0534	Na+-driven multidrug efflux pump	-	60.5461	2.9083	0.0480345
MA1122	K	arCOG00732	COG1846	DNA-binding transcriptional regulator, MarR family	-	68.1765	2.14218	0.031421
MA1123	-	-	-	-	-	72.8772	2.83469	0.0388968
MA1124	-	-	-	-	-	71.3872	3.71175	0.0519947
MA1125	X	arCOG02125	COG2801	Transposase InsO and inactivated derivatives	-	68.8381	3.395	0.0493186
MA1126	S	arCOG03509	COG3291	PKD repeat	-	65.3352	2.79188	0.0427316
MA1127	H	arCOG01779	COG2226	Ubiquinone/menaquinone biosynthesis C-methylase UbiE	-	67.1699	2.51814	0.0374891
MA1128	P	arCOG04233	COG0614	ABC-type Fe3+-hydroxamate transport system, periplasmic component	-	69.6945	2.32195	0.0333162
MA1129	CO	arCOG04522	COG0785	Cytochrome c biogenesis protein CcdA	-	61.0194	4.46698	0.073206
MA1130	P	arCOG04233	COG0614	ABC-type Fe3+-hydroxamate transport system, periplasmic component	-	56.3407	2.38543	0.0423394
MA1131	P	arCOG01007	COG0609	ABC-type Fe3+-siderophore transport system, permease component	-	55.0187	2.23103	0.0405503
MA1132	PH	arCOG00198	COG1120	ABC-type cobalamin/Fe3+-siderophores transport system, ATPase component	-	60.9241	3.9287	0.0644852
MA1133	S	arCOG03201	COG4832	Uncharacterized protein	-	76.1563	4.32605	0.0568049
MA1134	R	arCOG01849	COG0663	Carbonic anhydrase or acetyltransferase, isoleucine patch superfamily	-	57.3247	4.67637	0.0815769
MA1135	-	-	-	-	-	61.9727	3.60403	0.0581551
MA1136	O	arCOG00636	COG0309	Hydrogenase maturation factor	hypE	74.8826	3.21065	0.0428758
MA1137	O	arCOG01231	COG0378	Ni2+-binding GTPase involved in regulation of expression and maturation of urease and hydrogenase	hypB	105.071	4.15521	0.0395468
MA1138	R	arCOG11348	COG0375	Zn finger protein HypA/HybF (possibly regulating hydrogenase expression)	hypA	70.22	8.66768	0.123436
MA1139	O	arCOG04428	COG0409	Hydrogenase maturation factor	hypD	40.0289	5.3559	0.133801
MA1140	O	arCOG04427	COG0298	Hydrogenase maturation factor	hypC	52.8458	0.974852	0.0184471
MA1141	C	arCOG02474	COG1740	Ni,Fe-hydrogenase I small subunit	vhtG	84.011	11.4481	0.136269
MA1142	C	arCOG01550	COG0374	Ni,Fe-hydrogenase I large subunit	vhtA	64.3172	12.2066	0.189788
MA1143	C	arCOG05636	COG2864	Cytochrome b subunit of formate dehydrogenase	vhtC	45.287	2.33378	0.051533
MA1144	C	arCOG04429	COG0680	Ni,Fe-hydrogenase maturation factor	vhtD	54.8976	9.73984	0.177418
MA1145	M	arCOG05171	COG3409	Peptidoglycan-binding (PGRP) domain of peptidoglycan hydrolases	-	88.3811	8.85677	0.100211
MA1146	C	arCOG02474	COG1740	Ni,Fe-hydrogenase I small subunit	vhtG	60.0161	5.01729	0.0835992
MA1147	C	arCOG01550	COG0374	Ni,Fe-hydrogenase I large subunit	vhtA	57.8992	2.7783	0.047985
MA1148	C	arCOG05636	COG2864	Cytochrome b subunit of formate dehydrogenase	vhtC	56.7717	3.66892	0.0646259
MA1149	T	arCOG02369	COG0642	Signal transduction histidine kinase	-	59.6159	3.72355	0.062459
MA1150	J	arCOG02197	COG1617	tRNA threonylcarbamoyladenosine modification (KEOPS) complex, Cgi121 subunit	-	87.6207	7.7608	0.0885727
MA1151	F	arCOG00087	COG0518	GMP synthase - Glutamine amidotransferase domain	-	80.72	3.20668	0.039726
MA1152	G	arCOG04961	COG1494	Fructose-1,6-bisphosphatase/sedoheptulose 1,7-bisphosphatase or related protein	glpX	78.4491	12.1523	0.154907
MA1153	J	arCOG01358	COG0621	tRNA A37 methylthiotransferase MiaB	-	64.5696	2.69308	0.0417082
MA1154	-	-	-	-	-	60.8243	1.76474	0.0290137
MA1155	-	-	-	-	-	54.6991	3.62497	0.066271
MA1156	-	-	-	-	-	69.425	3.16481	0.045586
MA1157	C	arCOG01097	COG1592	Rubrerythrin	-	101.552	11.297	0.111244
MA1158	JO	arCOG07349	COG1670	Protein N-acetyltransferase, RimJ/RimL family	-	83.1341	2.85621	0.0343567
MA1159	-	-	-	-	-	74.1635	3.10038	0.0418047
MA1160	-	-	-	-	-	68.68	3.70594	0.0539595
MA1161	G	-	COG2814	Predicted arabinose efflux permease, MFS family	mef	64.0897	2.53982	0.0396291
MA1162	O	arCOG10178	COG1266	Membrane protease YdiL, CAAX protease family	-	66.6831	3.92662	0.0588847
MA1163	L	arCOG00397	COG0420	DNA repair exonuclease SbcCD nuclease subunit	-	29.6947	3.25167	0.109503
MA1164	L	arCOG00368	COG0419	DNA repair exonuclease SbcCD ATPase subunit	-	46.3659	4.43246	0.0955974
MA1165	-	-	-	-	-	42.1377	5.09314	0.120869
MA1166	-	-	-	-	-	57.1218	10.6623	0.186659
MA1167	FE	arCOG00067	COG0462	Phosphoribosylpyrophosphate synthetase	prs	121.099	5.59861	0.0462319
MA1168	H	arCOG01530	COG0315	Molybdenum cofactor biosynthesis enzyme	moaC	64.1639	3.89043	0.0606327
MA1169	-	-	-	-	-	50.663	2.49465	0.0492402
MA1170	F	arCOG05078	COG0063	NAD(P)H-hydrate repair enzyme Nnr, NAD(P)H-hydrate dehydratase domain	-	74.0616	2.13568	0.0288366
MA1171	F	arCOG01565	COG0618	nanoRNase/pAp phosphatase, hydrolyzes c-di-AMP and oligoRNAs	-	96.7232	9.13871	0.0944831
MA1172	O	arCOG05365	COG1287	Asparagine N-glycosylation enzyme, membrane subunit Stt3	-	66.7419	5.43272	0.0813989
MA1173	M	arCOG01373	COG1089	GDP-D-mannose dehydratase	gmd	85.6208	13.437	0.156936
MA1174	M	arCOG01373	COG1089	GDP-D-mannose dehydratase	gmd	58.185	11.6574	0.200351
MA1175	M	arCOG12808	COG0438	Glycosyltransferase involved in cell wall bisynthesis	-	85.1794	3.81958	0.0448416
MA1176	GM	arCOG04339	COG1682	ABC-type polysaccharide/polyol phosphate export permease	-	74.2641	3.7279	0.0501979
MA1177	GM	arCOG00210	COG1134	ABC-type polysaccharide/polyol phosphate transport system, ATPase component	-	67.9128	2.29942	0.0338584
MA1178	H	-	COG2227	2-polyprenyl-3-methyl-5-hydroxy-6-metoxy-1,4-benzoquinol methylase	-	89.1159	3.62523	0.0406799
MA1179	M	arCOG12808	COG0438	Glycosyltransferase involved in cell wall bisynthesis	-	74.0293	0.797914	0.0107784
MA1180	M	arCOG12808	COG0438	Glycosyltransferase involved in cell wall bisynthesis	-	72.1696	2.06421	0.0286022
MA1181	O	arCOG05365	COG1287	Asparagine N-glycosylation enzyme, membrane subunit Stt3	-	79.5965	2.01216	0.0252795
MA1182	S	arCOG00901	COG0392	Uncharacterized membrane protein YbhN, UPF0104 family	-	71.4773	3.03714	0.042491
MA1183	M	arCOG12808	COG0438	Glycosyltransferase involved in cell wall bisynthesis	-	95.8916	3.20898	0.0334647
MA1184	M	arCOG07240	COG0463	Glycosyltransferase involved in cell wall bisynthesis	-	38.5371	5.50621	0.142881
MA1185	M	arCOG01372	COG0451	Nucleoside-diphosphate-sugar epimerase	-	106.652	1.29444	0.012137
MA1186	M	arCOG12808	COG0438	Glycosyltransferase involved in cell wall bisynthesis	-	61.848	2.16506	0.0350061
MA1187	M	arCOG07240	COG0463	Glycosyltransferase involved in cell wall bisynthesis	dpm	93.3305	9.55437	0.102371
MA1188	-	-	-	-	-	69.6412	2.56125	0.0367778
MA1189	C	arCOG00510	COG0655	Multimeric flavodoxin WrbA	-	46.4093	9.34323	0.201322
MA1190	G	arCOG03286	COG3387	Glucoamylase (glucan-1,4-alpha-glucosidase), GH15 family	-	60.2	8.54179	0.14189
MA1191	J	arCOG00833	COG0456	Ribosomal protein S18 acetylase RimI and related acetyltransferases	-	58.2683	6.76729	0.11614
MA1192	R	arCOG01108	COG1473	Metal-dependent amidase/aminoacylase/carboxypeptidase	-	71.7891	2.47888	0.0345301
MA1193	R	arCOG01830	COG1665	Predicted nucleotidyltransferase	-	49.3056	8.72047	0.176866
MA1194	R	arCOG05176	COG4908	Uncharacterized protein, contains a NRPS condensation (elongation) domain	-	61.8983	4.02072	0.0649569
MA1195	S	arCOG03509	COG3291	PKD repeat	-	64.1321	2.36649	0.0369003
MA1196	S	arCOG03524	COG5316	Uncharacterized protein	-	63.611	1.38093	0.021709
MA1197	P	arCOG04233	COG0614	ABC-type Fe3+-hydroxamate transport system, periplasmic component	-	55.5019	1.8635	0.0335753
MA1198	PH	arCOG00198	COG1120	ABC-type cobalamin/Fe3+-siderophores transport system, ATPase component	-	67.06	1.68637	0.0251472
MA1199	P	arCOG01007	COG0609	ABC-type Fe3+-siderophore transport system, permease component	-	61.8048	3.07751	0.049794
MA1200	P	arCOG04233	COG0614	ABC-type Fe3+-hydroxamate transport system, periplasmic component	-	64.826	2.8803	0.0444313
MA1202	-	-	-	-	-	62.8778	2.29461	0.0364932
MA1204	O	arCOG00948	COG1180	Pyruvate-formate lyase-activating enzyme	-	63.0459	2.07001	0.0328334
MA1205	P	arCOG00590	COG1348	Nitrogenase subunit NifH, an ATPase	nifH	61.3465	3.21575	0.0524195
MA1206	V	arCOG00512	COG3467	Nitroimidazol reductase NimA or a related FMN-containing flavoprotein, pyridoxamine 5'-phosphate oxidase superfamily	-	74.0859	1.38975	0.0187587
MA1207	-	-	-	-	-	75.0847	1.2015	0.0160019
MA1208	P	arCOG04888	COG2710	Nitrogenase molybdenum-iron protein, alpha and beta chains	anfK	88.7108	3.37432	0.0380373
MA1209	-	-	-	-	anfG	73.7404	1.69386	0.0229705
MA1210	P	arCOG04888	COG2710	Nitrogenase molybdenum-iron protein, alpha and beta chains	anfD	80.5162	1.12851	0.014016
MA1211	TE	arCOG02308	COG0347	Nitrogen regulatory protein PII	nifI2	78.3731	2.60648	0.0332573
MA1212	TE	arCOG02308	COG0347	Nitrogen regulatory protein PII	nifI1	88.2929	6.24298	0.0707076
MA1213	P	arCOG00590	COG1348	Nitrogenase subunit NifH, an ATPase	nifH	60.3575	3.55192	0.058848
MA1214	TE	arCOG02308	COG0347	Nitrogen regulatory protein PII	nifI1	59.5264	3.05454	0.051314
MA1215	TE	arCOG02308	COG0347	Nitrogen regulatory protein PII	nifI2	68.3907	1.34189	0.019621
MA1216	P	arCOG04888	COG2710	Nitrogenase molybdenum-iron protein, alpha and beta chains	vnfD	67.8576	1.91583	0.0282331
MA1217	-	-	-	-	vnfG	65.4449	2.95476	0.0451488
MA1218	P	arCOG04888	COG2710	Nitrogenase molybdenum-iron protein, alpha and beta chains	vnfK	71.4482	1.89121	0.0264696
MA1219	P	arCOG04888	COG2710	Nitrogenase molybdenum-iron protein, alpha and beta chains	vnfE	65.3856	1.16833	0.0178684
MA1220	P	arCOG04888	COG2710	Nitrogenase molybdenum-iron protein, alpha and beta chains	vnfN	61.2447	1.19057	0.0194396
MA1221	O	arCOG02734	COG1433	Predicted Fe-Mo cluster-binding protein, NifX family	-	63.4345	3.27633	0.0516491
MA1222	P	arCOG04233	COG0614	ABC-type Fe3+-hydroxamate transport system, periplasmic component	-	58.4459	3.64888	0.0624318
MA1223	E	arCOG02230	COG0066	3-isopropylmalate dehydratase small subunit	leuC	68.5954	1.38442	0.0201823
MA1224	-	-	-	-	-	91.4185	2.54401	0.0278282
MA1225	E	arCOG02093	COG0119	Isopropylmalate/homocitrate/citramalate synthases	nifV	73.605	2.75413	0.0374178
MA1226	E	arCOG02093	COG0119	Isopropylmalate/homocitrate/citramalate synthases	nifV	68.9792	2.00969	0.0291348
MA1227	M	arCOG03228	COG1136	ABC-type lipoprotein export system, ATPase component	-	71.1498	0.630711	0.00886455
MA1228	O	arCOG01231	COG0378	Ni2+-binding GTPase involved in regulation of expression and maturation of urease and hydrogenase	-	81.4939	1.50884	0.0185147
MA1229	P	arCOG03984	COG1840	ABC-type Fe3+ transport system, periplasmic component	-	71.5492	2.31212	0.0323151
MA1230	P	arCOG04233	COG0614	ABC-type Fe3+-hydroxamate transport system, periplasmic component	-	74.5264	3.13214	0.0420273
MA1231	P	arCOG04233	COG0614	ABC-type Fe3+-hydroxamate transport system, periplasmic component	-	59.645	2.25548	0.0378151
MA1232	P	arCOG04233	COG0614	ABC-type Fe3+-hydroxamate transport system, periplasmic component	-	62.531	2.88668	0.0461639
MA1233	PH	arCOG00198	COG1120	ABC-type cobalamin/Fe3+-siderophores transport system, ATPase component	-	63.0805	3.40214	0.0539332
MA1234	P	arCOG01007	COG0609	ABC-type Fe3+-siderophore transport system, permease component	-	57.5582	3.26475	0.0567208
MA1235	E	arCOG00177	COG3842	ABC-type Fe3+/spermidine/putrescine transport systems, ATPase components	modC	66.3879	1.10736	0.0166801
MA1236	P	arCOG00165	COG4149	ABC-type molybdate transport system, permease component	modB	69.3133	2.35197	0.0339325
MA1237	P	arCOG00219	COG0725	ABC-type molybdate transport system, periplasmic component	modA	92.4278	1.84173	0.0199262
MA1238	H	arCOG00228	COG3585	Molybdopterin-binding protein	mop	172.909	20.9475	0.121147
MA1240	-	-	-	-	-	58.9999	4.37864	0.0742145
MA1241	C	arCOG01498	COG1029	Formylmethanofuran dehydrogenase subunit B	fmdB	61.1849	2.43362	0.0397749
MA1242	-	-	-	-	-	72.2808	3.35735	0.0464487
MA1243	T	arCOG02967	COG5635	Predicted NTPase, NACHT family domain	-	74.7445	1.92422	0.0257439
MA1244	EP	arCOG05410	COG0444	ABC-type dipeptide/oligopeptide/nickel transport system, ATPase component	oppF	54.5132	2.84131	0.0521215
MA1245	EP	arCOG05410	COG0444	ABC-type dipeptide/oligopeptide/nickel transport system, ATPase component	oppD	58.4522	1.42261	0.024338
MA1246	EP	arCOG00750	COG1173	ABC-type dipeptide/oligopeptide/nickel transport system, permease component	oppC	49.5318	0.53261	0.0107529
MA1247	EP	arCOG00751	COG0601	ABC-type dipeptide/oligopeptide/nickel transport system, permease component	oppB	49.6636	3.00073	0.060421
MA1248	H	arCOG01779	COG2226	Ubiquinone/menaquinone biosynthesis C-methylase UbiE	-	61.2045	1.14946	0.0187806
MA1249	E	arCOG01536	COG0747	ABC-type transport system, periplasmic component	oppA	60.3363	1.33859	0.0221854
MA1250	E	arCOG01536	COG0747	ABC-type transport system, periplasmic component	oppA	67.5663	0.941737	0.013938
MA1251	H	arCOG01779	COG2226	Ubiquinone/menaquinone biosynthesis C-methylase UbiE	-	70.2681	1.18022	0.016796
MA1252	H	arCOG02295	COG1011	FMN phosphatase YigB, HAD superfamily	-	65.3711	1.75254	0.0268092
MA1253	-	-	-	-	-	58.5384	4.5777	0.0781999
MA1254	-	-	-	-	-	82.7861	2.7931	0.0337387
MA1255	J	arCOG01758	COG0051	Ribosomal protein S10	rps10p	55.7827	14.5659	0.261118
MA1256	J	arCOG01561	COG5256	Translation elongation factor EF-1alpha (GTPase)	ef1A	121.331	19.9881	0.16474
MA1257	J	arCOG01559	COG0480	Translation elongation factor EF-G, a GTPase	ef2	83.2317	11.5733	0.139049
MA1258	J	arCOG04254	COG0049	Ribosomal protein S7	-	80.7672	12.764	0.158035
MA1259	J	arCOG04255	COG0048	Ribosomal protein S12	rps12P	147.985	21.0097	0.141971
MA1260	K	arCOG01760	COG0195	Transcription antitermination factor NusA, contains S1 and KH domains	nusA	60.3531	13.7069	0.227112
MA1261	J	arCOG01752	COG1911	Ribosomal protein L30E	-	93.5122	14.1733	0.151566
MA1262	K	arCOG04257	COG0086	DNA-directed RNA polymerase, beta' subunit/160 kD subunit	rpoA2	70.8124	12.6549	0.178711
MA1263	K	arCOG04257	COG0086	DNA-directed RNA polymerase, beta' subunit/160 kD subunit	rpoA1	74.7797	3.11882	0.0417067
MA1264	K	arCOG01762	COG0085	DNA-directed RNA polymerase, beta subunit/140 kD subunit	rpoB1	74.0591	8.21479	0.110922
MA1265	K	arCOG01762	COG0085	DNA-directed RNA polymerase, beta subunit/140 kD subunit	rpoB2	73.7764	13.1939	0.178837
MA1266	K	arCOG04258	COG2012	DNA-directed RNA polymerase, subunit H, RpoH/RPB5	rpoH	117.835	9.84163	0.0835206
MA1267	T	arCOG02361	COG3920	Two-component sensor histidine kinase, HisKA and HATPase domains	-	60.2937	2.5463	0.0422317
MA1268	TK	arCOG02595	COG0745	DNA-binding response regulator, OmpR family, contains REC and winged-helix (wHTH) domain	-	77.5037	0.704769	0.00909336
MA1269	T	arCOG02383	COG0784	CheY chemotaxis protein or a CheY-like REC (receiver) domain	-	66.6977	0.911648	0.0136684
MA1270	T	-	COG4251	Bacteriophytochrome (light-regulated signal transduction histidine kinase)	-	56.7663	3.14888	0.055471
MA1271	P	arCOG03984	COG1840	ABC-type Fe3+ transport system, periplasmic component	-	109.26	2.87363	0.0263007
MA1272	O	arCOG01231	COG0378	Ni2+-binding GTPase involved in regulation of expression and maturation of urease and hydrogenase	-	75.6246	3.5624	0.0471064
MA1273	M	arCOG03228	COG1136	ABC-type lipoprotein export system, ATPase component	-	60.7583	3.11486	0.0512663
MA1274	T	arCOG02361	COG3920	Two-component sensor histidine kinase, HisKA and HATPase domains	-	61.5228	2.24418	0.0364772
MA1275	H	arCOG04137	COG0499	S-adenosylhomocysteine hydrolase	ahcY2	57.6209	8.67323	0.150522
MA1276	FR	arCOG00700	COG0402	Cytosine/adenosine deaminase or related metal-dependent hydrolase	-	56.6471	5.87344	0.103685
MA1277	JR	arCOG01860	COG1418	HD superfamily phosphodieaserase, includes HD domain of RNase Y	-	51.452	8.85321	0.172067
MA1278	H	arCOG04262	COG1701	Archaeal phosphopantothenate synthetase	-	82.8062	6.42304	0.0775672
MA1279	H	arCOG04263	COG1829	Archaeal pantoate kinase	-	67.06	11.2977	0.168472
MA1280	H	arCOG01704	COG0452	Phosphopantothenoylcysteine synthetase/decarboxylase	dfp	66.9061	8.62134	0.128857
MA1281	J	arCOG01742	COG1503	Peptide chain release factor 1 (eRF1)	-	52.1583	2.38875	0.045798
MA1282	S	arCOG05177	COG3619	Uncharacterized membrane protein YoaK, UPF0700 family	-	59.5296	2.4358	0.0409175
MA1283	-	-	-	-	-	63.2636	2.05114	0.032422
MA1284	-	-	-	-	-	113.078	13.0661	0.115549
MA1285	-	-	-	-	-	61.0992	7.75483	0.126922
MA1286	P	arCOG06512	COG3420	Nitrous oxidase accessory protein NosD, contains tandem CASH domains	slg	69.6243	4.10083	0.0588995
MA1287	-	-	-	-	-	66.7324	2.86499	0.0429325
MA1288	J	arCOG00079	COG0293	23S rRNA U2552 (ribose-2'-O)-methylase RlmE/FtsJ	rrmJ	71.1318	5.11156	0.0718604
MA1289	ER	arCOG00304	COG1387	Histidinol phosphatase or related hydrolase of the PHP family	-	69.4188	2.09835	0.0302274
MA1290	X	arCOG03474	COG5421	Transposase	-	83.9307	0.721622	0.00859783
MA1291	ER	arCOG00304	COG1387	Histidinol phosphatase or related hydrolase of the PHP family	-	66.0433	2.77516	0.0420203
MA1292	S	arCOG03509	COG3291	PKD repeat	-	89.7121	2.7633	0.0308019
MA1293	S	arCOG03509	COG3291	PKD repeat	-	57.3261	3.35236	0.0584787
MA1294	-	-	-	-	-	68.4008	2.65768	0.0388545
MA1295	R	arCOG01206	COG1669	Predicted nucleotidyltransferase	-	119.576	7.2874	0.0609435
MA1296	S	arCOG05024	COG2361	Uncharacterized conserved protein, contains HEPN domain	-	85.996	2.92912	0.0340611
MA1297	S	arCOG03231	COG4069	Uncharacterized protein	-	51.5352	2.56911	0.0498516
MA1298	-	-	-	-	-	56.1029	4.22634	0.0753319
MA1299	U	arCOG05793	COG0630	Type IV secretory pathway ATPase VirB11/Archaellum biosynthesis ATPase	-	58.545	3.48825	0.0595824
MA1300	-	-	-	-	-	66.9256	3.05039	0.0455788
MA1301	-	-	-	-	-	71.6739	7.72254	0.107746
MA1302	R	arCOG00941	COG0535	Radical SAM superfamily enzyme, MoaA/NifB/PqqE/SkfB family	-	92.6042	2.04884	0.0221247
MA1303	-	-	-	-	-	207.952	2.76785	0.0133101
MA1304	-	-	-	-	-	64.71	2.06452	0.0319042
MA1305	R	arCOG01206	COG1669	Predicted nucleotidyltransferase	-	66.3916	3.48785	0.0525345
MA1307	S	arCOG03231	COG4069	Uncharacterized protein	-	33.1145	1.6278	0.0491569
MA1308	G	arCOG00497	COG2220	L-ascorbate metabolism protein UlaG, beta-lactamase superfamily	-	78.8099	2.86061	0.0362976
MA1309	PC	arCOG02429	COG1151	Hydroxylamine reductase (hybrid-cluster protein)	cooS	59.3597	3.41751	0.057573
MA1310	-	-	-	-	-	82.0419	3.43577	0.0418782
MA1312	M	arCOG02046	COG3875	Nickel-dependent lactate racemase	-	64.9519	5.65953	0.0871341
MA1313	M	arCOG02046	COG3875	Nickel-dependent lactate racemase	-	57.0147	2.99355	0.0525049
MA1314	X	arCOG02133	COG1662	Transposase and inactivated derivatives, IS1 family	-	63.7849	2.10355	0.0329788
MA1315	X	arCOG02132	COG3677	Transposase	-	68.6943	1.65085	0.0240318
MA1316	E	arCOG01319	COG0591	Na+/proline symporter	putP	41.9484	9.19093	0.219101
MA1317	JU	arCOG01924	COG0252	L-asparaginase/archaeal Glu-tRNAGln amidotransferase subunit D	ansA	58.6873	9.87146	0.168204
MA1318	E	arCOG01748	COG0165	Argininosuccinate lyase	argH	56.6115	8.39149	0.148229
MA1319	H	arCOG01779	COG2226	Ubiquinone/menaquinone biosynthesis C-methylase UbiE	-	60.1635	3.51713	0.0584596
MA1321	R	arCOG01263	COG0300	Short-chain dehydrogenase	-	78.2873	2.51668	0.0321468
MA1322	T	arCOG02361	COG3920	Two-component sensor histidine kinase, HisKA and HATPase domains	-	66.0693	2.02667	0.0306749
MA1323	-	-	-	-	-	62.3286	2.75778	0.0442458
MA1324	S	arCOG00360	COG3366	Uncharacterized protein	-	72.5403	4.26814	0.0588383
MA1325	HT	arCOG01189	COG0661	Predicted unusual protein kinase regulating ubiquinone biosynthesis, AarF/ABC1/UbiB family	aarF	81.3528	2.49999	0.0307302
MA1326	P	arCOG07228	COG2608	Copper chaperone CopZ	merP	51.4701	4.43123	0.0860933
MA1327	S	arCOG03909	COG3462	Uncharacterized membrane protein	-	64.5086	1.58501	0.0245705
MA1328	E	arCOG06954	COG0531	Amino acid transporter	-	69.5351	2.77879	0.0399625
MA1329	-	-	-	-	-	63.6847	2.43093	0.0381714
MA1330	S	arCOG04508	COG3350	Uncharacterized conserved protein, YHS domain	-	60.126	2.66255	0.0442828
MA1331	S	arCOG02050	COG0730	Uncharacterized membrane protein YfcA	-	55.3233	2.9396	0.053135
MA1332	-	-	-	-	-	60.3512	3.62322	0.0600356
MA1333	-	-	-	-	-	63.7599	3.62944	0.0569235
MA1334	HR	arCOG01757	COG0111	Phosphoglycerate dehydrogenase or related dehydrogenase	hprA	53.4975	2.92352	0.0546478
MA1335	-	-	-	-	-	45.6135	0.642383	0.0140832
MA1336	P	arCOG07228	COG2608	Copper chaperone CopZ	-	67.3379	4.48379	0.0665865
MA1337	P	arCOG07228	COG2608	Copper chaperone CopZ	merP	86.4095	4.41108	0.0510486
MA1338	P	arCOG07228	COG2608	Copper chaperone CopZ	-	113.81	3.80901	0.0334682
MA1339	K	arCOG01057	COG1733	DNA-binding transcriptional regulator, HxlR family	-	74.4484	4.80036	0.064479
MA1340	O	arCOG00587	COG3640	CO dehydrogenase nickel-insertion accessory protein CooC1	cooC	56.7915	2.81511	0.0495693
MA1341	C	arCOG02017	COG1853	NADH-FMN oxidoreductase RutF, flavin reductase (DIM6/NTAB) family	-	64.2969	3.83501	0.0596453
MA1342	P	arCOG01576	COG2217	Cation transport ATPase	-	58.9054	2.02956	0.0344546
MA1343	-	-	-	-	-	69.8294	1.20955	0.0173214
MA1344	S	arCOG04920	COG4895	Uncharacterized protein YwbE	-	66.8521	2.7764	0.0415305
MA1345	V	arCOG00771	COG1680	CubicO group peptidase, beta-lactamase class C family	-	58.068	3.1434	0.0541331
MA1346	G	-	COG2814	Predicted arabinose efflux permease, MFS family	-	56.4274	3.06401	0.0543
MA1347	H	arCOG01779	COG2226	Ubiquinone/menaquinone biosynthesis C-methylase UbiE	-	63.4809	2.54676	0.0401186
MA1348	V	arCOG04559	COG2076	Multidrug transporter EmrE and related cation transporters	ebrA	66.4976	3.32405	0.0499875
MA1349	-	-	-	-	-	51.2335	2.30159	0.0449235
MA1350	-	-	-	-	-	108.214	16.4025	0.151576
MA1351	J	arCOG01179	COG0361	Translation initiation factor IF-1	eif1A	160.074	44.1722	0.275948
MA1352	-	-	-	-	-	28.4689	10.2485	0.359989
MA1353	J	arCOG01179	COG0361	Translation initiation factor IF-1	eif1A	66.2317	3.46723	0.05235
MA1354	EH	arCOG01614	COG0028	Acetolactate synthase large subunit or other thiamine pyrophosphate-requiring enzyme	-	86.0365	2.32418	0.0270139
MA1355	C	arCOG01252	COG1012	Acyl-CoA reductase or other NAD-dependent aldehyde dehydrogenase	-	59.2704	3.28093	0.0553553
MA1356	-	-	-	-	-	39.1317	5.46454	0.139645
MA1357	C	arCOG02920	COG3794	Plastocyanin	-	59.8882	3.14036	0.052437
MA1358	C	arCOG02920	COG3794	Plastocyanin	-	62.2835	3.13599	0.0503503
MA1359	-	-	-	-	-	56.0661	2.95472	0.0527006
MA1360	H	arCOG01779	COG2226	Ubiquinone/menaquinone biosynthesis C-methylase UbiE	-	65.0077	1.68508	0.0259213
MA1361	HJ	arCOG01589	COG0189	Glutathione synthase/RimK-type ligase, ATP-grasp superfamily	rimK	60.0962	1.30456	0.0217079
MA1362	NW	-	COG3063	Tfp pilus assembly protein PilF	-	69.8455	13.8325	0.198044
MA1363	H	arCOG02295	COG1011	FMN phosphatase YigB, HAD superfamily	-	90.6719	4.29909	0.0474137
MA1364	R	-	COG4783	Putative Zn-dependent protease, contains TPR repeats	-	107.295	6.90432	0.0643488
MA1365	-	-	-	-	-	68.9687	2.08779	0.0302716
MA1366	TK	arCOG02595	COG0745	DNA-binding response regulator, OmpR family, contains REC and winged-helix (wHTH) domain	-	66.9901	4.39836	0.0656568
MA1367	K	arCOG02798	COG1414	DNA-binding transcriptional regulator, IclR family	-	75.922	14.1954	0.186973
MA1368	O	arCOG01296	COG0492	Thioredoxin reductase	-	76.5662	6.55193	0.085572
MA1370	J	arCOG04161	COG1798	Diphthamide biosynthesis methyltransferase	dph5	44.2933	8.74562	0.197448
MA1371	S	arCOG01224	COG1849	Uncharacterized protein	-	79.9519	4.36821	0.0546355
MA1372	S	arCOG02119	COG1885	Uncharacterized protein, UPF0212 family	-	79.3023	10.3028	0.129918
MA1373	G	arCOG00014	COG0524	Sugar or nucleoside kinase, ribokinase family	-	77.5505	4.08962	0.0527349
MA1374	J	arCOG00487	COG0018	Arginyl-tRNA synthetase	-	87.4111	13.7673	0.1575
MA1375	-	-	-	-	-	40.6776	0.878423	0.0215948
MA1376	F	arCOG02464	COG0041	Phosphoribosylcarboxyaminoimidazole (NCAIR) mutase	-	133.133	12.0446	0.0904706
MA1377	E	arCOG07365	COG1605	Chorismate mutase	-	127.19	4.91638	0.0386538
MA1378	E	arCOG01025	COG1685	Archaeal shikimate kinase	aroL	87.0926	5.31429	0.0610189
MA1379	X	arCOG02125	COG2801	Transposase InsO and inactivated derivatives	-	67.3149	2.48056	0.0368502
MA1380	P	arCOG00320	COG0704	Phosphate uptake regulator	-	102.812	3.07112	0.0298711
MA1381	R	arCOG00364	COG1100	GTPase SAR1 family domain	-	76.5784	12.1098	0.158136
MA1382	S	arCOG04416	COG3365	Uncharacterized protein	-	123.11	9.55951	0.0776499
MA1383	-	-	-	-	-	97.2164	8.77385	0.0902507
MA1384	GM	arCOG00068	COG0794	D-arabinose 5-phosphate isomerase GutQ	-	85.4906	5.83963	0.0683072
MA1385	E	arCOG04897	COG0436	Aspartate/methionine/tyrosine aminotransferase	-	81.8241	14.8996	0.182093
MA1386	-	-	-	-	-	63.1644	4.34725	0.0688245
MA1387	-	-	-	-	-	62.0197	3.95819	0.0638215
MA1388	-	-	-	-	-	60.9759	3.74126	0.0613564
MA1389	CO	arCOG04522	COG0785	Cytochrome c biogenesis protein CcdA	-	64.8786	1.86876	0.028804
MA1390	R	arCOG00352	COG1084	GTP-binding protein, GTP1/Obg family	-	75.2958	11.574	0.153714
MA1391	K	arCOG00610	COG2524	Predicted transcriptional regulator, contains C-terminal CBS domains	-	94.1545	12.2821	0.130446
MA1392	E	arCOG02677	COG0140	Phosphoribosyl-ATP pyrophosphohydrolase	-	70.5914	9.05881	0.128327
MA1393	E	arCOG01698	COG0065	Homoaconitase/3-isopropylmalate dehydratase large subunit	-	104.789	16.0995	0.153638
MA1394	R	arCOG05059	COG0727	Fe-S-cluster containining protein	-	65.3927	1.46935	0.0224696
MA1395	K	arCOG09385	COG0864	Metal-responsive transcriptional regulator, contains CopG/Arc/MetJ DNA-binding domain	-	60.9073	2.12141	0.0348302
MA1396	R	arCOG02316	COG2150	Predicted regulator of amino acid metabolism, contains ACT domain	-	77.4323	0.353485	0.00456509
MA1397	S	arCOG03231	COG4069	Uncharacterized protein	-	58.3749	2.70302	0.0463045
MA1398	-	-	-	-	-	64.353	1.56979	0.0243934
MA1399	-	-	-	-	-	53.9963	1.87775	0.0347756
MA1400	S	arCOG04432	COG4883	Uncharacterized protein	-	65.9647	3.44901	0.0522857
MA1402	-	-	-	-	-	53.4345	3.21349	0.0601388
MA1403	-	-	-	-	-	51.0009	2.70731	0.0530835
MA1404	-	-	-	-	-	65.5984	1.86161	0.0283789
MA1405	S	arCOG06729	COG0398	Uncharacterized membrane protein YdjX, TVP38/TMEM64 family, SNARE-associated domain	-	57.782	3.50968	0.0607399
MA1406	-	-	-	-	-	65.9897	0.498317	0.00755143
MA1407	-	-	-	-	-	47.4617	6.06961	0.127885
MA1408	S	arCOG04151	COG2237	Uncharacterized membrane protein	-	63.6197	13.387	0.210422
MA1409	F	arCOG01327	COG0005	Purine nucleoside phosphorylase	-	39.3502	9.33623	0.23726
MA1410	-	-	-	-	-	71.5522	0.911391	0.0127374
MA1411	L	arCOG00554	COG1202	Superfamily II helicase, archaea-specific	-	63.2315	11.8979	0.188163
MA1412	-	-	-	-	-	152.207	24.5017	0.160976
MA1413	K	arCOG00998	COG1958	Small nuclear ribonucleoprotein (snRNP) homolog	-	163.864	19.8507	0.121141
MA1414	S	arCOG07765	COG2512	Uncharacterized membrane protein	-	115.772	10.0204	0.0865529
MA1415	-	-	-	-	-	163.582	44.0525	0.269299
MA1416	-	-	-	-	-	61.6291	2.88571	0.0468239
MA1417	-	-	-	-	-	39.6598	7.90483	0.199316
MA1418	O	arCOG00185	COG1123	ABC-type glutathione transport system ATPase component, contains duplicated ATPase domain	-	50.5292	4.88098	0.0965972
MA1419	H	arCOG02252	COG0619	Energy-coupling factor transporter transmembrane protein EcfT	-	27.3779	5.59169	0.204241
MA1420	S	arCOG03509	COG3291	PKD repeat	-	56.0571	3.25514	0.0580683
MA1421	-	-	-	-	-	67.2397	2.22828	0.0331393
MA1422	IQ	arCOG00857	COG0318	Acyl-CoA synthetase (AMP-forming)/AMP-acid ligase II	-	82.7683	2.08818	0.0252292
MA1423	I	arCOG01137	COG0824	Acyl-CoA thioesterase FadM	-	69.1053	15.457	0.223673
MA1424	K	arCOG01865	COG1396	Transcriptional regulator, contains XRE-family HTH domain	-	127.662	11.6368	0.0911535
MA1425	X	arCOG04792	COG3436	Transposase	-	99.0233	6.08296	0.0614296
MA1426	C	arCOG00615	COG1902	2,4-dienoyl-CoA reductase or related NADH-dependent reductase, Old Yellow Enzyme (OYE) family	-	58.4228	3.86946	0.0662321
MA1427	-	-	-	-	-	66.395	3.14067	0.0473028
MA1428	O	arCOG00267	COG0755	ABC-type transport system involved in cytochrome c biogenesis, permease component	ccmC	56.1827	3.19006	0.0567802
MA1429	O	arCOG01328	COG2386	ABC-type transport system involved in cytochrome c biogenesis, permease component	ccmB	50.3262	1.8546	0.0368515
MA1430	V	arCOG00189	COG1131	ABC-type multidrug transport system, ATPase component	-	80.8786	3.60971	0.0446312
MA1431	O	arCOG02816	COG0225	Peptide methionine sulfoxide reductase MsrA	-	61.6502	2.20017	0.0356881
MA1432	R	arCOG04702	COG1881	Uncharacterized conserved protein, phosphatidylethanolamine-binding protein (PEBP) family	-	79.1879	11.0692	0.139784
MA1433	S	arCOG02446	COG2006	Uncharacterized conserved protein, DUF362 family	-	52.0133	3.5376	0.0680133
MA1434	X	arCOG02125	COG2801	Transposase InsO and inactivated derivatives	-	69.7303	2.92545	0.0419538
MA1435	S	arCOG01963	COG3273	Uncharacterized conserved protein, contains PhoU and TrkA_C domains	-	39.955	5.73905	0.143638
MA1436	P	arCOG00624	COG1824	Permease, similar to cation transporters	-	71.0947	3.58034	0.0503602
MA1437	P	arCOG00624	COG1824	Permease, similar to cation transporters	-	70.8651	7.83725	0.110594
MA1439	F	arCOG01076	COG2816	NADH pyrophosphatase NudC, Nudix superfamily	-	66.2205	13.9781	0.211084
MA1440	J	arCOG00109	COG2890	Methylase of polypeptide chain release factors	-	31.4104	0.378811	0.0120601
MA1441	J	arCOG04131	COG0030	16S rRNA A1518 and A1519 N6-dimethyltransferase RsmA/KsgA/DIM1 (may also have DNA glycosylase/AP lyase activity)	ksgA	63.8805	3.88578	0.0608289
MA1442	R	arCOG04130	COG1491	Predicted nucleic acid-binding OB-fold protein	-	73.0767	15.8884	0.217421
MA1443	-	-	-	-	-	50.4387	4.41956	0.0876225
MA1444	K	arCOG01016	COG1460	DNA-directed RNA polymerase, subunit F	-	162.565	29.9645	0.184323
MA1445	-	-	-	-	-	50.88	3.58703	0.0704997
MA1446	J	arCOG04129	COG2139	Ribosomal protein L21E	-	98.6112	15.4713	0.156892
MA1447	J	arCOG01015	COG1258	tRNA U54 and U55 pseudouridine synthase Pus10	-	40.4578	11.1549	0.275718
MA1448	J	arCOG01239	COG1901	tRNA pseudouridine-54 N-methylase	-	34.3937	3.34793	0.0973412
MA1449	R	arCOG01145	COG2129	Predicted phosphoesterase, related to the Icc protein	-	60.5258	8.69457	0.143651
MA1450	S	arCOG04203	COG3174	Uncharacterized membrane protein, DUF4010 family	-	66.3282	4.5656	0.0688335
MA1451	-	-	-	-	-	49.4368	4.8079	0.0972534
MA1452	C	arCOG02920	COG3794	Plastocyanin	-	68.4139	3.79355	0.0554499
MA1453	-	-	-	-	-	66.5377	6.25708	0.0940382
MA1454	C	arCOG02920	COG3794	Plastocyanin	-	50.1545	3.44677	0.068723
MA1455	J	arCOG01219	COG1867	tRNA G26 N,N-dimethylase Trm1	trm1	72.6882	4.96958	0.0683685
MA1456	-	-	-	-	-	74.5418	13.7137	0.183973
MA1457	S	arCOG04612	COG4044	Uncharacterized protein	-	94.9631	2.24819	0.0236743
MA1458	R	arCOG01690	COG1719	Predicted hydrocarbon binding protein, contains 4VR domain	-	81.3625	12.0869	0.148556
MA1459	-	-	-	-	-	47.2228	2.08209	0.0440909
MA1460	KT	arCOG04782	COG1842	Phage shock protein A	-	69.4651	13.5921	0.195669
MA1461	-	-	-	-	-	46.376	14.773	0.318549
MA1462	T	arCOG06388	COG0589	Nucleotide-binding universal stress protein, UspA family	-	94.4652	3.95282	0.0418442
MA1463	T	arCOG02361	COG3920	Two-component sensor histidine kinase, HisKA and HATPase domains	-	54.7956	3.20782	0.0585416
MA1464	-	-	-	-	-	75.8744	2.03324	0.0267974
MA1465	-	-	-	-	-	50.2198	8.77456	0.174723
MA1466	HJ	arCOG00038	COG0301	Adenylyl- and sulfurtransferase ThiI, participates in tRNA 4-thiouridine and thiamine biosynthesis	thiI	71.2109	3.02441	0.0424712
MA1467	-	-	-	-	-	48.7538	3.88944	0.0797771
MA1468	T	arCOG02383	COG0784	CheY chemotaxis protein or a CheY-like REC (receiver) domain	-	73.9129	1.8713	0.0253176
MA1469	T	arCOG02383	COG0784	CheY chemotaxis protein or a CheY-like REC (receiver) domain	-	108.225	0.478785	0.00442396
MA1470	T	arCOG02361	COG3920	Two-component sensor histidine kinase, HisKA and HATPase domains	-	75.5237	2.70813	0.0358581
MA1471	J	arCOG01988	COG2092	Translation elongation factor EF-1beta	ef1B	93.3212	17.2907	0.185282
MA1472	R	arCOG01989	COG2888	Predicted RNA-binding protein involved in translation, contains Zn-ribbon domain, DUF1610 family	-	128.793	20.6305	0.160183
MA1473	R	arCOG00859	COG2054	Uncharacterized archaeal kinase related to aspartokinase	-	69.6612	9.5409	0.136961
MA1474	S	arCOG04369	COG1548	Uncharacterized protein, hydantoinase/oxoprolinase family	-	49.7342	8.38424	0.168581
MA1475	R	arCOG01592	COG1821	Predicted ATP-dependent carboligase, ATP-grasp superfamily	-	78.9573	13.0916	0.165806
MA1476	-	-	-	-	-	86.732	2.21689	0.0255603
MA1478	O	arCOG03060	COG0443	Molecular chaperone DnaK (HSP70)	dnaK	486.963	241.769	0.496484
MA1479	O	arCOG02846	COG0484	DnaJ-class molecular chaperone with C-terminal Zn finger domain	hsp40	493.601	229.282	0.464509
MA1480	P	arCOG01959	COG0569	Trk K+ transport system, NAD-binding component	trkA	85.0063	2.54403	0.0299275
MA1481	P	arCOG04145	COG0168	Trk-type K+ transport system, membrane component	trkH	56.7075	1.70795	0.0301186
MA1482	P	arCOG01959	COG0569	Trk K+ transport system, NAD-binding component	trkA	53.1054	11.7948	0.222102
MA1483	P	arCOG04145	COG0168	Trk-type K+ transport system, membrane component	trkH	49.5623	1.397	0.0281868
MA1484	C	arCOG00570	COG0644	Dehydrogenase (flavoprotein)	-	86.3298	15.5512	0.180137
MA1485	R	arCOG04073	COG1149	MinD superfamily P-loop ATPase, contains an inserted ferredoxin domain	-	114.498	8.80454	0.0768967
MA1486	R	arCOG00933	COG1964	Uncharacterized Fe-S cluster-containing enzyme, radical SAM superfamily	-	72.2438	11.2238	0.15536
MA1487	K	arCOG02643	COG1309	DNA-binding transcriptional regulator, AcrR family	tetR	57.4443	7.9518	0.138426
MA1488	H	arCOG04472	COG1920	2-phospho-L-lactate guanylyltransferase, coenzyme F420 biosynthesis enzyme, CobY/MobA/RfbA family	-	39.0335	4.30659	0.11033
MA1489	H	arCOG00657	COG1060	2-iminoacetate synthase ThiH (tyrosine cleavage enzyme, thamine biosynthesis)	-	85.2869	8.85161	0.103786
MA1490	H	arCOG00657	COG1060	2-iminoacetate synthase ThiH (tyrosine cleavage enzyme, thamine biosynthesis)	-	57.9198	11.6807	0.20167
MA1491	H	arCOG00657	COG1060	2-iminoacetate synthase ThiH (tyrosine cleavage enzyme, thamine biosynthesis)	cofG	49.1411	5.96105	0.121305
MA1492	Q	arCOG01521	COG1233	Phytoene dehydrogenase-related protein	-	37.6642	7.30435	0.193933
MA1493	P	arCOG02059	COG2221	Dissimilatory sulfite reductase (desulfoviridin), alpha and beta subunits	-	61.3912	10.9372	0.178155
MA1494	-	-	-	-	-	30.5603	9.13072	0.298777
MA1495	C	arCOG01557	COG0838	NADH:ubiquinone oxidoreductase subunit 3 (chain A)	fpoA	50.4259	9.48891	0.188175
MA1496	C	arCOG01554	COG0377	NADH:ubiquinone oxidoreductase 20 kD subunit (chhain B) or related Fe-S oxidoreductase	fpoB	42.4848	10.5276	0.247797
MA1497	C	arCOG01551	COG0852	NADH:ubiquinone oxidoreductase 27 kD subunit (chain C)	fpoC	31.5186	8.38666	0.266086
MA1498	C	arCOG01548	COG0649	NADH:ubiquinone oxidoreductase 49 kD subunit (chain D)	fpoD	31.7711	9.44685	0.297341
MA1499	C	arCOG01546	COG1005	NADH:ubiquinone oxidoreductase subunit 1 (chain H)	fpoH	43.0065	8.54148	0.198609
MA1500	C	arCOG01543	COG1143	Formate hydrogenlyase subunit 6/NADH:ubiquinone oxidoreductase 23 kD subunit (chain I)	fpoI	27.8359	7.09105	0.254744
MA1501	C	arCOG08081	COG0839	NADH:ubiquinone oxidoreductase subunit 6 (chain J)	fpoJ	41.7087	5.5134	0.132188
MA1502	C	arCOG08081	COG0839	NADH:ubiquinone oxidoreductase subunit 6 (chain J)	fpoJ	36.3989	6.77771	0.186206
MA1503	C	arCOG08082	COG0713	NADH:ubiquinone oxidoreductase subunit 11 or 4L (chain K)	fpoK	35.8546	7.62651	0.212706
MA1504	CP	arCOG01542	COG1009	NADH:ubiquinone oxidoreductase subunit 5 (chain L)/Multisubunit Na+/H+ antiporter, MnhA subunit	fpoL	27.9918	6.27146	0.224046
MA1505	C	arCOG01538	COG1008	NADH:ubiquinone oxidoreductase subunit 4 (chain M)	fpoM	26.9032	6.32467	0.23509
MA1506	C	arCOG01540	COG1007	NADH:ubiquinone oxidoreductase subunit 2 (chain N)	fpoN	28.5625	5.54435	0.194113
MA1507	-	-	-	-	fpoO	23.854	7.5863	0.318031
MA1508	P	arCOG06512	COG3420	Nitrous oxidase accessory protein NosD, contains tandem CASH domains	-	73.1237	3.16526	0.0432863
MA1509	-	-	-	-	fpoO	64.8296	3.54755	0.0547211
MA1510	S	arCOG02565	COG5276	Uncharacterized conserved protein	-	69.9263	2.31026	0.0330384
MA1511	-	-	-	-	-	67.0934	2.64357	0.0394014
MA1512	R	arCOG07859	COG1708	Predicted nucleotidyltransferase	-	70.1077	3.35534	0.0478598
MA1513	O	arCOG03614	COG4870	Cysteine protease, C1A family	-	63.435	3.43718	0.0541843
MA1514	V	arCOG08146	COG1753	Predicted antitoxin, CopG family	-	55.563	1.83378	0.0330037
MA1515	R	arCOG02731	COG1487	Predicted nucleic acid-binding protein, contains PIN domain	-	61.1883	2.68606	0.0438983
MA1516	G	-	COG2814	Predicted arabinose efflux permease, MFS family	-	56.5264	2.80225	0.0495742
MA1517	P	arCOG06512	COG3420	Nitrous oxidase accessory protein NosD, contains tandem CASH domains	-	63.8237	5.06245	0.0793193
MA1518	R	arCOG04466	COG0733	Na+-dependent transporter, SNF family	net	60.1775	1.04939	0.0174383
MA1519	M	arCOG02482	COG1520	Outer membrane protein assembly factor BamB, contains PQQ-like beta-propeller repeat	-	60.1016	2.97913	0.0495682
MA1520	R	arCOG00941	COG0535	Radical SAM superfamily enzyme, MoaA/NifB/PqqE/SkfB family	-	79.6258	1.05137	0.0132038
MA1521	J	arCOG01751	COG1358	Ribosomal protein L7Ae or related RNA K-turn-binding protein	rpl7ae	81.8549	17.3646	0.212139
MA1522	J	arCOG04314	COG2053	Ribosomal protein S28E/S33	rps28e	242.825	42.6099	0.175476
MA1523	J	arCOG01950	COG2075	Ribosomal protein L24E	-	84.8108	23.0184	0.271409
MA1524	F	arCOG04313	COG0105	Nucleoside diphosphate kinase	ndk	87.123	14.0031	0.160728
MA1525	J	arCOG01560	COG0532	Translation initiation factor IF-2, a GTPase	infB	41.8872	12.0007	0.2865
MA1526	J	arCOG01946	COG2125	Ribosomal protein S6E (S10)	-	37.1861	12.3046	0.330892
MA1527	-	-	-	-	-	60.6635	2.37618	0.0391698
MA1528	M	arCOG02470	COG2834	Outer membrane lipoprotein-sorting protein	-	70.2755	3.02869	0.0430973
MA1529	K	arCOG02611	COG3398	Predicted transcriptional regulator, containsd two HTH domains	-	59.7974	3.10888	0.0519902
MA1530	U	arCOG03382	COG0823	Periplasmic component of the Tol biopolymer transport system	-	69.2189	3.2491	0.0469395
MA1531	K	arCOG02611	COG3398	Predicted transcriptional regulator, containsd two HTH domains	-	65.0201	3.60751	0.055483
MA1532	-	-	-	-	-	75.7101	3.3748	0.0445753
MA1533	L	arCOG06699	COG1484	DNA replication protein DnaC	istB	66.2566	3.05644	0.0461303
MA1534	X	arCOG02126	COG4584	Transposase	-	67.5348	3.84361	0.056913
MA1535	-	-	-	-	-	68.1844	2.12188	0.0311197
MA1536	V	arCOG00189	COG1131	ABC-type multidrug transport system, ATPase component	-	66.3927	2.4471	0.0368579
MA1537	S	arCOG02081	COG1470	Uncharacterized membrane protein	-	56.774	2.57484	0.0453524
MA1538	O	arCOG02443	COG1277	ABC-type transport system involved in multi-copper enzyme maturation, permease component	-	59.3433	3.14608	0.053015
MA1539	O	arCOG02443	COG1277	ABC-type transport system involved in multi-copper enzyme maturation, permease component	-	66.774	2.69537	0.0403656
MA1540	U	arCOG03382	COG0823	Periplasmic component of the Tol biopolymer transport system	-	70.1853	2.44373	0.0348183
MA1542	-	-	-	-	-	66.3683	3.61608	0.054485
MA1543	U	arCOG03382	COG0823	Periplasmic component of the Tol biopolymer transport system	-	69.9952	2.61678	0.0373851
MA1544	O	arCOG02443	COG1277	ABC-type transport system involved in multi-copper enzyme maturation, permease component	-	63.6882	2.09808	0.032943
MA1545	O	arCOG02443	COG1277	ABC-type transport system involved in multi-copper enzyme maturation, permease component	-	64.8982	3.15913	0.0486782
MA1546	O	arCOG02443	COG1277	ABC-type transport system involved in multi-copper enzyme maturation, permease component	-	71.7757	2.04787	0.0285315
MA1547	O	arCOG02443	COG1277	ABC-type transport system involved in multi-copper enzyme maturation, permease component	-	70.6792	2.75539	0.0389844
MA1548	U	arCOG03382	COG0823	Periplasmic component of the Tol biopolymer transport system	-	67.3157	2.37945	0.0353477
MA1549	-	-	-	-	-	76.5695	2.43228	0.0317657
MA1550	-	-	-	-	-	68.1115	2.8929	0.0424729
MA1551	K	arCOG02611	COG3398	Predicted transcriptional regulator, containsd two HTH domains	-	85.6202	2.48391	0.0290108
MA1552	-	-	-	-	-	134.691	9.02979	0.067041
MA1553	S	arCOG10463	COG2881	Uncharacterized protein	-	68.679	2.9792	0.0433786
MA1554	R	arCOG00518	COG3576	Predicted flavin-nucleotide-binding protein, pyridoxine 5'-phosphate oxidase superfamily	-	73.9988	13.0289	0.176069
MA1555	L	arCOG01247	COG4974	Site-specific recombinase XerD	-	81.0639	1.91125	0.023577
MA1556	S	arCOG06276	COG4983	Uncharacterized protein, contains Primase-polymerase (Primpol) domain	-	63.2164	3.23722	0.0512084
MA1557	-	-	-	-	-	60.977	1.42722	0.0234059
MA1558	-	-	-	-	-	65.4716	3.87189	0.0591385
MA1559	L	arCOG06699	COG1484	DNA replication protein DnaC	-	67.5075	2.33922	0.0346513
MA1560	-	-	-	-	-	58.4916	2.04489	0.0349604
MA1561	-	-	-	-	-	72.3351	3.86338	0.0534095
MA1562	T	arCOG07810	COG2114	Adenylate cyclase, class 3	-	95.4699	6.76876	0.0708994
MA1563	EH	arCOG01614	COG0028	Acetolactate synthase large subunit or other thiamine pyrophosphate-requiring enzyme	-	72.3002	2.91858	0.0403675
MA1564	-	-	-	-	-	66.5476	3.56473	0.0535666
MA1565	-	-	-	-	-	80.7478	3.75775	0.0465368
MA1566	H	arCOG00034	COG0311	Glutamine amidotransferase PdxT (pyridoxal biosynthesis)	pyrOB	70.6159	5.52364	0.0782209
MA1567	H	arCOG04075	COG0214	Pyridoxal biosynthesis lyase PdxS	pyrOA	83.6727	11.0058	0.131534
MA1568	-	-	-	-	-	61.8375	3.34089	0.054027
MA1569	I	arCOG03951	COG0671	Membrane-associated phospholipid phosphatase	-	63.5985	2.15067	0.0338164
MA1570	-	-	-	-	-	52.4135	2.93531	0.0560029
MA1571	Q	arCOG01659	COG0412	Dienelactone hydrolase	-	68.5646	2.10475	0.0306974
MA1572	R	arCOG04880	COG1988	Membrane-bound metal-dependent hydrolase YbcI, DUF457 family	-	59.3389	3.54813	0.0597943
MA1573	R	arCOG04880	COG1988	Membrane-bound metal-dependent hydrolase YbcI, DUF457 family	-	57.7195	2.63528	0.0456566
MA1574	P	arCOG04147	COG0605	Superoxide dismutase	sodB	120	14	0
MA1575	R	arCOG06513	COG5485	Predicted ester cyclase	-	56.0801	3.49213	0.0622704
MA1576	R	arCOG04880	COG1988	Membrane-bound metal-dependent hydrolase YbcI, DUF457 family	-	53.0558	2.64347	0.0498243
MA1577	-	-	-	-	-	76.9229	1.39067	0.0180788
MA1578	L	arCOG06699	COG1484	DNA replication protein DnaC	istB	68.432	3.02599	0.0442189
MA1579	X	arCOG02126	COG4584	Transposase	-	70.1121	1.61138	0.0229829
MA1580	-	-	-	-	-	66.2725	3.32537	0.0501772
MA1581	R	arCOG03167	COG1373	Predicted ATPase, AAA+ superfamily	-	58.5492	4.69491	0.0801874
MA1582	-	-	-	-	-	61.8721	3.325	0.0537399
MA1583	L	arCOG04367	COG0188	DNA gyrase/topoisomerase IV, subunit A	gyrA	62.7794	3.97214	0.0632714
MA1584	L	arCOG04371	COG0187	DNA gyrase/topoisomerase IV, subunit B	gyrB	79.5877	2.02925	0.0254971
MA1585	-	-	-	-	-	57.3249	3.71499	0.0648059
MA1586	L	arCOG04143	COG1697	DNA topoisomerase VI, subunit A	-	65.4654	2.38958	0.0365014
MA1587	L	arCOG01165	COG1389	DNA topoisomerase VI, subunit B	-	73.1726	0.738113	0.0100873
MA1588	K	arCOG08032	COG1522	DNA-binding transcriptional regulator, Lrp family	-	96.0936	3.97865	0.0414039
MA1589	-	-	-	-	-	63.7628	3.81881	0.0598909
MA1590	R	arCOG07051	COG3391	DNA-binding beta-propeller fold protein YncE	-	77.6233	2.62364	0.0337996
MA1591	R	arCOG07051	COG3391	DNA-binding beta-propeller fold protein YncE	-	78.4126	2.30812	0.0294356
MA1592	-	-	-	-	-	60.8703	1.46462	0.0240613
MA1593	S	arCOG03544	COG5513	Predicted secreted protein	-	92.3282	4.71962	0.0511179
MA1594	-	-	-	-	-	64.889	1.30709	0.0201435
MA1595	-	-	-	-	-	55.4135	2.31868	0.0418432
MA1596	V	arCOG00189	COG1131	ABC-type multidrug transport system, ATPase component	-	65.2833	2.7098	0.0415083
MA1597	V	arCOG01463	COG0842	ABC-type multidrug transport system, permease component	-	60.7966	2.97025	0.0488555
MA1598	-	-	-	-	-	82.1585	12.1643	0.148059
MA1599	S	arCOG03544	COG5513	Predicted secreted protein	-	71.0428	3.55775	0.050079
MA1600	V	arCOG05207	COG1598	Predicted nuclease of the RNAse H fold, HicB family	-	110.027	6.23886	0.0567029
MA1601	-	-	-	-	-	77.9075	1.62544	0.0208637
MA1602	F	arCOG09021	COG1051	ADP-ribose pyrophosphatase YjhB, NUDIX family	-	74.2571	0.631301	0.00850156
MA1603	KL	arCOG00884	COG1061	Superfamily II DNA or RNA helicase	-	82.7259	1.13237	0.0136882
MA1604	-	-	-	-	-	71.2895	2.33545	0.03276
MA1605	E	arCOG02969	COG0308	Aminopeptidase N	pepN	75.3586	4.67363	0.0620185
MA1606	S	arCOG03300	COG4828	Uncharacterized membrane protein	-	50.9403	2.45072	0.0481097
MA1607	S	arCOG03300	COG4828	Uncharacterized membrane protein	-	60.1237	1.3228	0.0220012
MA1608	S	arCOG03300	COG4828	Uncharacterized membrane protein	-	60.942	4.05795	0.0665871
MA1609	-	-	-	-	-	55.1673	3.85607	0.0698977
MA1610	E	arCOG01436	COG0498	Threonine synthase	thrC	89.4396	13.8441	0.154787
MA1611	J	arCOG00809	COG0495	Leucyl-tRNA synthetase	leuS	73.4383	6.17126	0.0840332
MA1612	-	-	-	-	-	51.5745	3.91994	0.0760054
MA1613	R	-	COG4783	Putative Zn-dependent protease, contains TPR repeats	-	52.0631	2.07973	0.0399463
MA1614	J	arCOG04225	COG2110	O-acetyl-ADP-ribose deacetylase (regulator of RNase III), contains Macro domain	-	63.3924	3.51783	0.0554929
MA1615	H	arCOG03325	COG0407	Uroporphyrinogen-III decarboxylase	cmtM	54.5428	7.99161	0.14652
MA1616	-	-	-	-	mtaB3	143.974	10.8289	0.0752143
MA1617	C	arCOG02032	COG5012	Methanogenic corrinoid protein MtbC1	mtaC3	160.02	7.29888	0.0456124
MA1619	-	-	-	-	-	79.3113	4.57791	0.0577208
MA1622	-	-	-	-	-	137.547	22.7928	0.16571
MA1623	H	arCOG01870	COG1865	Adenosylcobinamide amidohydrolase	-	73.8909	3.24912	0.0439718
MA1624	T	-	COG4564	Signal transduction histidine kinase	-	58.879	3.04374	0.0516949
MA1625	-	-	-	-	-	65.2698	4.76352	0.072982
MA1626	-	-	-	-	-	64.8172	3.01626	0.0465349
MA1627	T	arCOG02361	COG3920	Two-component sensor histidine kinase, HisKA and HATPase domains	-	72.5476	1.91694	0.0264232
MA1628	T	arCOG02361	COG3920	Two-component sensor histidine kinase, HisKA and HATPase domains	-	66.8451	1.58627	0.0237305
MA1629	X	arCOG03474	COG5421	Transposase	-	70.2639	1.40352	0.0199749
MA1630	T	arCOG02361	COG3920	Two-component sensor histidine kinase, HisKA and HATPase domains	-	62.0566	2.30187	0.037093
MA1631	P	arCOG04888	COG2710	Nitrogenase molybdenum-iron protein, alpha and beta chains	vnfE	52.8339	2.78303	0.052675
MA1632	P	arCOG04888	COG2710	Nitrogenase molybdenum-iron protein, alpha and beta chains	vnfN	58.9182	3.50068	0.0594159
MA1633	P	arCOG00590	COG1348	Nitrogenase subunit NifH, an ATPase	nifH	61.6413	4.18934	0.0679632
MA1634	H	-	COG2227	2-polyprenyl-3-methyl-5-hydroxy-6-metoxy-1,4-benzoquinol methylase	-	61.4051	3.5759	0.0582345
MA1635	-	-	-	-	-	50.3821	1.75826	0.0348985
MA1636	Q	arCOG05182	COG5310	Homospermidine synthase	-	39.4707	3.93516	0.0996982
MA1637	X	arCOG03506	COG3293	Transposase	-	65.1484	4.92121	0.0755385
MA1638	X	arCOG03474	COG5421	Transposase	-	74.887	3.11193	0.041555
MA1640	G	arCOG03287	COG3408	Glycogen debranching enzyme (alpha-1,6-glucosidase)	-	65.0241	1.65696	0.0254822
MA1641	G	arCOG02954	COG0366	Glycosidase	-	88.8426	1.79362	0.0201888
MA1643	-	-	-	-	-	88.846	4.28837	0.0482675
MA1644	-	-	-	-	-	77.9171	6.08051	0.0780383
MA1645	T	arCOG02361	COG3920	Two-component sensor histidine kinase, HisKA and HATPase domains	-	64.9328	2.84994	0.0438906
MA1646	T	arCOG02361	COG3920	Two-component sensor histidine kinase, HisKA and HATPase domains	-	71.4944	3.21515	0.0449706
MA1647	R	arCOG01206	COG1669	Predicted nucleotidyltransferase	-	71.4151	1.69773	0.0237727
MA1648	F	arCOG09021	COG1051	ADP-ribose pyrophosphatase YjhB, NUDIX family	-	76.4984	5.46985	0.0715028
MA1649	X	arCOG02133	COG1662	Transposase and inactivated derivatives, IS1 family	-	62.6532	3.93535	0.0628117
MA1650	X	arCOG02132	COG3677	Transposase	-	69.8528	1.98988	0.0284867
MA1651	J	arCOG10124	COG2520	tRNA G37 N-methylase Trm5	-	67.9163	3.53547	0.0520562
MA1652	C	arCOG01068	COG1249	Pyruvate/2-oxoglutarate dehydrogenase complex, dihydrolipoamide dehydrogenase (E3) component or related enzyme	-	63.2051	4.35663	0.0689284
MA1653	S	arCOG02245	COG1836	Uncharacterized membrane protein	-	63.3933	3.11971	0.0492119
MA1654	R	arCOG00769	COG0693	Putative intracellular protease/amidase	pfpI	63.4354	5.51735	0.0869758
MA1655	C	arCOG00288	COG0778	Nitroreductase	-	64.0135	3.22651	0.0504036
MA1656	R	arCOG00626	COG1253	Hemolysin or related protein, contains CBS domains	-	83.7963	10.5931	0.126415
MA1657	G	-	COG2814	Predicted arabinose efflux permease, MFS family	-	50.6588	2.27803	0.044968
MA1658	O	arCOG02606	COG0695	Glutaredoxin	-	61.3821	6.26851	0.102123
MA1659	C	arCOG01099	COG4802	Ferredoxin-thioredoxin reductase, catalytic subunit	-	65.5827	8.61896	0.131421
MA1660	O	arCOG03614	COG4870	Cysteine protease, C1A family	-	72.0572	2.40913	0.0334336
MA1661	O	arCOG04767	COG0652	Peptidyl-prolyl cis-trans isomerase (rotamase) - cyclophilin family	-	125.933	3.45102	0.0274037
MA1662	-	-	-	-	-	72.47	23.3671	0.322439
MA1663	-	-	-	-	-	82.5379	5.79714	0.0702361
MA1664	K	arCOG05425	COG3355	Predicted transcriptional regulator	-	55.7005	2.13128	0.0382633
MA1665	F	arCOG03713	COG0209	Ribonucleotide reductase alpha subunit	nrd	60.1505	3.01968	0.0502021
MA1666	S	-	COG2962	Uncharacterized membrane protein RarD, contains two EamA domains	-	57.444	3.52848	0.0614248
MA1667	GER	arCOG04963	COG0697	Permease of the drug/metabolite transporter (DMT) superfamily	-	64.5414	2.32937	0.0360911
MA1668	M	arCOG03228	COG1136	ABC-type lipoprotein export system, ATPase component	lolD	51.7222	11.7052	0.226309
MA1669	R	arCOG04212	COG1661	Predicted DNA-binding protein with PD1-like DNA-binding motif	-	54.0588	8.11237	0.150066
MA1670	H	arCOG01779	COG2226	Ubiquinone/menaquinone biosynthesis C-methylase UbiE	-	84.165	1.74897	0.0207803
MA1671	K	arCOG04377	COG4738	Predicted transcriptional regulator	-	97.8155	11.067	0.113141
MA1672	G	arCOG01169	COG0148	Enolase	eno	86.9458	12.6402	0.14538
MA1673	-	-	-	-	-	74.5553	3.52003	0.0472137
MA1674	M	arCOG02313	COG4591	ABC-type transport system, involved in lipoprotein release, permease component	-	53.083	1.78878	0.0336979
MA1675	S	arCOG02050	COG0730	Uncharacterized membrane protein YfcA	-	74.3804	3.7064	0.0498303
MA1676	-	-	-	-	-	77.2434	12.6955	0.164357
MA1678	P	arCOG01578	COG0474	Magnesium-transporting ATPase (P-type)	-	56.2738	2.00846	0.0356909
MA1679	R	arCOG05186	COG2940	SET domain-containing protein (function unknown)	-	68.5727	1.49261	0.0217668
MA1680	S	arCOG03175	COG3592	Uncharacterized Fe-S cluster protein YjdI	-	63.6522	3.32853	0.0522924
MA1681	-	-	-	-	-	57.0251	2.58335	0.0453019
MA1682	O	arCOG05154	COG0459	Chaperonin GroEL (HSP60 family)	hsp60-3	209.482	39.3667	0.187924
MA1683	G	arCOG01122	COG0120	Ribose 5-phosphate isomerase	rpiA	38.8862	9.63779	0.247846
MA1684	J	arCOG00409	COG0017	Aspartyl/asparaginyl-tRNA synthetase	aspC	94.9053	17.1762	0.180982
MA1685	C	arCOG02920	COG3794	Plastocyanin	-	63.0617	4.1196	0.0653265
MA1687	H	arCOG00040	COG2236	Hypoxanthine phosphoribosyltransferase	gptA	51.8571	2.77643	0.05354
MA1688	-	-	-	-	-	63.1058	2.32497	0.0368424
MA1689	-	-	-	-	-	78.8734	6.31979	0.0801258
MA1690	-	-	-	-	-	62.5041	3.2421	0.0518702
MA1691	D	arCOG04321	COG2848	Uncharacterized conserved protein, UPF0210 family	-	73.8825	6.56876	0.0889082
MA1692	L	arCOG01247	COG4974	Site-specific recombinase XerD	-	65.0681	2.47346	0.0380134
MA1693	-	-	-	-	-	290.814	115.422	0.396891
MA1694	V	arCOG12681	COG2026	mRNA-degrading endonuclease RelE, toxin component of the RelBE toxin-antitoxin system	-	123.09	20.6519	0.167779
MA1695	-	-	-	-	-	77.7977	1.6599	0.0213361
MA1696	-	-	-	-	-	99.6903	6.17624	0.0619543
MA1697	-	-	-	-	-	68.5766	2.92238	0.0426149
MA1698	-	-	-	-	-	60.5339	3.65885	0.060443
MA1699	NW	-	COG3063	Tfp pilus assembly protein PilF	-	64.9848	3.69893	0.0569199
MA1700	-	-	-	-	-	74.8105	3.66858	0.0490382
MA1701	R	arCOG00850	COG3153	Predicted N-acetyltransferase YhbS	-	72.2417	1.04227	0.0144276
MA1702	-	-	-	-	-	94.3194	2.71117	0.0287446
MA1703	V	arCOG05188	COG4845	Chloramphenicol O-acetyltransferase	cat	82.6256	1.21575	0.014714
MA1704	T	arCOG02361	COG3920	Two-component sensor histidine kinase, HisKA and HATPase domains	-	69.2597	2.44156	0.0352522
MA1705	-	-	-	-	-	120.693	3.35561	0.0278029
MA1706	-	-	-	-	-	72.8586	3.13695	0.0430554
MA1707	-	-	-	-	-	108.699	8.42752	0.0775312
MA1708	J	arCOG02740	COG1600	Epoxyqueuosine reductase QueG (queuosine biosynthesis)	-	85.744	2.41005	0.0281075
MA1709	O	arCOG03203	COG0826	Collagenase-like protease, PrtC family	-	48.7026	1.14158	0.0234399
MA1710	H	arCOG02675	COG3252	Methenyltetrahydromethanopterin cyclohydrolase	mch	64.9956	14.6816	0.225887
MA1711	S	arCOG04847	COG4090	Uncharacterized protein	-	81.5473	10.2569	0.125778
MA1712	E	arCOG04897	COG0436	Aspartate/methionine/tyrosine aminotransferase	-	60.417	12.3698	0.204741
MA1713	H	arCOG00538	COG1977	Molybdopterin converting factor, small subunit	-	55.8788	1.46796	0.0262704
MA1714	C	arCOG05072	COG2414	Aldehyde:ferredoxin oxidoreductase	-	73.9017	14.6103	0.1977
MA1715	S	arCOG04376	COG2122	Uncharacterized protein, UPF0280 family, ApbE superfamily	-	48.6978	3.82538	0.0785534
MA1716	T	arCOG02367	COG2202	PAS domain	-	74.7889	0.239422	0.0032013
MA1717	P	arCOG06512	COG3420	Nitrous oxidase accessory protein NosD, contains tandem CASH domains	slg	78.7206	4.28486	0.0544313
MA1718	M	arCOG01568	COG0668	Small-conductance mechanosensitive channel	-	62.5251	2.71278	0.0433871
MA1719	S	arCOG01766	COG2430	Uncharacterized protein	-	71.6768	2.22726	0.0310737
MA1720	-	-	-	-	-	54.9256	2.95127	0.0537322
MA1721	P	arCOG02266	COG0598	Mg2+ and Co2+ transporter CorA	corA	70.3636	2.47171	0.0351278
MA1722	-	-	-	-	-	63.8212	2.76132	0.0432664
MA1723	R	arCOG03336	COG2335	Uncaracterized surface protein containing fasciclin (FAS1) repeats	-	64.3542	2.2034	0.0342387
MA1724	M	-	COG3264	Small-conductance mechanosensitive channel	-	74.607	0.362843	0.00486339
MA1725	H	arCOG02622	COG1541	Phenylacetate-coenzyme A ligase PaaK, adenylate-forming domain family	-	43.7411	7.54159	0.172414
MA1726	C	arCOG01600	COG1014	Pyruvate:ferredoxin oxidoreductase or related 2-oxoacid:ferredoxin oxidoreductase, gamma subunit	iorB	47.6126	7.61291	0.159893
MA1727	C	arCOG01612	COG4231	TPP-dependent indolepyruvate ferredoxin oxidoreductase, alpha subunit	iorA	45.7461	7.02842	0.15364
MA1728	-	-	-	-	-	72.8335	3.30933	0.0454369
MA1729	S	arCOG10463	COG2881	Uncharacterized protein	-	48.7145	3.15625	0.0647908
MA1730	S	arCOG03509	COG3291	PKD repeat	-	64.4313	3.14766	0.0488529
MA1731	S	arCOG10463	COG2881	Uncharacterized protein	-	47.4806	2.94949	0.06212
MA1732	-	-	-	-	-	104.519	12.2269	0.116983
MA1733	H	arCOG01779	COG2226	Ubiquinone/menaquinone biosynthesis C-methylase UbiE	-	62.5709	2.66261	0.0425535
MA1734	-	-	-	-	-	70.6404	7.02461	0.0994419
MA1735	C	arCOG00853	COG0281	Malic enzyme	-	68.3609	3.36876	0.049279
MA1736	O	arCOG01140	COG1310	Proteasome lid subunit RPN8/RPN11, contains Jab1/MPN domain metalloenzyme (JAMM) motif	-	67.4649	3.22135	0.0477485
MA1737	-	-	-	-	-	119.627	1.9953	0.0166794
MA1738	U	arCOG03382	COG0823	Periplasmic component of the Tol biopolymer transport system	-	60.4965	2.84701	0.0470607
MA1739	T	-	COG3322	Extracellular (periplasmic) sensor domain CHASE (specificity unknown)	-	63.6567	3.50543	0.0550678
MA1740	J	arCOG01354	COG2892	tRNA threonylcarbamoyladenosine modification (KEOPS) complex, Pcc1 subunit	-	70.805	7.40525	0.104587
MA1741	J	arCOG03247	COG2136	rRNA maturation protein Rpf1, contains Brix/IMP4 (anticodon-binding) domain	-	78.9319	17.8736	0.226443
MA1742	S	arCOG03509	COG3291	PKD repeat	-	63.0238	2.78995	0.0442682
MA1743	S	arCOG03231	COG4069	Uncharacterized protein	-	58.7817	2.54179	0.0432412
MA1744	M	arCOG02313	COG4591	ABC-type transport system, involved in lipoprotein release, permease component	-	58.5866	2.87144	0.0490119
MA1745	-	-	-	-	-	56.2831	2.50963	0.0445895
MA1746	S	arCOG02081	COG1470	Uncharacterized membrane protein	-	49.0209	2.0177	0.0411601
MA1747	O	arCOG00185	COG1123	ABC-type glutathione transport system ATPase component, contains duplicated ATPase domain	-	54.1012	3.38004	0.0624763
MA1748	H	arCOG02252	COG0619	Energy-coupling factor transporter transmembrane protein EcfT	cbiQ	53.3965	3.31759	0.0621313
MA1749	-	-	-	-	-	53.6575	3.00323	0.0559704
MA1750	O	arCOG03549	COG1572	Serine protease, subtilase family	-	53.6976	3.20094	0.0596104
MA1751	-	-	-	-	-	56.817	3.21293	0.0565488
MA1752	M	arCOG03228	COG1136	ABC-type lipoprotein export system, ATPase component	-	62.0633	3.05233	0.0491809
MA1753	S	arCOG03509	COG3291	PKD repeat	-	59.9755	2.57887	0.0429987
MA1754	S	arCOG03509	COG3291	PKD repeat	-	66.1641	1.83337	0.0277094
MA1756	S	arCOG03509	COG3291	PKD repeat	-	71.4973	0.986664	0.0138
MA1757	X	arCOG03900	COG3385	IS4 transposase	-	62.0814	2.65472	0.0427619
MA1758	-	-	-	-	-	74.1445	1.05069	0.0141709
MA1759	-	-	-	-	-	58.0897	2.55224	0.0439361
MA1760	O	arCOG03549	COG1572	Serine protease, subtilase family	-	53.9055	4.20172	0.0779459
MA1761	S	arCOG03509	COG3291	PKD repeat	-	62.2377	2.02213	0.0324904
MA1762	S	arCOG03509	COG3291	PKD repeat	-	57.331	3.11903	0.0544039
MA1763	K	arCOG09385	COG0864	Metal-responsive transcriptional regulator, contains CopG/Arc/MetJ DNA-binding domain	-	64.3132	2.35328	0.036591
MA1764	S	arCOG03509	COG3291	PKD repeat	-	67.4382	1.84623	0.0273767
MA1765	J	-	COG5271	Midasin, AAA ATPase with vWA domain, involved in ribosome maturation	-	58.3153	3.12337	0.0535599
MA1766	S	arCOG03509	COG3291	PKD repeat	-	59.2833	2.62295	0.0442443
MA1767	S	arCOG03509	COG3291	PKD repeat	-	56.8679	2.46486	0.0433436
MA1768	O	arCOG03549	COG1572	Serine protease, subtilase family	-	60.9435	1.96684	0.0322732
MA1769	-	-	-	-	-	75.9928	1.42299	0.0187254
MA1770	-	-	-	-	-	76.7049	0.900829	0.0117441
MA1771	K	arCOG02643	COG1309	DNA-binding transcriptional regulator, AcrR family	-	103.318	10.1824	0.0985532
MA1773	C	arCOG00510	COG0655	Multimeric flavodoxin WrbA	isf-7	164.178	24.945	0.151938
MA1774	C	arCOG00288	COG0778	Nitroreductase	-	57.1286	2.13532	0.0373775
MA1775	J	arCOG04208	COG1997	Ribosomal protein L37AE/L43A	rpl37ae	111.093	21.8274	0.19648
MA1776	J	arCOG01574	COG2123	Exosome complex RNA-binding protein Rrp42, RNase PH superfamily	rrp42	89.4874	14.9982	0.167601
MA1777	J	arCOG00678	COG1097	Exosome complex RNA-binding protein Rrp4, contains S1 and KH domains	rrp4	77.1714	13.556	0.175661
MA1778	J	arCOG04187	COG1500	Ribosome maturation protein Sdo1	-	114.503	13.4928	0.117837
MA1779	O	arCOG00970	COG0638	20S proteasome, alpha and beta subunits	psmA	97.3248	13.1786	0.135408
MA1780	-	-	-	-	-	54.1685	1.78077	0.0328747
MA1781	J	arCOG01365	COG1369	RNase P/RNase MRP subunit POP5	rnpB	40.3572	11.5722	0.286745
MA1782	J	arCOG00307	COG1603	RNase P/RNase MRP subunit p30	rnpA	48.5903	13.3933	0.275638
MA1783	J	arCOG01042	COG1325	Exosome subunit, RNA binding protein with dsRBD fold	-	93.6872	19.8042	0.211387
MA1784	J	arCOG04209	COG1632	Ribosomal protein L15E	-	139.18	12.6253	0.0907118
MA1785	-	-	-	-	-	63.9372	4.01842	0.0628495
MA1786	X	arCOG09938	COG0675	Transposase	-	84.667	2.07951	0.024561
MA1787	-	-	-	-	-	70.4685	3.59367	0.0509968
MA1788	-	-	-	-	-	65.5819	2.73858	0.0417582
MA1789	L	arCOG01527	COG0550	DNA topoisomerase IA	topA	47.4622	9.30905	0.196136
MA1790	H	arCOG02741	COG0422	Thiamine biosynthesis protein ThiC	thiC	51.5821	10.543	0.204393
MA1791	S	arCOG05191	COG4866	Uncharacterized protein	-	74.1118	3.02762	0.0408521
MA1792	J	arCOG00833	COG0456	Ribosomal protein S18 acetylase RimI and related acetyltransferases	-	87.8413	2.30501	0.0262406
MA1793	-	-	-	-	-	62.451	3.24244	0.0519198
MA1794	R	arCOG00498	COG0491	Glyoxylase or a related metal-dependent hydrolase, beta-lactamase superfamily II	-	72.9099	2.72753	0.0374095
MA1795	-	-	-	-	-	53.6722	3.00072	0.0559082
MA1796	-	-	-	-	-	90.248	13.0738	0.144865
MA1797	K	arCOG07512	COG4742	Predicted transcriptional regulator, contains HTH domain	-	62.6163	2.49908	0.039911
MA1798	-	-	-	-	-	47.1095	3.87288	0.0822102
MA1799	C	arCOG00509	COG0426	Flavorubredoxin	-	77.251	5.96379	0.0772002
MA1800	T	arCOG02278	COG2203	GAF domain	-	63.0365	4.09921	0.0650292
MA1801	C	-	COG4106	Trans-aconitate methyltransferase	-	59.4466	2.99862	0.0504422
MA1802	EG	arCOG04045	COG0129	Dihydroxyacid dehydratase/phosphogluconate dehydratase	ilvD	85.2747	9.2283	0.108218
MA1803	-	-	-	-	-	55.1122	3.31192	0.0600941
MA1804	H	arCOG04336	COG1962	Tetrahydromethanopterin S-methyltransferase, subunit H	mtxH	64.8286	8.2772	0.127678
MA1805	H	arCOG03221	COG4063	Tetrahydromethanopterin S-methyltransferase, subunit A	mtxA	62.3062	13.8544	0.22236
MA1806	R	arCOG00854	COG4002	Predicted methyltransferase MtxX, methanogen marker protein 4	mtxX	63.8236	10.9563	0.171665
MA1807	-	-	-	-	-	61.4263	1.83361	0.0298505
MA1808	X	-	COG5323	Large terminase phage packaging protein	-	50.3209	2.08562	0.0414465
MA1809	-	-	-	-	-	50.8428	4.15855	0.0817924
MA1810	L	arCOG00469	COG0470	DNA polymerase III, delta prime subunit	-	24.0171	1.76963	0.0736819
MA1811	K	arCOG01063	COG3432	Predicted transcriptional regulator	-	96.8229	10.2593	0.105959
MA1812	C	arCOG00510	COG0655	Multimeric flavodoxin WrbA	-	59.9156	3.00659	0.0501804
MA1813	MDT	arCOG04368	COG0464	AAA+-type ATPase, SpoVK/Ycf46/Vps4 family	-	64.65	3.66971	0.0567627
MA1814	-	-	-	-	-	73.5695	1.93476	0.0262983
MA1815	K	arCOG05036	COG3620	Predicted transcriptional regulator with C-terminal CBS domains	-	49.9038	6.85389	0.137342
MA1816	EF	arCOG00082	COG0075	Archaeal aspartate aminotransferase or a related aminotransferase, includes purine catabolism protein PucG	aspC	93.7601	9.23741	0.0985217
MA1817	H	arCOG01322	COG1731	Archaeal riboflavin synthase	ribC	144.358	19.9904	0.138478
MA1818	H	arCOG01323	COG0054	6,7-dimethyl-8-ribityllumazine synthase (Riboflavin synthase beta chain)	ribH	52.6678	8.27317	0.157082
MA1819	E	arCOG04897	COG0436	Aspartate/methionine/tyrosine aminotransferase	aspB	56.7598	12.6025	0.222032
MA1820	M	arCOG01222	COG0615	Glycerol-3-phosphate cytidylyltransferase, cytidylyltransferase family	taqD	86.6265	4.01026	0.0462937
MA1821	S	arCOG00620	COG1900	Uncharacterized conserved protein, DUF39 family	-	73.9407	8.11189	0.109708
MA1822	S	arCOG02448	COG2768	Uncharacterized Fe-S center protein	-	73.9351	16.7837	0.227006
MA1823	-	-	-	-	-	59.0959	3.48376	0.058951
MA1824	S	arCOG02468	COG1810	Uncharacterized protein	thyA	57.7362	2.26993	0.0393155
MA1825	S	arCOG01907	COG2013	Uncharacterized conserved protein, AIM24 family	-	56.346	2.77673	0.04928
MA1826	S	arCOG04337	COG1504	Uncharacterized protein	-	75.9846	3.51428	0.0462499
MA1827	M	arCOG01568	COG0668	Small-conductance mechanosensitive channel	-	46.722	8.08944	0.17314
MA1828	L	arCOG01247	COG4974	Site-specific recombinase XerD	-	75.959	2.39941	0.0315883
MA1829	-	-	-	-	-	72.5135	1.92232	0.0265098
MA1830	J	arCOG01951	COG1444	tRNA(Met) C34 N-acetyltransferase TmcA	-	67.0318	2.81877	0.0420512
MA1831	I	arCOG01532	COG0020	Undecaprenyl pyrophosphate synthase	uppS	63.1259	1.99763	0.0316452
MA1832	-	-	-	-	-	61.7469	2.57576	0.0417148
MA1834	I	arCOG01636	COG2230	Cyclopropane fatty-acyl-phospholipid synthase and related methyltransferases	-	75.1791	1.76996	0.0235432
MA1835	K	arCOG02038	COG1378	Sugar-specific transcriptional regulator TrmB	-	80.061	2.98078	0.0372313
MA1836	C	arCOG00510	COG0655	Multimeric flavodoxin WrbA	isf-8	69.9717	2.33169	0.0333233
MA1837	-	-	-	-	-	51.8833	2.22735	0.0429299
MA1838	R	arCOG07051	COG3391	DNA-binding beta-propeller fold protein YncE	-	70.1	2.88939	0.0412182
MA1839	T	arCOG02967	COG5635	Predicted NTPase, NACHT family domain	-	68.7487	2.52488	0.0367263
MA1840	G	arCOG00014	COG0524	Sugar or nucleoside kinase, ribokinase family	-	62.4589	4.11645	0.0659065
MA1841	-	-	-	-	-	66.4207	3.10484	0.046745
MA1842	V	arCOG01731	COG0534	Na+-driven multidrug efflux pump	-	58.0222	3.7002	0.0637721
MA1844	T	arCOG02361	COG3920	Two-component sensor histidine kinase, HisKA and HATPase domains	-	55.0541	0.841641	0.0152875
MA1845	-	-	-	-	-	67.5045	3.25466	0.0482139
MA1846	-	-	-	-	-	59.4526	1.8266	0.0307237
MA1847	P	arCOG01007	COG0609	ABC-type Fe3+-siderophore transport system, permease component	hemU	53.0735	4.29778	0.0809779
MA1848	H	arCOG01779	COG2226	Ubiquinone/menaquinone biosynthesis C-methylase UbiE	-	51.2691	2.22557	0.0434096
MA1849	R	arCOG10211	COG5266	Uncharacterized conserved protein, contains GH25 family domain	-	60.4513	2.80692	0.0464328
MA1850	P	arCOG04233	COG0614	ABC-type Fe3+-hydroxamate transport system, periplasmic component	-	56.517	3.26053	0.0576911
MA1851	-	-	-	-	-	57.2515	3.11341	0.0543812
MA1852	S	arCOG06900	COG2445	Uncharacterized conserved protein YutE, UPF0331/DUF86 family	-	66.0634	3.26345	0.0493988
MA1853	R	arCOG07859	COG1708	Predicted nucleotidyltransferase	-	50.2399	2.57107	0.0511758
MA1854	R	arCOG08541	COG1672	Predicted ATPase, archaeal AAA+ ATPase superfamily	-	78.0766	0.653808	0.00837393
MA1855	E	arCOG01948	COG1280	Threonine/homoserine/homoserine lactone efflux protein	-	65.9307	2.38479	0.0361712
MA1856	HR	arCOG07416	COG0596	Pimeloyl-ACP methyl ester carboxylesterase	-	81.9432	1.14264	0.0139443
MA1857	HR	arCOG07416	COG0596	Pimeloyl-ACP methyl ester carboxylesterase	-	63.8653	2.52124	0.0394774
MA1858	G	-	COG2814	Predicted arabinose efflux permease, MFS family	-	53.4361	2.96204	0.0554315
MA1859	-	-	-	-	-	67.3424	2.21592	0.0329052
MA1860	C	arCOG00510	COG0655	Multimeric flavodoxin WrbA	isf-9	82.0352	1.45434	0.0177282
MA1861	HT	arCOG01189	COG0661	Predicted unusual protein kinase regulating ubiquinone biosynthesis, AarF/ABC1/UbiB family	-	55.7903	2.65385	0.0475684
MA1864	L	arCOG07811	COG0210	Superfamily I DNA or RNA helicase	-	84.7489	2.34736	0.0276979
MA1865	L	arCOG07811	COG0210	Superfamily I DNA or RNA helicase	-	79.7089	2.84398	0.0356795
MA1866	L	arCOG03235	COG3593	Predicted ATP-dependent endonuclease of the OLD family, contains P-loop ATPase and TOPRIM domains	-	77.8136	2.14863	0.0276125
MA1867	T	arCOG03413	COG2453	Protein-tyrosine phosphatase	-	60.8996	2.4779	0.0406883
MA1868	K	arCOG03112	COG3177	Fic family protein	-	72.6872	1.95682	0.0269211
MA1869	-	-	-	-	-	95.5085	4.06264	0.042537
MA1870	E	arCOG04758	COG1164	Oligoendopeptidase F	pepF	70.8552	1.60941	0.022714
MA1871	-	-	-	-	-	58.4564	2.04031	0.0349031
MA1872	-	-	-	-	-	65.4514	3.18403	0.0486472
MA1873	R	-	COG4783	Putative Zn-dependent protease, contains TPR repeats	-	61.2236	17.7483	0.289893
MA1874	G	arCOG01421	COG0058	Glucan phosphorylase	malP	70.664	1.31173	0.0185629
MA1875	-	-	-	-	-	55.1667	3.67644	0.0666424
MA1876	-	-	-	-	-	76.864	8.48258	0.110358
MA1877	-	-	-	-	-	65.1261	2.32138	0.0356444
MA1878	T	arCOG02361	COG3920	Two-component sensor histidine kinase, HisKA and HATPase domains	-	75.7535	1.60751	0.0212203
MA1879	X	arCOG02132	COG3677	Transposase	-	65.2601	2.60236	0.0398767
MA1880	X	arCOG02133	COG1662	Transposase and inactivated derivatives, IS1 family	-	61.9747	3.17009	0.0511514
MA1881	-	-	-	-	-	68.872	3.88889	0.0564654
MA1882	X	arCOG02126	COG4584	Transposase	-	68.0101	3.10659	0.0456784
MA1883	L	arCOG06699	COG1484	DNA replication protein DnaC	istB	70.1893	2.82427	0.0402379
MA1884	-	-	-	-	-	84.6207	6.332	0.074828
MA1885	-	-	-	-	-	77.3424	3.75408	0.0485384
MA1886	-	-	-	-	-	107.562	14.9196	0.138706
MA1887	-	-	-	-	-	91.1491	4.46262	0.0489595
MA1888	-	-	-	-	-	61.0023	2.46215	0.0403616
MA1889	-	-	-	-	-	65.8134	1.51906	0.0230814
MA1890	X	arCOG02125	COG2801	Transposase InsO and inactivated derivatives	-	65.4012	3.1388	0.047993
MA1891	-	-	-	-	-	71.8877	0.788549	0.0109692
MA1892	S	arCOG03128	COG1357	Uncharacterized protein YjbI, contains pentapeptide repeats	-	56.2639	5.52954	0.0982786
MA1893	-	-	-	-	-	87.5559	0.66922	0.00764335
MA1894	-	-	-	-	-	80.3425	2.72996	0.0339791
MA1895	S	arCOG07652	COG5519	Uncharcterized protein, DUF927 family	-	73.4581	1.08292	0.0147419
MA1896	-	-	-	-	-	73.1215	3.14263	0.0429781
MA1897	-	-	-	-	-	68.6057	2.68156	0.0390865
MA1898	-	-	-	-	-	59.5683	1.42784	0.0239698
MA1899	-	-	-	-	-	76.0542	1.06349	0.0139833
MA1900	-	-	-	-	-	70.8405	2.61391	0.0368985
MA1901	ER	arCOG01621	COG1063	Threonine dehydrogenase or related Zn-dependent dehydrogenase	adh	63.5623	3.39097	0.0533488
MA1902	C	arCOG00510	COG0655	Multimeric flavodoxin WrbA	isf-10	67.254	0.464662	0.00690906
MA1904	R	arCOG07051	COG3391	DNA-binding beta-propeller fold protein YncE	-	88.5777	4.52595	0.0510958
MA1905	T	arCOG04286	COG1966	Carbon starvation protein CstA	cstA	54.6426	3.19748	0.0585163
MA1906	-	-	-	-	-	65.6265	16.7095	0.254615
MA1907	-	-	-	-	-	67.865	1.5954	0.0235085
MA1908	-	-	-	-	-	53.2892	3.13014	0.0587387
MA1909	M	arCOG04188	COG1898	dTDP-4-dehydrorhamnose 3,5-epimerase or related enzyme	-	84.7496	0.612218	0.00722384
MA1910	EP	arCOG07874	COG1124	ABC-type dipeptide/oligopeptide/nickel transport system, ATPase component	dppE	66.2192	2.83059	0.0427457
MA1911	EP	arCOG05410	COG0444	ABC-type dipeptide/oligopeptide/nickel transport system, ATPase component	dppD	63.195	2.19555	0.0347424
MA1912	EP	arCOG00750	COG1173	ABC-type dipeptide/oligopeptide/nickel transport system, permease component	dppC	60.2192	3.23513	0.0537225
MA1913	EP	arCOG00751	COG0601	ABC-type dipeptide/oligopeptide/nickel transport system, permease component	dppB	53.3352	2.23782	0.0419577
MA1914	E	arCOG01536	COG0747	ABC-type transport system, periplasmic component	dppA	59.6826	3.2462	0.0543912
MA1915	E	arCOG01536	COG0747	ABC-type transport system, periplasmic component	dppA	54.9815	3.24167	0.0589594
MA1916	E	arCOG01536	COG0747	ABC-type transport system, periplasmic component	dppA	55.4503	3.25189	0.058645
MA1917	-	-	-	-	-	72.9618	2.53118	0.0346918
MA1918	H	arCOG02295	COG1011	FMN phosphatase YigB, HAD superfamily	-	83.0019	3.09154	0.0372466
MA1919	F	arCOG04387	COG0104	Adenylosuccinate synthase	-	75.6502	1.7994	0.0237859
MA1920	H	arCOG01779	COG2226	Ubiquinone/menaquinone biosynthesis C-methylase UbiE	-	77.9258	0.500181	0.00641868
MA1921	-	-	-	-	-	96.7252	1.89261	0.0195669
MA1922	S	-	COG3012	Uncharacterized conserved protein YchJ, contains N- and C-terminal SEC-C domains	-	143.128	16.1326	0.112715
MA1923	-	-	-	-	-	61.4813	3.87421	0.0630144
MA1924	-	-	-	-	-	76.2783	2.29091	0.0300336
MA1925	-	-	-	-	-	111.597	5.25427	0.0470826
MA1926	S	arCOG06527	COG2389	Uncharacterized metal-binding protein	-	87.3603	3.01898	0.0345578
MA1927	-	-	-	-	-	57.2991	2.53322	0.0442105
MA1928	-	-	-	-	-	61.9497	2.95262	0.0476616
MA1929	V	arCOG02666	COG1353	CRISPR/Cas system-associated protein Cas10, large subunit of type III CRISPR-Cas systems, contains HD superfamily nuclease domain	-	62.9209	0.863431	0.0137225
MA1930	X	arCOG02125	COG2801	Transposase InsO and inactivated derivatives	-	70.1359	2.6692	0.0380575
MA1931	V	arCOG02666	COG1353	CRISPR/Cas system-associated protein Cas10, large subunit of type III CRISPR-Cas systems, contains HD superfamily nuclease domain	-	62.2731	2.69203	0.0432295
MA1932	-	-	-	-	-	64.4345	2.10594	0.0326834
MA1933	V	arCOG02659	COG1337	CRISPR/Cas system CSM-associated protein Csm3, group 7 of RAMP superfamily	-	70.31	1.66543	0.023687
MA1934	V	arCOG03223	COG1567	CRISPR/Cas system CSM-associated protein Csm4, group 5 of RAMP superfamily	-	70.6361	2.15389	0.0304927
MA1935	V	arCOG03719	COG1332	CRISPR/Cas system CSM-associated protein Csm5, group 7 of RAMP superfamily	-	69.3722	2.03702	0.0293637
MA1936	R	arCOG00126	COG0388	Predicted amidohydrolase	-	79.9973	1.86772	0.0233473
MA1937	R	arCOG00126	COG0388	Predicted amidohydrolase	-	89.5377	3.63747	0.040625
MA1938	-	-	-	-	-	65.8948	2.63226	0.0399465
MA1939	-	-	-	-	-	71.1382	2.93441	0.0412494
MA1940	-	-	-	-	-	49.2323	1.1058	0.0224609
MA1941	R	arCOG03167	COG1373	Predicted ATPase, AAA+ superfamily	-	74.4097	2.22368	0.0298843
MA1942	-	-	-	-	-	101.74	7.25636	0.0713225
MA1943	R	arCOG07281	COG0457	Tetratricopeptide (TPR) repeat	-	48.348	7.17305	0.148363
MA1944	S	arCOG02264	COG1808	Uncharacterized membrane protein	-	53.3816	3.70047	0.0693211
MA1945	H	-	COG2227	2-polyprenyl-3-methyl-5-hydroxy-6-metoxy-1,4-benzoquinol methylase	-	59.1592	1.65273	0.0279369
MA1946	R	arCOG00503	COG1237	Metal-dependent hydrolase, beta-lactamase superfamily II	dhpS	61.6138	2.09799	0.0340507
MA1947	S	arCOG04361	COG5423	Predicted metal-binding protein	-	71.7022	3.9469	0.0550457
MA1949	E	arCOG00119	COG0076	Glutamate or tyrosine decarboxylase or a related PLP-dependent protein	-	67.0104	2.90762	0.0433906
MA1950	E	arCOG00065	COG0520	Selenocysteine lyase/Cysteine desulfurase	-	67.3974	2.32567	0.0345067
MA1951	O	arCOG03517	COG1262	Formylglycine-generating enzyme, required for sulfatase activity, contains SUMF1/FGE domain	-	70.4132	4.93451	0.0700794
MA1952	-	-	-	-	-	52.0267	1.80315	0.0346582
MA1953	K	arCOG07512	COG4742	Predicted transcriptional regulator, contains HTH domain	-	69.8749	1.44245	0.0206433
MA1954	R	arCOG04711	COG4923	Predicted nuclease (RNAse H fold)	-	49.1174	2.33378	0.0475142
MA1955	R	arCOG05194	COG4127	Predicted restriction endonuclease, Mrr-cat superfamily	-	61.7495	4.04985	0.0655851
MA1956	J	arCOG00412	COG0072	Phenylalanyl-tRNA synthetase beta subunit	pheT	113.455	10.099	0.0890136
MA1957	T	arCOG02369	COG0642	Signal transduction histidine kinase	-	58.5664	3.91234	0.0668017
MA1958	EH	arCOG01614	COG0028	Acetolactate synthase large subunit or other thiamine pyrophosphate-requiring enzyme	-	55.8847	1.73338	0.031017
MA1959	L	arCOG04121	COG0164	Ribonuclease HII	rnhB	56.6203	5.2759	0.0931804
MA1960	-	-	-	-	-	85.5164	3.12351	0.0365252
MA1961	P	arCOG06512	COG3420	Nitrous oxidase accessory protein NosD, contains tandem CASH domains	-	59.642	2.60469	0.0436721
MA1962	R	arCOG00503	COG1237	Metal-dependent hydrolase, beta-lactamase superfamily II	-	57.6799	2.99631	0.0519472
MA1963	F	arCOG00102	COG0047	Phosphoribosylformylglycinamidine (FGAM) synthase, glutamine amidotransferase domain	-	56.814	8.60004	0.151372
MA1964	F	arCOG04462	COG1828	Phosphoribosylformylglycinamidine (FGAM) synthase, PurS component	-	101.19	14.7567	0.145832
MA1965	-	-	-	-	-	56.7143	2.6161	0.0461276
MA1966	E	arCOG00071	COG0367	Asparagine synthetase B (glutamine-hydrolyzing)	asn	70.9284	6.45639	0.0910269
MA1967	O	arCOG00587	COG3640	CO dehydrogenase nickel-insertion accessory protein CooC1	cooC	69.0212	15.5891	0.22586
MA1968	R	-	COG4783	Putative Zn-dependent protease, contains TPR repeats	-	76.1046	7.03321	0.0924151
MA1969	M	arCOG06756	COG2027	D-alanyl-D-alanine carboxypeptidase	-	55.9182	3.08462	0.0551631
MA1970	NW	-	COG3063	Tfp pilus assembly protein PilF	-	62.4085	2.7918	0.0447343
MA1971	M	arCOG05197	COG2815	PASTA domain, binds beta-lactams	-	67.8434	2.21515	0.0326509
MA1972	S	arCOG02290	COG2043	Uncharacterized conserved protein, DUF169 family	-	66.7344	1.98207	0.0297009
MA1973	R	arCOG04469	COG1784	TctA family transporter	-	51.5035	3.34026	0.0648549
MA1974	J	arCOG00044	COG0037	tRNA(Ile)-lysidine synthase TilS/MesJ	-	138.847	10.0714	0.072536
MA1975	-	-	-	-	-	59.9602	3.20608	0.0534702
MA1976	S	arCOG02433	COG5418	Predicted secreted protein	-	49.1201	3.07026	0.0625052
MA1977	H	arCOG01872	COG0746	Molybdopterin-guanine dinucleotide biosynthesis protein A	mobA	50.7507	6.29301	0.123998
MA1978	H	arCOG00534	COG0314	Molybdopterin synthase catalytic subunit	mobB	79.8423	10.1266	0.126832
MA1979	L	arCOG03882	COG2003	DNA repair protein RadC, contains a helix-hairpin-helix DNA-binding motif	radC	58.2417	3.38867	0.0581828
MA1980	C	arCOG00510	COG0655	Multimeric flavodoxin WrbA	isf-11	80.0476	2.41285	0.0301427
MA1981	J	arCOG01115	COG1571	tRNA(Ile2) C34 agmatinyltransferase TiaS	-	105.756	4.62557	0.043738
MA1982	C	arCOG01612	COG4231	TPP-dependent indolepyruvate ferredoxin oxidoreductase, alpha subunit	ior	49.9313	10.4877	0.210042
MA1983	-	-	-	-	-	76.6277	2.50468	0.0326864
MA1984	-	-	-	-	-	71.1962	3.30514	0.046423
MA1985	S	arCOG07765	COG2512	Uncharacterized membrane protein	-	60.831	3.0714	0.0504907
MA1986	X	arCOG03513	COG3666	Transposase	-	68.1389	2.60618	0.038248
MA1987	-	-	-	-	-	86.5487	4.15296	0.047984
MA1988	-	-	-	-	-	82.0784	1.65113	0.0201165
MA1989	NT	arCOG04402	COG1352	Methylase of chemotaxis methyl-accepting proteins	-	60.1229	4.5988	0.0764901
MA1990	-	-	-	-	-	56.0107	2.34627	0.0418898
MA1991	T	arCOG02361	COG3920	Two-component sensor histidine kinase, HisKA and HATPase domains	-	84.966	4.89691	0.0576337
MA1992	-	-	-	-	-	72.5214	5.19181	0.07159
MA1993	-	-	-	-	-	65.408	3.5914	0.0549076
MA1994	-	-	-	-	-	58.4598	2.88704	0.0493851
MA1995	I	arCOG01590	COG0439	Biotin carboxylase	-	115.336	13.1452	0.113974
MA1996	R	arCOG03336	COG2335	Uncaracterized surface protein containing fasciclin (FAS1) repeats	-	67.3329	2.99417	0.0444681
MA1997	-	-	-	-	-	104.396	7.20498	0.0690161
MA1998	-	-	-	-	-	95.1207	8.39388	0.0882446
MA1999	P	arCOG02806	COG0659	Sulfate permease or related transporter, MFS superfamily	-	52.1821	2.71791	0.0520851
MA2000	G	arCOG02949	COG1523	Pullulanase/glycogen debranching enzyme	treX	54.2012	2.89177	0.0533526
MA2001	O	arCOG05200	COG3590	Predicted metalloendopeptidase	pepO	55.76	1.99685	0.0358116
MA2002	E	arCOG05706	COG1506	Dipeptidyl aminopeptidase/acylaminoacyl peptidase	-	64.7963	3.02096	0.0466225
MA2003	R	arCOG02191	COG0385	Predicted Na+-dependent transporter	-	68.6442	4.61797	0.0672739
MA2004	J	arCOG00080	COG1189	Predicted rRNA methylase YqxC, contains S4 and FtsJ domains	-	86.5947	8.851	0.102212
MA2005	S	arCOG04894	COG4073	Uncharacterized protein	-	41.7066	8.7084	0.208801
MA2006	-	-	-	-	-	71.1753	2.53109	0.0355614
MA2007	X	arCOG03474	COG5421	Transposase	-	67.4999	1.86051	0.0275631
MA2008	P	arCOG02881	COG0530	Ca2+/Na+ antiporter	-	82.8015	1.43714	0.0173565
MA2009	R	arCOG00498	COG0491	Glyoxylase or a related metal-dependent hydrolase, beta-lactamase superfamily II	bla	68.7442	2.79371	0.0406392
MA2010	O	arCOG01879	COG0170	Dolichol kinase	-	63.007	3.1984	0.0507626
MA2011	R	arCOG04946	COG3324	Predicted enzyme related to lactoylglutathione lyase	-	73.0068	1.98567	0.0271984
MA2012	TK	arCOG02595	COG0745	DNA-binding response regulator, OmpR family, contains REC and winged-helix (wHTH) domain	-	74.668	3.57793	0.0479179
MA2013	T	arCOG02369	COG0642	Signal transduction histidine kinase	-	57.73	3.19657	0.0553709
MA2014	J	arCOG01256	COG2872	Ser-tRNA(Ala) deacylase AlaX (editing enzyme)	-	67.5561	1.44369	0.0213702
MA2015	-	-	-	-	-	66.8836	3.38384	0.0505931
MA2016	X	arCOG03900	COG3385	IS4 transposase	-	72.6594	3.53551	0.0486587
MA2017	P	arCOG06512	COG3420	Nitrous oxidase accessory protein NosD, contains tandem CASH domains	-	53.7112	2.33264	0.0434294
MA2018	-	-	-	-	-	52.3952	4.33797	0.0827933
MA2019	D	arCOG00369	COG1196	Chromosome segregation ATPase	pspA	76.1675	2.22808	0.0292524
MA2020	X	arCOG02125	COG2801	Transposase InsO and inactivated derivatives	-	63.5621	2.71354	0.0426912
MA2021	R	arCOG07051	COG3391	DNA-binding beta-propeller fold protein YncE	-	63.7693	1.92066	0.0301189
MA2022	-	-	-	-	-	69.7247	3.71277	0.053249
MA2023	-	-	-	-	-	85.8163	1.8146	0.0211451
MA2024	J	arCOG04096	COG0186	Ribosomal protein S17	-	97.1292	3.5702	0.0367572
MA2025	-	-	-	-	-	111.744	9.80324	0.0877292
MA2026	-	-	-	-	-	69.1888	1.707	0.0246716
MA2027	X	arCOG02126	COG4584	Transposase	-	71.6436	3.33337	0.0465272
MA2028	L	arCOG06699	COG1484	DNA replication protein DnaC	istB	68.8312	2.84413	0.0413204
MA2029	-	-	-	-	-	105.762	8.77911	0.0830084
MA2030	E	arCOG06954	COG0531	Amino acid transporter	-	63.4087	3.6433	0.0574574
MA2031	-	-	-	-	-	57.0745	4.04208	0.0708212
MA2032	P	arCOG00590	COG1348	Nitrogenase subunit NifH, an ATPase	-	30.8809	7.11987	0.230559
MA2033	P	arCOG04888	COG2710	Nitrogenase molybdenum-iron protein, alpha and beta chains	-	56.994	2.89385	0.0507746
MA2034	P	arCOG01958	COG1226	Voltage-gated potassium channel Kch	-	67.9735	0.992665	0.0146037
MA2035	-	-	-	-	-	59.1654	2.59993	0.0439434
MA2036	-	-	-	-	-	116.78	7.65543	0.0655545
MA2038	-	-	-	-	-	90.1239	1.94653	0.0215984
MA2039	-	-	-	-	-	85.63	6.03644	0.0704945
MA2040	-	-	-	-	-	72.693	1.61952	0.0222789
MA2041	Q	-	COG5529	Pyocin large subunit	-	75.5829	2.4704	0.0326847
MA2042	-	-	-	-	-	76.2547	1.02433	0.013433
MA2043	R	-	COG3209	Uncharacterized conserved protein RhaS, contains 28 RHS repeats	-	63.9954	2.22556	0.0347769
MA2044	-	-	-	-	-	76.0551	0.791403	0.0104057
MA2045	R	-	COG3209	Uncharacterized conserved protein RhaS, contains 28 RHS repeats	-	63.7507	2.65358	0.0416243
MA2046	J	arCOG01616	COG1650	D-tyrosyl-tRNA(Tyr) deacylase	-	73.6122	5.40006	0.0733582
MA2047	-	-	-	-	-	96.894	5.26541	0.054342
MA2048	-	-	-	-	-	60.3833	4.77519	0.0790813
MA2049	-	-	-	-	-	79.4015	1.42999	0.0180097
MA2050	V	arCOG01731	COG0534	Na+-driven multidrug efflux pump	dinF	58.433	2.33363	0.0399368
MA2051	K	arCOG00732	COG1846	DNA-binding transcriptional regulator, MarR family	-	74.3144	0.202435	0.00272404
MA2052	S	-	COG4872	Uncharacterized membrane protein	-	53.278	3.81364	0.07158
MA2053	S	-	COG4929	Uncharacterized membrane-anchored protein	-	54.7737	4.14689	0.0757096
MA2054	-	-	-	-	-	58.1253	2.891	0.0497374
MA2055	K	arCOG00732	COG1846	DNA-binding transcriptional regulator, MarR family	-	98.3899	6.62574	0.0673417
MA2056	R	arCOG02174	COG1033	Predicted exporter protein, RND superfamily	-	61.1558	3.03533	0.0496327
MA2057	K	arCOG02038	COG1378	Sugar-specific transcriptional regulator TrmB	-	57.2049	1.46405	0.025593
MA2058	R	arCOG01626	COG1453	Predicted oxidoreductase of the aldo/keto reductase family	-	59.1546	2.48832	0.0420646
MA2059	R	arCOG02150	COG0599	Uncharacterized conserved protein YurZ, alkylhydroperoxidase/carboxymuconolactone decarboxylase family	-	224.469	41.662	0.185603
MA2060	-	-	-	-	-	50.2184	3.14985	0.062723
MA2061	-	-	-	-	-	59.8147	2.67224	0.0446752
MA2062	-	-	-	-	-	52.067	4.0428	0.0776461
MA2063	-	-	-	-	-	61.2076	3.38365	0.0552816
MA2064	J	arCOG10124	COG2520	tRNA G37 N-methylase Trm5	-	112.234	7.33908	0.0653909
MA2065	-	-	-	-	-	55.0311	2.85813	0.0519367
MA2066	-	-	-	-	-	60.2719	2.67005	0.0443001
MA2067	-	-	-	-	-	60.5993	1.6828	0.0277693
MA2069	-	-	-	-	-	68.0121	2.19654	0.0322963
MA2070	U	arCOG11416	COG4104	Zn-binding Pro-Ala-Ala-Arg (PAAR) domain, incolved in TypeVI secretion	-	63.7362	3.2243	0.0505883
[truncated: 2,488 more rows]

## Sheet: Acetate
Gene	COGClass	arCOG	COG	Function	Gene Name	Half-Life(min)	Std. Half-Life(min)	STD/AVG
MA0001	L	arCOG00468	COG1474	Cdc6-related protein, AAA superfamily ATPase	cdc6	104.2	2.61394	0.0250858
MA0005	X	arCOG02126	COG4584	Transposase	-	229.085	56.1512	0.245111
MA0006	E	arCOG00119	COG0076	Glutamate or tyrosine decarboxylase or a related PLP-dependent protein	-	190.095	42.4269	0.223188
MA0007	O	arCOG00607	COG1994	Zn-dependent protease (includes SpoIVFB)	-	183.678	30.7865	0.167612
MA0008	S	arCOG08969	COG1916	Pheromone shutdown protein TraB, contains GTxH motif (function unknown)	traB	158.513	18.9154	0.11933
MA0009	-	-	-	-	-	165.418	42.8519	0.259051
MA0010	C	arCOG02695	COG2037	Formylmethanofuran:tetrahydromethanopterin formyltransferase	ftr	124.773	4.77632	0.0382801
MA0011	NT	arCOG02380	COG1871	Chemotaxis receptor (MCP) glutamine deamidase CheD	cheD2	367.274	160.112	0.435948
MA0012	T	arCOG02381	COG1776	Chemotaxis protein CheY-P-specific phosphatase CheC	cheC2	112.264	1.58227	0.0140942
MA0013	NT	arCOG04402	COG1352	Methylase of chemotaxis methyl-accepting proteins	cheR	139.052	11.5	0.082703
MA0014	NT	arCOG04403	COG0643	Chemotaxis protein histidine kinase CheA	cheA2	167.797	26.026	0.155104
MA0015	NT	arCOG02382	COG2201	Chemotaxis response regulator CheB, contains REC and protein-glutamate methylesterase domains	cheB2	149.744	25.1775	0.168137
MA0016	TK	-	COG2197	DNA-binding response regulator, NarL/FixJ family, contains REC and HTH domains	cheY2	134.334	9.89348	0.0736485
MA0017	-	-	-	-	dyhC	96.224	3.78584	0.039344
MA0018	T	-	COG3437	Response regulator c-di-GMP phosphodiesterase, RpfG family, contains REC and HD-GYP domains	-	82.507	10.0565	0.121887
MA0019	NT	arCOG02362	COG0840	Methyl-accepting chemotaxis protein	mcp-2	116.469	0.810439	0.00695839
MA0021	GR	arCOG04923	COG2610	H+/gluconate symporter or related permease	-	226.219	107.261	0.474149
MA0022	K	arCOG05450	COG1321	Mn-dependent transcriptional regulator, DtxR family	-	250.514	115.724	0.461948
MA0023	P	arCOG01005	COG0803	ABC-type Zn uptake system ZnuABC, Zn-binding component ZnuA	znuA	134.402	8.49752	0.0632247
MA0024	P	arCOG05372	COG1121	ABC-type Mn2+/Zn2+ transport system, ATPase component	znuC	209.826	80.0872	0.381683
MA0025	P	arCOG01006	COG1108	ABC-type Mn2+/Zn2+ transport system, permease component	znuB	189.114	52.0601	0.275284
MA0027	-	-	-	-	-	258.572	85.2487	0.329691
MA0028	-	-	-	-	-	81.7485	6.56669	0.080328
MA0029	-	-	-	-	-	113.918	1.58698	0.0139309
MA0030	H	arCOG01779	COG2226	Ubiquinone/menaquinone biosynthesis C-methylase UbiE	-	146.149	16.2932	0.111484
MA0031	C	arCOG01599	COG1013	Pyruvate:ferredoxin oxidoreductase or related 2-oxoacid:ferredoxin oxidoreductase, beta subunit	porB	137.9	14.8763	0.107877
MA0032	C	arCOG01607	COG0674	Pyruvate:ferredoxin oxidoreductase or related 2-oxoacid:ferredoxin oxidoreductase, alpha subunit	porA	117.321	3.65435	0.0311484
MA0033	C	arCOG01605	COG1144	Pyruvate:ferredoxin oxidoreductase or related 2-oxoacid:ferredoxin oxidoreductase, delta subunit	porD	64.7029	11.1332	0.172067
MA0034	C	arCOG01600	COG1014	Pyruvate:ferredoxin oxidoreductase or related 2-oxoacid:ferredoxin oxidoreductase, gamma subunit	porG	116.273	3.48647	0.0299852
MA0035	J	arCOG00604	COG0042	tRNA-dihydrouridine synthase	-	189.135	35.9553	0.190104
MA0038	R	arCOG04331	COG5496	Predicted thioesterase	-	138.461	7.69415	0.055569
MA0039	S	arCOG04893	COG4022	Uncharacterized protein	-	149.123	26.0725	0.174839
MA0042	J	arCOG01742	COG1503	Peptide chain release factor 1 (eRF1)	erf1	79.8163	7.93913	0.0994674
MA0043	J	arCOG00487	COG0018	Arginyl-tRNA synthetase	argS	143.5	20.6261	0.143736
MA0044	-	-	-	-	-	28.8654	3.8461	0.133243
MA0045	-	-	-	-	-	131.373	6.1906	0.0471224
MA0047	-	-	-	-	-	179.196	36.1243	0.201591
MA0049	V	arCOG12681	COG2026	mRNA-degrading endonuclease RelE, toxin component of the RelBE toxin-antitoxin system	-	164.162	28.2055	0.171815
MA0050	R	arCOG08541	COG1672	Predicted ATPase, archaeal AAA+ ATPase superfamily	-	188.952	26.3879	0.139654
MA0051	E	arCOG00071	COG0367	Asparagine synthetase B (glutamine-hydrolyzing)	-	199.975	68.197	0.341027
MA0053	E	arCOG09451	COG0620	Methionine synthase II (cobalamin-independent)	-	137.015	18.8469	0.137553
MA0054	E	arCOG09451	COG0620	Methionine synthase II (cobalamin-independent)	-	188.569	41.3817	0.219451
MA0055	K	arCOG06971	COG3609	Transcriptional regulator, contains Arc/MetJ-type RHH (ribbon-helix-helix) DNA-binding domain	-	156.009	32.9479	0.211192
MA0056	R	arCOG01641	COG3269	Predicted RNA-binding protein, contains TRAM domain	-	15.9139	0.961015	0.0603884
MA0057	R	arCOG01641	COG3269	Predicted RNA-binding protein, contains TRAM domain	-	45.5732	5.59918	0.122861
MA0058	R	arCOG01641	COG3269	Predicted RNA-binding protein, contains TRAM domain	-	25.068	4.06398	0.162118
MA0059	R	arCOG01641	COG3269	Predicted RNA-binding protein, contains TRAM domain	-	29.114	6.57312	0.225772
MA0060	-	-	-	-	-	192.022	49.8041	0.259366
MA0062	-	-	-	-	-	166.327	22.9685	0.138092
MA0063	P	arCOG00193	COG1116	ABC-type nitrate/sulfonate/bicarbonate transport system, ATPase component	ssuB	217.21	73.6151	0.338912
MA0064	P	arCOG00169	COG0600	ABC-type nitrate/sulfonate/bicarbonate transport system, permease component	ssuC	157.61	29.6159	0.187906
MA0065	P	arCOG01803	COG0715	ABC-type nitrate/sulfonate/bicarbonate transport system, periplasmic component	ssuA	122.436	28.8654	0.235759
MA0066	-	-	-	-	-	210.097	22.9882	0.109417
MA0067	K	arCOG04375	COG4800	Predicted transcriptional regulator with an HTH domain	-	143.607	19.6529	0.136852
MA0068	S	arCOG02081	COG1470	Uncharacterized membrane protein	-	78.8498	11.8203	0.14991
MA0069	H	arCOG00638	COG0611	Thiamine monophosphate kinase	hypE	160.37	25.8793	0.161373
MA0071	O	arCOG00948	COG1180	Pyruvate-formate lyase-activating enzyme	-	60.5993	6.41669	0.105887
MA0072	F	arCOG04889	COG1328	Anaerobic ribonucleoside-triphosphate reductase	nrdD	33.959	0.739308	0.0217706
MA0074	L	arCOG08101	COG0468	RecA/RadA recombinase	radB	200.931	63.9889	0.318463
MA0075	I	arCOG04213	COG1260	Myo-inositol-1-phosphate synthase	-	162.086	24.8482	0.153302
MA0077	T	arCOG01649	COG1073	Fermentation-respiration switch protein FrsA, has esterase activity, DUF1100 family	-	208.38	54.8498	0.26322
MA0078	R	arCOG08541	COG1672	Predicted ATPase, archaeal AAA+ ATPase superfamily	-	201.491	67.3912	0.334463
MA0079	UW	-	COG5010	Flp pilus assembly protein TadD, contains TPR repeats	-	206.428	67.2245	0.325656
MA0081	P	arCOG04535	COG0855	Polyphosphate kinase	ppk	128.766	10.1532	0.0788502
MA0082	-	-	-	-	-	199.761	60.5838	0.303282
MA0083	FTP	arCOG05138	COG0248	Exopolyphosphatase/pppGpp-phosphohydrolase	ppx	188.224	79.5024	0.422382
MA0084	S	arCOG07254	COG5607	CHAD domain (function unknown)	-	154.29	8.42607	0.0546119
MA0085	L	arCOG00468	COG1474	Cdc6-related protein, AAA superfamily ATPase	cdc6	120.851	5.72299	0.0473557
MA0086	O	arCOG05154	COG0459	Chaperonin GroEL (HSP60 family)	hsp60-1	31.463	6.22438	0.197832
MA0087	O	arCOG03060	COG0443	Molecular chaperone DnaK (HSP70)	-	234.117	73.0925	0.312205
MA0089	S	arCOG02290	COG2043	Uncharacterized conserved protein, DUF169 family	-	147.149	21.6028	0.146809
MA0090	J	arCOG00411	COG2024	O-phosphoseryl-tRNA(Cys) synthetase	pheRS	122.929	8.39545	0.0682953
MA0091	R	arCOG04318	COG2178	Predicted RNA- or ssDNA-binding protein, translin family	-	199.839	49.8093	0.249247
MA0092	S	arCOG04308	COG1698	Uncharacterized protein, UPF0147 family	-	86.8269	8.18806	0.0943033
MA0093	R	arCOG00578	COG1645	Uncharacterized Zn-finger containing protein, UPF0148 family	-	96.8374	7.21352	0.0744911
MA0094	-	-	-	-	-	230.043	21.8968	0.0951857
MA0095	-	-	-	-	-	184.971	24.545	0.132696
MA0096	L	arCOG00872	COG1111	ERCC4-related helicase	-	158.789	26.5138	0.166975
MA0097	J	arCOG00405	COG0423	Glycyl-tRNA synthetase (class II)	glyS	144.461	18.467	0.127833
MA0098	-	-	-	-	-	185.596	48.8165	0.263026
MA0099	R	arCOG07859	COG1708	Predicted nucleotidyltransferase	-	189.588	47.7519	0.251871
MA0100	R	arCOG01206	COG1669	Predicted nucleotidyltransferase	-	229.035	88.8485	0.387925
MA0101	S	arCOG05024	COG2361	Uncharacterized conserved protein, contains HEPN domain	-	223.348	88.107	0.394483
MA0102	R	arCOG01206	COG1669	Predicted nucleotidyltransferase	-	208.004	53.6303	0.257834
MA0103	C	arCOG03176	COG1584	Succinate-acetate transporter protein	-	241.485	73.338	0.303696
MA0104	L	arCOG02303	COG0496	Broad specificity polyphosphatase and 5'/3'-nucleotidase SurE	surE	155.464	26.7852	0.172292
MA0105	H	arCOG00954	COG2896	Molybdenum cofactor biosynthesis enzyme MoaA	moaA	210.211	76.3419	0.363167
MA0106	H	arCOG00106	COG1797	Cobyrinic acid a,c-diamide synthase	cbiA1	145.484	21.8654	0.150295
MA0107	IQR	arCOG01267	COG1028	NAD(P)-dependent dehydrogenase, short-chain alcohol dehydrogenase family	gno	76.0012	5.83842	0.0768201
MA0108	Q	arCOG06037	COG0346	Catechol 2,3-dioxygenase or other lactoylglutathione lyase family enzyme	-	270.494	102.375	0.378474
MA0109	L	arCOG03013	COG2219	Eukaryotic-type DNA primase, large subunit	-	130.522	10.7703	0.082517
MA0110	L	arCOG00488	COG0592	DNA polymerase III sliding clamp (beta) subunit, PCNA homolog	pcnA	60.4997	10.2723	0.169791
MA0111	-	-	-	-	-	160.11	19.3438	0.120816
MA0112	K	arCOG00579	COG1594	DNA-directed RNA polymerase, subunit M/Transcription elongation factor TFIIS	-	156.174	16.0864	0.103003
MA0113	F	arCOG09021	COG1051	ADP-ribose pyrophosphatase YjhB, NUDIX family	-	97.5449	4.55477	0.0466941
MA0114	L	arCOG08669	COG4083	Exosortase/Archaeosortase	-	176.322	29.3557	0.166488
MA0115	I	arCOG04470	COG0688	Phosphatidylserine decarboxylase	psd	219.156	82.9203	0.378361
MA0116	I	arCOG00671	COG1183	Phosphatidylserine synthase	pss	167.673	14.7797	0.0881459
MA0118	E	arCOG04273	COG0079	Histidinol-phosphate/aromatic aminotransferase or cobyric acid decarboxylase	hisC	106.392	9.25978	0.0870346
MA0119	E	arCOG00914	COG4992	Acetylornithine/succinyldiaminopimelate/putrescine aminotransferase	argD	179.26	41.5571	0.231826
MA0120	R	arCOG02471	COG4801	Predicted acyltransferase, contains DUF342 domain	-	107.395	0.698345	0.00650259
MA0121	J	arCOG00991	COG1370	tRNA-guanine transglycosylase, archaeosine-15-forming	-	152.152	29.2644	0.192336
MA0122	-	-	-	-	-	204.428	47.3877	0.231807
MA0123	-	-	-	-	-	184.38	17.2501	0.093557
MA0126	S	arCOG04844	COG4033	Uncharacterized protein	-	178.524	40.6857	0.2279
MA0127	Q	arCOG01521	COG1233	Phytoene dehydrogenase-related protein	-	207.037	87.9053	0.424587
MA0128	S	arCOG04845	COG4081	Uncharacterized protein	-	106.805	1.92688	0.0180411
MA0129	S	arCOG04844	COG4033	Uncharacterized protein	-	121.981	5.51345	0.0451992
MA0130	F	arCOG00639	COG0150	Phosphoribosylaminoimidazole (AIR) synthetase	purM	104.297	3.19652	0.0306481
MA0131	E	arCOG00861	COG0527	Aspartokinase	-	122.673	12.0207	0.0979895
MA0132	G	arCOG01696	COG3635	2,3-bisphosphoglycerate-independent phosphoglycerate mutase, archeal type	-	116.069	4.93796	0.0425433
MA0133	O	arCOG01841	COG0071	Molecular chaperone IbpA, HSP20 family	hspA	38.2282	7.16434	0.18741
MA0134	-	-	-	-	-	38.8222	6.60241	0.170068
MA0137	F	arCOG01487	COG2131	Deoxycytidylate deaminase	-	171.666	31.7243	0.184802
MA0138	U	arCOG03054	COG0341	Preprotein translocase subunit SecF	-	105.297	2.2667	0.0215268
MA0139	U	arCOG03055	COG0342	Preprotein translocase subunit SecD	secD	90.5366	9.8689	0.109005
MA0140	L	arCOG00469	COG0470	DNA polymerase III, delta prime subunit	-	85.2376	5.60421	0.0657481
MA0141	V	arCOG04942	COG0841	Multidrug efflux pump subunit AcrB	-	176.021	33.2378	0.188829
MA0146	H	arCOG03325	COG0407	Uroporphyrinogen-III decarboxylase	mtbA	146.052	8.89315	0.0608904
MA0147	R	arCOG02577	COG2249	Putative NADPH-quinone reductase (modulator of drug activity B)	-	176.754	44.2283	0.250225
MA0149	-	-	-	-	-	386.677	174.42	0.451073
MA0150	S	arCOG02036	COG3894	Uncharacterized 2Fe-2 and 4Fe-4S clusters-containing protein, contains DUF4445 domain	ramA	208.85	69.0449	0.330596
MA0155	J	arCOG00409	COG0017	Aspartyl/asparaginyl-tRNA synthetase	pylS	153.426	41.5398	0.270748
MA0157	R	arCOG02239	COG1342	Predicted DNA-binding protein, UPF0251 family	-	120.054	9.44706	0.0786898
MA0158	-	-	-	-	-	131.833	21.7172	0.164733
MA0159	-	-	-	-	-	170.898	35.5497	0.208017
MA0163	S	arCOG04478	COG4885	Uncharacterized protein	-	159.066	35.2317	0.221491
MA0164	S	arCOG05002	COG3482	Uncharacterized protein	-	124.772	9.4046	0.075374
MA0165	J	arCOG02882	COG1944	Ribosomal protein S12 methylthiotransferase accessory factor YcaO	-	102.276	2.9831	0.0291672
MA0166	P	arCOG01576	COG2217	Cation transport ATPase	-	138	19.3046	0.139888
MA0167	C	arCOG06111	COG2010	Cytochrome c, mono- and diheme variants	-	152.695	40.2263	0.263442
MA0168	-	-	-	-	-	219.566	71.5344	0.325799
MA0169	G	-	COG2814	Predicted arabinose efflux permease, MFS family	-	218.769	57.3612	0.262199
MA0170	Q	arCOG03588	COG3315	O-Methyltransferase involved in polyketide biosynthesis	-	180.659	72.8085	0.403016
MA0171	J	arCOG00410	COG0016	Phenylalanyl-tRNA synthetase alpha subunit	pheS	108.98	3.68273	0.0337927
MA0172	J	arCOG01887	COG0180	Tryptophanyl-tRNA synthetase	trpS	132.711	19.4403	0.146486
MA0173	R	arCOG07859	COG1708	Predicted nucleotidyltransferase	-	181.424	59.9311	0.330338
MA0174	S	arCOG06900	COG2445	Uncharacterized conserved protein YutE, UPF0331/DUF86 family	-	191.761	49.5491	0.25839
MA0175	R	arCOG00941	COG0535	Radical SAM superfamily enzyme, MoaA/NifB/PqqE/SkfB family	-	193.65	50.7476	0.262058
MA0176	K	arCOG00732	COG1846	DNA-binding transcriptional regulator, MarR family	-	161.445	32.5555	0.201651
MA0177	-	-	-	-	-	242.269	120.203	0.496154
MA0178	K	arCOG02643	COG1309	DNA-binding transcriptional regulator, AcrR family	-	181.254	47.3519	0.261247
MA0179	K	arCOG01764	COG2101	TATA-box binding protein (TBP), component of TFIID and TFIIIB	tbp-2	127.776	11.2658	0.0881686
MA0180	K	arCOG00732	COG1846	DNA-binding transcriptional regulator, MarR family	-	199.026	49.088	0.246641
MA0181	G	-	COG2814	Predicted arabinose efflux permease, MFS family	-	257.565	126.943	0.492859
MA0182	J	arCOG01640	COG1601	Translation initiation factor 2, beta subunit (eIF-2beta)/eIF-5 N-terminal domain	eif5	21.635	3.48499	0.161081
MA0183	J	arCOG04113	COG0197	Ribosomal protein L16/L10AE	rpl10e	56.6312	3.73297	0.0659173
MA0184	S	arCOG04365	COG4012	Uncharacterized protein, DUF1786 family	-	179.816	53.5958	0.298059
MA0185	G	-	COG2814	Predicted arabinose efflux permease, MFS family	-	177.993	32.2361	0.181109
MA0186	-	-	-	-	-	242.154	119.887	0.495088
MA0187	H	arCOG00214	COG0521	Molybdopterin biosynthesis enzyme MoaB	moaB	207.745	70.6975	0.34031
MA0188	NW	-	COG3063	Tfp pilus assembly protein PilF	-	185.277	25.33	0.136714
MA0189	KL	arCOG00886	COG0553	Superfamily II DNA or RNA helicase, SNF2 family	-	110.85	2.59465	0.023407
MA0190	S	arCOG03431	COG4279	Uncharacterized conserved protein, contains Zn finger domain	-	153.149	3.76833	0.0246056
MA0191	K	arCOG07512	COG4742	Predicted transcriptional regulator, contains HTH domain	-	248.997	108.139	0.434301
MA0192	J	arCOG01346	COG1534	RNA-binding protein YhbY	-	189.655	47.1198	0.24845
MA0193	-	-	-	-	-	200.514	73.7819	0.367964
MA0194	J	arCOG01255	COG0013	Alanyl-tRNA synthetase	alaS	113.149	4.96808	0.0439076
MA0195	J	arCOG00122	COG2265	tRNA/tmRNA/rRNA uracil-C5-methylase, TrmA/RlmC/RlmD family	-	206.146	98.6761	0.478672
MA0196	-	-	-	-	-	194.249	59.0431	0.303956
MA0198	J	arCOG00833	COG0456	Ribosomal protein S18 acetylase RimI and related acetyltransferases	-	140.656	14.7821	0.105094
MA0199	M	arCOG02470	COG2834	Outer membrane lipoprotein-sorting protein	-	160.332	28.9652	0.180658
MA0200	T	arCOG11286	COG1993	PII-like signaling protein	-	138.006	19.6012	0.142032
MA0201	CE	arCOG01163	COG0473	Isocitrate/isopropylmalate dehydrogenase	leuB	108.775	2.84104	0.0261185
MA0202	E	arCOG02230	COG0066	3-isopropylmalate dehydratase small subunit	leuD	86.8592	6.0198	0.0693052
MA0203	T	arCOG02361	COG3920	Two-component sensor histidine kinase, HisKA and HATPase domains	-	172.584	17.0662	0.0988864
MA0204	L	arCOG00286	COG0433	Archaeal DNA helicase HerA or a related bacterial ATPase, contains HAS-barrel and ATPase domains	-	181.372	67.8979	0.374358
MA0206	F	arCOG04346	COG1759	5-formaminoimidazole-4-carboxamide-1-beta-D-ribofuranosyl 5'-monophosphate synthetase (purine biosynthesis)	purP	148.744	16.8061	0.112987
MA0207	K	arCOG01905	COG4189	Predicted transcriptional regulator	-	189.825	63.2499	0.333201
MA0208	J	arCOG04449	COG0101	tRNA U38,U39,U40 pseudouridine synthase TruA	truA	178.63	42.3296	0.236968
MA0210	S	arCOG04424	COG3377	Uncharacterized protein YunC, DUF1805 family	-	185.46	62.3564	0.336225
MA0211	-	-	-	-	-	127.165	8.73112	0.0686599
MA0212	J	arCOG01001	COG0024	Methionine aminopeptidase	map	154.413	16.7992	0.108794
MA0213	E	arCOG01003	COG0006	Xaa-Pro aminopeptidase	pepQ2	154.337	29.1121	0.188627
MA0215	S	arCOG03544	COG5513	Predicted secreted protein	-	30.4988	2.37824	0.0779782
MA0216	H	arCOG01678	COG1812	Archaeal S-adenosylmethionine synthetase	mat	121.508	10.0034	0.082327
MA0217	E	arCOG02208	COG0040	ATP phosphoribosyltransferase	hisG	143.971	12.0382	0.0836151
MA0218	E	arCOG00618	COG0106	Phosphoribosylformimino-5-aminoimidazole carboxamide ribonucleotide (ProFAR) isomerase	hisA	63.6638	14.6506	0.230125
MA0219	E	arCOG04398	COG0131	Imidazoleglycerol phosphate dehydratase HisB	hisB	81.5162	10.9282	0.134062
MA0220	C	arCOG04358	COG1526	Formate dehydrogenase assembly factor FdhD	fdhD	155.623	11.8987	0.0764584
MA0221	-	-	-	-	-	187.155	62.1447	0.332049
MA0222	-	-	-	-	-	204.183	44.02	0.215591
MA0223	N	arCOG02423	COG3430	Archaeal flagellin (archaellin), FlaG/FlaF family	-	190.652	45.961	0.241072
MA0224	N	arCOG02423	COG3430	Archaeal flagellin (archaellin), FlaG/FlaF family	-	190.285	71.2966	0.374682
MA0225	-	-	-	-	-	192.695	42.1941	0.218968
MA0226	-	-	-	-	-	157.776	33.1153	0.209888
MA0227	-	-	-	-	-	194.298	53.0516	0.273042
MA0228	KG	-	COG1349	DNA-binding transcriptional regulator of sugar metabolism, DeoR/GlpR family	-	275.427	119.818	0.435026
MA0229	-	-	-	-	-	241.09	110.756	0.459399
MA0230	-	-	-	-	-	212.797	82.8306	0.389247
MA0231	-	-	-	-	-	157.515	46.9794	0.298253
MA0232	-	-	-	-	-	217.14	84.3964	0.388672
MA0234	U	arCOG05793	COG0630	Type IV secretory pathway ATPase VirB11/Archaellum biosynthesis ATPase	tadA1	161.409	25.7166	0.159325
MA0235	T	arCOG01693	COG0467	RecA-superfamily ATPase, KaiC/GvpD/RAD55 family	-	195.783	59.0811	0.301768
MA0237	-	-	-	-	-	179.226	59.3923	0.331383
MA0238	S	arCOG04364	COG1772	Uncharacterized protein	-	170.03	35.3063	0.207647
MA0239	E	arCOG04546	COG1246	N-acetylglutamate synthase or related acetyltransferase, GNAT family	-	161.298	34.5226	0.21403
MA0240	R	arCOG00043	COG1606	ATP-utilizing enzyme, PP-loop superfamily	-	161.904	15.1215	0.0933978
MA0241	G	arCOG00768	COG1109	Phosphomannomutase	-	158.215	17.9466	0.113431
MA0243	OK	arCOG04064	COG0750	Membrane-associated protease RseP, regulator of RpoE activity	-	221.698	102.475	0.462226
MA0244	R	arCOG04279	COG1786	Swiveling domain associated with predicted aconitase	-	149.4	12.2586	0.0820522
MA0245	C	arCOG04278	COG1679	Predicted aconitase	-	125.742	14.4941	0.115268
MA0246	H	arCOG01671	COG0043	3-polyprenyl-4-hydroxybenzoate decarboxylase	-	168.229	48.4187	0.287814
MA0247	H	arCOG07379	COG1240	Mg-chelatase subunit ChlD	-	69.7009	5.75564	0.0825762
MA0248	R	arCOG01933	COG2159	Predicted metal-dependent hydrolase, TIM-barrel fold	-	160.191	25.9522	0.162008
MA0249	C	arCOG04237	COG0372	Citrate synthase	-	145.188	23.2202	0.159931
MA0250	C	arCOG01697	COG1048	Aconitase A	-	179.494	55.4409	0.308874
MA0251	S	arCOG02081	COG1470	Uncharacterized membrane protein	-	167.554	44.1372	0.26342
MA0252	-	-	-	-	-	126.279	12.6771	0.100389
MA0253	S	arCOG00442	COG2425	Uncharacterized protein, contains a von Willebrand factor type A (vWA) domain	-	134.512	18.826	0.139958
MA0254	R	arCOG00435	COG0714	MoxR-like ATPase	-	127.858	9.75556	0.0763001
MA0255	H	arCOG01676	COG0476	Molybdopterin or thiamine biosynthesis adenylyltransferase	-	172.599	43.6656	0.252989
MA0256	-	-	-	-	-	162.8	19.8154	0.121716
MA0257	X	arCOG02759	COG1943	REP element-mobilizing transposase RayT	-	174.54	15.7928	0.0904823
MA0258	X	arCOG09938	COG0675	Transposase	-	311.031	151.63	0.487508
MA0259	-	-	-	-	-	205.523	81.7525	0.397778
MA0260	U	arCOG03382	COG0823	Periplasmic component of the Tol biopolymer transport system	-	189.715	44.1635	0.232789
MA0265	R	arCOG04055	COG1371	SHS2 domain protein implicated in nucleic acid metabolism	-	145.995	31.6858	0.217033
MA0267	-	-	-	-	-	148.981	6.51813	0.0437514
MA0268	-	-	-	-	-	197.932	60.2135	0.304213
MA0269	H	arCOG04336	COG1962	Tetrahydromethanopterin S-methyltransferase, subunit H	mtrH	26.8842	6.85276	0.254899
MA0270	H	arCOG03380	COG4064	Tetrahydromethanopterin S-methyltransferase, subunit G	mtrG	17.3693	4.91649	0.283057
MA0271	H	arCOG03381	COG4218	Tetrahydromethanopterin S-methyltransferase, subunit F	mtrF	34.5126	9.40791	0.272594
MA0272	H	arCOG03221	COG4063	Tetrahydromethanopterin S-methyltransferase, subunit A	mtrA	42.5945	4.43257	0.104064
MA0273	H	arCOG04867	COG4062	Tetrahydromethanopterin S-methyltransferase, subunit B	mtrB	20.5462	5.78292	0.281459
MA0274	H	arCOG04868	COG4061	Tetrahydromethanopterin S-methyltransferase, subunit C	mtrC	22.16	5.30939	0.239594
MA0275	H	arCOG04869	COG4060	Tetrahydromethanopterin S-methyltransferase, subunit D	mtrD	24.7985	3.60743	0.14547
MA0276	H	arCOG04870	COG4059	Tetrahydromethanopterin S-methyltransferase, subunit E	mtrE	55.7334	10.5398	0.189111
MA0277	G	arCOG01899	COG1082	Sugar phosphate isomerase/epimerase	-	169.237	27.2558	0.161051
MA0278	K	arCOG01764	COG2101	TATA-box binding protein (TBP), component of TFIID and TFIIIB	tbp-3	178.422	10.9938	0.0616168
MA0280	P	arCOG00219	COG0725	ABC-type molybdate transport system, periplasmic component	-	227.695	112.61	0.494563
MA0282	G	arCOG05705	COG3839	ABC-type sugar transport system, ATPase component	-	137.236	24.1693	0.176115
MA0283	K	arCOG00223	COG2005	DNA-binding transcriptional regulator ModE (molybdenum-dependent)	modA	174.039	47.6971	0.27406
MA0284	S	arCOG02079	COG1361	Uncharacterized conserved protein	-	113.387	4.02275	0.0354781
MA0285	S	arCOG02079	COG1361	Uncharacterized conserved protein	-	123.207	8.08126	0.065591
MA0286	R	arCOG02174	COG1033	Predicted exporter protein, RND superfamily	-	103.712	5.16537	0.0498051
MA0288	-	-	-	-	-	251.871	99.0477	0.393248
MA0289	G	arCOG00497	COG2220	L-ascorbate metabolism protein UlaG, beta-lactamase superfamily	-	179.577	37.4527	0.208561
MA0290	J	arCOG04345	COG2023	RNase P subunit RPR2	-	180.097	49.6936	0.275927
MA0291	-	-	-	-	-	125.21	9.71263	0.077571
MA0292	U	arCOG01217	COG1400	Signal recognition particle subunit SEC65	srp19	134.901	6.37638	0.0472671
MA0293	-	-	-	-	-	172.044	38.5706	0.224191
MA0294	-	-	-	-	-	258.956	125.406	0.484274
MA0296	-	-	-	-	-	161.176	36.8072	0.228367
MA0297	H	arCOG01779	COG2226	Ubiquinone/menaquinone biosynthesis C-methylase UbiE	-	198.488	77.3105	0.389498
MA0298	O	arCOG00185	COG1123	ABC-type glutathione transport system ATPase component, contains duplicated ATPase domain	-	201.489	65.2792	0.323984
MA0300	EP	arCOG00750	COG1173	ABC-type dipeptide/oligopeptide/nickel transport system, permease component	oppC	212.13	44.7404	0.21091
MA0302	E	arCOG01536	COG0747	ABC-type transport system, periplasmic component	oppA	173.632	28.8349	0.16607
MA0303	H	arCOG01779	COG2226	Ubiquinone/menaquinone biosynthesis C-methylase UbiE	-	137.717	8.34036	0.0605614
MA0304	C	arCOG00764	COG2191	Formylmethanofuran dehydrogenase subunit E	fmdE	138.233	17.7641	0.128509
MA0305	C	arCOG01543	COG1143	Formate hydrogenlyase subunit 6/NADH:ubiquinone oxidoreductase 23 kD subunit (chain I)	fmdF	153.316	29.344	0.191396
MA0306	C	arCOG04461	COG1229	Formylmethanofuran dehydrogenase subunit A	fmdA	151.394	29.8851	0.1974
MA0307	C	arCOG00097	COG2218	Formylmethanofuran dehydrogenase subunit C	fmdC	171.171	36.5973	0.213806
MA0308	C	arCOG02674	COG1153	Formylmethanofuran dehydrogenase subunit D	fmdD	143.769	32.8553	0.228528
MA0309	C	arCOG01498	COG1029	Formylmethanofuran dehydrogenase subunit B	fmdB	178.325	48.1972	0.270277
MA0310	-	-	-	-	-	177.819	39.9494	0.224663
MA0311	S	arCOG04715	COG2968	Uncharacterized conserved protein YggE, contains kinase-interacting SIMPL domain	-	160.742	6.48426	0.0403394
MA0312	-	-	-	-	-	226.266	106.279	0.469707
MA0313	M	arCOG03319	COG2348	Lipid II:glycine glycyltransferase (Peptidoglycan interpeptide bridge formation enzyme)	-	170.76	49.1959	0.2881
MA0314	I	arCOG01636	COG2230	Cyclopropane fatty-acyl-phospholipid synthase and related methyltransferases	-	268.661	115.814	0.43108
MA0315	-	-	-	-	-	222.378	83.9597	0.377555
MA0316	F	arCOG02825	COG0299	Folate-dependent phosphoribosylglycinamide formyltransferase PurN	-	197.043	75.8929	0.385159
MA0320	J	arCOG00833	COG0456	Ribosomal protein S18 acetylase RimI and related acetyltransferases	-	190.348	64.4712	0.338701
MA0321	S	arCOG03445	COG2014	Uncharacterized conserved protein, contains DUF4213 and DUF364 domains	-	172.861	47.9153	0.27719
MA0322	H	arCOG01483	COG0157	Nicotinate-nucleotide pyrophosphorylase	nadC	157.028	19.0223	0.121139
MA0323	G	arCOG05705	COG3839	ABC-type sugar transport system, ATPase component	modC	210.761	73.3394	0.347975
MA0324	P	arCOG00164	COG0555	ABC-type sulfate transport system, permease component	modB	153.463	20.1296	0.131169
MA0325	P	arCOG00219	COG0725	ABC-type molybdate transport system, periplasmic component	modA	163.653	36.7795	0.224741
MA0326	R	arCOG02577	COG2249	Putative NADPH-quinone reductase (modulator of drug activity B)	-	124.784	8.11105	0.0650006
MA0327	C	arCOG00510	COG0655	Multimeric flavodoxin WrbA	isf-1	180.526	38.5913	0.213771
MA0328	C	arCOG02017	COG1853	NADH-FMN oxidoreductase RutF, flavin reductase (DIM6/NTAB) family	-	127.678	20.0146	0.156759
MA0329	C	arCOG07121	COG1359	Quinol monooxygenase YgiN	-	132.886	9.94513	0.0748398
MA0330	C	arCOG00288	COG0778	Nitroreductase	-	201.867	57.7395	0.286027
MA0331	J	arCOG02740	COG1600	Epoxyqueuosine reductase QueG (queuosine biosynthesis)	-	377.659	116.522	0.308536
MA0332	C	arCOG00510	COG0655	Multimeric flavodoxin WrbA	isf-2	110.258	2.17311	0.0197092
MA0333	K	arCOG01057	COG1733	DNA-binding transcriptional regulator, HxlR family	-	196.122	60.4502	0.308228
MA0334	V	arCOG01731	COG0534	Na+-driven multidrug efflux pump	-	238.007	114.067	0.479257
MA0336	S	arCOG03509	COG3291	PKD repeat	-	181.955	46.4068	0.255045
MA0337	S	arCOG04972	COG3874	Uncharacterized spore protein YtfJ	-	109.516	3.02734	0.027643
MA0338	M	-	COG3064	Membrane protein involved in colicin uptake	-	109.484	3.00291	0.027428
MA0339	R	arCOG01026	COG1907	Predicted archaeal sugar kinase	-	93.7717	6.4749	0.0690496
MA0340	J	arCOG01923	COG1498	RNA processing factor Prp31, contains Nop domain	-	63.5926	10.5715	0.166238
MA0341	J	arCOG00078	COG1889	Fibrillarin-like rRNA methylase	fibM	293.317	142.329	0.48524
MA0342	K	arCOG01905	COG4189	Predicted transcriptional regulator	-	137.287	21.7273	0.158262
MA0343	R	arCOG04841	COG4827	Predicted transporter	-	139.099	11.44	0.0822437
MA0344	U	arCOG03209	COG0811	Biopolymer transport protein ExbB/TolQ	-	138.646	17.6354	0.127197
MA0346	H	arCOG03022	COG1429	Cobalamin biosynthesis protein CobN, Mg-chelatase	-	237.051	105.505	0.445073
MA0348	H	arCOG03022	COG1429	Cobalamin biosynthesis protein CobN, Mg-chelatase	-	243.024	106.322	0.437496
MA0349	-	-	-	-	-	222.73	99.7901	0.448032
MA0350	-	-	-	-	-	390.245	170.163	0.436042
MA0351	X	arCOG02125	COG2801	Transposase InsO and inactivated derivatives	-	335.135	167.057	0.498478
MA0353	-	-	-	-	-	172.618	42.3714	0.245463
MA0356	K	arCOG07512	COG4742	Predicted transcriptional regulator, contains HTH domain	-	227.726	101.035	0.443669
MA0359	K	arCOG02038	COG1378	Sugar-specific transcriptional regulator TrmB	-	156.67	10.5003	0.0670217
MA0361	C	arCOG00519	COG0716	Flavodoxin	-	161.855	36.469	0.225318
MA0363	C	arCOG00519	COG0716	Flavodoxin	-	145.914	23.6362	0.161987
MA0364	K	arCOG02643	COG1309	DNA-binding transcriptional regulator, AcrR family	-	133.679	6.44876	0.0482408
MA0366	S	arCOG02712	COG0701	Uncharacterized membrane protein YraQ, UPF0718 family	-	196.106	60.0308	0.306114
MA0367	S	arCOG02448	COG2768	Uncharacterized Fe-S center protein	-	225.206	111.72	0.496079
MA0368	K	arCOG02643	COG1309	DNA-binding transcriptional regulator, AcrR family	-	195.345	60.7828	0.311155
MA0369	S	arCOG02701	COG1641	Uncharacterized conserved protein, DUF111 family	-	146.858	21.697	0.147742
MA0370	-	-	-	-	-	106.411	8.9621	0.0842214
MA0373	-	-	-	-	-	129.059	17.3879	0.134729
MA0375	-	-	-	-	-	166.225	37.5588	0.225952
MA0377	M	arCOG03228	COG1136	ABC-type lipoprotein export system, ATPase component	-	182.242	8.23531	0.0451888
MA0379	J	arCOG01124	COG1184	Translation initiation factor 2B subunit, eIF-2B alpha/beta/delta family	eif2B2	166.272	33.3853	0.200787
MA0380	K	arCOG07512	COG4742	Predicted transcriptional regulator, contains HTH domain	-	208.189	74.657	0.358603
MA0381	C	arCOG00764	COG2191	Formylmethanofuran dehydrogenase subunit E	fwdE	26.4433	3.77105	0.142609
MA0382	J	arCOG00761	COG1720	tRNA (Thr-GGU) A37 N-methylase	-	43.259	3.63574	0.084046
MA0384	H	arCOG03022	COG1429	Cobalamin biosynthesis protein CobN, Mg-chelatase	cobN	183.564	69.1474	0.376695
MA0385	H	arCOG03022	COG1429	Cobalamin biosynthesis protein CobN, Mg-chelatase	cobN	236.628	113.372	0.479114
MA0386	H	arCOG03022	COG1429	Cobalamin biosynthesis protein CobN, Mg-chelatase	-	158.364	10.9973	0.0694432
MA0388	-	-	-	-	-	518.674	239.832	0.462395
MA0389	-	-	-	-	-	155.911	30.2937	0.194301
MA0391	-	-	-	-	-	186.929	52.241	0.27947
MA0392	-	-	-	-	-	180.144	46.2492	0.256734
MA0393	H	arCOG02252	COG0619	Energy-coupling factor transporter transmembrane protein EcfT	cbiQ	237.013	110.291	0.465336
MA0394	PR	arCOG00188	COG1122	Energy-coupling factor transporter ATP-binding protein EcfA2	cbiO	190.093	18.0282	0.0948385
MA0396	-	-	-	-	-	217.177	92.4759	0.425808
MA0398	R	arCOG02076	COG2044	Predicted peroxiredoxin	-	225.056	74.4369	0.330749
MA0400	R	arCOG02174	COG1033	Predicted exporter protein, RND superfamily	-	243.498	121.633	0.499523
MA0401	-	-	-	-	-	209.219	97.1103	0.464156
MA0403	G	arCOG01455	COG1064	D-arabinose 1-dehydrogenase, Zn-dependent alcohol dehydrogenase family	-	268.236	105.389	0.392898
MA0411	-	-	-	-	-	184.309	48.3088	0.262108
MA0413	S	arCOG06704	COG4925	Uncharacterized protein	-	233.172	105.724	0.453418
MA0414	K	arCOG01057	COG1733	DNA-binding transcriptional regulator, HxlR family	-	125.887	11.5541	0.0917817
MA0415	IQR	arCOG01267	COG1028	NAD(P)-dependent dehydrogenase, short-chain alcohol dehydrogenase family	linC	186.966	30.0403	0.160673
MA0417	ER	arCOG01621	COG1063	Threonine dehydrogenase or related Zn-dependent dehydrogenase	fdh	192.114	53.0255	0.276011
MA0418	C	arCOG00510	COG0655	Multimeric flavodoxin WrbA	isf-4	185.936	57.7115	0.310383
MA0421	S	arCOG03957	COG4902	Uncharacterized protein	-	188.448	32.4624	0.172262
MA0422	R	arCOG01626	COG1453	Predicted oxidoreductase of the aldo/keto reductase family	-	182.228	45.2228	0.248166
MA0424	-	-	-	-	-	208.466	56.432	0.270701
MA0426	-	-	-	-	-	197.365	50.9006	0.257901
MA0427	R	arCOG01626	COG1453	Predicted oxidoreductase of the aldo/keto reductase family	-	183.904	52.3233	0.284514
MA0429	S	arCOG02701	COG1641	Uncharacterized conserved protein, DUF111 family	-	170.741	20.1221	0.117852
MA0430	E	arCOG00494	COG0136	Aspartate-semialdehyde dehydrogenase	asd	106.211	1.84172	0.0173401
MA0431	C	arCOG01612	COG4231	TPP-dependent indolepyruvate ferredoxin oxidoreductase, alpha subunit	-	16.9319	4.05488	0.239482
MA0432	-	-	-	-	-	87.2427	8.40615	0.0963537
MA0433	R	arCOG01234	COG0523	GTPase, G3E family	-	161.015	29.0851	0.180636
MA0434	-	-	-	-	-	166.76	46.0847	0.276353
MA0435	-	-	-	-	-	21.005	1.49238	0.0710488
MA0436	R	arCOG00662	COG2516	Biotin synthase-related protein, radical SAM superfamily	-	182.798	42.8528	0.234427
MA0438	-	-	-	-	-	237.147	74.818	0.315492
MA0439	G	arCOG04044	COG1830	Fructose-bisphosphate aldolase class Ia, DhnA family	-	108.234	1.41134	0.0130397
MA0440	F	arCOG04048	COG0717	Deoxycytidine triphosphate deaminase	dcd	186.274	53.569	0.287581
MA0441	S	arCOG03508	COG5306	Uncharacterized protein	-	125.134	7.74025	0.0618557
MA0443	J	-	COG5271	Midasin, AAA ATPase with vWA domain, involved in ribosome maturation	-	271.792	82.4322	0.303291
MA0444	C	arCOG00510	COG0655	Multimeric flavodoxin WrbA	isf-5	213.714	88.0055	0.411792
MA0445	C	arCOG00510	COG0655	Multimeric flavodoxin WrbA	isf-6	208.311	56.9918	0.27359
MA0447	V	arCOG02312	COG0577	ABC-type antimicrobial peptide transport system, permease component	-	209.186	73.5249	0.351482
MA0449	O	arCOG02815	COG0229	Peptide methionine sulfoxide reductase MsrB	-	188.754	82.531	0.437242
MA0450	-	-	-	-	-	146.646	28.6002	0.195029
MA0451	GR	arCOG02293	COG0637	Beta-phosphoglucomutase or related phosphatase, HAD superfamily	-	186.126	33.8846	0.182052
MA0452	G	arCOG01393	COG1819	UDP:flavonoid glycosyltransferase YjiC, YdhE family	-	201.551	71.4186	0.354344
MA0453	G	arCOG01393	COG1819	UDP:flavonoid glycosyltransferase YjiC, YdhE family	-	247.004	122.409	0.495575
MA0454	R	arCOG00309	COG0613	Predicted metal-dependent phosphoesterase TrpH, contains PHP domain	-	203.136	23.376	0.115076
MA0455	-	-	-	-	mtaB1	177.034	66.7736	0.377179
MA0456	C	arCOG02032	COG5012	Methanogenic corrinoid protein MtbC1	mtaC1	209.224	98.8773	0.472591
MA0458	-	-	-	-	-	228.465	92.8492	0.406405
MA0459	K	arCOG07512	COG4742	Predicted transcriptional regulator, contains HTH domain	-	221.27	64.3423	0.290786
MA0461	S	arCOG03429	COG4715	Uncharacterized conserved protein, contains Zn finger domain	-	177.275	52.0598	0.293667
MA0462	L	arCOG04947	COG3663	G:T/U-mismatch repair DNA glycosylase	-	193.281	36.8877	0.19085
MA0464	S	arCOG03429	COG4715	Uncharacterized conserved protein, contains Zn finger domain	-	137.187	22.3824	0.163152
MA0465	E	arCOG00755	COG0665	Glycine/D-amino acid oxidase (deaminating)	-	219.082	82.1189	0.374833
MA0469	D	-	COG4477	Septation ring formation regulator EzrA	-	160.938	31.8926	0.198167
MA0470	-	-	-	-	-	225.083	100.838	0.448004
MA0472	X	arCOG03513	COG3666	Transposase	-	251.745	82.9429	0.329471
MA0473	-	-	-	-	-	219.362	80.4624	0.366802
MA0474	-	-	-	-	-	235.254	76.4112	0.324803
MA0475	-	-	-	-	-	149.562	32.2702	0.215765
MA0476	-	-	-	-	-	193.979	65.349	0.336888
MA0477	R	arCOG02155	COG1873	Sporulation protein YlmC, PRC-barrel domain family	-	67.4138	6.41765	0.0951979
MA0478	-	-	-	-	-	78.6072	15.7545	0.20042
MA0480	-	-	-	-	-	138.34	20.3812	0.147327
MA0481	-	-	-	-	-	385.268	171.171	0.444291
MA0483	-	-	-	-	-	186.929	60.7975	0.325243
MA0484	U	arCOG03382	COG0823	Periplasmic component of the Tol biopolymer transport system	-	194.099	64.7174	0.333425
MA0485	V	arCOG02632	COG0286	Type I restriction-modification system, DNA methylase subunit	-	219.819	106.14	0.482853
MA0487	U	arCOG03382	COG0823	Periplasmic component of the Tol biopolymer transport system	-	154.589	34.1721	0.221052
MA0489	-	-	-	-	-	122.561	13.5235	0.110341
MA0490	T	arCOG02361	COG3920	Two-component sensor histidine kinase, HisKA and HATPase domains	-	231.318	106.726	0.461382
MA0492	-	-	-	-	-	202.994	75.2208	0.370557
MA0493	R	arCOG04950	COG0325	Uncharacterized pyridoxal phosphate-containing protein, affects Ilv metabolism, UPF0001 family	-	165.314	45.9037	0.277675
MA0499	T	arCOG03200	COG4978	Bacterial effector-binding domain	-	164.426	33.1288	0.201482
MA0503	-	-	-	-	-	218.341	74.0027	0.338931
MA0505	-	-	-	-	-	169.492	26.29	0.155111
MA0506	O	arCOG01187	COG0068	Hydrogenase maturation factor HypF (carbamoyltransferase)	-	257.355	125.66	0.488274
MA0507	S	arCOG03128	COG1357	Uncharacterized protein YjbI, contains pentapeptide repeats	-	281.612	111.003	0.394171
MA0508	-	-	-	-	-	209.364	60.1791	0.287438
MA0509	R	arCOG07051	COG3391	DNA-binding beta-propeller fold protein YncE	-	182.551	52.8739	0.289638
MA0510	-	-	-	-	-	255.095	98.0039	0.384185
MA0511	-	-	-	-	-	281.26	63.9261	0.227285
MA0512	R	arCOG07051	COG3391	DNA-binding beta-propeller fold protein YncE	-	253.622	23.49	0.0926182
MA0516	T	arCOG03200	COG4978	Bacterial effector-binding domain	-	172.362	27.4827	0.159447
MA0517	-	-	-	-	-	131.75	8.9885	0.068224
MA0518	-	-	-	-	-	134.179	13.9949	0.1043
MA0519	NU	arCOG02298	COG1989	Prepilin signal peptidase PulO (type II secretory pathway) or related peptidase	-	230.673	113.063	0.490144
MA0520	H	arCOG00650	COG2241	Precorrin-6B methylase 1	cbiE	137.246	20.0288	0.145934
MA0521	H	arCOG04383	COG1903	Cobalamin biosynthesis protein CbiD	cbiD	280.63	68.7922	0.245134
MA0522	L	arCOG01166	COG0323	DNA mismatch repair ATPase MutL	mutL	138.117	19.3248	0.139916
MA0523	L	arCOG02897	COG0249	DNA mismatch repair ATPase MutS	mutS	122.378	8.86277	0.072421
MA0524	J	-	COG5271	Midasin, AAA ATPase with vWA domain, involved in ribosome maturation	-	142.612	4.20761	0.0295039
MA0525	I	arCOG09739	COG0558	Phosphatidylglycerophosphate synthase	-	151.954	36.537	0.240448
MA0533	S	arCOG06711	COG3212	Uncharacterized membrane protein YkoI	-	172.751	47.6646	0.275914
MA0534	J	arCOG00485	COG1384	Lysyl-tRNA synthetase, class I	lysK	135.029	19.7415	0.146202
MA0535	H	-	COG2227	2-polyprenyl-3-methyl-5-hydroxy-6-metoxy-1,4-benzoquinol methylase	lysM	155.657	20.3284	0.130598
MA0536	-	-	-	-	-	141.682	19.1152	0.134916
MA0538	O	arCOG03203	COG0826	Collagenase-like protease, PrtC family	-	183.188	48.9702	0.267323
MA0539	-	-	-	-	-	16.3619	0.941348	0.057533
MA0540	V	arCOG01084	COG1694	NTP pyrophosphatase, house-cleaning of non-canonical NTPs	-	151.263	18.7493	0.123952
MA0541	E	arCOG00617	COG0107	Imidazole glycerol phosphate synthase subunit HisF	hisF	123.114	12.7188	0.10331
MA0542	R	arCOG01759	COG1259	Bifunctional DNase/RNase	-	124.62	14.619	0.117308
MA0543	O	arCOG00976	COG2518	Protein-L-isoaspartate O-methyltransferase	pcm-2	151.484	9.86425	0.0651173
MA0544	O	arCOG00976	COG2518	Protein-L-isoaspartate O-methyltransferase	pcm-1	166.122	13.3578	0.0804094
MA0545	R	arCOG02680	COG1326	Uncharacterized archaeal Zn-finger protein	-	111.609	8.73965	0.0783058
MA0546	R	arCOG02680	COG1326	Uncharacterized archaeal Zn-finger protein	-	205.217	41.1246	0.200396
MA0547	H	arCOG01904	COG1339	Archaeal CTP-dependent riboflavin kinase	-	139.056	19.564	0.140692
MA0548	H	arCOG01320	COG0108	3,4-dihydroxy-2-butanone 4-phosphate synthase	ribB	242.255	109.254	0.450986
MA0550	E	arCOG04133	COG0082	Chorismate synthase	aroC	160.95	43.3524	0.269353
MA0551	T	arCOG02361	COG3920	Two-component sensor histidine kinase, HisKA and HATPase domains	-	209.772	66.7281	0.318098
MA0553	-	-	-	-	-	230.03	53.1386	0.231008
MA0555	-	-	-	-	-	202.438	61.9941	0.306238
MA0556	-	-	-	-	-	196.444	50.7032	0.258105
MA0557	-	-	-	-	-	206.046	63.0938	0.306212
MA0560	-	-	-	-	-	187.45	33.855	0.180608
MA0561	-	-	-	-	-	186.136	53.0798	0.285167
MA0564	-	-	-	-	-	222.291	91.0141	0.409437
MA0565	-	-	-	-	-	183.062	55.8428	0.305048
MA0566	-	-	-	-	-	151.863	17.1771	0.11311
MA0567	-	-	-	-	-	197.276	66.7202	0.338207
MA0568	-	-	-	-	-	194.596	53.6156	0.275523
MA0570	-	-	-	-	-	188.948	35.6094	0.188462
MA0571	-	-	-	-	-	293.324	67.7809	0.231078
MA0573	R	arCOG00941	COG0535	Radical SAM superfamily enzyme, MoaA/NifB/PqqE/SkfB family	nirJ	113.847	5.50171	0.0483256
MA0574	K	arCOG08032	COG1522	DNA-binding transcriptional regulator, Lrp family	nirD	233.562	104.444	0.447182
MA0575	K	arCOG08032	COG1522	DNA-binding transcriptional regulator, Lrp family	nirH	198.573	90.2293	0.454388
MA0576	H	arCOG01044	COG1648	Siroheme synthase (precorrin-2 oxidase/ferrochelatase domain)	cysG	154.982	24.8739	0.160496
MA0577	H	arCOG01036	COG0373	Glutamyl-tRNA reductase	hemA	129.209	7.0658	0.0546853
MA0578	H	arCOG04300	COG0113	Delta-aminolevulinic acid dehydratase, porphobilinogen synthase	hemB	127.309	11.0691	0.0869466
MA0580	-	-	-	-	-	100.863	5.41415	0.0536784
MA0581	H	arCOG00918	COG0001	Glutamate-1-semialdehyde aminotransferase	hemL	104.427	4.49449	0.0430395
MA0582	H	arCOG04299	COG0181	Porphobilinogen deaminase	hemC	102.485	4.76142	0.0464599
MA0583	F	arCOG00603	COG0167	Dihydroorotate dehydrogenase	pyrD	125.793	15.7483	0.125192
MA0584	HC	arCOG02199	COG0543	NAD(P)H-flavin reductase	-	131.925	16.3557	0.123978
MA0585	Q	arCOG00235	COG0179	2-keto-4-pentenoate hydratase/2-oxohepta-3-ene-1,7-dioic acid hydratase (catechol pathway)	hpcE	143.368	14.9472	0.104257
MA0586	K	arCOG01345	COG3388	Predicted transcriptional regulator	-	164.349	20.5903	0.125284
MA0587	J	arCOG04302	COG0008	Glutamyl- or glutaminyl-tRNA synthetase	gltX	153.466	23.0669	0.150306
MA0588	P	arCOG06512	COG3420	Nitrous oxidase accessory protein NosD, contains tandem CASH domains	-	128.408	11.2139	0.0873308
MA0590	L	arCOG01510	COG1599	ssDNA-binding replication factor A, large subunit	-	88.4823	6.67235	0.0754088
MA0591	L	arCOG02258	COG3390	Replication protein A (RPA) family protein	-	121.165	8.4947	0.0701086
MA0592	HR	arCOG01757	COG0111	Phosphoglycerate dehydrogenase or related dehydrogenase	serA	80.2033	6.01968	0.0750553
MA0593	S	arCOG04418	COG3612	Uncharacterized protein	-	155.309	37.276	0.240011
MA0594	GHR	arCOG06715	COG3961	TPP-dependent 2-oxoacid decarboxylase, includes indolepyruvate decarboxylase	ipdC	224.835	108.008	0.48039
MA0595	J	arCOG00780	COG1727	Ribosomal protein L18E	-	11.941	1.19998	0.100492
MA0596	J	arCOG04242	COG0102	Ribosomal protein L13	rpl13p	30.6717	6.24055	0.203463
MA0597	J	arCOG04243	COG0103	Ribosomal protein S9	rps9p	38.8834	7.48573	0.192518
MA0598	K	arCOG04244	COG1644	DNA-directed RNA polymerase, subunit N (RpoN/RPB10)	rpoN	79.5339	10.2379	0.128724
MA0599	K	arCOG01268	COG1758	DNA-directed RNA polymerase, subunit K/omega	rpoK	63.6176	12.7651	0.200654
MA0600	J	arCOG04245	COG0052	Ribosomal protein S2	rps2P	68.9594	7.52842	0.109172
MA0601	R	arCOG01728	COG1355	Predicted class III extradiol dioxygenase, MEMO1 family	-	101.467	1.34262	0.013232
MA0602	I	arCOG01028	COG1577	Mevalonate kinase	mvk	215.972	55.4006	0.256517
MA0603	I	arCOG00860	COG1608	Isopentenyl phosphate kinase	-	197.903	44.5167	0.224942
MA0604	CIR	arCOG00613	COG1304	FMN-dependent dehydrogenase, includes L-lactate dehydrogenase and type II isopentenyl diphosphate isomerase	idi	108.656	1.64856	0.0151722
MA0605	J	arCOG00547	COG0595	mRNA degradation ribonuclease J1/J2	-	102.655	4.88502	0.0475868
MA0606	H	arCOG01726	COG0142	Geranylgeranyl pyrophosphate synthase	idsA	115.012	2.36674	0.0205782
MA0607	-	-	-	-	-	170.243	27.0713	0.159015
MA0608	G	arCOG01111	COG0574	Phosphoenolpyruvate synthase/pyruvate phosphate dikinase	ppdK	41.523	8.59664	0.207033
MA0609	J	arCOG02466	COG3277	rRNA processing protein Gar1	-	84.6852	12.935	0.152742
[truncated: 3,199 more rows]
