# Supplementary material for: Genome-wide gene expression and RNA half-life measurements allow predictions of regulation and metabolic behavior in Methanosarcina acetivorans
Source: BMC Genomics. 2016 Nov 16;17:924. doi: 10.1186/s12864-016-3219-8 (PMC5112694; doi:10.1186/s12864-016-3219-8)
Supplement: Additional file 6 — Code. Code used to compute differentially expressed genes. (ZIP 3 KB) [file 12864_2016_3219_MOESM6_ESM.zip]

Archive with 4 entries (3 files):
- DEGScripts/
- DEGScripts/DESeq2Workflow.R
- DEGScripts/PoissonSeqWorkflow.R
- DEGScripts/edgeRWorkflow.R
