# Supplementary material for: Genome-wide gene expression and RNA half-life measurements allow predictions of regulation and metabolic behavior in Methanosarcina acetivorans
Source: BMC Genomics. 2016 Nov 16;17:924. doi: 10.1186/s12864-016-3219-8 (PMC5112694; doi:10.1186/s12864-016-3219-8)
Supplement: Additional file 6 — Code. Code used to compute differentially expressed genes. (ZIP 3 KB) [file 12864_2016_3219_MOESM6_ESM.zip › DEGScripts/DESeq2Workflow.R]

# Load the DESeq2 Library
print("Initizilizing R Environment...")
suppressMessages(library(DESeq2))
suppressMessages(library(BiocParallel))
register(MulticoreParam(16))

# Load data and set up experimental design
print("Loading Data...")
rawReads = read.table("ExpressionData.dat", header=TRUE, row.names=1)
conditions = factor(c("MeOH","MeOH","MeOH","MeOH","MeOH","MeOH","MeOH","MeOH","TMA","TMA","TMA","TMA","TMA","Ace","Ace","Ace"))
libraryPrep = factor(c("scriptseq", "scriptseq", "scriptseq", "scriptseq", "scriptseq", "scriptseq", "scriptseq", "scriptseq", "scriptseq", "scriptseq", "scriptseq", "truseq", "truseq", "scriptseq", "scriptseq", "scriptseq"))
dds <- DESeqDataSetFromMatrix(countData = rawReads, colData = data.frame(conditions,libraryPrep), design = formula( ~ libraryPrep + conditions) )

# Compute differential expression
print("Computing Differential Expression...")
dds <- DESeq(dds, parallel=TRUE)
res1 <- results(dds, contrast=c("conditions","TMA","Ace"),  addMLE=TRUE, parallel=TRUE)
res2 <- results(dds, contrast=c("conditions","MeOH","Ace"), addMLE=TRUE, parallel=TRUE)
res3 <- results(dds, contrast=c("conditions","MeOH","TMA"), addMLE=TRUE, parallel=TRUE)

# Order data
print("Computing Statistics...")
resOrdered1 <- res1[order(res1$padj),]
resSig1 <- subset(resOrdered1, padj < 0.01)
resOrdered2 <- res2[order(res2$padj),]
resSig2 <- subset(resOrdered2, padj < 0.01)
resOrdered3 <- res3[order(res3$padj),]
resSig3 <- subset(resOrdered3, padj < 0.01)
resOrdered1 <- res1[order(res1$padj),]
resSig11 <- subset(resOrdered1, padj < 0.05)
resOrdered2 <- res2[order(res2$padj),]
resSig21 <- subset(resOrdered2, padj < 0.05)
resOrdered3 <- res3[order(res3$padj),]
resSig31 <- subset(resOrdered3, padj < 0.05)

# Plot all the MA graphics
print("Plotting Data...")
pdf("DESeq2.MA.TMA.vs.Ace.pdf")
plotMA(res1, ylim=c(-4,4))
invisible(dev.off())
pdf("DESeq2.MA.MeOH.vs.Ace.pdf")
plotMA(res2, ylim=c(-4,4))
invisible(dev.off())
pdf("DESeq2.MA.MeOH.vs.TMA.pdf")
plotMA(res3, ylim=c(-4,4))
invisible(dev.off())

# Save all the datafiles
print("Saving Data...")
write.csv(resOrdered1, file="DE.DESeq2.TMA.vs.Ace.all.csv")
write.csv(resOrdered2, file="DE.DESeq2.MeOH.vs.Ace.all.csv")
write.csv(resOrdered3, file="DE.DESeq2.MeOH.vs.TMA.all.csv")
write.csv(resSig1, file="DE.DESeq2.TMA.vs.Ace.filtered.0.01.csv")
write.csv(resSig2, file="DE.DESeq2.MeOH.vs.Ace.filtered.0.01.csv")
write.csv(resSig3, file="DE.DESeq2.MeOH.vs.TMA.filtered.0.01.csv")
write.csv(resSig11, file="DE.DESeq2.TMA.vs.Ace.filtered.0.05.csv")
write.csv(resSig21, file="DE.DESeq2.MeOH.vs.Ace.filtered.0.05.csv")
write.csv(resSig31, file="DE.DESeq2.MeOH.vs.TMA.filtered.0.05.csv")

# Computing Transformed Data
print("Computing Transformed Data...")
rld <-rlog(dds)
vsd <- varianceStabilizingTransformation(dds)
rlogMat <-assay(rld)
vstMat <-assay(vsd)
suppressMessages(library(vsn))
pdf("DESeq2.TransformedData.pdf")
par(mfrow=c(1,3))
notAllZero <- (rowSums(counts(dds))>0)
meanSdPlot(log2(counts(dds,normalized=TRUE)[notAllZero,] + 1),xlab="Rank(Mean)", ylab="Std. Dev.")
meanSdPlot(assay(rld[notAllZero,]),xlab="Rank(Mean)", ylab="")
meanSdPlot(assay(vsd[notAllZero,]),xlab="Rank(Mean)", ylab="")
invisible(dev.off())

# Plot PCAs
pdf("DESeq2.PCA.pdf")
plotPCA(vsd, intgroup=c("conditions"))
invisible(dev.off())

# Signify Completion
print("Done")
sprintf("Computation Completed in %s seconds",toString(proc.time()[3]))
