# Supplementary material for: Genome-wide gene expression and RNA half-life measurements allow predictions of regulation and metabolic behavior in Methanosarcina acetivorans
Source: BMC Genomics. 2016 Nov 16;17:924. doi: 10.1186/s12864-016-3219-8 (PMC5112694; doi:10.1186/s12864-016-3219-8)
Supplement: Additional file 6 — Code. Code used to compute differentially expressed genes. (ZIP 3 KB) [file 12864_2016_3219_MOESM6_ESM.zip › DEGScripts/PoissonSeqWorkflow.R]

# Load the libraries
print("Initizilizing R Environment...")
library(splines)
library(PoissonSeq)

# Set up Data
print("Loading Data...")

data <- read.table("ExpressionData", header=TRUE)
gname <- data[,1]
n1 <- cbind(as.matrix(data[,2:9]),as.matrix(data[,10:14])) # MeOH vs TMA
n2 <- cbind(as.matrix(data[,2:9]),as.matrix(data[,15:17])) # MeOH vs Ace
n3 <- cbind(as.matrix(data[,10:14]),as.matrix(data[,15:17])) # TMA vs Ace
y1 <- c(1,1,1,1,1,1,1,1,2,2,2,2,2) # MeOH vs TMA
y2 <- c(1,1,1,1,1,1,1,1,2,2,2) # MeOH vs Ace
y3 <- c(1,1,1,1,1,2,2,2) # TMA vs Ace
type <- "twoclass"
pair <- FALSE

# Scale reads so that sum doesn't overflow
n11 <- round(n1/10)
n22 <- round(n2/10)
n33 <- round(n3/10)

dat1 <- list(n=n11, y=y1, type=type, pair=pair, gname=gname)
dat2 <- list(n=n22, y=y2, type=type, pair=pair, gname=gname)
dat3 <- list(n=n33, y=y3, type=type, pair=pair, gname=gname)

# Differential Expression Testing
print("Pairwise testing...")
res1 <- PS.Main(dat=dat1, para= list(npermu=100000))
res2 <- PS.Main(dat=dat2, para= list(npermu=100000))
res3 <- PS.Main(dat=dat3, para= list(npermu=100000))

# Saving Data
print("Saving data...")
write.csv(res1, file="DE.PoissonSeq.MeOH.vs.TMA.all.csv")
write.csv(res2, file="DE.PoissonSeq.MeOH.vs.Ace.all.csv")
write.csv(res3, file="DE.PoissonSeq.TMA.vs.Ace.all.csv")
resF1 = res1[res1$pval < 0.01,]
resF2 = res2[res2$pval < 0.01,]
resF3 = res3[res3$pval < 0.01,]
write.csv(resF1, file="DE.PoissonSeq.MeOH.vs.TMA.filtered.0.01.csv")
write.csv(resF2, file="DE.PoissonSeq.MeOH.vs.Ace.filtered.0.01.csv")
write.csv(resF3, file="DE.PoissonSeq.TMA.vs.Ace.filtered.0.01.csv")
resF1 = res1[res1$pval < 0.05,]
resF2 = res2[res2$pval < 0.05,]
resF3 = res3[res3$pval < 0.05,]
write.csv(resF1, file="DE.PoissonSeq.MeOH.vs.TMA.filtered.0.05.csv")
write.csv(resF2, file="DE.PoissonSeq.MeOH.vs.Ace.filtered.0.05.csv")
write.csv(resF3, file="DE.PoissonSeq.TMA.vs.Ace.filtered.0.05.csv")
