# Supplementary material for: Genome-wide gene expression and RNA half-life measurements allow predictions of regulation and metabolic behavior in Methanosarcina acetivorans
Source: BMC Genomics. 2016 Nov 16;17:924. doi: 10.1186/s12864-016-3219-8 (PMC5112694; doi:10.1186/s12864-016-3219-8)
Supplement: Additional file 6 — Code. Code used to compute differentially expressed genes. (ZIP 3 KB) [file 12864_2016_3219_MOESM6_ESM.zip › DEGScripts/edgeRWorkflow.R]

# Load the edgeR Library
print("Initizilizing R Environment...")
suppressMessages(library(edgeR))

# Reading data and setting up DGEList
print("Loading Data...")
rawReads = read.table("ExpressionData.dat", header=TRUE, row.names=1)
growth <- factor(c("MeOH","MeOH","MeOH","MeOH","MeOH","MeOH","MeOH","MeOH","TMA","TMA","TMA","TMA","TMA","Ace","Ace","Ace"))
libraryPrep <- factor(c("scriptseq", "scriptseq", "scriptseq", "scriptseq", "scriptseq", "scriptseq", "scriptseq", "scriptseq", "scriptseq", "scriptseq", "scriptseq", "truseq", "truseq", "scriptseq", "scriptseq", "scriptseq"))
dge <- DGEList(counts=rawReads,group=growth)

# Estimate Dispersions
print("Estimating Dispersions...")
dge <- calcNormFactors(dge)
design<-model.matrix(~ libraryPrep+growth)
dge <- estimateGLMCommonDisp(dge)
dge <- estimateGLMTrendedDisp(dge,design)
dge <- estimateGLMTagwiseDisp(dge,design)
fit <- glmFit(dge,design)

# Compute pairwise tests
print("Pairwise testing...")
et1 <- exactTest(dge, pair=c("TMA","MeOH"))
et2 <- exactTest(dge, pair=c("MeOH","Ace"))
et3 <- exactTest(dge, pair=c("TMA","Ace"))

# Compute test with GLM

# Filter and compute statistics
print("Computing statistics...")
t1 <- topTags(et1,5000)$table
t2 <- topTags(et2,5000)$table
t3 <- topTags(et3,5000)$table
tp1 <- et1[et1$table$PValue<0.01]$table
tp2 <- et2[et2$table$PValue<0.01]$table
tp3 <- et3[et3$table$PValue<0.01]$table
tp11 <- et1[et1$table$PValue<0.05]$table
tp21 <- et2[et2$table$PValue<0.05]$table
tp31 <- et3[et3$table$PValue<0.05]$table

# Save and plot data
print("Saving data...")
write.csv(t1, file="DE.edgeR.MeOH.vs.TMA.all.csv")
write.csv(t2, file="DE.edgeR.MeOH.vs.Ace.all.csv")
write.csv(t3, file="DE.edgeR.TMA.vs.Ace.all.csv")
write.csv(tp1, file="DE.edgeR.MeOH.vs.TMA.filtered.0.01.csv")
write.csv(tp2, file="DE.edgeR.MeOH.vs.Ace.filtered.0.01.csv")
write.csv(tp3, file="DE.edgeR.TMA.vs.Ace.filtered.0.01.csv")
write.csv(tp11, file="DE.edgeR.MeOH.vs.TMA.filtered.0.05.csv")
write.csv(tp21, file="DE.edgeR.MeOH.vs.Ace.filtered.0.05.csv")
write.csv(tp31, file="DE.edgeR.TMA.vs.Ace.filtered.0.05.csv")


print("Plotting data...")
de <- decideTestsDGE(et1)
detags <- rownames(dge)[as.logical(de)]
pdf("edgeR.MA.MeOH.vs.TMA.pdf")
plotSmear(et1, de.tags=detags,ylim=c(-4,4))
invisible(dev.off())
de <- decideTestsDGE(et2)
detags <- rownames(dge)[as.logical(de)]
pdf("edgeR.MA.MeOH.vs.Ace.pdf")
plotSmear(et2, de.tags=detags,ylim=c(-4,4))
invisible(dev.off())
de <- decideTestsDGE(et3)
detags <- rownames(dge)[as.logical(de)]
pdf("edgeR.MA.TMA.vs.Ace.pdf")
plotSmear(et3, de.tags=detags,ylim=c(-4,4))
invisible(dev.off())
