# Supplementary material for: Genome-wide gene expression and RNA half-life measurements allow predictions of regulation and metabolic behavior in Methanosarcina acetivorans
Source: BMC Genomics. 2016 Nov 16;17:924. doi: 10.1186/s12864-016-3219-8 (PMC5112694; doi:10.1186/s12864-016-3219-8)
Supplement: Additional file 7 — Differentially Expressed Genes. Differntially expressed genes as called by edgeR, DESeq2 and PoissonSeq as well as the consensus set of all three methods. Includes fold change and p-values. (XLSX 370 KB) [file 12864_2016_3219_MOESM7_ESM.xlsx]

## Sheet: Key
Sheet	Description
MeOHvsAce	Differentially expressed genes with p<0.01 comparing MeOH to Acetate growth as called by all three methods: DESeq2, edgeR and PoissonSeq.
MeOHvsTMA	Differentially expressed genes with p<0.01 comparing MeOH to TMA growth as called by all three methods: DESeq2, edgeR and PoissonSeq.
TMAvsAce	Differentially expressed genes with p<0.01 comparing TMA to Acetate growth as called by all three methods: DESeq2, edgeR and PoissonSeq.
edgeR	All genes called as differentially expressed with p<0.01 by edgeR comparing all three growth substrates.
DESeq2	All genes called as differentially expressed with p<0.01 by DESeq2 comparing all three growth substrates.
PoissonSeq	All genes called as differentially expressed with p<0.01 by PoissonSeq comparing all three growth substrates.

## Sheet: MeOHvsAce
Gene	COGClass	arCOG	COG	Function	edgeR log2FC	edgeR p-value	DESeq2 log2FC	DESeq2 p-value	PoissonSeq log2FC	PoissonSeq p-value
MA0002	-	-	-	-	1.38883	1.3e-05	1.18281	9.2e-05	0.951235	0.035104
MA0006	E	arCOG00119	COG0076	Glutamate or tyrosine decarboxylase or a related PLP-dependent protein	1.06911	4.9e-05	0.953596	4.1e-05	0.739549	0.052065
MA0010	C	arCOG02695	COG2037	Formylmethanofuran:tetrahydromethanopterin formyltransferase	2.4751	2e-06	1.71036	1.3e-05	1.71293	0.027687
MA0026	-	-	-	-	1.39112	4.3e-05	1.12781	0.000615	0.965271	0.036264
MA0034	C	arCOG01600	COG1014	Pyruvate:ferredoxin oxidoreductase or related 2-oxoacid:ferredoxin oxidoreductase, gamma subunit	2.21516	1e-05	1.56594	6.7e-05	1.53602	0.025711
MA0086	O	arCOG05154	COG0459	Chaperonin GroEL (HSP60 family)	2.88665	0.000118	1.48295	0.001436	1.99791	0.052065
MA0089	S	arCOG02290	COG2043	Uncharacterized conserved protein, DUF169 family	0.794797	0.00032	0.705459	0.002638	0.546726	0.060654
MA0126	S	arCOG04844	COG4033	Uncharacterized protein	0.96301	0.000795	0.836386	0.004937	0.652468	0.0538
MA0183	J	arCOG04113	COG0197	Ribosomal protein L16/L10AE	1.89089	0.000506	1.20295	0.006763	1.30959	0.028065
MA0202	E	arCOG02230	COG0066	3-isopropylmalate dehydratase small subunit	2.32432	3e-06	1.4237	0.001432	1.60903	0.025711
MA0217	E	arCOG02208	COG0040	ATP phosphoribosyltransferase	1.05815	0.001103	0.885611	0.003631	0.735964	0.054278
MA0334	V	arCOG01731	COG0534	Na+-driven multidrug efflux pump	1.12777	3.4e-05	1.0124	5e-06	0.782137	0.052065
MA0438	-	-	-	-	0.959222	0.000772	0.859519	0.000179	0.655087	0.060603
MA0455	-	-	-	-	6.21071	0	4.1299	0	4.31359	0.027687
MA0456	C	arCOG02032	COG5012	Methanogenic corrinoid protein MtbC1	6.00422	0	3.9367	0	4.17716	0.027687
MA0457	-	-	-	-	5.73924	0	4.0237	0	3.97163	0.025711
MA0542	R	arCOG01759	COG1259	Bifunctional DNase/RNase	-0.792909	5.7e-05	-0.787798	0.000444	-0.544706	0.048932
MA0587	J	arCOG04302	COG0008	Glutamyl- or glutaminyl-tRNA synthetase	1.11851	0.001838	0.914693	0.004915	0.774666	0.055162
MA0596	J	arCOG04242	COG0102	Ribosomal protein L13	2.35907	2.3e-05	1.52504	0.000277	1.63188	0.027687
MA0597	J	arCOG04243	COG0103	Ribosomal protein S9	2.22443	0.000178	1.31612	0.003631	1.53702	0.027687
MA0599	K	arCOG01268	COG1758	DNA-directed RNA polymerase, subunit K/omega	2.26417	1.2e-05	1.53122	0.000155	1.56797	0.025711
MA0601	R	arCOG01728	COG1355	Predicted class III extradiol dioxygenase, MEMO1 family	1.49753	0.001126	1.06942	0.0087	1.04286	0.038419
MA0609	J	arCOG02466	COG3277	rRNA processing protein Gar1	1.24204	0.000659	0.986602	0.005948	0.858157	0.048314
MA0645	J	arCOG04108	COG2051	Ribosomal protein S27E	2.77537	2.4e-05	1.51886	0.000964	1.93105	0.025711
MA0646	J	arCOG04109	COG1631	Ribosomal protein L44E	2.91732	1e-06	1.79457	2.3e-05	2.02496	0.025711
MA0661	C	arCOG06546	COG4659	Na+-translocating ferredoxin:NAD+ oxidoreductase RNF, RnfG subunit	-1.49438	7e-06	-1.30186	0.000248	-1.04562	0.025711
MA0662	C	arCOG03955	COG4660	Na+-translocating ferredoxin:NAD+ oxidoreductase RNF, RnfE subunit	-1.12129	0.000278	-1.01248	0.003118	-0.787561	0.034045
MA0663	C	arCOG03954	COG4657	Na+-translocating ferredoxin:NAD+ oxidoreductase RNF, RnfA subunit	-1.19273	2.5e-05	-1.08726	0.000745	-0.836983	0.027687
MA0671	J	arCOG00187	COG1245	Translation initiation factor RLI1, contains Fe-S and AAA+ ATPase domains	2.14037	0	1.36328	0.002034	1.48055	0.027687
MA0710	-	-	-	-	-1.52363	0.00055	-1.22822	0.005008	-1.05178	0.027687
MA0755	MR	arCOG07805	COG3049	Penicillin V acylase or related amidase, Ntn superfamily	-1.19224	0	-1.16035	0	-0.823951	0.031752
MA0832	C	arCOG00097	COG2218	Formylmethanofuran dehydrogenase subunit C	2.60003	2.8e-05	1.5077	0.000775	1.8201	0.028197
MA0833	C	arCOG04461	COG1229	Formylmethanofuran dehydrogenase subunit A	2.5078	1e-05	1.64779	6.9e-05	1.74564	0.029257
MA0834	C	arCOG01498	COG1029	Formylmethanofuran dehydrogenase subunit B	2.06521	5.6e-05	1.43173	0.000458	1.43663	0.028197
MA0835	C	arCOG02674	COG1153	Formylmethanofuran dehydrogenase subunit D	1.96336	3e-06	1.47938	4.7e-05	1.3698	0.027687
MA0887	P	arCOG00213	COG0226	ABC-type phosphate transport system, periplasmic component	-1.96713	0	-1.76547	0	-1.38127	0.025711
MA0901	R	arCOG04466	COG0733	Na+-dependent transporter, SNF family	0.729186	0.001125	0.651543	0.005008	0.497824	0.053849
MA0923	J	arCOG04154	COG2007	Ribosomal protein S8E	2.74267	1e-06	1.83016	6e-06	1.89858	0.025711
MA0949	J	arCOG04185	COG0184	Ribosomal protein S15P/S13E	2.37528	1.8e-05	1.52149	0.000296	1.64597	0.025711
MA0959	H	arCOG04459	COG0379	Quinolinate synthase	0.966862	0.000379	0.827668	0.002882	0.672719	0.059371
MA0964	-	-	-	-	-1.0957	1e-06	-1.05099	4e-05	-0.767492	0.037568
MA1011	C	arCOG01979	COG1456	CO dehydrogenase/acetyl-CoA synthase gamma subunit (corrinoid Fe-S protein)	-2.60488	0	-1.95962	3e-06	-1.81175	0.049542
MA1012	C	arCOG01980	COG2069	CO dehydrogenase/acetyl-CoA synthase delta subunit (corrinoid Fe-S protein)	-2.92939	0	-2.31958	0	-2.03772	0.048314
MA1013	O	arCOG00587	COG3640	CO dehydrogenase nickel-insertion accessory protein CooC1	-2.22159	0	-1.72627	2.7e-05	-1.54897	0.04786
MA1087	J	arCOG04091	COG0096	Ribosomal protein S8	1.88739	3.1e-05	1.40128	0.000191	1.30126	0.025711
MA1108	J	arCOG01722	COG0099	Ribosomal protein S13	2.12391	0.000148	1.32607	0.002172	1.47485	0.038267
MA1110	J	arCOG04240	COG0100	Ribosomal protein S11	1.88763	0.000289	1.23917	0.003631	1.30799	0.027687
MA1140	O	arCOG04427	COG0298	Hydrogenase maturation factor	-0.688189	0.001248	-0.689679	0.006441	-0.4679	0.052598
MA1141	C	arCOG02474	COG1740	Ni,Fe-hydrogenase I small subunit	1.57568	0.000271	1.19935	0.001059	1.09362	0.037568
MA1143	C	arCOG05636	COG2864	Cytochrome b subunit of formate dehydrogenase	1.20916	5.5e-05	1.00159	0.000854	0.834903	0.037568
MA1167	FE	arCOG00067	COG0462	Phosphoribosylpyrophosphate synthetase	1.02891	1.5e-05	0.905556	0.000259	0.714195	0.054278
MA1255	J	arCOG01758	COG0051	Ribosomal protein S10	2.10848	0.000182	1.2605	0.004738	1.45801	0.025711
MA1326	P	arCOG07228	COG2608	Copper chaperone CopZ	-0.915818	5e-06	-0.899004	0.0001	-0.626655	0.037568
MA1352	-	-	-	-	2.2226	5.9e-05	1.45619	0.000694	1.54837	0.025711
MA1364	R	-	COG4783	Putative Zn-dependent protease, contains TPR repeats	-0.998482	1e-05	-0.962062	0.000132	-0.705416	0.048375
MA1393	E	arCOG01698	COG0065	Homoaconitase/3-isopropylmalate dehydratase large subunit	1.41085	0.001105	1.0422	0.007227	0.982386	0.043172
MA1431	O	arCOG02816	COG0225	Peptide methionine sulfoxide reductase MsrA	-0.621498	0.001177	-0.632216	0.003415	-0.42874	0.051875
MA1432	R	arCOG04702	COG1881	Uncharacterized conserved protein, phosphatidylethanolamine-binding protein (PEBP) family	-1.20213	0	-1.1562	3e-06	-0.835397	0.025711
MA1446	J	arCOG04129	COG2139	Ribosomal protein L21E	2.07881	5.2e-05	1.21188	0.009702	1.43986	0.026741
MA1454	C	arCOG02920	COG3794	Plastocyanin	-0.861334	0.000445	-0.821262	0.004234	-0.585464	0.035324
MA1458	R	arCOG01690	COG1719	Predicted hydrocarbon binding protein, contains 4VR domain	1.24017	9.2e-05	1.02722	0.001327	0.863644	0.054135
MA1471	J	arCOG01988	COG2092	Translation elongation factor EF-1beta	1.9962	3.2e-05	1.21658	0.008606	1.39071	0.027687
MA1472	R	arCOG01989	COG2888	Predicted RNA-binding protein involved in translation, contains Zn-ribbon domain, DUF1610 family	2.01771	2e-06	1.35106	0.001654	1.40914	0.027687
MA1477	O	arCOG04772	COG0576	Molecular chaperone GrpE (heat shock protein)	2.51998	4.7e-05	1.47681	0.001122	1.75095	0.025711
MA1490	H	arCOG00657	COG1060	2-iminoacetate synthase ThiH (tyrosine cleavage enzyme, thamine biosynthesis)	1.26103	0.001644	0.965202	0.006763	0.876053	0.049937
MA1495	C	arCOG01557	COG0838	NADH:ubiquinone oxidoreductase subunit 3 (chain A)	2.21776	1e-06	1.62414	9e-06	1.54849	0.025711
MA1496	C	arCOG01554	COG0377	NADH:ubiquinone oxidoreductase 20 kD subunit (chhain B) or related Fe-S oxidoreductase	2.41823	7e-06	1.55977	0.000148	1.68328	0.025711
MA1497	C	arCOG01551	COG0852	NADH:ubiquinone oxidoreductase 27 kD subunit (chain C)	3.11463	0	2.0721	0	2.16177	0.025711
MA1498	C	arCOG01548	COG0649	NADH:ubiquinone oxidoreductase 49 kD subunit (chain D)	2.36828	9.9e-05	1.33424	0.003322	1.65075	0.027687
MA1501	C	arCOG08081	COG0839	NADH:ubiquinone oxidoreductase subunit 6 (chain J)	1.46554	3.2e-05	1.07122	0.008606	1.01433	0.048932
MA1503	C	arCOG08082	COG0713	NADH:ubiquinone oxidoreductase subunit 11 or 4L (chain K)	2.08908	4e-06	1.25102	0.006228	1.45015	0.027687
MA1504	CP	arCOG01542	COG1009	NADH:ubiquinone oxidoreductase subunit 5 (chain L)/Multisubunit Na+/H+ antiporter, MnhA subunit	1.83126	0.000468	1.2256	0.003631	1.2765	0.035346
MA1506	C	arCOG01540	COG1007	NADH:ubiquinone oxidoreductase subunit 2 (chain N)	1.97915	0.000431	1.22679	0.006322	1.37718	0.02866
MA1568	-	-	-	-	-1.23465	1.8e-05	-1.1591	3.1e-05	-0.8633	0.055697
MA1615	H	arCOG03325	COG0407	Uroporphyrinogen-III decarboxylase	-1.06902	2e-06	-1.03029	6.1e-05	-0.751211	0.034861
MA1616	-	-	-	-	-2.52798	0	-2.14476	0	-1.76252	0.028197
MA1617	C	arCOG02032	COG5012	Methanogenic corrinoid protein MtbC1	-2.46961	0	-2.06579	0	-1.72416	0.025711
MA1632	P	arCOG04888	COG2710	Nitrogenase molybdenum-iron protein, alpha and beta chains	-0.787547	0	-0.81536	0	-0.544881	0.048375
MA1633	P	arCOG00590	COG1348	Nitrogenase subunit NifH, an ATPase	-1.03366	0	-1.03991	0	-0.71182	0.034793
MA1682	O	arCOG05154	COG0459	Chaperonin GroEL (HSP60 family)	2.02111	0.000766	1.21086	0.008627	1.40346	0.042748
MA1690	-	-	-	-	-1.4297	0	-1.37731	0	-1.00418	0.035346
MA1735	C	arCOG00853	COG0281	Malic enzyme	-0.984741	5e-06	-0.967511	5.4e-05	-0.674906	0.048314
MA1775	J	arCOG04208	COG1997	Ribosomal protein L37AE/L43A	2.11175	7.3e-05	1.44569	0.000491	1.45567	0.025711
MA1783	J	arCOG01042	COG1325	Exosome subunit, RNA binding protein with dsRBD fold	1.96227	0	1.65069	0	1.35899	0.025711
MA1784	J	arCOG04209	COG1632	Ribosomal protein L15E	2.39982	0.000141	1.37852	0.002579	1.66661	0.035104
MA1851	-	-	-	-	-0.775976	9.7e-05	-0.774653	0.000517	-0.536845	0.048932
MA1964	F	arCOG04462	COG1828	Phosphoribosylformylglycinamidine (FGAM) synthase, PurS component	1.50396	1e-06	1.27186	1.2e-05	1.03852	0.033131
MA2055	K	arCOG00732	COG1846	DNA-binding transcriptional regulator, MarR family	-1.11866	3.6e-05	-1.03532	0.000872	-0.787528	0.035104
MA2150	PH	arCOG00198	COG1120	ABC-type cobalamin/Fe3+-siderophores transport system, ATPase component	-0.708534	9e-06	-0.728431	1e-05	-0.488225	0.054278
MA2152	H	arCOG01779	COG2226	Ubiquinone/menaquinone biosynthesis C-methylase UbiE	-0.911161	1e-06	-0.91101	1.2e-05	-0.626683	0.040373
MA2211	K	arCOG00732	COG1846	DNA-binding transcriptional regulator, MarR family	-0.621349	0.000226	-0.640346	0.000896	-0.432454	0.059972
MA2212	K	arCOG02038	COG1378	Sugar-specific transcriptional regulator TrmB	-0.884214	0.000122	-0.857021	0.001963	-0.616941	0.060654
MA2249	O	arCOG03580	COG2020	Protein-S-isoprenylcysteine O-methyltransferase Ste14	-0.627172	0.000101	-0.648864	0.000191	-0.432867	0.062388
MA2257	-	-	-	-	1.22765	0.000629	0.977398	0.003631	0.855669	0.048375
MA2267	-	-	-	-	-1.10649	0	-1.06977	5e-06	-0.764062	0.035346
MA2278	R	arCOG02935	COG1741	Redox-sensitive bicupin YhaK, pirin superfamily	-0.551328	0.001158	-0.571885	0.002522	-0.377575	0.056087
MA2296	-	-	-	-	-0.796854	0.001108	-0.778365	0.002442	-0.547425	0.048314
MA2308	R	arCOG02239	COG1342	Predicted DNA-binding protein, UPF0251 family	-0.627971	3.9e-05	-0.654403	1.4e-05	-0.43291	0.056907
MA2314	-	-	-	-	-0.632862	0.001391	-0.63696	0.0087	-0.432077	0.055697
MA2409	O	arCOG01311	COG0616	Periplasmic serine protease, ClpP class	-0.68821	0.000401	-0.696875	0.001262	-0.474517	0.059972
MA2424	C	arCOG02032	COG5012	Methanogenic corrinoid protein MtbC1	-0.705524	0.000103	-0.719572	0.000252	-0.486235	0.053849
MA2433	C	arCOG06774	COG0224	FoF1-type ATP synthase, gamma subunit	-0.555072	0.000483	-0.578832	0.00116	-0.383681	0.060654
MA2435	C	arCOG06775	COG0711	FoF1-type ATP synthase, membrane subunit b or b'	-0.940746	0	-0.936833	4e-06	-0.653865	0.035104
MA2440	C	arCOG06780	COG0355	FoF1-type ATP synthase, epsilon subunit	-0.648385	0.000666	-0.653697	0.005272	-0.447523	0.052065
MA2485	J	arCOG00109	COG2890	Methylase of polypeptide chain release factors	-0.721104	0.000357	-0.719155	0.003373	-0.493599	0.04786
MA2508	J	arCOG04733	COG2042	Ribosome biogenesis protein Tsr3 (rRNA maturation)	-0.625806	0.000998	-0.639553	0.005487	-0.426492	0.052065
MA2536	R	arCOG01849	COG0663	Carbonic anhydrase or acetyltransferase, isoleucine patch superfamily	-2.34038	0	-2.23214	0	-1.6335	0.025711
MA2582	L	arCOG01247	COG4974	Site-specific recombinase XerD	-0.632435	0.000547	-0.64624	0.000752	-0.439402	0.061403
MA2592	-	-	-	-	-0.731201	0.00052	-0.717759	0.004595	-0.505421	0.052065
MA2604	-	-	-	-	-0.772166	2.3e-05	-0.777995	5.4e-05	-0.534915	0.055162
MA2850	R	arCOG01359	COG1031	Radical SAM superfamily enzyme with C-terminal helix-hairpin-helix motif	-0.75109	3.6e-05	-0.762927	5.7e-05	-0.515173	0.054409
MA2860	C	arCOG01252	COG1012	Acyl-CoA reductase or other NAD-dependent aldehyde dehydrogenase	-0.755655	9.5e-05	-0.764147	0.000133	-0.519349	0.054278
MA2923	-	-	-	-	-0.857231	2.3e-05	-0.841421	0.000277	-0.605279	0.052729
MA2925	O	arCOG06268	COG1858	Cytochrome c peroxidase	-0.993856	0	-0.989885	0	-0.696414	0.036656
MA2964	-	-	-	-	-1.82023	4e-06	-1.51118	0.000138	-1.27095	0.025711
MA2982	-	-	-	-	-1.28802	1e-06	-1.20259	2.1e-05	-0.899152	0.029257
MA2985	-	-	-	-	-1.60091	6e-06	-1.39555	9.5e-05	-1.11234	0.035104
MA3044	J	arCOG00122	COG2265	tRNA/tmRNA/rRNA uracil-C5-methylase, TrmA/RlmC/RlmD family	-0.803616	2e-06	-0.822435	0	-0.554011	0.053736
MA3130	K	arCOG04377	COG4738	Predicted transcriptional regulator	3.1071	0	1.89313	3e-06	2.16679	0.025711
MA3139	A	arCOG05052	COG4085	DNA/RNA endonuclease YhcR, contains UshA esterase domain	-0.666346	0.000583	-0.672661	0.00508	-0.459712	0.054278
MA3171	M	arCOG03228	COG1136	ABC-type lipoprotein export system, ATPase component	-0.709176	4.1e-05	-0.724277	0.000115	-0.489476	0.053736
MA3194	J	arCOG04126	COG2126	Ribosomal protein L37E	2.7125	0	1.55512	0.000862	1.87465	0.025711
MA3258	-	-	-	-	-0.744812	5.8e-05	-0.753181	0.000359	-0.50727	0.052729
MA3263	R	arCOG03636	COG1380	Putative effector of murein hydrolase LrgA, UPF0299 family	0.986586	0	0.911353	0	0.685775	0.055697
MA3277	-	-	-	-	-0.83911	0	-0.850068	1e-06	-0.580593	0.048375
MA3382	E	arCOG01909	COG0174	Glutamine synthetase	2.45679	0.00055	1.26699	0.008618	1.71231	0.054278
MA3437	E	arCOG04452	COG1296	Predicted branched-chain amino acid permease (azaleucine resistance)	0.961994	8e-06	0.871053	1.6e-05	0.665299	0.054278
MA3522	F	arCOG02825	COG0299	Folate-dependent phosphoribosylglycinamide formyltransferase PurN	1.34749	0	1.20764	0	0.935074	0.033131
MA3576	-	-	-	-	0.875973	2.2e-05	0.788343	0.00012	0.602134	0.054278
MA3606	C	arCOG05260	COG0282	Acetate kinase	-2.70082	0	-2.00964	2e-06	-1.88066	0.055162
MA3607	C	arCOG00855	COG0280	Phosphotransacetylase	-1.72089	0.000195	-1.3064	0.003481	-1.20586	0.055697
MA3611	HR	arCOG07416	COG0596	Pimeloyl-ACP methyl ester carboxylesterase	-0.835547	0	-0.847944	4e-06	-0.576839	0.042748
MA3631	H	arCOG05434	COG2138	Sirohydrochlorin ferrochelatase	2.01897	5e-06	1.48728	6.6e-05	1.39999	0.025711
MA3667	V	arCOG04929	COG1857	CRISPR/Cas system-associated protein Cas7, RAMP superfamily	-1.41282	0	-1.36845	0	-0.988883	0.038267
MA3696	J	arCOG04183	COG1998	Ribosomal protein S27AE	1.35587	8e-06	1.12038	0.000277	0.941089	0.055697
MA3733	HR	arCOG02410	COG2141	Flavin-dependent oxidoreductase, luciferase family (includes alkanesulfonate monooxygenase SsuD and methylene tetrahydromethanopterin reductase)	3.27943	4e-06	1.67563	0.000176	2.27231	0.029257
MA3739	-	-	-	-	-1.05189	0.000501	-0.990881	0.001711	-0.735121	0.052065
MA3740	C	arCOG00510	COG0655	Multimeric flavodoxin WrbA	-0.767799	0.001663	-0.748638	0.0087	-0.535305	0.036131
MA3791	E	arCOG00811	COG0440	Acetolactate synthase, small subunit	1.84707	0.000462	1.15537	0.008555	1.27934	0.033131
MA3792	EH	arCOG01614	COG0028	Acetolactate synthase large subunit or other thiamine pyrophosphate-requiring enzyme	1.75062	0.000881	1.19379	0.004915	1.21375	0.052065
MA3793	E	arCOG02093	COG0119	Isopropylmalate/homocitrate/citramalate synthases	2.15069	6.8e-05	1.46417	0.000324	1.49142	0.038267
MA3811	-	-	-	-	-0.904624	0.00019	-0.869429	0.001621	-0.624142	0.054135
MA3839	-	-	-	-	0.860974	5e-05	0.765846	0.000896	0.589804	0.055697
MA3860	C	arCOG02428	COG1152	CO dehydrogenase/acetyl-CoA synthase alpha subunit	-4.09976	0	-3.07342	0	-2.84576	0.056907
MA3861	C	arCOG04408	COG1880	CO dehydrogenase/acetyl-CoA synthase epsilon subunit	-3.69518	0	-2.6905	0	-2.56987	0.03508
MA3862	C	arCOG04360	COG1614	CO dehydrogenase/acetyl-CoA synthase beta subunit	-4.05337	0	-2.81691	0	-2.81222	0.053849
MA3863	O	arCOG00587	COG3640	CO dehydrogenase nickel-insertion accessory protein CooC1	-2.71112	0	-2.07688	0	-1.88802	0.04786
MA3864	C	arCOG01980	COG2069	CO dehydrogenase/acetyl-CoA synthase delta subunit (corrinoid Fe-S protein)	-3.18831	0	-2.46307	0	-2.21755	0.04786
MA3865	C	arCOG01979	COG1456	CO dehydrogenase/acetyl-CoA synthase gamma subunit (corrinoid Fe-S protein)	-2.77953	0	-2.09293	0	-1.93318	0.048375
MA3916	TE	arCOG02308	COG0347	Nitrogen regulatory protein PII	1.74313	7e-05	1.22535	0.004234	1.22415	0.035346
MA3917	P	arCOG04397	COG0004	Ammonia channel protein AmtB	1.32364	0.000306	1.08716	0.001557	0.928526	0.052065
MA3930	P	arCOG04233	COG0614	ABC-type Fe3+-hydroxamate transport system, periplasmic component	-0.639972	2.5e-05	-0.670489	3e-06	-0.44654	0.058706
MA3931	P	arCOG04233	COG0614	ABC-type Fe3+-hydroxamate transport system, periplasmic component	-0.950947	3e-06	-0.94313	8.1e-05	-0.663621	0.048375
MA3932	H	arCOG00977	COG2242	Precorrin-6B methylase 2	-1.08114	5e-06	-1.04954	3.2e-05	-0.750592	0.036271
MA4008	C	arCOG03176	COG1584	Succinate-acetate transporter protein	-0.732055	3e-06	-0.753205	2e-06	-0.512821	0.061273
MA4043	R	arCOG01289	COG1545	Uncharacterized OB-fold protein, contains Zn-ribbon domain	1.36861	0.000343	1.02874	0.004995	0.953256	0.048314
MA4117	J	arCOG01344	COG2238	Ribosomal protein S19E (S16A)	2.52825	7.2e-05	1.41896	0.002116	1.75382	0.025711
MA4120	S	arCOG15092	COG2034	Uncharacterized membrane protein	1.03786	4e-06	0.93321	5.9e-05	0.718338	0.052065
MA4131	-	-	-	-	0.662407	0.001116	0.59366	0.003073	0.450119	0.061332
MA4194	R	arCOG04073	COG1149	MinD superfamily P-loop ATPase, contains an inserted ferredoxin domain	4.77155	0	3.27492	0	3.31159	0
MA4217	E	arCOG00095	COG0067	Glutamate synthase domain 1	1.84552	0.000647	1.17209	0.008177	1.289	0.044059
MA4241	R	arCOG04073	COG1149	MinD superfamily P-loop ATPase, contains an inserted ferredoxin domain	1.51171	0.000813	1.13229	0.003838	1.04663	0.035104
MA4242	R	arCOG04073	COG1149	MinD superfamily P-loop ATPase, contains an inserted ferredoxin domain	2.11986	0.000611	1.25455	0.00746	1.47011	0.035161
MA4243	O	arCOG02734	COG1433	Predicted Fe-Mo cluster-binding protein, NifX family	1.73227	0.000212	1.27791	0.001123	1.20817	0.033131
MA4244	O	arCOG02734	COG1433	Predicted Fe-Mo cluster-binding protein, NifX family	2.31175	0.000108	1.43291	0.00134	1.6144	0.02609
MA4245	R	arCOG02239	COG1342	Predicted DNA-binding protein, UPF0251 family	1.5765	7.9e-05	1.23189	0.000344	1.09265	0.028556
MA4265	CE	arCOG01163	COG0473	Isocitrate/isopropylmalate dehydrogenase	1.74999	0.000912	1.14909	0.008561	1.21432	0.048314
MA4272	U	arCOG02204	COG2443	Preprotein translocase subunit Sss1	1.44061	1.1e-05	1.18186	0.000166	0.993896	0.033131
MA4274	J	arCOG04372	COG0080	Ribosomal protein L11	1.98804	0.000335	1.28947	0.003366	1.36898	0.029731
MA4339	E	arCOG04546	COG1246	N-acetylglutamate synthase or related acetyltransferase, GNAT family	1.87084	1e-06	1.30008	0.002281	1.30221	0.027687
MA4379	H	arCOG03325	COG0407	Uroporphyrinogen-III decarboxylase	4.602	0	2.15427	1e-06	3.19625	0.027687
MA4390	-	-	-	-	1.27258	5.8e-05	1.10926	0.000452	0.878319	0.042748
MA4391	C	arCOG02032	COG5012	Methanogenic corrinoid protein MtbC1	3.18241	0	2.42055	0	2.20936	0.025711
MA4392	-	-	-	-	2.38089	9e-06	1.85552	3e-06	1.65709	0.036131
MA4393	C	arCOG03176	COG1584	Succinate-acetate transporter protein	1.59484	1e-06	1.41217	1e-06	1.10169	0.027687
MA4413	O	arCOG05154	COG0459	Chaperonin GroEL (HSP60 family)	2.55726	0.000185	1.403	0.002259	1.77568	0.052065
MA4429	E	arCOG05228	COG0560	Phosphoserine phosphatase	1.59761	0.000805	1.16083	0.004118	1.10358	0.042748
MA4430	C	arCOG04382	COG1927	F420-dependent methylenetetrahydromethanopterin dehydrogenase	3.69802	0	2.08911	0	2.56811	0.027687
MA4436	S	arCOG04482	COG1891	Uncharacterized protein, UPF0264 family	1.58473	6.7e-05	1.25697	0.000277	1.10019	0.033131
MA4512	R	arCOG04916	COG3393	Predicted acetyltransferase, GNAT family	0.94112	0.00038	0.824317	0.001996	0.646954	0.052205
MA4517	H	arCOG04301	COG1469	GTP cyclohydrolase FolE2	1.61407	0.000663	1.16936	0.003482	1.12418	0.052065
MA4525	R	arCOG00126	COG0388	Predicted amidohydrolase	0.869911	7.2e-05	0.771419	0.000862	0.59817	0.053849
MA4567	P	arCOG04878	COG2212	Multisubunit Na+/H+ antiporter, MnhF subunit	-1.48328	0	-1.43421	0	-1.03902	0.026663
MA4568	P	arCOG03099	COG1863	Multisubunit Na+/H+ antiporter, MnhE subunit	-2.01586	0	-1.80851	0	-1.4006	0.025711
MA4569	CP	arCOG01541	COG0651	Formate hydrogenlyase subunit 3/Multisubunit Na+/H+ antiporter, MnhD subunit	-1.80371	0	-1.63432	0	-1.26203	0.059734
MA4572	CP	arCOG01542	COG1009	NADH:ubiquinone oxidoreductase subunit 5 (chain L)/Multisubunit Na+/H+ antiporter, MnhA subunit	-2.03549	0	-1.73414	0	-1.42436	0.04786
MA4590	F	arCOG00087	COG0518	GMP synthase - Glutamine amidotransferase domain	1.17684	5.6e-05	0.993498	0.000672	0.821599	0.048932
MA4608	C	arCOG00104	COG1795	Formaldehyde-activating enzyme nesessary for methanogenesis	1.94305	0.000162	1.35524	0.001148	1.34538	0.035324
MA4634	S	arCOG02254	COG1745	Uncharacterized protein	-2.41638	0	-1.85831	4e-06	-1.69492	0.025711
MA4659	R	arCOG01043	COG1931	Predicted RNA binding protein with dsRBD fold, UPF0201 family	1.03168	1.1e-05	0.905519	0.000228	0.711541	0.052797
MA4669	R	arCOG04946	COG3324	Predicted enzyme related to lactoylglutathione lyase	-0.678357	0.001362	-0.672361	0.009592	-0.463388	0.055697
MAt4685	-	-	-	-	2.27935	3e-06	1.71694	8e-06	1.5778	0.034045
MAt4690	-	-	-	-	2.7571	0	1.78543	2.4e-05	1.9051	0.025711
MAt4700	-	-	-	-	1.96453	7e-06	1.32304	0.002376	1.3593	0.048375
MAt4704	-	-	-	-	2.69445	1e-06	1.68836	0.000175	1.87501	0.028197
MAt4705	-	-	-	-	2.29919	0	1.82294	0	1.58364	0.027687
MAt4708	-	-	-	-	1.73174	4.9e-05	1.42763	7.2e-05	1.19301	0.035324
MAt4717	-	-	-	-	1.8352	1e-06	1.39402	0.000549	1.26955	0.033131
MAt4728	-	-	-	-	2.09374	1.9e-05	1.25693	0.0087	1.44099	0.027687
MAt4734	-	-	-	-	1.64591	6e-05	1.36956	0.000102	1.1381	0.052065
MAt4735	-	-	-	-	1.70716	1e-06	1.51195	0	1.18526	0.047259

## Sheet: MeOHvsTMA
Gene	COGClass	arCOG	COG	Function	edgeR log2FC	edgeR p-value	DESeq2 log2FC	DESeq2 p-value	PoissonSeq log2FC	PoissonSeq p-value
MA0018	T	-	COG3437	Response regulator c-di-GMP phosphodiesterase, RpfG family, contains REC and HD-GYP domains	-1.07118	0	-0.919762	0.001322	-0.906918	8.1e-05
MA0073	-	-	-	-	-1.13375	0	0.562989	0.007148	-1.02987	0.000473
MA0117	S	arCOG04705	COG2098	Uncharacterized protein	0.672631	7.8e-05	0.601368	0.007148	0.30604	0.005602
MA0133	O	arCOG01841	COG0071	Molecular chaperone IbpA, HSP20 family	-1.45306	3.3e-05	-1.13037	0.007	-1.16341	2e-06
MA0141	V	arCOG04942	COG0841	Multidrug efflux pump subunit AcrB	-3.15131	0	-1.85719	0	-2.40809	0
MA0143	E	-	COG0833	Amino acid permease	-4.12015	0	-3.13327	0	-3.06705	0
MA0144	-	-	-	-	-6.68091	0	-5.79603	0	-4.79633	0
MA0145	C	arCOG02032	COG5012	Methanogenic corrinoid protein MtbC1	-6.73073	0	-5.35453	0	-4.85775	0
MA0146	H	arCOG03325	COG0407	Uroporphyrinogen-III decarboxylase	-4.24681	0	-3.19977	0	-3.10498	0
MA0150	S	arCOG02036	COG3894	Uncharacterized 2Fe-2 and 4Fe-4S clusters-containing protein, contains DUF4445 domain	-1.2518	0	-0.958974	0	-1.05143	9.6e-05
MA0152	I	arCOG00247	COG2084	3-hydroxyisobutyrate dehydrogenase or related beta-hydroxyacid dehydrogenase	-2.00847	0	-0.673269	0.003082	-1.63088	1.4e-05
MA0153	EF	arCOG01594	COG0458	Carbamoylphosphate synthase large subunit	-2.23314	0	-0.800319	0.003871	-1.7893	2e-06
MA0154	H	arCOG00659	COG0502	Biotin synthase or related enzyme	-2.59393	0	-1.3188	0	-2.02905	0
MA0155	J	arCOG00409	COG0017	Aspartyl/asparaginyl-tRNA synthetase	-2.01811	0	-1.3253	4.2e-05	-1.59307	0
MA0196	-	-	-	-	1.03794	0	0.610785	0.007102	0.597356	0.002464
MA0211	-	-	-	-	-0.649774	3.3e-05	-0.72602	0.000419	-0.59841	0.000285
MA0222	-	-	-	-	1.16101	0	0.501455	0.003509	0.717424	0.002314
MA0270	H	arCOG03380	COG4064	Tetrahydromethanopterin S-methyltransferase, subunit G	-1.68841	0.00087	-1.34224	0.006948	-1.281	0
MA0281	P	arCOG00164	COG0555	ABC-type sulfate transport system, permease component	0.886861	0	0.581463	0.006737	0.477397	0.006181
MA0304	C	arCOG00764	COG2191	Formylmethanofuran dehydrogenase subunit E	-1.76914	0	-1.556	2.2e-05	-1.36788	0
MA0305	C	arCOG01543	COG1143	Formate hydrogenlyase subunit 6/NADH:ubiquinone oxidoreductase 23 kD subunit (chain I)	-1.87819	0	-1.73187	2e-06	-1.42922	0
MA0306	C	arCOG04461	COG1229	Formylmethanofuran dehydrogenase subunit A	-1.70129	2e-06	-1.49385	0.000173	-1.31962	2e-06
MA0307	C	arCOG00097	COG2218	Formylmethanofuran dehydrogenase subunit C	-1.98793	0	-1.84668	1e-06	-1.49669	0
MA0308	C	arCOG02674	COG1153	Formylmethanofuran dehydrogenase subunit D	-1.92176	0	-1.43261	8.4e-05	-1.50359	0
MA0309	C	arCOG01498	COG1029	Formylmethanofuran dehydrogenase subunit B	-2.01197	0	-1.84514	0	-1.52832	0
MA0355	-	-	-	-	1.18561	6e-06	1.0594	0.000386	0.659786	0.000602
MA0381	C	arCOG00764	COG2191	Formylmethanofuran dehydrogenase subunit E	-1.56188	1.2e-05	-1.2582	0.003063	-1.2256	0
MA0429	S	arCOG02701	COG1641	Uncharacterized conserved protein, DUF111 family	-1.00689	0	-0.789906	0.00226	-0.868478	0.000103
MA0455	-	-	-	-	5.6905	0	4.07423	0	3.77994	2e-06
MA0456	C	arCOG02032	COG5012	Methanogenic corrinoid protein MtbC1	6.13493	0	4.00229	0	4.12821	0
MA0457	-	-	-	-	6.03341	0	4.12448	0	4.05746	0
MA0527	C	arCOG02032	COG5012	Methanogenic corrinoid protein MtbC1	-8.29589	0	-7.26618	0	-5.9134	0
MA0528	H	arCOG03405	COG5598	Trimethylamine:corrinoid methyltransferase	-8.03197	0	-6.23614	0	-5.77684	0
MA0529	C	arCOG02032	COG5012	Methanogenic corrinoid protein MtbC1	-7.92314	0	-6.23864	0	-5.69252	0
MA0531	-	-	-	-	-6.81497	0	-5.5005	0	-4.92654	0
MA0532	-	-	-	-	-7.35956	0	-6.31444	0	-5.27445	0
MA0545	R	arCOG02680	COG1326	Uncharacterized archaeal Zn-finger protein	-0.811085	0.001797	-0.918165	0.008504	-0.689437	0.000103
MA0568	-	-	-	-	1.16544	0	0.668093	0.008996	0.688574	0.000393
MA0569	-	-	-	-	1.10353	0	0.453547	0.007042	0.679563	0.000522
MA0572	-	-	-	-	0.806594	5e-06	0.665458	0.00327	0.402506	0.00244
MA0582	H	arCOG04299	COG0181	Porphobilinogen deaminase	-1.61791	0	-1.04164	0.00743	-1.29957	0
MA0583	F	arCOG00603	COG0167	Dihydroorotate dehydrogenase	-1.41029	0	-0.78218	0.006595	-1.17151	1.7e-05
MA0630	O	arCOG05153	COG0234	Co-chaperonin GroES (HSP10)	-1.81097	3e-05	-1.23237	0.009194	-1.4066	0
MA0650	-	-	-	-	0.891885	0	0.516602	0.001176	0.488783	0.003307
MA0675	I	arCOG01591	COG4770	Acetyl/propionyl-CoA carboxylase, alpha subunit	-1.66775	1e-06	-1.24015	0.001952	-1.31831	0
MA0679	D	arCOG00369	COG1196	Chromosome segregation ATPase	-1.27033	0.000192	-1.2409	0.00227	-1.00391	8e-06
MA0689	S	arCOG02078	COG1852	Uncharacterized protein	-0.825672	0	0.576684	0.001734	-0.807323	0.00161
MA0710	-	-	-	-	-1.66736	2e-05	-1.41398	0.001322	-1.2864	0
MA0712	-	-	-	-	-0.930963	0	-0.719492	0.003517	-0.813756	9.7e-05
MA0740	-	-	-	-	1.11703	0	0.622774	8.4e-05	0.66279	0.00062
MA0752	R	arCOG05159	COG1750	Predicted archaeal serine protease, S18 family	-1.19969	0	-0.894257	0.001227	-1.00813	5.5e-05
MA0779	H	arCOG03325	COG0407	Uroporphyrinogen-III decarboxylase	-0.905747	0	-0.548205	0.005256	-0.811358	0.000131
MA0783	U	arCOG03382	COG0823	Periplasmic component of the Tol biopolymer transport system	-1.11896	0.000277	-1.03701	0.005041	-0.927318	8e-05
MA0786	-	-	-	-	1.66661	0	0.936268	0.001438	1.06744	0.000126
MA0799	S	arCOG00901	COG0392	Uncharacterized membrane protein YbhN, UPF0104 family	1.29007	0	0.727241	0.001438	0.786219	0.00044
MA0825	-	-	-	-	-2.39048	0	0.792128	0	-1.92264	1.6e-05
MA0831	X	arCOG03506	COG3293	Transposase	1.08736	0	0.531956	0.00052	0.652808	0.002283
MA0858	EQ	arCOG01517	COG0145	N-methylhydantoinase A/oxoprolinase/acetone carboxylase, beta subunit	-4.19054	0	-1.60915	0	-3.16289	0
MA0863	T	arCOG02369	COG0642	Signal transduction histidine kinase	-1.19596	1.3e-05	-0.888435	0.004794	-1.00006	6.4e-05
MA0864	T	arCOG02367	COG2202	PAS domain	-0.972743	8e-06	-0.874236	0.003314	-0.82902	7.9e-05
MA0881	EP	arCOG00751	COG0601	ABC-type dipeptide/oligopeptide/nickel transport system, permease component	1.0167	0	0.607668	0.005804	0.576509	0.001351
MA0901	R	arCOG04466	COG0733	Na+-dependent transporter, SNF family	1.02333	0	0.750578	0.001485	0.563607	0.004595
MA0936	O	arCOG01716	COG0719	Fe-S cluster assembly scaffold protein SufB	-1.45722	0	-1.04631	0.00208	-1.1832	4e-06
MA0942	E	arCOG04273	COG0079	Histidinol-phosphate/aromatic aminotransferase or cobyric acid decarboxylase	-1.52552	0	-1.08342	0.00226	-1.22939	2e-06
MA0962	H	arCOG01678	COG1812	Archaeal S-adenosylmethionine synthetase	-0.719228	2.4e-05	-0.677715	0.001889	-0.659727	0.000242
MA0963	R	arCOG00720	COG1458	Predicted DNA-binding protein containing PIN domain, UPF0278 family	-0.562063	0.001603	-0.696096	0.00137	-0.533954	0.000407
MA0975	C	arCOG01549	COG3259	Coenzyme F420-reducing hydrogenase, alpha subunit	-1.11149	0	-0.783999	0.002569	-0.948041	4.9e-05
MA1012	C	arCOG01980	COG2069	CO dehydrogenase/acetyl-CoA synthase delta subunit (corrinoid Fe-S protein)	-1.86289	1e-06	-1.21606	0.005741	-1.47527	0
MA1023	C	arCOG01600	COG1014	Pyruvate:ferredoxin oxidoreductase or related 2-oxoacid:ferredoxin oxidoreductase, gamma subunit	-1.03674	4e-05	-0.904487	0.008504	-0.871468	3.2e-05
MA1139	O	arCOG04428	COG0409	Hydrogenase maturation factor	-1.16779	0	-0.710445	0.003306	-0.994687	5e-05
MA1188	-	-	-	-	0.85802	0	0.755003	0.000136	0.442274	0.003235
MA1276	FR	arCOG00700	COG0402	Cytosine/adenosine deaminase or related metal-dependent hydrolase	-1.36336	1e-05	-1.0728	0.004912	-1.10628	1.4e-05
MA1285	-	-	-	-	-0.71705	1.6e-05	-1.07117	1e-06	-0.617068	0.000282
MA1305	R	arCOG01206	COG1669	Predicted nucleotidyltransferase	1.32765	0	0.693812	0.00743	0.823461	0.000221
MA1318	E	arCOG01748	COG0165	Argininosuccinate lyase	-0.971584	1e-06	-0.698097	0.004384	-0.84942	0.00013
MA1332	-	-	-	-	1.06577	0	0.469203	0.005752	0.641165	0.001346
MA1381	R	arCOG00364	COG1100	GTPase SAR1 family domain	-1.18644	8.4e-05	-1.03879	0.006574	-0.977189	4.6e-05
MA1418	O	arCOG00185	COG1123	ABC-type glutathione transport system ATPase component, contains duplicated ATPase domain	-1.03024	2.3e-05	-0.916383	0.002993	-0.877435	0.000112
MA1419	H	arCOG02252	COG0619	Energy-coupling factor transporter transmembrane protein EcfT	-1.69918	0	-1.42282	1e-06	-1.35246	0
MA1432	R	arCOG04702	COG1881	Uncharacterized conserved protein, phosphatidylethanolamine-binding protein (PEBP) family	-0.866241	9e-06	-0.812306	0.002993	-0.75523	8.1e-05
MA1460	KT	arCOG04782	COG1842	Phage shock protein A	-1.51333	0.00013	-1.27261	0.004912	-1.17666	0
MA1490	H	arCOG00657	COG1060	2-iminoacetate synthase ThiH (tyrosine cleavage enzyme, thamine biosynthesis)	-1.49109	1e-06	-0.942993	0.009927	-1.2149	1.7e-05
MA1588	K	arCOG08032	COG1522	DNA-binding transcriptional regulator, Lrp family	-1.00521	0	-0.777721	0.003064	-0.866452	8.6e-05
MA1615	H	arCOG03325	COG0407	Uroporphyrinogen-III decarboxylase	-1.26053	0	-0.756876	0.006824	-1.06708	5e-05
MA1654	R	arCOG00769	COG0693	Putative intracellular protease/amidase	-0.334194	0.008132	-0.495398	0.000882	-0.377759	0.003515
MA1668	M	arCOG03228	COG1136	ABC-type lipoprotein export system, ATPase component	-1.10875	0	-0.825668	0.00743	-0.936892	3.3e-05
MA1674	M	arCOG02313	COG4591	ABC-type transport system, involved in lipoprotein release, permease component	-0.999206	0	-0.702702	0.00226	-0.871941	0.000123
MA1683	G	arCOG01122	COG0120	Ribose 5-phosphate isomerase	-1.23807	0	-0.998737	0.00208	-1.02023	1.4e-05
MA1725	H	arCOG02622	COG1541	Phenylacetate-coenzyme A ligase PaaK, adenylate-forming domain family	-1.24754	1e-06	-0.884253	0.009701	-1.03968	3.2e-05
MA1735	C	arCOG00853	COG0281	Malic enzyme	-0.746084	7.4e-05	-0.707734	0.006737	-0.682252	0.000324
MA1779	O	arCOG00970	COG0638	20S proteasome, alpha and beta subunits	-1.63725	7.7e-05	-1.22616	0.008095	-1.27975	0
MA1805	H	arCOG03221	COG4063	Tetrahydromethanopterin S-methyltransferase, subunit A	-1.20696	0	-0.712612	0.005256	-1.02245	2.9e-05
MA1818	H	arCOG01323	COG0054	6,7-dimethyl-8-ribityllumazine synthase (Riboflavin synthase beta chain)	-1.64719	0	-1.09563	0.003314	-1.32083	0
MA1940	-	-	-	-	-0.649274	1.4e-05	-0.52236	0.009772	-0.618519	0.000602
MA1977	H	arCOG01872	COG0746	Molybdopterin-guanine dinucleotide biosynthesis protein A	-0.62143	5e-06	-0.564537	0.002993	-0.596802	0.000459
MA1978	H	arCOG00534	COG0314	Molybdopterin synthase catalytic subunit	-1.01759	0	-0.938828	0.000567	-0.861428	7e-05
MA2004	J	arCOG00080	COG1189	Predicted rRNA methylase YqxC, contains S4 and FtsJ domains	-0.69966	0.000168	-0.698811	0.008537	-0.637186	0.000181
MA2011	R	arCOG04946	COG3324	Predicted enzyme related to lactoylglutathione lyase	-0.456372	0.002105	-0.680524	0.001049	-0.454889	0.001253
MA2032	P	arCOG00590	COG1348	Nitrogenase subunit NifH, an ATPase	-1.23262	0	-0.867146	0.006337	-1.02914	2.1e-05
MA2110	V	arCOG00189	COG1131	ABC-type multidrug transport system, ATPase component	-0.701944	5.1e-05	-0.773995	0.0008	-0.634648	0.000229
MA2193	UW	-	COG5010	Flp pilus assembly protein TadD, contains TPR repeats	-1.00482	0	-0.858024	0	-0.872875	0.000145
MA2304	HE	arCOG00083	COG1932	Phosphoserine aminotransferase	-0.73156	0.000109	-0.68363	0.00743	-0.664997	0.000186
MA2310	F	arCOG00693	COG1001	Adenine deaminase	-0.888364	2e-06	-0.697782	0.006412	-0.784465	0.000117
MA2430	S	arCOG04303	COG1634	Uncharacterized Rossmann fold enzyme	-1.23166	0	-0.71562	0.000804	-1.0489	5e-05
MA2435	C	arCOG06775	COG0711	FoF1-type ATP synthase, membrane subunit b or b'	-0.461404	0.002831	-0.621624	0.006482	-0.459738	0.000535
MA2495	C	arCOG00510	COG0655	Multimeric flavodoxin WrbA	-0.890128	2e-06	-0.763086	0.005379	-0.780692	0.000135
MA2517	R	arCOG04219	COG2433	Possible nuclease of RNase H fold, RuvC/YqgF family	-0.536877	0.000242	-0.479149	0.005741	-0.535395	0.000594
MA2533	H	arCOG01481	COG1488	Nicotinic acid phosphoribosyltransferase	-0.9858	0	-0.861274	2.2e-05	-0.849435	0.000128
MA2534	-	-	-	-	-1.5669	0.000166	-1.26382	0.007458	-1.24165	0
MA2561	T	arCOG02278	COG2203	GAF domain	-2.78924	0	-1.48199	0	-2.16222	0
MA2575	-	-	-	-	-0.945494	0	-0.684296	0.00754	-0.829649	0.000128
MA2717	O	arCOG02077	COG0822	NifU homolog involved in Fe-S cluster formation	-2.41261	0	-1.23951	0.00963	-1.85668	0
MA2746	K	arCOG02643	COG1309	DNA-binding transcriptional regulator, AcrR family	-0.557548	0.000149	-0.657906	0.000601	-0.543003	0.000822
MA2761	K	arCOG02643	COG1309	DNA-binding transcriptional regulator, AcrR family	-0.456648	0.006084	-0.915365	1.8e-05	-0.423896	0.001237
MA2858	-	-	-	-	1.05698	1.9e-05	0.803368	0.009194	0.58502	0.001257
MA2933	E	arCOG05706	COG1506	Dipeptidyl aminopeptidase/acylaminoacyl peptidase	-0.901425	0	-0.482171	0.008926	-0.813474	0.000212
MA2963	C	arCOG01503	COG0437	Fe-S-cluster-containing dehydrogenase component	-0.630188	1e-06	-0.533063	0.00076	-0.606101	0.000523
MA2964	-	-	-	-	-2.50368	0	-1.5063	0.000182	-1.93496	0
MA2972	-	-	-	-	-0.555901	0.005303	-0.696389	0.007458	-0.527028	0.000364
MA2985	-	-	-	-	-1.19257	0.00013	-1.15724	0.002404	-0.966195	3e-05
MA2986	EH	arCOG00086	COG0512	Anthranilate/para-aminobenzoate synthase component II	-1.85384	0	-1.45718	0.000125	-1.4513	0
MA2987	EH	arCOG02014	COG0147	Anthranilate/para-aminobenzoate synthases component I	-2.33227	0	-2.08123	1e-06	-1.71854	0
MA2988	E	arCOG01983	COG0135	Phosphoribosylanthranilate isomerase	-2.41389	0	-2.1926	0	-1.80279	0
MA2989	E	arCOG02012	COG0547	Anthranilate phosphoribosyltransferase	-2.41649	0	-2.14364	0	-1.78933	0
MA2990	E	arCOG01086	COG0159	Tryptophan synthase alpha chain	-1.87891	0	-1.89186	0	-1.41951	0
MA2991	E	arCOG01433	COG0133	Tryptophan synthase beta chain	-1.97444	0	-1.8221	5e-06	-1.48086	0
MA3024	G	arCOG00768	COG1109	Phosphomannomutase	-1.37767	2e-06	-1.05158	0.003968	-1.11892	2e-06
MA3033	H	arCOG00649	COG0007	Uroporphyrinogen-III methylase (siroheme synthase)	-1.33215	0	-0.991834	0.005741	-1.08875	2e-06
MA3132	-	-	-	-	1.03052	0	0.896473	4.7e-05	0.557589	0.000654
MA3167	C	arCOG02056	COG1251	NAD(P)H-nitrite reductase, large subunit	-0.879596	1.5e-05	-1.05329	0.000136	-0.741997	9.4e-05
MA3198	E	arCOG01432	COG1350	Predicted alternative tryptophan synthase beta-subunit (paralog of TrpB)	-1.63777	1e-06	-1.41352	0.000215	-1.282	0
MA3250	H	arCOG00107	COG1492	Cobyric acid synthase	-1.38181	0	-1.17677	5e-06	-1.12335	2.3e-05
MA3252	E	arCOG01035	COG2423	Ornithine cyclodeaminase/archaeal alanine dehydrogenase, mu-crystallin family	-0.728523	1.9e-05	-0.710566	0.001387	-0.66137	0.000213
MA3303	-	-	-	-	1.04603	1.3e-05	0.799155	0.008996	0.57546	0.000816
MA3344	G	arCOG01349	COG0483	Archaeal fructose-1,6-bisphosphatase or related enzyme of inositol monophosphatase family	-1.19861	1e-06	-1.00321	0.001517	-0.993268	4.2e-05
MA3407	J	arCOG01488	COG0590	tRNA(Arg) A34 adenosine deaminase TadA	-0.370243	0.007189	-0.529108	0.00539	-0.400107	0.0018
MA3553	P	arCOG04384	COG1930	ABC-type cobalt transport system, periplasmic component	-1.05538	0	-0.932074	1.3e-05	-0.8961	9.9e-05
MA3564	E	arCOG04413	COG1364	N-acetylglutamate synthase (N-acetylornithine aminotransferase)	-1.46758	3e-05	-1.09144	0.009487	-1.17578	0
MA3565	K	arCOG00610	COG2524	Predicted transcriptional regulator, contains C-terminal CBS domains	-1.18412	0.000177	-1.12983	0.003971	-0.956507	2.1e-05
MA3606	C	arCOG05260	COG0282	Acetate kinase	-1.88503	1.4e-05	-1.27289	0.006595	-1.47975	0
MA3611	HR	arCOG07416	COG0596	Pimeloyl-ACP methyl ester carboxylesterase	-0.382945	0.006414	-0.584097	0.004298	-0.409351	0.002026
MA3650	-	-	-	-	1.00731	0	0.506208	0.001438	0.590275	0.001624
MA3682	M	arCOG12808	COG0438	Glycosyltransferase involved in cell wall bisynthesis	-1.6063	4e-06	-1.12467	0.007301	-1.27894	2e-06
MA3736	R	arCOG02150	COG0599	Uncharacterized conserved protein YurZ, alkylhydroperoxidase/carboxymuconolactone decarboxylase family	-1.79965	4.6e-05	-1.30822	0.006234	-1.3887	0
MA3739	-	-	-	-	-1.73036	0	-1.16002	0.000215	-1.38851	2e-06
MA3741	C	arCOG01705	COG1036	Archaeal flavoprotein	-1.53479	0	-0.865748	0.009264	-1.25808	2e-06
MA3742	P	arCOG03349	COG1633	Rubrerythrin	-1.89002	0	-1.31672	0.003064	-1.47372	0
MA3743	C	arCOG00509	COG0426	Flavorubredoxin	-1.47139	0	-0.7226	0.006195	-1.22237	3.1e-05
MA3746	Q	arCOG03340	COG3527	Alpha-acetolactate decarboxylase	0.951841	0	0.818258	0.000104	0.50324	0.001019
MA3860	C	arCOG02428	COG1152	CO dehydrogenase/acetyl-CoA synthase alpha subunit	-1.68535	0.000172	-1.34363	0.003517	-1.32441	0
MA3862	C	arCOG04360	COG1614	CO dehydrogenase/acetyl-CoA synthase beta subunit	-1.83307	0.000201	-1.35117	0.005804	-1.42343	0
MA3864	C	arCOG01980	COG2069	CO dehydrogenase/acetyl-CoA synthase delta subunit (corrinoid Fe-S protein)	-1.81648	7e-06	-1.19355	0.007977	-1.44121	0
MA3884	D	arCOG02263	COG2450	Predicted archaeal cell division protein, SepF homolog, DUF552 family	-1.55265	0	-1.02461	0.007337	-1.2512	0
MA3889	G	arCOG04044	COG1830	Fructose-bisphosphate aldolase class Ia, DhnA family	-1.55666	3e-05	-1.16656	0.007535	-1.22857	0
MA3930	P	arCOG04233	COG0614	ABC-type Fe3+-hydroxamate transport system, periplasmic component	-0.53071	4.9e-05	-0.613803	4.2e-05	-0.524604	0.000705
MA3931	P	arCOG04233	COG0614	ABC-type Fe3+-hydroxamate transport system, periplasmic component	-1.26825	0	-1.13931	1e-06	-1.05085	7.8e-05
MA3932	H	arCOG00977	COG2242	Precorrin-6B methylase 2	-0.947915	5e-06	-1.02603	7e-05	-0.802948	0.000104
MA3933	PH	arCOG00198	COG1120	ABC-type cobalamin/Fe3+-siderophores transport system, ATPase component	-0.603812	0.0013	-0.742692	0.006195	-0.562205	0.000241
MA3939	S	arCOG03333	COG4273	Uncharacterized protein, contains metal-binding DGC domain	-0.978846	0	-0.768181	2.2e-05	-0.854248	0.000198
MA3941	S	arCOG02712	COG0701	Uncharacterized membrane protein YraQ, UPF0718 family	0.995112	0	0.563961	2.2e-05	0.568568	0.002433
MA3980	-	-	-	-	1.6255	0	0.87607	0.006138	1.03598	0.000134
MA4044	TR	arCOG01723	COG1437	Adenylate cyclase class IV, CYTH domain (includes archaeal enzymes of unknown function)	-1.53684	0	-1.13704	0.000732	-1.23253	0
MA4056	-	-	-	-	1.26796	0	0.781187	0.003097	0.759082	0.000965
MA4068	O	arCOG00315	COG1225	Peroxiredoxin	-0.819047	0	-0.630465	0.000666	-0.744174	0.000219
MA4139	-	-	-	-	0.886078	0	0.581132	0.000215	0.479861	0.002563
MA4141	-	-	-	-	1.60076	0	0.969944	0.00226	0.997713	0.000104
MA4146	-	-	-	-	0.81712	4.4e-05	0.616767	0.000544	0.419554	0.005971
MA4148	I	arCOG03951	COG0671	Membrane-associated phospholipid phosphatase	1.14952	0	0.597399	0.008996	0.687066	0.000565
MA4175	C	arCOG04461	COG1229	Formylmethanofuran dehydrogenase subunit A	-0.854032	0.000179	-1.16884	1e-06	-0.719064	0.00025
MA4176	C	arCOG00097	COG2218	Formylmethanofuran dehydrogenase subunit C	-1.71377	0	-1.76326	0	-1.3015	0
MA4177	C	arCOG02674	COG1153	Formylmethanofuran dehydrogenase subunit D	-0.991054	0	-0.877143	0.000311	-0.854954	0.000103
MA4210	-	-	-	-	0.955675	0	0.466171	0.006423	0.547166	0.001373
MA4215	-	-	-	-	1.5523	0	0.911043	0.00058	0.977343	0.000371
MA4222	P	arCOG06512	COG3420	Nitrous oxidase accessory protein NosD, contains tandem CASH domains	1.10059	0	0.692187	0.005256	0.633731	0.002067
MA4250	EP	arCOG00751	COG0601	ABC-type dipeptide/oligopeptide/nickel transport system, permease component	1.07996	0	0.666255	0.000337	0.625577	0.001891
MA4256	-	-	-	-	0.686343	8e-06	0.777789	1e-05	0.302071	0.00461
MA4258	H	arCOG02247	COG2082	Precorrin isomerase	-1.63214	0	-1.03699	0.00283	-1.31301	0
MA4259	H	arCOG00647	COG1010	Precorrin-3B methylase	-1.70479	0	-1.17511	0.00226	-1.35133	0
MA4261	H	arCOG00645	COG2875	Precorrin-4 methylase	-1.72529	0	-1.04685	0.005324	-1.381	0
MA4262	H	arCOG00648	COG2243	Precorrin-2 methylase	-1.54477	0	-1.04904	0.002972	-1.24993	2e-06
MA4282	-	-	-	-	1.33557	0	0.700042	0.003063	0.830762	0.000285
MA4311	-	-	-	-	1.49633	0	0.894216	0.001322	0.928505	0.000149
MA4328	M	arCOG02470	COG2834	Outer membrane lipoprotein-sorting protein	-0.733871	0.000101	-0.640308	0.005835	-0.670897	0.000231
MA4329	H	arCOG02741	COG0422	Thiamine biosynthesis protein ThiC	-2.20573	1e-06	-1.41389	0.00226	-1.69291	0
MA4346	KT	arCOG03455	COG1983	Phage shock protein PspC (stress-responsive transcriptional regulator)	-0.946907	2e-06	-0.842455	0.002993	-0.814347	9.2e-05
MA4382	R	arCOG01234	COG0523	GTPase, G3E family	-1.20967	0	-0.720446	0.00743	-1.03071	0.000104
MA4391	C	arCOG02032	COG5012	Methanogenic corrinoid protein MtbC1	2.88616	0	2.32543	0	1.8493	0.000165
MA4392	-	-	-	-	2.39077	0	1.94055	1e-06	1.50624	0.000493
MA4393	C	arCOG03176	COG1584	Succinate-acetate transporter protein	2.10768	0	1.74213	0	1.31964	0.000141
MA4394	P	arCOG01480	COG0053	Divalent metal cation (Fe/Co/Zn/Cd) transporter	1.17557	0	0.510376	0.007301	0.728072	0.00066
MA4406	O	arCOG04236	COG0396	Fe-S cluster assembly ATPase SufC	-1.32046	2e-06	-1.03378	0.003314	-1.07762	1.6e-05
MA4445	-	-	-	-	1.222	0	0.772222	0.005256	0.718044	0.000302
MA4455	R	arCOG01395	COG1817	Predicted glycosyltransferase	1.11535	0	0.521867	0.00208	0.674323	0.001868
MA4466	O	arCOG10178	COG1266	Membrane protease YdiL, CAAX protease family	0.873754	0	0.706572	0.000491	0.450472	0.005126
MA4475	-	-	-	-	1.49701	0	0.910832	0.00076	0.925837	0.000136
MA4494	-	-	-	-	1.11774	0	0.546451	0.006428	0.676449	0.001672
MA4498	-	-	-	-	1.03561	0	0.670572	0.006713	0.586167	0.001463
MA4499	-	-	-	-	1.0938	0	0.543105	0.005752	0.651139	0.001242
MA4505	NU	arCOG02298	COG1989	Prepilin signal peptidase PulO (type II secretory pathway) or related peptidase	0.980568	0	0.601415	0.00137	0.553898	0.003487
MA4546	H	arCOG04857	COG4058	Methyl coenzyme M reductase, alpha subunit	-2.4803	2.6e-05	-1.36402	0.00661	-1.89024	0
MA4547	H	arCOG04858	COG4057	Methyl coenzyme M reductase, gamma subunit	-2.05721	0.000221	-1.45304	0.003097	-1.56014	0
MA4578	-	-	-	-	1.13643	0	0.606565	0.002569	0.678765	0.003098
MA4583	P	arCOG03159	COG0310	ABC-type Co2+ transport system, permease component	1.06821	0	0.615346	0.006713	0.623521	0.000749
MA4591	G	arCOG04044	COG1830	Fructose-bisphosphate aldolase class Ia, DhnA family	-1.25774	0.000189	-1.11047	0.006202	-1.01033	2.1e-05
MA4592	E	arCOG04353	COG1465	3-dehydroquinate synthase, class II	-1.4502	4.7e-05	-1.10901	0.009555	-1.15672	2e-06
MA4595	E	arCOG00256	COG0287	Prephenate dehydrogenase	-0.603729	0.003259	-0.701136	0.008949	-0.568042	0.000387
MA4601	E	arCOG01536	COG0747	ABC-type transport system, periplasmic component	-1.01575	0.000395	-0.971996	0.00345	-0.855455	0.000105
MA4602	C	arCOG00764	COG2191	Formylmethanofuran dehydrogenase subunit E	-0.862129	5.2e-05	-0.813245	0.004912	-0.755163	0.000135
MA4606	PH	arCOG00198	COG1120	ABC-type cobalamin/Fe3+-siderophores transport system, ATPase component	1.05784	0	0.559053	0.008159	0.619907	0.00179
MA4651	K	arCOG00610	COG2524	Predicted transcriptional regulator, contains C-terminal CBS domains	-1.90706	7e-06	-1.39757	0.002294	-1.47008	0
MAt4734	-	-	-	-	1.7323	0	1.24914	0.000698	1.07231	0.000934

## Sheet: TMAvsAce
Gene	COGClass	arCOG	COG	Function	edgeR log2FC	edgeR p-value	DESeq2 log2FC	DESeq2 p-value	PoissonSeq log2FC	PoissonSeq p-value
MA0001	L	arCOG00468	COG1474	Cdc6-related protein, AAA superfamily ATPase	1.24599	0.0001	0.950078	0.002926	1.06645	0.000537
MA0006	E	arCOG00119	COG0076	Glutamate or tyrosine decarboxylase or a related PLP-dependent protein	1.21242	1.4e-05	0.751127	0.006194	1.06213	0.000798
MA0010	C	arCOG02695	COG2037	Formylmethanofuran:tetrahydromethanopterin formyltransferase	3.85043	0	2.09678	0	2.91514	0
MA0018	T	-	COG3437	Response regulator c-di-GMP phosphodiesterase, RpfG family, contains REC and HD-GYP domains	1.02053	0.000177	0.813502	0.009167	0.898006	0.000952
MA0024	P	arCOG05372	COG1121	ABC-type Mn2+/Zn2+ transport system, ATPase component	1.23622	3e-06	0.917108	0.001107	1.06515	0.000547
MA0026	-	-	-	-	3.14581	0	1.45756	4.6e-05	2.44885	0
MA0031	C	arCOG01599	COG1013	Pyruvate:ferredoxin oxidoreductase or related 2-oxoacid:ferredoxin oxidoreductase, beta subunit	3.21608	0	1.77065	5.7e-05	2.46033	6.9e-05
MA0032	C	arCOG01607	COG0674	Pyruvate:ferredoxin oxidoreductase or related 2-oxoacid:ferredoxin oxidoreductase, alpha subunit	3.24266	1e-06	1.81739	5.5e-05	2.46385	6.9e-05
MA0033	C	arCOG01605	COG1144	Pyruvate:ferredoxin oxidoreductase or related 2-oxoacid:ferredoxin oxidoreductase, delta subunit	2.98111	1e-05	1.89295	3.1e-05	2.22754	0
MA0034	C	arCOG01600	COG1014	Pyruvate:ferredoxin oxidoreductase or related 2-oxoacid:ferredoxin oxidoreductase, gamma subunit	3.80193	0	1.91116	4e-06	2.89002	0
MA0043	J	arCOG00487	COG0018	Arginyl-tRNA synthetase	1.65008	0	0.907128	0.003227	1.37999	0.000261
MA0056	R	arCOG01641	COG3269	Predicted RNA-binding protein, contains TRAM domain	2.8806	3.4e-05	1.27593	0.006751	2.21799	0
MA0058	R	arCOG01641	COG3269	Predicted RNA-binding protein, contains TRAM domain	2.91487	7e-06	1.23125	0.009632	2.24607	0
MA0086	O	arCOG05154	COG0459	Chaperonin GroEL (HSP60 family)	4.37884	0	2.18176	1e-06	3.24481	6.9e-05
MA0092	S	arCOG04308	COG1698	Uncharacterized protein, UPF0147 family	2.99343	0	1.2269	0.009423	2.31605	0
MA0093	R	arCOG00578	COG1645	Uncharacterized Zn-finger containing protein, UPF0148 family	1.56223	8e-06	1.19242	0.000834	1.27544	0.000186
MA0097	J	arCOG00405	COG0423	Glycyl-tRNA synthetase (class II)	1.93525	1.1e-05	1.33652	0.000479	1.55337	0.000152
MA0104	L	arCOG02303	COG0496	Broad specificity polyphosphatase and 5'/3'-nucleotidase SurE	1.63484	0	1.08955	5.8e-05	1.35711	0.000196
MA0105	H	arCOG00954	COG2896	Molybdenum cofactor biosynthesis enzyme MoaA	1.91474	0	0.996936	0.001125	1.57158	0.000152
MA0106	H	arCOG00106	COG1797	Cobyrinic acid a,c-diamide synthase	1.27111	1e-06	0.741461	0.003234	1.10794	0.000693
MA0110	L	arCOG00488	COG0592	DNA polymerase III sliding clamp (beta) subunit, PCNA homolog	2.43589	2e-06	1.22658	0.004166	1.92339	0.000152
MA0113	F	arCOG09021	COG1051	ADP-ribose pyrophosphatase YjhB, NUDIX family	1.80566	0	1.03482	0.001344	1.48299	0.000152
MA0118	E	arCOG04273	COG0079	Histidinol-phosphate/aromatic aminotransferase or cobyric acid decarboxylase	1.70499	0	1.0651	0.001539	1.40837	0.000196
MA0119	E	arCOG00914	COG4992	Acetylornithine/succinyldiaminopimelate/putrescine aminotransferase	1.32562	8e-06	0.959378	0.00164	1.12868	0.000446
MA0121	J	arCOG00991	COG1370	tRNA-guanine transglycosylase, archaeosine-15-forming	0.913335	0.000263	0.759358	0.009454	0.837546	0.002046
MA0122	-	-	-	-	1.49878	0	0.854493	3.2e-05	1.2757	0.000309
MA0128	S	arCOG04845	COG4081	Uncharacterized protein	1.11509	0.000158	0.906748	0.004918	0.967657	0.000764
MA0130	F	arCOG00639	COG0150	Phosphoribosylaminoimidazole (AIR) synthetase	2.15582	7.5e-05	1.49192	0.000582	1.68373	0.000152
MA0131	E	arCOG00861	COG0527	Aspartokinase	2.00421	2.7e-05	1.31113	0.001412	1.60413	0.000152
MA0132	G	arCOG01696	COG3635	2,3-bisphosphoglycerate-independent phosphoglycerate mutase, archeal type	1.35601	0.000829	1.15471	0.001439	1.12686	0.000398
MA0141	V	arCOG04942	COG0841	Multidrug efflux pump subunit AcrB	3.84355	0	2.36878	0	2.93176	0
MA0143	E	-	COG0833	Amino acid permease	4.02346	0	2.90311	0	3.03582	0
MA0144	-	-	-	-	6.79312	0	5.52238	0	4.90082	0
MA0145	C	arCOG02032	COG5012	Methanogenic corrinoid protein MtbC1	7.12039	0	5.20431	0	5.1505	0
MA0146	H	arCOG03325	COG0407	Uroporphyrinogen-III decarboxylase	6.11507	0	4.02736	0	4.44247	0
MA0150	S	arCOG02036	COG3894	Uncharacterized 2Fe-2 and 4Fe-4S clusters-containing protein, contains DUF4445 domain	1.42284	0	1.06972	0	1.20263	0.000383
MA0152	I	arCOG00247	COG2084	3-hydroxyisobutyrate dehydrogenase or related beta-hydroxyacid dehydrogenase	2.31728	0	0.909745	0.000185	1.87277	0.000152
MA0154	H	arCOG00659	COG0502	Biotin synthase or related enzyme	2.77208	0	1.41227	0	2.18766	0.000123
MA0155	J	arCOG00409	COG0017	Aspartyl/asparaginyl-tRNA synthetase	2.50367	0	1.64534	3e-06	1.97259	0.000152
MA0156	-	-	-	-	1.10875	1e-06	0.979546	0.000109	0.965759	0.000822
MA0164	S	arCOG05002	COG3482	Uncharacterized protein	1.06954	2.4e-05	0.776459	0.007833	0.947818	0.000921
MA0165	J	arCOG02882	COG1944	Ribosomal protein S12 methylthiotransferase accessory factor YcaO	0.98253	0.005032	0.88611	0.008237	0.866971	0.001067
MA0171	J	arCOG00410	COG0016	Phenylalanyl-tRNA synthetase alpha subunit	1.98292	1e-05	1.32819	0.000683	1.58687	0.000152
MA0172	J	arCOG01887	COG0180	Tryptophanyl-tRNA synthetase	1.52495	5.9e-05	1.14232	0.00141	1.26216	0.000297
MA0182	J	arCOG01640	COG1601	Translation initiation factor 2, beta subunit (eIF-2beta)/eIF-5 N-terminal domain	3.2663	1e-06	1.87266	3.2e-05	2.46488	6.9e-05
MA0183	J	arCOG04113	COG0197	Ribosomal protein L16/L10AE	3.24021	0	1.77046	6.2e-05	2.46277	0
MA0194	J	arCOG01255	COG0013	Alanyl-tRNA synthetase	1.71731	0.00012	1.08104	0.004804	1.40862	0.000261
MA0201	CE	arCOG01163	COG0473	Isocitrate/isopropylmalate dehydrogenase	2.48925	1.5e-05	1.59822	0.000287	1.92283	0.000152
MA0202	E	arCOG02230	COG0066	3-isopropylmalate dehydratase small subunit	3.45127	0	1.77463	8.3e-05	2.61773	0
MA0206	F	arCOG04346	COG1759	5-formaminoimidazole-4-carboxamide-1-beta-D-ribofuranosyl 5'-monophosphate synthetase (purine biosynthesis)	1.6912	1e-06	1.02636	0.003071	1.39761	0.000196
MA0210	S	arCOG04424	COG3377	Uncharacterized protein YunC, DUF1805 family	0.986842	3e-06	0.870534	0.000479	0.882411	0.001686
MA0211	-	-	-	-	1.23073	0	1.22663	0	1.03342	0.000398
MA0212	J	arCOG01001	COG0024	Methionine aminopeptidase	1.19892	6e-06	0.870351	0.000452	1.04413	0.000754
MA0213	E	arCOG01003	COG0006	Xaa-Pro aminopeptidase	1.24592	4e-06	1.07254	2.3e-05	1.05882	0.000537
MA0217	E	arCOG02208	COG0040	ATP phosphoribosyltransferase	2.32977	0	1.17444	0.000369	1.86595	0.000152
MA0218	E	arCOG00618	COG0106	Phosphoribosylformimino-5-aminoimidazole carboxamide ribonucleotide (ProFAR) isomerase	1.84454	0.00253	1.25082	0.00712	1.44686	0.000152
MA0219	E	arCOG04398	COG0131	Imidazoleglycerol phosphate dehydratase HisB	1.68186	3.8e-05	1.29307	0.000804	1.3598	0.000186
MA0241	G	arCOG00768	COG1109	Phosphomannomutase	1.54331	1e-05	0.975103	0.004251	1.28961	0.000297
MA0244	R	arCOG04279	COG1786	Swiveling domain associated with predicted aconitase	1.72175	0	0.72963	0.008237	1.44271	0.000261
MA0249	C	arCOG04237	COG0372	Citrate synthase	0.889972	0.000666	0.655388	0.008949	0.825325	0.001671
MA0284	S	arCOG02079	COG1361	Uncharacterized conserved protein	1.56847	0.000381	1.0597	0.008154	1.29349	0.000261
MA0285	S	arCOG02079	COG1361	Uncharacterized conserved protein	1.11386	0.004809	0.950124	0.008697	0.959618	0.000822
MA0304	C	arCOG00764	COG2191	Formylmethanofuran dehydrogenase subunit E	3.10559	0	2.46224	0	2.33661	0
MA0305	C	arCOG01543	COG1143	Formate hydrogenlyase subunit 6/NADH:ubiquinone oxidoreductase 23 kD subunit (chain I)	2.88915	0	2.3629	0	2.17064	6.9e-05
MA0306	C	arCOG04461	COG1229	Formylmethanofuran dehydrogenase subunit A	2.52818	2e-06	1.97315	2e-06	1.93702	0.000152
MA0307	C	arCOG00097	COG2218	Formylmethanofuran dehydrogenase subunit C	2.72569	0	2.23822	0	2.05441	6.9e-05
MA0308	C	arCOG02674	COG1153	Formylmethanofuran dehydrogenase subunit D	2.75353	0	1.97895	0	2.12889	0
MA0309	C	arCOG01498	COG1029	Formylmethanofuran dehydrogenase subunit B	2.66665	0	2.18733	0	2.0191	0.000123
MA0323	G	arCOG05705	COG3839	ABC-type sugar transport system, ATPase component	0.966745	0.000179	0.815099	0.003643	0.867063	0.00113
MA0324	P	arCOG00164	COG0555	ABC-type sulfate transport system, permease component	1.64486	0	1.02323	0.000962	1.35963	0.000186
MA0325	P	arCOG00219	COG0725	ABC-type molybdate transport system, periplasmic component	1.18305	5.1e-05	0.855378	0.005393	1.03226	0.000798
MA0334	V	arCOG01731	COG0534	Na+-driven multidrug efflux pump	1.50576	0	0.792669	0.002826	1.28279	0.000398
MA0339	R	arCOG01026	COG1907	Predicted archaeal sugar kinase	2.35365	0	1.07123	0.006193	1.87781	0.000152
MA0340	J	arCOG01923	COG1498	RNA processing factor Prp31, contains Nop domain	1.8174	0.000639	1.25254	0.004495	1.44367	0.000152
MA0369	S	arCOG02701	COG1641	Uncharacterized conserved protein, DUF111 family	1.75092	0	0.817968	0.007099	1.45307	0.000196
MA0370	-	-	-	-	3.03918	3e-06	1.39438	0.002332	2.3433	6.9e-05
MA0372	F	arCOG00858	COG0528	Uridylate kinase	1.56391	0	0.932938	0.001112	1.31697	0.000261
MA0381	C	arCOG00764	COG2191	Formylmethanofuran dehydrogenase subunit E	1.59412	0.001568	1.16932	0.007355	1.28458	0.000196
MA0428	F	arCOG02465	COG1691	NCAIR mutase (PurE)-related protein	1.34725	2e-06	1.15691	7.5e-05	1.12977	0.000309
MA0429	S	arCOG02701	COG1641	Uncharacterized conserved protein, DUF111 family	1.471	0	1.16171	2.1e-05	1.22887	0.000297
MA0433	R	arCOG01234	COG0523	GTPase, G3E family	1.87568	0	1.50516	0	1.50608	0.000152
MA0436	R	arCOG00662	COG2516	Biotin synthase-related protein, radical SAM superfamily	1.7151	0	1.01681	0.001205	1.4189	0.000196
MA0439	G	arCOG04044	COG1830	Fructose-bisphosphate aldolase class Ia, DhnA family	1.90575	0.00013	1.32848	0.001681	1.51545	0.000152
MA0463	J	arCOG00187	COG1245	Translation initiation factor RLI1, contains Fe-S and AAA+ ATPase domains	3.14195	6e-06	1.28639	0.00718	2.40218	0
MA0520	H	arCOG00650	COG2241	Precorrin-6B methylase 1	1.03599	0.000371	0.860619	0.008403	0.917676	0.000989
MA0521	H	arCOG04383	COG1903	Cobalamin biosynthesis protein CbiD	1.67471	0.000527	1.16415	0.00662	1.36091	0.000196
MA0523	L	arCOG02897	COG0249	DNA mismatch repair ATPase MutS	1.23841	0.002212	0.915752	0.009454	1.05835	0.000665
MA0527	C	arCOG02032	COG5012	Methanogenic corrinoid protein MtbC1	8.28852	0	6.82327	0	5.94166	0
MA0528	H	arCOG03405	COG5598	Trimethylamine:corrinoid methyltransferase	8.22356	0	5.87247	0	5.93761	0
MA0529	C	arCOG02032	COG5012	Methanogenic corrinoid protein MtbC1	8.13134	0	5.83566	0	5.8586	0
MA0531	-	-	-	-	6.95087	0	5.2484	0	5.04705	0
MA0532	-	-	-	-	7.33142	0	5.91576	0	5.28569	0
MA0542	R	arCOG01759	COG1259	Bifunctional DNase/RNase	-1.21423	0	-0.855822	0.000836	-0.672481	0.008167
MA0547	H	arCOG01904	COG1339	Archaeal CTP-dependent riboflavin kinase	1.43129	0.000123	1.1909	0.001236	1.17822	0.000261
MA0548	H	arCOG01320	COG0108	3,4-dihydroxy-2-butanone 4-phosphate synthase	1.05481	0.006088	1.0489	0.006608	0.89818	0.000968
MA0549	P	arCOG01480	COG0053	Divalent metal cation (Fe/Co/Zn/Cd) transporter	-1.08746	0	-0.537357	0.006546	-0.625832	0.007151
MA0573	R	arCOG00941	COG0535	Radical SAM superfamily enzyme, MoaA/NifB/PqqE/SkfB family	1.33512	0.000114	0.920918	0.009261	1.13355	0.000398
MA0575	K	arCOG08032	COG1522	DNA-binding transcriptional regulator, Lrp family	1.14543	0	0.879386	0.000137	1.00123	0.000817
MA0576	H	arCOG01044	COG1648	Siroheme synthase (precorrin-2 oxidase/ferrochelatase domain)	1.01572	0	0.610171	0.005293	0.923713	0.001316
MA0581	H	arCOG00918	COG0001	Glutamate-1-semialdehyde aminotransferase	2.28688	0	1.24388	0.001106	1.82175	0.000152
MA0582	H	arCOG04299	COG0181	Porphobilinogen deaminase	2.08205	2e-06	1.32499	0.000887	1.66041	0.000152
MA0585	Q	arCOG00235	COG0179	2-keto-4-pentenoate hydratase/2-oxohepta-3-ene-1,7-dioic acid hydratase (catechol pathway)	1.3639	0	0.938923	0.000542	1.15776	0.000309
MA0586	K	arCOG01345	COG3388	Predicted transcriptional regulator	1.33181	0	0.744786	0.006096	1.14352	0.000605
MA0587	J	arCOG04302	COG0008	Glutamyl- or glutaminyl-tRNA synthetase	2.13083	0	1.2669	0.000272	1.71044	0.000152
MA0592	HR	arCOG01757	COG0111	Phosphoglycerate dehydrogenase or related dehydrogenase	2.4705	0.000128	1.40817	0.002283	1.91095	0.000152
MA0595	J	arCOG00780	COG1727	Ribosomal protein L18E	3.61545	2.1e-05	1.52895	0.001196	2.70413	0
MA0596	J	arCOG04242	COG0102	Ribosomal protein L13	3.68321	0	2.03163	2e-06	2.77579	0
MA0597	J	arCOG04243	COG0103	Ribosomal protein S9	3.67139	0	1.92354	1.7e-05	2.76343	0
MA0598	K	arCOG04244	COG1644	DNA-directed RNA polymerase, subunit N (RpoN/RPB10)	3.80738	0	1.56474	0.000852	2.88063	0
MA0599	K	arCOG01268	COG1758	DNA-directed RNA polymerase, subunit K/omega	3.2727	0	2.11341	0	2.46941	0
MA0600	J	arCOG04245	COG0052	Ribosomal protein S2	3.06666	3e-06	1.79441	6.9e-05	2.32712	6.9e-05
MA0601	R	arCOG01728	COG1355	Predicted class III extradiol dioxygenase, MEMO1 family	2.68326	0	1.5856	0.000137	2.08507	6.9e-05
MA0604	CIR	arCOG00613	COG1304	FMN-dependent dehydrogenase, includes L-lactate dehydrogenase and type II isopentenyl diphosphate isomerase	1.97724	0	0.9976	0.008977	1.60798	0.000152
MA0608	G	arCOG01111	COG0574	Phosphoenolpyruvate synthase/pyruvate phosphate dikinase	2.6971	0.000143	1.49652	0.001205	2.07151	0.000152
MA0609	J	arCOG02466	COG3277	rRNA processing protein Gar1	2.68001	0	1.13256	0.003069	2.11591	6.9e-05
MA0610	K	arCOG05931	COG1405	Transcription initiation factor TFIIIB, Brf1 subunit/Transcription initiation factor TFIIB	2.05532	5e-06	1.04417	0.009906	1.65931	0.000152
MA0617	P	arCOG01480	COG0053	Divalent metal cation (Fe/Co/Zn/Cd) transporter	0.715954	0.004361	0.687561	0.005275	0.684132	0.002201
MA0630	O	arCOG05153	COG0234	Co-chaperonin GroES (HSP10)	2.82704	1.5e-05	1.71992	0.000163	2.14599	6.9e-05
MA0631	O	arCOG05154	COG0459	Chaperonin GroEL (HSP60 family)	3.29957	3e-05	1.49907	0.00144	2.50787	6.9e-05
MA0639	C	arCOG01097	COG1592	Rubrerythrin	2.28273	0	1.19268	0.002462	1.81985	0.000152
MA0640	-	-	-	-	-1.16612	0	-0.668693	0.000119	-0.672282	0.005949
MA0641	R	arCOG04881	COG1379	PHP family phosphoesterase with a Zn ribbon	1.30751	0.000392	1.06906	0.002182	1.09985	0.000484
MA0642	R	arCOG00348	COG2047	Proteasome assembly chaperone (PAC2) family protein	1.83197	8.8e-05	1.35659	0.000852	1.46337	0.000186
MA0643	J	arCOG00906	COG2260	rRNA maturation protein Nop10, contains Zn-ribbon domain	3.04174	0	1.5493	0.000886	2.31442	0
MA0644	J	arCOG04107	COG1093	Translation initiation factor 2, alpha subunit (eIF-2alpha)	3.03713	4.7e-05	1.74122	0.000178	2.26981	6.9e-05
MA0645	J	arCOG04108	COG2051	Ribosomal protein S27E	3.57351	0	1.92658	2.4e-05	2.66846	0
MA0646	J	arCOG04109	COG1631	Ribosomal protein L44E	3.68488	0	2.07997	2e-06	2.76335	0
MA0647	L	arCOG00552	COG1711	DNA replication initiation complex subunit, GINS family	1.70139	0	0.804167	0.009906	1.4179	0.000196
MA0655	T	arCOG04453	COG1624	Diadenylate cyclase (c-di-AMP synthetase), DisA_N domain	1.58448	0	1.03703	0.000602	1.32196	0.000261
MA0671	J	arCOG00187	COG1245	Translation initiation factor RLI1, contains Fe-S and AAA+ ATPase domains	4.06257	0	1.64758	0.000232	3.08159	0
MA0674	C	arCOG02095	COG5016	Pyruvate/oxaloacetate carboxyltransferase	2.01186	3.5e-05	1.26581	0.002212	1.61097	0.000152
MA0675	I	arCOG01591	COG4770	Acetyl/propionyl-CoA carboxylase, alpha subunit	1.93421	6.2e-05	1.34321	0.001106	1.54381	0.000186
MA0693	K	arCOG04853	COG4008	Predicted metal-binding transcription factor, methanogenesis marker domain 9	2.35049	3.4e-05	1.29342	0.003846	1.84667	0.000152
MA0694	H	arCOG04238	COG1767	Triphosphoribosyl-dephospho-CoA synthetase	2.35509	4e-06	1.31316	0.00199	1.85802	0.000123
MA0697	EP	arCOG07874	COG1124	ABC-type dipeptide/oligopeptide/nickel transport system, ATPase component	-1.2147	0	-0.615038	0.006356	-0.720455	0.003527
MA0699	EP	arCOG00750	COG1173	ABC-type dipeptide/oligopeptide/nickel transport system, permease component	-1.10623	0	-0.531986	0.009631	-0.642317	0.009918
MA0708	-	-	-	-	1.31923	0.000116	0.898185	0.007981	1.12806	0.000547
MA0712	-	-	-	-	1.06547	2e-06	0.792917	0.002948	0.94343	0.00098
MA0721	K	arCOG04111	COG1761	DNA-directed RNA polymerase, subunit L	2.72598	0	1.18459	0.005026	2.13792	6.9e-05
MA0722	J	arCOG00091	COG1103	Archaeal Cys-tRNA synthase (O-phospho-L-seryl-tRNA:Cys-tRNA synthase)	1.4339	1.8e-05	0.940019	0.006045	1.20768	0.000297
MA0726	E	arCOG02268	COG0019	Diaminopimelate decarboxylase	2.16039	0	1.43764	6.8e-05	1.71626	0.000152
MA0750	K	arCOG07512	COG4742	Predicted transcriptional regulator, contains HTH domain	1.02889	1e-06	0.796404	0.000567	0.916039	0.001097
MA0752	R	arCOG05159	COG1750	Predicted archaeal serine protease, S18 family	1.27542	3e-06	0.903081	0.002643	1.09308	0.000519
MA0760	J	arCOG00408	COG1190	Lysyl-tRNA synthetase (class II)	1.00808	0.001402	1.13018	0.000391	0.861135	0.001037
MA0779	H	arCOG03325	COG0407	Uroporphyrinogen-III decarboxylase	1.12463	0	0.709063	0.000754	1.00005	0.000968
MA0797	GM	arCOG02877	COG0726	Peptidoglycan/xylan/chitin deacetylase, PgdA/CDA1 family	-1.17441	0	-0.589565	0.009074	-0.687727	0.004485
MA0818	R	arCOG02155	COG1873	Sporulation protein YlmC, PRC-barrel domain family	2.27299	0	0.91623	0.008001	1.82818	0.000123
MA0819	C	arCOG00246	COG0039	Malate/lactate dehydrogenase	1.48983	0	0.936077	0.001371	1.25573	0.000288
MA0825	-	-	-	-	2.56825	0	-0.658479	0.000187	2.08275	0.000261
MA0830	-	-	-	-	2.71056	0	0.966122	0.005954	2.1476	0.000123
MA0831	X	arCOG03506	COG3293	Transposase	-1.13686	0	-0.621145	0.000272	-0.656322	0.008777
MA0832	C	arCOG00097	COG2218	Formylmethanofuran dehydrogenase subunit C	3.4513	0	2.02432	6e-06	2.58624	0
MA0833	C	arCOG04461	COG1229	Formylmethanofuran dehydrogenase subunit A	3.8104	0	1.98747	4e-06	2.88189	0
MA0834	C	arCOG01498	COG1029	Formylmethanofuran dehydrogenase subunit B	3.59558	0	1.69095	8.3e-05	2.75307	0
MA0835	C	arCOG02674	COG1153	Formylmethanofuran dehydrogenase subunit D	3.46357	0	1.99766	0	2.64397	0
MA0858	EQ	arCOG01517	COG0145	N-methylhydantoinase A/oxoprolinase/acetone carboxylase, beta subunit	4.03508	0	1.39215	0	3.09303	6.9e-05
MA0863	T	arCOG02369	COG0642	Signal transduction histidine kinase	1.59893	3.4e-05	1.17914	0.000326	1.31807	0.000261
MA0864	T	arCOG02367	COG2202	PAS domain	1.58645	0	1.36128	1.1e-05	1.29042	0.000196
MA0866	P	arCOG00320	COG0704	Phosphate uptake regulator	1.62064	9e-06	0.930701	0.009824	1.35145	0.000261
MA0879	EP	arCOG05410	COG0444	ABC-type dipeptide/oligopeptide/nickel transport system, ATPase component	-1.1178	0	-0.638406	0.002212	-0.636588	0.006159
MA0880	EP	arCOG00750	COG1173	ABC-type dipeptide/oligopeptide/nickel transport system, permease component	-1.20092	0	-0.660508	0.00793	-0.693996	0.005192
MA0881	EP	arCOG00751	COG0601	ABC-type dipeptide/oligopeptide/nickel transport system, permease component	-1.02081	0	-0.64882	0.006509	-0.551607	0.007602
MA0889	P	arCOG00168	COG0581	ABC-type phosphate transport system, permease component	-1.11617	0	-1.11284	4e-06	-0.587428	0.009439
MA0890	P	arCOG00231	COG1117	ABC-type phosphate transport system, ATPase component	-1.10513	0	-0.985138	1e-06	-0.592613	0.008622
MA0893	L	arCOG02840	COG0415	Deoxyribodipyrimidine photolyase	1.90083	1.5e-05	1.1886	0.009423	1.50814	0.000152
MA0894	T	arCOG01180	COG1718	Serine/threonine-protein kinase RIO1	1.96714	0	1.21944	0.001062	1.585	0.000152
MA0904	-	-	-	-	1.26115	0.000585	0.974597	0.00546	1.07444	0.000547
MA0917	L	arCOG00429	COG1107	Archaea-specific RecJ-like exonuclease, contains DnaJ-type Zn finger domain	1.43347	0.000146	0.923965	0.009542	1.21028	0.000398
MA0923	J	arCOG04154	COG2007	Ribosomal protein S8E	3.59227	0	1.89434	1.3e-05	2.72111	0
MA0924	K	arCOG08032	COG1522	DNA-binding transcriptional regulator, Lrp family	3.2971	1.4e-05	1.68714	0.000306	2.47027	0
MA0925	E	arCOG04897	COG0436	Aspartate/methionine/tyrosine aminotransferase	2.68404	0	1.66174	8.9e-05	2.07886	6.9e-05
MA0936	O	arCOG01716	COG0719	Fe-S cluster assembly scaffold protein SufB	1.97168	0	1.40989	6.7e-05	1.58172	0.000152
MA0937	O	arCOG04236	COG0396	Fe-S cluster assembly ATPase SufC	1.87065	0	1.21342	0.000545	1.52398	0.000152
MA0938	H	arCOG01871	COG2266	GTP:adenosylcobinamide-phosphate guanylyltransferase	1.4171	0	0.836112	0.002217	1.21153	0.000309
MA0939	H	arCOG04338	COG0368	Cobalamin synthase	1.09852	2.6e-05	0.910971	0.000887	0.960254	0.000822
MA0942	E	arCOG04273	COG0079	Histidinol-phosphate/aromatic aminotransferase or cobyric acid decarboxylase	2.56731	0	1.8709	0	1.99232	6.9e-05
MA0949	J	arCOG04185	COG0184	Ribosomal protein S15P/S13E	3.64601	0	2.10417	1e-06	2.74425	0
MA0958	R	arCOG00254	COG1712	Predicted dinucleotide-utilizing enzyme	1.48025	0.000263	1.30184	0.000852	1.19509	0.000261
MA0959	H	arCOG04459	COG0379	Quinolinate synthase	1.60699	0	1.06212	0.000485	1.33768	0.000261
MA0969	F	arCOG00081	COG0284	Orotidine-5'-phosphate decarboxylase	1.60379	1.3e-05	1.12853	0.007939	1.30458	0.000152
MA0977	C	arCOG02473	COG1941	Coenzyme F420-reducing hydrogenase, gamma subunit	1.70725	0	1.25072	7.4e-05	1.39612	0.000152
MA1022	C	arCOG01612	COG4231	TPP-dependent indolepyruvate ferredoxin oxidoreductase, alpha subunit	1.63192	2.7e-05	1.08525	0.002737	1.35086	0.000261
MA1023	C	arCOG01600	COG1014	Pyruvate:ferredoxin oxidoreductase or related 2-oxoacid:ferredoxin oxidoreductase, gamma subunit	1.56535	1e-05	1.28569	0.000295	1.28079	0.000196
MA1032	R	arCOG01848	COG0110	Acetyltransferase (isoleucine patch superfamily)	0.921958	2e-06	0.6057	0.005592	0.847224	0.001857
MA1042	-	-	-	-	1.04793	1e-05	0.445051	0.009074	0.956674	0.00113
MA1072	J	arCOG04070	COG0087	Ribosomal protein L3	3.186	8.9e-05	1.6297	0.000534	2.3927	6.9e-05
MA1073	J	arCOG04071	COG0088	Ribosomal protein L4	2.9383	4.3e-05	1.60455	0.000578	2.23456	6.9e-05
MA1074	J	arCOG04072	COG0089	Ribosomal protein L23	3.03946	0	1.85294	1.2e-05	2.32303	0
MA1075	J	arCOG04067	COG0090	Ribosomal protein L2	3.52814	2e-06	1.75114	0.000158	2.6625	0
MA1076	J	arCOG04099	COG0185	Ribosomal protein S19	3.03326	0.000184	1.61587	0.000593	2.27074	6.9e-05
MA1077	J	arCOG04098	COG0091	Ribosomal protein L22	3.08174	2e-06	1.74623	0.000113	2.345	6.9e-05
MA1078	J	arCOG04097	COG0092	Ribosomal protein S3	3.25617	4.4e-05	1.66932	0.000369	2.44437	6.9e-05
MA1080	J	arCOG00784	COG1588	RNase P/RNase MRP subunit p29	3.38381	0	2.05365	2e-06	2.55374	0
MA1081	J	arCOG04096	COG0186	Ribosomal protein S17	3.19628	2e-06	1.69776	0.000201	2.43485	0
MA1082	J	arCOG04095	COG0093	Ribosomal protein L14	3.2623	4.8e-05	1.64357	0.00047	2.44372	0
MA1083	J	arCOG04094	COG0198	Ribosomal protein L24	3.37843	9e-06	1.82195	9.1e-05	2.52114	0
MA1084	J	arCOG04093	COG1471	Ribosomal protein S4E	3.39656	3e-06	1.6674	0.000328	2.57118	6.9e-05
MA1085	J	arCOG04092	COG0094	Ribosomal protein L5	3.28207	1e-05	1.74857	0.00017	2.46624	6.9e-05
MA1086	J	arCOG00782	COG0199	Ribosomal protein S14	3.404	0	1.78441	0.00012	2.55334	0
MA1087	J	arCOG04091	COG0096	Ribosomal protein S8	3.64883	0	1.81473	5e-06	2.78228	0
MA1088	J	arCOG04090	COG0097	Ribosomal protein L6P/L9E	3.6349	2e-06	1.80524	0.000106	2.72108	0
MA1089	J	arCOG00781	COG1717	Ribosomal protein L32E	3.26649	2.5e-05	1.59222	0.000711	2.46253	6.9e-05
MA1090	J	arCOG04089	COG2147	Ribosomal protein L19E	2.91595	2.2e-05	1.72884	0.000173	2.2059	6.9e-05
MA1091	J	arCOG04088	COG0256	Ribosomal protein L18	3.20051	5.6e-05	1.59106	0.000729	2.40312	6.9e-05
MA1092	J	arCOG04087	COG0098	Ribosomal protein S5	3.4218	1e-06	1.62174	0.000459	2.59667	6.9e-05
MA1093	J	arCOG04086	COG1841	Ribosomal protein L30/L7E	3.08743	2e-05	1.58007	0.000729	2.3413	6.9e-05
MA1094	J	arCOG00779	COG0200	Ribosomal protein L15	2.95123	1.3e-05	1.62748	0.000415	2.24217	6.9e-05
MA1104	F	arCOG01037	COG1102	Cytidylate kinase	2.00526	0	1.24243	0.00319	1.60113	0.000152
MA1108	J	arCOG01722	COG0099	Ribosomal protein S13	3.35382	0	2.23842	0	2.50835	6.9e-05
MA1109	J	arCOG04239	COG0522	Ribosomal protein S4 or related protein	3.48988	0	1.99782	9e-06	2.61883	6.9e-05
MA1110	J	arCOG04240	COG0100	Ribosomal protein S11	3.36412	0	1.96782	4e-06	2.55308	0
MA1137	O	arCOG01231	COG0378	Ni2+-binding GTPase involved in regulation of expression and maturation of urease and hydrogenase	1.41655	0	1.02651	0.000542	1.19341	0.000297
MA1138	R	arCOG11348	COG0375	Zn finger protein HypA/HybF (possibly regulating hydrogenase expression)	1.07952	7.6e-05	1.02626	0.000966	0.925168	0.000822
MA1139	O	arCOG04428	COG0409	Hydrogenase maturation factor	1.59252	0	1.05479	3.7e-05	1.3269	0.000196
MA1141	C	arCOG02474	COG1740	Ni,Fe-hydrogenase I small subunit	2.71621	0	1.76085	4e-06	2.1079	6.9e-05
MA1142	C	arCOG01550	COG0374	Ni,Fe-hydrogenase I large subunit	2.6079	0	1.42271	0.000256	2.05572	0.000152
MA1143	C	arCOG05636	COG2864	Cytochrome b subunit of formate dehydrogenase	2.56333	0	1.68257	0	2.0117	6.9e-05
MA1163	L	arCOG00397	COG0420	DNA repair exonuclease SbcCD nuclease subunit	1.63257	2e-06	0.864272	0.004442	1.36595	0.000288
MA1167	FE	arCOG00067	COG0462	Phosphoribosylpyrophosphate synthetase	1.83808	0	0.907578	0.001384	1.52023	0.000186
MA1173	M	arCOG01373	COG1089	GDP-D-mannose dehydratase	2.21284	3e-06	1.24112	0.002233	1.75978	0.000152
MA1184	M	arCOG07240	COG0463	Glycosyltransferase involved in cell wall bisynthesis	1.27916	4e-06	1.13792	6.4e-05	1.07651	0.000398
MA1198	PH	arCOG00198	COG1120	ABC-type cobalamin/Fe3+-siderophores transport system, ATPase component	-1.16921	0	-0.534463	0.008697	-0.693891	0.002366
MA1255	J	arCOG01758	COG0051	Ribosomal protein S10	3.75052	0	2.15673	1e-06	2.81018	0
MA1256	J	arCOG01561	COG5256	Translation elongation factor EF-1alpha (GTPase)	3.5364	8e-06	1.78463	0.000121	2.65316	6.9e-05
MA1257	J	arCOG01559	COG0480	Translation elongation factor EF-G, a GTPase	3.14048	6.6e-05	1.6906	0.00029	2.36388	0.000123
MA1258	J	arCOG04254	COG0049	Ribosomal protein S7	2.83284	3.8e-05	1.64625	0.000359	2.15021	6.9e-05
MA1259	J	arCOG04255	COG0048	Ribosomal protein S12	3.39955	0	1.89238	1.8e-05	2.57203	0
MA1260	K	arCOG01760	COG0195	Transcription antitermination factor NusA, contains S1 and KH domains	3.00759	1.5e-05	1.64087	0.000389	2.28409	6.9e-05
MA1261	J	arCOG01752	COG1911	Ribosomal protein L30E	2.83071	1e-06	1.75541	5.5e-05	2.16963	6.9e-05
MA1262	K	arCOG04257	COG0086	DNA-directed RNA polymerase, beta' subunit/160 kD subunit	2.32331	1.6e-05	1.43777	0.000885	1.81829	0.000152
MA1263	K	arCOG04257	COG0086	DNA-directed RNA polymerase, beta' subunit/160 kD subunit	2.61805	1.9e-05	1.41215	0.001685	2.03546	0.000152
MA1264	K	arCOG01762	COG0085	DNA-directed RNA polymerase, beta subunit/140 kD subunit	2.22441	8.8e-05	1.25821	0.004765	1.7619	0.000152
MA1265	K	arCOG01762	COG0085	DNA-directed RNA polymerase, beta subunit/140 kD subunit	2.20862	0.000267	1.35435	0.002967	1.72866	0.000152
MA1266	K	arCOG04258	COG2012	DNA-directed RNA polymerase, subunit H, RpoH/RPB5	3.7271	0	1.26555	0.006535	2.85319	0
MA1279	H	arCOG04263	COG1829	Archaeal pantoate kinase	1.19951	2.6e-05	0.826648	0.008146	1.0438	0.000676
MA1283	-	-	-	-	-1.08563	0	-0.538849	0.005277	-0.625649	0.010046
MA1298	-	-	-	-	-1.3045	0	-0.69245	0.002254	-0.780884	0.009847
MA1317	JU	arCOG01924	COG0252	L-asparaginase/archaeal Glu-tRNAGln amidotransferase subunit D	1.40953	0.000391	0.996858	0.009023	1.17973	0.000309
MA1326	P	arCOG07228	COG2608	Copper chaperone CopZ	-1.22419	0	-0.722218	0.007833	-0.703604	0.00602
MA1332	-	-	-	-	-1.30397	0	-0.741966	3.6e-05	-0.775059	0.003275
MA1334	HR	arCOG01757	COG0111	Phosphoglycerate dehydrogenase or related dehydrogenase	-1.3144	0	-0.746775	0.000683	-0.774769	0.008782
MA1340	O	arCOG00587	COG3640	CO dehydrogenase nickel-insertion accessory protein CooC1	-1.23862	0	-0.664474	0.00684	-0.729902	0.007484
MA1341	C	arCOG02017	COG1853	NADH-FMN oxidoreductase RutF, flavin reductase (DIM6/NTAB) family	-1.33154	0	-0.75341	0.000948	-0.7937	0.004479
MA1352	-	-	-	-	3.02949	0	1.69336	0.00013	2.31838	0
MA1374	J	arCOG00487	COG0018	Arginyl-tRNA synthetase	1.71002	0	1.18893	0.000287	1.40469	0.000152
MA1391	K	arCOG00610	COG2524	Predicted transcriptional regulator, contains C-terminal CBS domains	1.93686	0	1.03822	0.004332	1.58432	0.000152
MA1393	E	arCOG01698	COG0065	Homoaconitase/3-isopropylmalate dehydratase large subunit	2.70886	0	1.66147	2.8e-05	2.10771	6.9e-05
MA1395	K	arCOG09385	COG0864	Metal-responsive transcriptional regulator, contains CopG/Arc/MetJ DNA-binding domain	-0.861083	1.4e-05	-0.601772	0.008237	-0.423939	0.00848
MA1411	L	arCOG00554	COG1202	Superfamily II helicase, archaea-specific	1.35372	0.000159	0.910469	0.006091	1.15436	0.000497
MA1414	S	arCOG07765	COG2512	Uncharacterized membrane protein	2.18125	9e-06	1.16621	0.005954	1.74101	0.000152
MA1418	O	arCOG00185	COG1123	ABC-type glutathione transport system ATPase component, contains duplicated ATPase domain	1.211	0.0003	1.01015	0.002122	1.03709	0.000676
MA1419	H	arCOG02252	COG0619	Energy-coupling factor transporter transmembrane protein EcfT	1.44816	5e-06	1.11705	0.001112	1.21611	0.000398
MA1422	IQ	arCOG00857	COG0318	Acyl-CoA synthetase (AMP-forming)/AMP-acid ligase II	1.78709	7.9e-05	1.2117	0.00223	1.45472	0.000226
MA1423	I	arCOG01137	COG0824	Acyl-CoA thioesterase FadM	2.17973	1e-06	1.2908	0.004577	1.72225	0.000123
MA1446	J	arCOG04129	COG2139	Ribosomal protein L21E	3.51389	0	1.62085	0.000402	2.67081	0
MA1447	J	arCOG01015	COG1258	tRNA U54 and U55 pseudouridine synthase Pus10	2.65944	5.5e-05	1.61374	0.000459	2.02131	6.9e-05
MA1457	S	arCOG04612	COG4044	Uncharacterized protein	1.38172	0.002233	1.13186	0.006762	1.13817	0.000309
MA1458	R	arCOG01690	COG1719	Predicted hydrocarbon binding protein, contains 4VR domain	2.25576	0	1.17229	0.000809	1.81053	0.000123
MA1467	-	-	-	-	-0.872131	4e-06	-0.520177	0.006826	-0.450341	0.008422
MA1471	J	arCOG01988	COG2092	Translation elongation factor EF-1beta	3.16475	0	1.47884	0.001236	2.4313	0
MA1472	R	arCOG01989	COG2888	Predicted RNA-binding protein involved in translation, contains Zn-ribbon domain, DUF1610 family	2.83875	0	1.56253	0.000389	2.19751	0
MA1475	R	arCOG01592	COG1821	Predicted ATP-dependent carboligase, ATP-grasp superfamily	1.56506	7e-06	1.1878	0.000786	1.28948	0.000196
MA1477	O	arCOG04772	COG0576	Molecular chaperone GrpE (heat shock protein)	4.11862	0	1.79775	8e-05	3.10533	0
MA1478	O	arCOG03060	COG0443	Molecular chaperone DnaK (HSP70)	3.72252	4e-06	1.67409	0.000338	2.80339	6.9e-05
MA1479	O	arCOG02846	COG0484	DnaJ-class molecular chaperone with C-terminal Zn finger domain	3.35438	0	1.3314	0.002461	2.58805	6.9e-05
MA1488	H	arCOG04472	COG1920	2-phospho-L-lactate guanylyltransferase, coenzyme F420 biosynthesis enzyme, CobY/MobA/RfbA family	2.22475	0	1.21579	7.7e-05	1.78986	0.000123
MA1489	H	arCOG00657	COG1060	2-iminoacetate synthase ThiH (tyrosine cleavage enzyme, thamine biosynthesis)	2.18943	0	1.18223	0.000295	1.76464	0.000152
MA1490	H	arCOG00657	COG1060	2-iminoacetate synthase ThiH (tyrosine cleavage enzyme, thamine biosynthesis)	2.75211	0	1.9082	0	2.12834	6.9e-05
MA1491	H	arCOG00657	COG1060	2-iminoacetate synthase ThiH (tyrosine cleavage enzyme, thamine biosynthesis)	2.35992	0	1.45263	4.6e-05	1.86701	0.000123
MA1492	Q	arCOG01521	COG1233	Phytoene dehydrogenase-related protein	2.11503	0	1.02454	0.002912	1.71585	0.000152
MA1495	C	arCOG01557	COG0838	NADH:ubiquinone oxidoreductase subunit 3 (chain A)	3.98686	0	2.32151	0	3.01728	0
MA1496	C	arCOG01554	COG0377	NADH:ubiquinone oxidoreductase 20 kD subunit (chhain B) or related Fe-S oxidoreductase	4.75407	0	2.4339	0	3.55245	0
MA1497	C	arCOG01551	COG0852	NADH:ubiquinone oxidoreductase 27 kD subunit (chain C)	4.97077	0	2.71419	0	3.69586	0
MA1498	C	arCOG01548	COG0649	NADH:ubiquinone oxidoreductase 49 kD subunit (chain D)	4.3161	0	2.2541	0	3.22454	0
MA1499	C	arCOG01546	COG1005	NADH:ubiquinone oxidoreductase subunit 1 (chain H)	3.96354	0	1.36585	0.000612	3.03912	6.9e-05
MA1500	C	arCOG01543	COG1143	Formate hydrogenlyase subunit 6/NADH:ubiquinone oxidoreductase 23 kD subunit (chain I)	3.8551	0	2.07725	1e-06	2.91413	0
MA1501	C	arCOG08081	COG0839	NADH:ubiquinone oxidoreductase subunit 6 (chain J)	3.99899	0	1.2382	0.00338	3.05882	0
MA1503	C	arCOG08082	COG0713	NADH:ubiquinone oxidoreductase subunit 11 or 4L (chain K)	4.07886	0	1.76353	9.6e-05	3.09137	0
MA1504	CP	arCOG01542	COG1009	NADH:ubiquinone oxidoreductase subunit 5 (chain L)/Multisubunit Na+/H+ antiporter, MnhA subunit	4.31257	0	1.86241	1.2e-05	3.26817	0
MA1505	C	arCOG01538	COG1008	NADH:ubiquinone oxidoreductase subunit 4 (chain M)	3.77801	0	1.65761	0.000196	2.8908	6.9e-05
MA1506	C	arCOG01540	COG1007	NADH:ubiquinone oxidoreductase subunit 2 (chain N)	4.46309	0	1.77063	7.3e-05	3.37273	0
MA1507	-	-	-	-	4.81676	0	2.17259	2e-06	3.56135	0
MA1521	J	arCOG01751	COG1358	Ribosomal protein L7Ae or related RNA K-turn-binding protein	3.71497	4e-06	1.78787	0.00013	2.76632	0
MA1522	J	arCOG04314	COG2053	Ribosomal protein S28E/S33	3.90078	0	1.58543	0.000774	2.92705	0
MA1523	J	arCOG01950	COG2075	Ribosomal protein L24E	3.85996	0	1.70418	0.000236	2.91138	0
MA1524	F	arCOG04313	COG0105	Nucleoside diphosphate kinase	3.71439	1e-06	1.77679	0.00013	2.79144	0
MA1525	J	arCOG01560	COG0532	Translation initiation factor IF-2, a GTPase	3.16636	7.6e-05	1.60175	0.000663	2.38333	6.9e-05
MA1526	J	arCOG01946	COG2125	Ribosomal protein S6E (S10)	3.08526	2e-06	1.88392	2.7e-05	2.32843	0
MA1550	-	-	-	-	-1.18843	0	-0.617816	0.004918	-0.692175	0.003549
MA1567	H	arCOG04075	COG0214	Pyridoxal biosynthesis lyase PdxS	2.83474	8e-06	1.42996	0.001787	2.19539	6.9e-05
MA1584	L	arCOG04371	COG0187	DNA gyrase/topoisomerase IV, subunit B	1.18625	0.00087	0.895307	0.009269	1.02375	0.000676
MA1588	K	arCOG08032	COG1522	DNA-binding transcriptional regulator, Lrp family	1.22412	1e-06	0.924606	0.001003	1.04985	0.000588
MA1605	E	arCOG02969	COG0308	Aminopeptidase N	1.48736	2.9e-05	0.881703	0.007859	1.25428	0.000309
MA1610	E	arCOG01436	COG0498	Threonine synthase	1.79802	6.9e-05	1.17054	0.004117	1.45855	0.000196
MA1611	J	arCOG00809	COG0495	Leucyl-tRNA synthetase	1.84318	0.000166	1.19453	0.004342	1.48833	0.000196
MA1656	R	arCOG00626	COG1253	Hemolysin or related protein, contains CBS domains	0.990674	3e-06	0.662233	0.004442	0.89939	0.001264
MA1663	-	-	-	-	1.02087	1.6e-05	1.00847	0.000146	0.893114	0.001857
MA1664	K	arCOG05425	COG3355	Predicted transcriptional regulator	-1.43638	0	-0.773275	0.00164	-0.874896	0.00098
MA1671	K	arCOG04377	COG4738	Predicted transcriptional regulator	3.6458	0	1.95355	9e-06	2.76431	0
MA1672	G	arCOG01169	COG0148	Enolase	2.55223	0	1.26795	0.002564	2.01262	0.000152
MA1676	-	-	-	-	1.56062	0	1.22636	0.000164	1.2878	0.000196
MA1682	O	arCOG05154	COG0459	Chaperonin GroEL (HSP60 family)	3.5124	0	1.67352	0.000227	2.67454	6.9e-05
MA1683	G	arCOG01122	COG0120	Ribose 5-phosphate isomerase	1.49334	7e-06	1.15099	0.000788	1.24021	0.000261
MA1684	J	arCOG00409	COG0017	Aspartyl/asparaginyl-tRNA synthetase	2.3015	9e-06	1.53524	0.00027	1.80092	0.000152
MA1690	-	-	-	-	-1.6268	0	-1.39891	0	-0.959921	0.008824
MA1698	-	-	-	-	-1.19796	0	-0.588517	0.004789	-0.71217	0.003779
MA1710	H	arCOG02675	COG3252	Methenyltetrahydromethanopterin cyclohydrolase	2.84503	0	1.90405	5e-06	2.17453	6.9e-05
MA1712	E	arCOG04897	COG0436	Aspartate/methionine/tyrosine aminotransferase	2.0502	5e-06	1.32624	0.000886	1.63593	0.000152
MA1737	-	-	-	-	2.30584	0	1.18412	0.008237	1.82879	6.9e-05
MA1748	H	arCOG02252	COG0619	Energy-coupling factor transporter transmembrane protein EcfT	-1.13752	0	-0.676268	0.009023	-0.644031	0.003267
MA1765	J	-	COG5271	Midasin, AAA ATPase with vWA domain, involved in ribosome maturation	-1.18479	0	-0.585942	0.009046	-0.693088	0.008167
MA1775	J	arCOG04208	COG1997	Ribosomal protein L37AE/L43A	2.83873	1e-06	1.65427	0.000138	2.17866	6.9e-05
MA1776	J	arCOG01574	COG2123	Exosome complex RNA-binding protein Rrp42, RNase PH superfamily	2.71558	1.6e-05	1.36581	0.002975	2.10305	6.9e-05
MA1777	J	arCOG00678	COG1097	Exosome complex RNA-binding protein Rrp4, contains S1 and KH domains	2.25291	0.000561	1.31031	0.005141	1.75205	0.000152
MA1778	J	arCOG04187	COG1500	Ribosome maturation protein Sdo1	2.24969	0.000204	1.21733	0.008262	1.76828	0.000152
MA1782	J	arCOG00307	COG1603	RNase P/RNase MRP subunit p30	2.08423	4e-06	1.43477	0.000385	1.64827	0.000152
MA1783	J	arCOG01042	COG1325	Exosome subunit, RNA binding protein with dsRBD fold	2.6621	0	1.64162	1e-06	2.08169	6.9e-05
MA1784	J	arCOG04209	COG1632	Ribosomal protein L15E	3.60445	0	1.91892	2.2e-05	2.7078	6.9e-05
MA1789	L	arCOG01527	COG0550	DNA topoisomerase IA	1.4425	4e-05	0.997112	0.002546	1.21426	0.000309
MA1790	H	arCOG02741	COG0422	Thiamine biosynthesis protein ThiC	1.59575	8.8e-05	1.14315	0.003603	1.31438	0.000261
MA1796	-	-	-	-	1.56441	0	0.907564	0.002155	1.31673	0.000261
MA1802	EG	arCOG04045	COG0129	Dihydroxyacid dehydratase/phosphogluconate dehydratase	2.24567	1e-06	1.11968	0.004918	1.80072	0.000152
MA1805	H	arCOG03221	COG4063	Tetrahydromethanopterin S-methyltransferase, subunit A	1.28245	0	0.730098	0.007968	1.11074	0.000537
MA1816	EF	arCOG00082	COG0075	Archaeal aspartate aminotransferase or a related aminotransferase, includes purine catabolism protein PucG	2.47077	4e-06	1.37239	0.001503	1.93869	0.000123
MA1818	H	arCOG01323	COG0054	6,7-dimethyl-8-ribityllumazine synthase (Riboflavin synthase beta chain)	1.95029	2e-06	1.25793	0.001148	1.57098	0.000152
MA1819	E	arCOG04897	COG0436	Aspartate/methionine/tyrosine aminotransferase	2.24564	9.7e-05	1.21461	0.007426	1.77445	0.000152
MA1820	M	arCOG01222	COG0615	Glycerol-3-phosphate cytidylyltransferase, cytidylyltransferase family	1.399	0	0.639145	0.004288	1.21048	0.000622
MA1822	S	arCOG02448	COG2768	Uncharacterized Fe-S center protein	1.82362	0	0.874641	0.001469	1.51167	0.000255
MA1827	M	arCOG01568	COG0668	Small-conductance mechanosensitive channel	1.57299	0	0.82481	0.0088	1.32443	0.000261
MA1850	P	arCOG04233	COG0614	ABC-type Fe3+-hydroxamate transport system, periplasmic component	-1.11075	0	-0.529262	0.008093	-0.645937	0.008568
MA1862	O	arCOG02161	COG0466	ATP-dependent Lon protease, bacterial type	2.85181	1e-06	1.4216	0.001371	2.2177	0.000123
MA1925	-	-	-	-	1.4723	0	1.05223	0.000541	1.23253	0.000261
MA1956	J	arCOG00412	COG0072	Phenylalanyl-tRNA synthetase beta subunit	1.77297	1.9e-05	1.19439	0.001425	1.44557	0.000196
MA1963	F	arCOG00102	COG0047	Phosphoribosylformylglycinamidine (FGAM) synthase, glutamine amidotransferase domain	2.1103	0	1.16462	0.000308	1.70782	0.000152
MA1964	F	arCOG04462	COG1828	Phosphoribosylformylglycinamidine (FGAM) synthase, PurS component	2.50558	0	1.52582	3e-06	1.9726	6.9e-05
MA1974	J	arCOG00044	COG0037	tRNA(Ile)-lysidine synthase TilS/MesJ	1.64809	0	0.721307	0.006751	1.38859	0.000261
MA1982	C	arCOG01612	COG4231	TPP-dependent indolepyruvate ferredoxin oxidoreductase, alpha subunit	1.3753	5e-06	0.944536	0.000696	1.17439	0.000484
MA2004	J	arCOG00080	COG1189	Predicted rRNA methylase YqxC, contains S4 and FtsJ domains	0.935146	0.000202	0.860783	0.002399	0.842292	0.001423
MA2111	O	arCOG07513	COG0501	Zn-dependent protease with chaperone function	1.46778	0.000104	1.00522	0.008393	1.22228	0.000261
MA2113	-	-	-	-	1.7276	0	1.14897	0.00029	1.41816	0.000152
MA2114	-	-	-	-	0.757982	9.3e-05	0.60645	0.006425	0.722659	0.002912
MA2142	E	arCOG00112	COG0137	Argininosuccinate synthase	1.82758	0.000639	1.27024	0.004177	1.45053	0.000152
MA2144	EF	arCOG00064	COG0505	Carbamoylphosphate synthase small subunit	2.27519	0	1.23497	0.000738	1.81825	0.000152
MA2148	P	arCOG04233	COG0614	ABC-type Fe3+-hydroxamate transport system, periplasmic component	-1.13119	0	-0.599398	0.001108	-0.65592	0.008724
MA2149	P	arCOG01007	COG0609	ABC-type Fe3+-siderophore transport system, permease component	-1.13114	0	-0.693692	0.000211	-0.63759	0.007171
MA2150	PH	arCOG00198	COG1120	ABC-type cobalamin/Fe3+-siderophores transport system, ATPase component	-1.34182	0	-0.80192	3.5e-05	-0.793396	0.002697
MA2170	G	arCOG07826	COG1216	Glycosyltransferase, GT2 family	-1.20413	0	-0.587095	0.009838	-0.714814	0.003438
MA2193	UW	-	COG5010	Flp pilus assembly protein TadD, contains TPR repeats	1.0508	0	0.849036	1.4e-05	0.936112	0.001054
MA2198	R	arCOG06761	COG3271	Predicted double-glycine peptidase	-1.17588	0	-0.580968	0.003676	-0.69604	0.002686
MA2213	-	-	-	-	-1.09506	0	-0.603786	0.002683	-0.61818	0.003156
MA2244	H	arCOG02622	COG1541	Phenylacetate-coenzyme A ligase PaaK, adenylate-forming domain family	2.12521	0	1.29994	0.000582	1.7019	0.000152
MA2257	-	-	-	-	2.28226	0	1.58417	7e-06	1.80816	0.000152
MA2267	-	-	-	-	-1.15377	1e-06	-0.821177	0.003291	-0.634273	0.00297
MA2275	M	arCOG03228	COG1136	ABC-type lipoprotein export system, ATPase component	1.1117	0.001503	1.01292	0.006051	0.948521	0.000693
MA2334	-	-	-	-	-1.10495	1e-06	-0.58602	0.005183	-0.6327	0.003527
MA2361	-	-	-	-	-0.905395	0	-0.381759	0.009196	-0.498112	0.00824
MA2431	J	arCOG00807	COG0060	Isoleucyl-tRNA synthetase	2.08994	0.000814	1.21823	0.008529	1.65012	0.000152
MA2495	C	arCOG00510	COG0655	Multimeric flavodoxin WrbA	1.12447	1.3e-05	0.922447	0.00149	0.972035	0.000622
MA2504	-	-	-	-	-1.29225	0	-0.687126	0.000545	-0.771948	0.001748
MA2510	L	arCOG01527	COG0550	DNA topoisomerase IA	2.18773	1.3e-05	1.24255	0.003163	1.74473	0.000152
MA2514	S	arCOG04483	COG4739	Uncharacterized protein, contains ferredoxin domain	1.46441	5e-06	0.929459	0.008237	1.23233	0.000261
MA2533	H	arCOG01481	COG1488	Nicotinic acid phosphoribosyltransferase	1.25722	1e-06	1.06435	4e-06	1.0728	0.000547
MA2536	R	arCOG01849	COG0663	Carbonic anhydrase or acetyltransferase, isoleucine patch superfamily	-2.71079	0	-2.28392	0	-1.72761	0.000822
MA2545	-	-	-	-	1.77109	5.5e-05	1.21811	0.001916	1.43477	0.000196
MA2561	T	arCOG02278	COG2203	GAF domain	3.33028	0	1.87657	0	2.56824	0
MA2563	-	-	-	-	1.22665	0	1.00052	0.000149	1.05774	0.000568
MA2583	-	-	-	-	-1.37628	0	-0.754009	0.007145	-0.837404	0.00113
MA2585	-	-	-	-	-1.54868	0	-0.945647	0.001392	-0.944627	0.000822
MA2588	-	-	-	-	-1.64783	0	-0.894038	0.002853	-1.04133	0.000547
MA2589	-	-	-	-	-1.50192	0	-0.860233	0.000103	-0.924451	0.004473
MA2590	-	-	-	-	-1.55768	0	-0.975318	0.003606	-0.935568	0.001097
MA2591	-	-	-	-	-1.36369	0	-0.702931	0.007576	-0.835111	0.001538
MA2592	-	-	-	-	-1.53665	0	-0.803871	0.004391	-0.959409	0.000822
MA2593	-	-	-	-	-1.54558	0	-0.854213	0.001112	-0.964832	0.000989
MA2594	-	-	-	-	-1.68281	0	-1.006	0	-1.06014	0.000989
MA2595	-	-	-	-	-1.18586	0	-0.725869	0.005083	-0.669782	0.002452
MA2604	-	-	-	-	-1.67871	0	-1.02838	3e-06	-1.04465	0.001792
MA2605	-	-	-	-	-1.80359	0	-1.037	0.000353	-1.14165	0.000255
MA2606	-	-	-	-	-1.53231	0	-0.882732	0.00033	-0.948141	0.000764
MA2607	-	-	-	-	-1.36134	0	-0.856422	0.001685	-0.801583	0.001316
MA2615	S	arCOG01907	COG2013	Uncharacterized conserved protein, AIM24 family	2.33723	0	1.34835	0.000208	1.85725	0.000123
MA2690	G	arCOG04435	COG1892	Phosphoenolpyruvate carboxylase	1.61697	0	0.789524	0.005088	1.36878	0.000297
MA2714	E	arCOG00627	COG2021	Homoserine acetyltransferase	2.42861	0.000445	1.22069	0.009338	1.90383	0.000152
MA2716	H	arCOG04459	COG0379	Quinolinate synthase	3.23762	0	1.35452	0.002592	2.4988	6.9e-05
MA2717	O	arCOG02077	COG0822	NifU homolog involved in Fe-S cluster formation	2.97521	9e-06	1.44017	0.001952	2.2902	6.9e-05
MA2718	E	arCOG00066	COG1104	Cysteine sulfinate desulfinase/cysteine desulfurase or related enzyme	2.85968	0.000178	1.23067	0.009824	2.20957	0.000152
MA2746	K	arCOG02643	COG1309	DNA-binding transcriptional regulator, AcrR family	0.572437	0.003408	0.621163	0.00401	0.581765	0.00481
MA2813	O	arCOG00981	COG1047	FKBP-type peptidyl-prolyl cis-trans isomerase 2	3.40517	0	1.86879	2.7e-05	2.5786	0
MA2828	H	arCOG04454	COG0327	Putative GTP cyclohydrolase 1 type 2, NIF3 family	0.716349	0.000293	0.594836	0.00642	0.694121	0.002675
MA2873	-	-	-	-	-1.43972	0	-0.790503	5e-06	-0.887485	0.000879
MA2896	J	arCOG00401	COG0441	Threonyl-tRNA synthetase	2.70216	3e-06	1.37292	0.002061	2.10754	0.000123
MA2909	C	arCOG01599	COG1013	Pyruvate:ferredoxin oxidoreductase or related 2-oxoacid:ferredoxin oxidoreductase, beta subunit	2.70105	1e-06	1.22742	0.004641	2.12191	0.000123
MA2910	C	arCOG01607	COG0674	Pyruvate:ferredoxin oxidoreductase or related 2-oxoacid:ferredoxin oxidoreductase, alpha subunit	2.21892	0.000108	1.17399	0.00961	1.76192	0.000152
MA2912	I	arCOG01529	COG0365	Acyl-coenzyme A synthetase/AMP-(fatty) acid ligase	2.48772	1e-06	1.59042	0.0001	1.94711	0.000152
MA2914	R	arCOG03444	COG1917	Cupin domain protein related to quercetin dioxygenase	2.88592	0	1.63283	0.000131	2.2269	0
MA2919	-	-	-	-	0.960296	3.7e-05	0.9014	0.001017	0.860151	0.001577
MA2934	S	arCOG02640	COG1392	Uncharacterized conserved protein YkaA, distantly related to PhoU, UPF0111/DUF47 family	3.46323	0	1.09822	0.002924	2.68098	0
MA2971	C	arCOG02032	COG5012	Methanogenic corrinoid protein MtbC1	1.33482	5.1e-05	1.24375	0.000308	1.1066	0.000297
MA2972	-	-	-	-	0.785404	0.003422	0.852373	0.002235	0.730424	0.002026
MA2986	EH	arCOG00086	COG0512	Anthranilate/para-aminobenzoate synthase component II	2.1601	0	1.57656	0.000108	1.70424	0.000123
MA2987	EH	arCOG02014	COG0147	Anthranilate/para-aminobenzoate synthases component I	2.76047	1.3e-05	2.12302	2e-06	2.05005	0.000152
MA2988	E	arCOG01983	COG0135	Phosphoribosylanthranilate isomerase	2.46621	0	2.04664	1e-06	1.87179	0.000123
MA2989	E	arCOG02012	COG0547	Anthranilate phosphoribosyltransferase	2.78185	3e-06	2.1761	0	2.07581	6.9e-05
MA2990	E	arCOG01086	COG0159	Tryptophan synthase alpha chain	2.00576	6e-06	1.85684	2e-06	1.54516	0.000152
MA2991	E	arCOG01433	COG0133	Tryptophan synthase beta chain	2.37607	2.1e-05	1.93452	6e-06	1.79526	0.000152
MA2992	E	arCOG01088	COG0134	Indole-3-glycerol phosphate synthase	2.23852	0	1.47167	0.000827	1.75215	6.9e-05
MA3013	OJ	arCOG04142	COG1899	Deoxyhypusine synthase	1.4525	0.000213	1.09282	0.002781	1.21288	0.000309
MA3014	K	arCOG04366	COG4860	Predicted DNA-binding transcriptional regulator, ArsR family	2.45171	0	1.13941	0.006181	1.94349	6.9e-05
MA3032	G	arCOG02951	COG0296	1,4-alpha-glucan branching enzyme	-1.19073	0	-0.588705	0.00401	-0.705281	0.00814
MA3033	H	arCOG00649	COG0007	Uroporphyrinogen-III methylase (siroheme synthase)	1.80691	1e-06	1.31489	0.000359	1.45728	0.000152
MA3034	H	arCOG02048	COG1587	Uroporphyrinogen-III synthase	1.72791	0	1.1042	0.000542	1.42296	0.000186
MA3035	R	arCOG00941	COG0535	Radical SAM superfamily enzyme, MoaA/NifB/PqqE/SkfB family	2.24118	0	1.43301	0.000326	1.77305	0.000123
MA3045	J	arCOG04131	COG0030	16S rRNA A1518 and A1519 N6-dimethyltransferase RsmA/KsgA/DIM1 (may also have DNA glycosylase/AP lyase activity)	-1.22252	0	-0.602311	0.00662	-0.727318	0.002366
MA3046	EP	arCOG05410	COG0444	ABC-type dipeptide/oligopeptide/nickel transport system, ATPase component	-1.36591	0	-0.705078	0.00149	-0.828662	0.001728
MA3052	J	arCOG00808	COG0525	Valyl-tRNA synthetase	2.08564	4.4e-05	1.37935	0.000953	1.65454	0.000152
MA3099	T	arCOG01693	COG0467	RecA-superfamily ATPase, KaiC/GvpD/RAD55 family	2.01193	0	0.626287	0.007859	1.65687	0.000152
MA3130	K	arCOG04377	COG4738	Predicted transcriptional regulator	4.52318	0	2.77388	0	3.34255	0
MA3149	-	-	-	-	1.21761	3.4e-05	0.802041	0.008237	1.06206	0.000693
MA3174	-	-	-	-	-1.29153	0	-0.830206	2.4e-05	-0.75508	0.008398
MA3187	G	arCOG02996	COG0662	Mannose-6-phosphate isomerase, cupin superfamily	-1.00415	0	-0.500577	0.007181	-0.561317	0.00824
MA3193	F	arCOG00093	COG0034	Glutamine phosphoribosylpyrophosphate amidotransferase	2.82614	1e-06	1.38837	0.001583	2.20387	6.9e-05
MA3194	J	arCOG04126	COG2126	Ribosomal protein L37E	4.68628	0	1.25177	0.008253	3.53199	0
MA3195	K	arCOG00998	COG1958	Small nuclear ribonucleoprotein (snRNP) homolog	2.38789	0.000165	1.5906	0.000487	1.8182	6.9e-05
MA3198	E	arCOG01432	COG1350	Predicted alternative tryptophan synthase beta-subunit (paralog of TrpB)	1.36884	0.002975	1.0912	0.008689	1.13776	0.000497
MA3227	-	-	-	-	-1.19618	0	-0.528098	0.008154	-0.721568	0.004235
MA3250	H	arCOG00107	COG1492	Cobyric acid synthase	1.57074	1e-06	1.27883	1.5e-05	1.29633	0.000261
MA3263	R	arCOG03636	COG1380	Putative effector of murein hydrolase LrgA, UPF0299 family	1.02855	0	0.734432	0.0001	0.927677	0.001477
MA3277	-	-	-	-	-1.3908	0	-0.695826	0.001053	-0.855391	0.00113
MA3279	F	arCOG00063	COG0504	CTP synthase (UTP-ammonia lyase)	1.63301	0.001873	1.2443	0.004608	1.30526	0.000261
MA3280	-	-	-	-	1.06146	0.001258	0.910248	0.008237	0.929238	0.000921
MA3287	R	arCOG00321	COG0312	Predicted Zn-dependent protease or its inactivated homolog	2.28437	0	1.32001	0.000793	1.8149	0.000152
MA3288	R	arCOG00321	COG0312	Predicted Zn-dependent protease or its inactivated homolog	2.28575	0.000141	1.46342	0.001231	1.77316	0.000152
MA3289	O	arCOG02160	COG1067	Predicted ATP-dependent protease	3.01166	3e-06	1.37939	0.002539	2.32701	0.000123
MA3300	H	arCOG00535	COG2104	Sulfur carrier protein ThiS (thiamine biosynthesis)	4.21524	0	1.37267	0.003846	3.18727	0
MA3309	F	arCOG04415	COG0151	Phosphoribosylamine-glycine ligase	1.96734	0	1.24939	0.00047	1.58476	0.000152
MA3322	C	arCOG02017	COG1853	NADH-FMN oxidoreductase RutF, flavin reductase (DIM6/NTAB) family	-1.06267	5e-06	-0.831961	0.003121	-0.548939	0.005931
MA3342	E	arCOG02093	COG0119	Isopropylmalate/homocitrate/citramalate synthases	2.75999	0	1.56354	0.000136	2.15517	6.9e-05
MA3372	O	arCOG02734	COG1433	Predicted Fe-Mo cluster-binding protein, NifX family	1.26147	0	0.684008	0.001053	1.10203	0.000676
MA3382	E	arCOG01909	COG0174	Glutamine synthetase	3.21257	2.5e-05	1.78975	0.000113	2.4036	6.9e-05
MA3387	-	-	-	-	1.48019	1.6e-05	1.01753	0.001108	1.24614	0.000297
MA3416	J	arCOG04186	COG1890	Ribosomal protein S3AE	2.87208	1e-06	1.55291	0.000485	2.22239	6.9e-05
MA3418	-	-	-	-	0.988413	0.001093	0.705449	0.007781	0.895508	0.00113
MA3432	L	arCOG05692	COG0608	Single-stranded DNA-specific exonuclease, DHH superfamily, may be involved in archaeal DNA replication intiation	1.6701	0	0.967987	0.003785	1.38668	0.000196
MA3468	K	arCOG05450	COG1321	Mn-dependent transcriptional regulator, DtxR family	1.0214	0.000163	0.934273	0.002217	0.887987	0.000822
MA3485	U	arCOG05911	COG1826	Sec-independent protein translocase protein TatA	2.29475	0	1.49544	0.000814	1.78005	6.9e-05
MA3486	U	arCOG05911	COG1826	Sec-independent protein translocase protein TatA	1.69924	0	1.22482	0.000115	1.38886	0.000152
MA3502	X	arCOG03474	COG5421	Transposase	-1.32468	0.000135	-1.22884	0.004575	-0.691846	0.004157
MA3519	H	arCOG04538	COG0190	5,10-methylene-tetrahydrofolate dehydrogenase/Methenyl tetrahydrofolate cyclohydrolase	2.28841	0	1.59265	3.3e-05	1.79676	0.000123
MA3520	E	arCOG00070	COG0112	Glycine/serine hydroxymethyltransferase	2.41496	0	1.39889	0.000376	1.90709	0.000123
MA3522	F	arCOG02825	COG0299	Folate-dependent phosphoribosylglycinamide formyltransferase PurN	1.68739	0	1.38603	0	1.37777	0.000152
MA3525	J	arCOG01115	COG1571	tRNA(Ile2) C34 agmatinyltransferase TiaS	1.34176	1.6e-05	0.978346	0.002462	1.14024	0.000446
MA3526	H	arCOG00069	COG0171	NH3-dependent NAD+ synthetase	0.969565	9.3e-05	0.73763	0.008952	0.879104	0.001309
MA3527	MDT	arCOG04368	COG0464	AAA+-type ATPase, SpoVK/Ycf46/Vps4 family	1.82759	0.000981	1.16879	0.008977	1.4643	0.000196
MA3547	-	-	-	-	1.41116	0	0.822359	0.005513	1.20362	0.000497
MA3553	P	arCOG04384	COG1930	ABC-type cobalt transport system, periplasmic component	1.14356	0	0.958585	0.000112	0.988121	0.000921
MA3558	-	-	-	-	-1.37652	0	-1.02034	0.000511	-0.782372	0.001264
MA3559	J	arCOG04249	COG1746	tRNA nucleotidyltransferase (CCA-adding enzyme)	1.1961	0	0.636286	0.001013	1.06235	0.000921
MA3566	E	arCOG00495	COG0002	N-acetyl-gamma-glutamylphosphate reductase	1.56435	0	0.936927	0.003315	1.31319	0.000261
MA3576	-	-	-	-	0.996129	6e-06	0.692165	0.004057	0.896319	0.001037
MA3589	O	arCOG01841	COG0071	Molecular chaperone IbpA, HSP20 family	2.76757	0	1.50609	2.4e-05	2.17484	6.9e-05
MA3595	F	arCOG00960	COG1146	NAD-dependent dihydropyrimidine dehydrogenase, PreA subunit	1.47236	0	0.583143	0.005095	1.26159	0.000989
MA3618	-	-	-	-	-1.23783	0	-0.597757	0.00945	-0.742312	0.002116
MA3626	H	arCOG00106	COG1797	Cobyrinic acid a,c-diamide synthase	1.91265	0	0.922452	0.009338	1.56566	0.000152
MA3627	P	arCOG00590	COG1348	Nitrogenase subunit NifH, an ATPase	1.41223	0.000216	1.12556	0.002981	1.17042	0.000297
MA3630	M	arCOG02822	COG0770	UDP-N-acetylmuramyl pentapeptide synthase	1.78623	3e-06	1.15604	0.000802	1.46489	0.000196
MA3631	H	arCOG05434	COG2138	Sirohydrochlorin ferrochelatase	3.49204	0	2.06295	0	2.65605	0
MA3664	S	arCOG03509	COG3291	PKD repeat	1.43454	0.000123	1.0971	0.001096	1.19827	0.000309
MA3676	P	arCOG05270	COG1119	ABC-type molybdenum transport system, ATPase component/photorepair protein PhrA	0.972092	0.000347	0.825401	0.007338	0.874316	0.001316
MA3684	S	arCOG04411	COG4749	Uncharacterized protein	1.94157	0.00011	1.14693	0.008025	1.56113	0.000152
MA3685	FL	arCOG04477	COG1860	Uncharacterized conserved protein, UPF0179 family	1.65952	0.000557	1.2818	0.00238	1.32542	0.000152
MA3689	F	arCOG04346	COG1759	5-formaminoimidazole-4-carboxamide-1-beta-D-ribofuranosyl 5'-monophosphate synthetase (purine biosynthesis)	1.91689	1.7e-05	1.13389	0.004902	1.55428	0.000152
MA3690	J	arCOG01563	COG5257	Translation initiation factor 2, gamma subunit (eIF-2gamma; GTPase)	2.2289	1.2e-05	1.29831	0.002175	1.76662	0.000152
MA3691	J	arCOG04312	COG1412	rRNA-processing protein FCF1	2.63104	0	1.34899	0.002182	2.05398	6.9e-05
MA3692	K	arCOG00675	COG1095	DNA-directed RNA polymerase, subunit E'/Rpb7	2.45679	2.3e-05	1.3784	0.00216	1.91258	6.9e-05
MA3693	K	arCOG04077	COG2093	RNA polymerase subunit RPABC4/transcription elongation factor Spt4	2.30501	4.4e-05	1.26267	0.007837	1.78788	6.9e-05
MA3694	S	arCOG04076	COG1909	Uncharacterized protein, UPF0218 family	3.41065	5e-06	1.73922	0.000185	2.55172	0
MA3695	J	arCOG04182	COG2004	Ribosomal protein S24E	3.49791	2e-06	1.82423	8.3e-05	2.61442	0
MA3696	J	arCOG04183	COG1998	Ribosomal protein S27AE	3.59852	0	1.60205	2e-06	2.766	0
MA3706	F	arCOG04184	COG0127	Inosine/xanthosine triphosphate pyrophosphatase, all-alpha NTP-PPase family	2.15428	5e-06	1.34713	0.003069	1.68408	6.9e-05
MA3708	-	-	-	-	-1.27352	0	-0.713371	0.003738	-0.749078	0.002068
MA3711	S	arCOG00932	COG2108	Uncharacterized conserved protein related to pyruvate formate-lyase activating enzyme	0.762912	0.001996	0.728159	0.008542	0.711455	0.002026
MA3729	G	arCOG01111	COG0574	Phosphoenolpyruvate synthase/pyruvate phosphate dikinase	-1.36487	0	-0.739167	0.000232	-0.8265	0.00113
MA3731	H	arCOG00972	COG1056	Nicotinamide mononucleotide adenylyltransferase	3.81816	0	1.79001	0.000125	2.86446	0
MA3732	C	arCOG02653	COG1035	Coenzyme F420-reducing hydrogenase, beta subunit	4.09053	1e-05	1.86269	6.6e-05	3.00859	6.9e-05
MA3733	HR	arCOG02410	COG2141	Flavin-dependent oxidoreductase, luciferase family (includes alkanesulfonate monooxygenase SsuD and methylene tetrahydromethanopterin reductase)	5.2833	0	2.64683	0	3.88148	0
MA3738	-	-	-	-	3.80352	0	-0.704641	0.004483	2.94798	6.9e-05
MA3786	HC	arCOG02199	COG0543	NAD(P)H-flavin reductase	1.39035	0.00022	0.938358	0.009286	1.17986	0.000422
MA3787	ER	arCOG01292	COG0493	NADPH-dependent glutamate synthase beta chain or related oxidoreductase	2.07513	0.000289	1.38495	0.002103	1.62258	0.000152
MA3788	-	-	-	-	-1.31439	0	-0.792446	0.001597	-0.767178	0.005437
MA3789	C	arCOG00288	COG0778	Nitroreductase	0.806103	0.001564	0.7687	0.009046	0.741727	0.001857
MA3790	EH	arCOG04465	COG0059	Ketol-acid reductoisomerase	2.90738	1e-06	1.81619	3.4e-05	2.2118	6.9e-05
MA3791	E	arCOG00811	COG0440	Acetolactate synthase, small subunit	3.20334	0	2.13702	1e-06	2.40611	6.9e-05
MA3792	EH	arCOG01614	COG0028	Acetolactate synthase large subunit or other thiamine pyrophosphate-requiring enzyme	3.09069	0	1.59105	0.000232	2.38665	6.9e-05
MA3793	E	arCOG02093	COG0119	Isopropylmalate/homocitrate/citramalate synthases	3.39552	0	1.93672	5e-06	2.58205	6.9e-05
MA3849	EG	arCOG01519	COG1363	Putative aminopeptidase FrvX	1.59392	0	0.926897	0.001952	1.3369	0.000261
MA3850	O	arCOG01342	COG1382	Prefoldin, chaperonin cofactor	2.32372	8.7e-05	1.37959	0.002338	1.80261	6.9e-05
MA3851	F	arCOG01565	COG0618	nanoRNase/pAp phosphatase, hydrolyzes c-di-AMP and oligoRNAs	1.77368	1.1e-05	1.08839	0.004742	1.45293	0.000196
MA3856	S	arCOG04885	COG4020	Uncharacterized protein	1.07904	0	0.704003	0.001093	0.965668	0.000989
MA3857	S	arCOG02408	COG1432	Uncharacterized conserved protein, LabA/DUF88 family	1.53279	4e-06	1.03192	0.002654	1.27208	0.000196
MA3870	R	arCOG01595	COG2232	Predicted ATP-dependent carboligase, ATP-grasp superfamily	1.36563	5.1e-05	1.06792	0.001106	1.14928	0.000309
MA3873	O	arCOG00970	COG0638	20S proteasome, alpha and beta subunits	2.73806	4e-06	1.2042	0.007781	2.13774	6.9e-05
MA3876	D	arCOG14071	COG0206	Cell division GTPase FtsZ	1.96665	0.000203	1.18939	0.006734	1.57254	0.000152
MA3879	C	arCOG04949	COG3808	Na+ or H+-translocating membrane pyrophosphatase	3.45747	0	1.32284	0.002251	2.6684	6.9e-05
MA3884	D	arCOG02263	COG2450	Predicted archaeal cell division protein, SepF homolog, DUF552 family	1.88828	1e-05	1.21317	0.002139	1.52208	0.000152
MA3885	R	arCOG04265	COG1779	C4-type Zn-finger protein	2.20302	0	1.24819	0.000359	1.76281	0.000152
MA3886	J	arCOG00402	COG0442	Prolyl-tRNA synthetase	1.54082	8e-06	1.10211	0.000663	1.28235	0.000297
MA3887	H	arCOG04272	COG2038	NaMN:DMB phosphoribosyltransferase	1.97567	0	1.09422	0.000567	1.61336	0.000152
MA3907	EP	arCOG00750	COG1173	ABC-type dipeptide/oligopeptide/nickel transport system, permease component	-1.15044	0	-0.52464	0.004251	-0.677512	0.007013
MA3908	EP	arCOG05410	COG0444	ABC-type dipeptide/oligopeptide/nickel transport system, ATPase component	-1.31756	0	-0.647505	0.002346	-0.799034	0.006142
MA3915	H	arCOG01779	COG2226	Ubiquinone/menaquinone biosynthesis C-methylase UbiE	0.892772	3.7e-05	0.653357	0.008289	0.822038	0.001716
MA3967	O	arCOG00185	COG1123	ABC-type glutathione transport system ATPase component, contains duplicated ATPase domain	1.52441	0.000148	1.0977	0.002176	1.26766	0.000309
MA3969	I	arCOG01085	COG1646	Heptaprenylglyceryl phosphate synthase	2.96843	0	1.57595	0.000226	2.29765	6.9e-05
MA3970	J	arCOG04049	COG1552	Ribosomal protein L40E	3.16062	7e-06	1.56979	0.000864	2.36943	0
MA3978	R	arCOG04916	COG3393	Predicted acetyltransferase, GNAT family	1.6122	0.001576	1.18338	0.006918	1.2936	0.000196
MA3993	S	arCOG04904	COG4051	Uncharacterized protein	1.60695	1.9e-05	0.993738	0.00793	1.33477	0.000255
MA3995	S	arCOG04903	COG4050	Uncharacterized protein	2.11843	0	0.697276	0.006509	1.7325	0.000152
MA3996	S	arCOG04901	COG4029	Uncharacterized protein	1.82261	0	0.848913	0.007099	1.51239	0.000196
MA4004	L	arCOG04050	COG0258	5'-3' exonuclease	0.715247	0.000481	0.597067	0.005507	0.692048	0.002504
MA4012	F	arCOG02824	COG0138	AICAR transformylase/IMP cyclohydrolase PurH	2.40419	4e-06	1.20354	0.005087	1.90383	0.000152
MA4020	PR	arCOG00188	COG1122	Energy-coupling factor transporter ATP-binding protein EcfA2	1.04698	3e-05	0.933706	0.00044	0.918685	0.00092
MA4040	K	arCOG04060	COG1709	Predicted transcriptional regulator	2.14244	0	0.97382	0.001891	1.74464	0.000152
MA4041	I	arCOG01767	COG3425	3-hydroxy-3-methylglutaryl CoA synthase	2.99921	0	1.81288	5e-06	2.31389	6.9e-05
MA4042	I	arCOG01278	COG0183	Acetyl-CoA acetyltransferase	2.89581	0	1.77453	1.4e-05	2.2342	6.9e-05
MA4043	R	arCOG01289	COG1545	Uncharacterized OB-fold protein, contains Zn-ribbon domain	2.787	0	1.97267	0	2.14246	0
MA4044	TR	arCOG01723	COG1437	Adenylate cyclase class IV, CYTH domain (includes archaeal enzymes of unknown function)	2.32627	0	1.72689	1e-06	1.81751	6.9e-05
MA4048	J	arCOG00403	COG0172	Seryl-tRNA synthetase	2.1531	4e-06	1.45216	0.000232	1.70481	0.000152
MA4049	-	-	-	-	2.33761	0	1.34689	0.000268	1.85415	0.000152
MA4055	F	arCOG00641	COG0046	Phosphoribosylformylglycinamidine (FGAM) synthase, synthetase domain	2.08488	6e-06	1.34127	0.000612	1.66563	0.000152
MA4060	R	arCOG00023	COG2522	Predicted transcriptional regulator	2.82245	0	1.24197	0.007181	2.19749	0
MA4063	F	arCOG04421	COG0152	Phosphoribosylaminoimidazole-succinocarboxamide synthase	2.52845	0	1.41787	0.000146	1.99098	6.9e-05
MA4095	FR	arCOG00700	COG0402	Cytosine/adenosine deaminase or related metal-dependent hydrolase	1.61311	0.0003	1.01992	0.008983	1.33536	0.000297
MA4096	-	-	-	-	3.54275	5e-06	1.50417	0.001392	2.67993	6.9e-05
MA4102	E	arCOG00455	COG0345	Pyrroline-5-carboxylate reductase	1.44808	4e-06	0.954203	0.004332	1.21789	0.000261
MA4110	O	arCOG01341	COG1730	Prefoldin subunit 5	2.61422	1.1e-05	1.67609	0.000161	2.00312	6.9e-05
MA4111	J	arCOG04175	COG2157	Ribosomal protein L20A (L18A)	3.09138	1e-06	1.42591	0.002643	2.35653	0
MA4112	J	arCOG04176	COG1976	Translation initiation factor 6 (eIF-6)	3.48109	0	1.62572	0.000312	2.65483	0
MA4113	J	arCOG04473	COG2097	Ribosomal protein L31E	2.79559	1.1e-05	1.62929	0.000328	2.14079	6.9e-05
MA4114	J	arCOG04177	COG2167	Ribosomal protein L39E	3.10874	2e-06	1.34721	0.004665	2.38083	0
MA4115	J	arCOG00037	COG2117	Predicted subunit of tRNA(5-methylaminomethyl-2-thiouridylate) methyltransferase, contains the PP-loop ATPase domain	3.1265	1e-06	1.7166	0.000142	2.38791	6.9e-05
MA4116	R	arCOG05529	COG2118	DNA-binding TFAR19-related protein, PDSD5 family	2.93913	0.000284	1.48722	0.001678	2.20429	6.9e-05
MA4117	J	arCOG01344	COG2238	Ribosomal protein S19E (S16A)	4.06022	0	1.89307	3.1e-05	3.04747	0
MA4118	F	arCOG04387	COG0104	Adenylosuccinate synthase	2.0476	3e-06	1.2808	0.000707	1.64796	0.000152
MA4144	O	arCOG04448	COG1397	ADP-ribosylglycohydrolase	0.762304	0.000256	0.616672	0.007859	0.730359	0.002366
MA4145	R	arCOG00463	COG1833	Uri superfamily endonuclease	0.780948	0.001626	0.782196	0.006608	0.720741	0.004032
MA4150	H	arCOG01726	COG0142	Geranylgeranyl pyrophosphate synthase	1.74103	9e-06	1.11663	0.003315	1.42068	0.000152
MA4151	R	arCOG00941	COG0535	Radical SAM superfamily enzyme, MoaA/NifB/PqqE/SkfB family	1.6542	0	0.761562	0.005088	1.39405	0.000261
MA4175	C	arCOG04461	COG1229	Formylmethanofuran dehydrogenase subunit A	0.795513	0.009915	1.0472	0.000232	0.714506	0.002174
MA4176	C	arCOG00097	COG2218	Formylmethanofuran dehydrogenase subunit C	1.94889	3e-06	1.82828	2e-06	1.51359	0.000152
MA4177	C	arCOG02674	COG1153	Formylmethanofuran dehydrogenase subunit D	0.924322	5.2e-05	0.755642	0.005926	0.854398	0.002037
MA4190	S	arCOG04412	COG4004	Uncharacterized protein	1.35418	7e-06	0.869558	0.008289	1.15729	0.000358
MA4194	R	arCOG04073	COG1149	MinD superfamily P-loop ATPase, contains an inserted ferredoxin domain	6.69901	0	3.42073	0	4.91519	0
MA4195	R	arCOG00941	COG0535	Radical SAM superfamily enzyme, MoaA/NifB/PqqE/SkfB family	1.70776	0.000753	1.14703	0.008262	1.37979	0.000196
MA4196	H	arCOG02172	COG0720	6-pyruvoyl-tetrahydropterin synthase	0.960446	6.5e-05	1.16623	3.2e-05	0.824885	0.001716
MA4198	S	arCOG04875	COG2029	Uncharacterized protein	0.980963	0.00082	0.962776	0.003754	0.865119	0.001623
MA4214	T	arCOG04434	COG3476	Tryptophan-rich sensory protein (mitochondrial benzodiazepine receptor homolog)	-1.11954	0	-0.619569	0.004671	-0.635492	0.005474
MA4216	E	arCOG01909	COG0174	Glutamine synthetase	1.70559	0.000153	1.09954	0.006395	1.39174	0.000196
MA4217	E	arCOG00095	COG0067	Glutamate synthase domain 1	2.81094	2e-06	1.8393	2.7e-05	2.14157	6.9e-05
MA4218	E	arCOG04553	COG0069	Glutamate synthase domain 2	2.92218	4e-06	1.56967	0.000542	2.24942	6.9e-05
MA4219	E	arCOG00096	COG0070	Glutamate synthase domain 3	2.58257	1.3e-05	1.37145	0.002339	2.0247	6.9e-05
MA4220	C	arCOG02653	COG1035	Coenzyme F420-reducing hydrogenase, beta subunit	3.10812	8e-06	1.64679	0.000369	2.36302	6.9e-05
MA4240	S	arCOG02290	COG2043	Uncharacterized conserved protein, DUF169 family	2.27792	0.000107	1.19376	0.008924	1.79467	0.000123
MA4241	R	arCOG04073	COG1149	MinD superfamily P-loop ATPase, contains an inserted ferredoxin domain	3.56263	0	1.30128	0.001583	2.74321	6.9e-05
MA4242	R	arCOG04073	COG1149	MinD superfamily P-loop ATPase, contains an inserted ferredoxin domain	3.1991	2e-06	1.47372	0.001425	2.4493	6.9e-05
MA4243	O	arCOG02734	COG1433	Predicted Fe-Mo cluster-binding protein, NifX family	3.17455	0	1.49771	0.000295	2.46051	6.9e-05
MA4244	O	arCOG02734	COG1433	Predicted Fe-Mo cluster-binding protein, NifX family	3.62184	0	1.64317	0.000287	2.76192	0
MA4245	R	arCOG02239	COG1342	Predicted DNA-binding protein, UPF0251 family	2.90245	0	1.89617	0	2.23635	6.9e-05
MA4246	D	arCOG00585	COG0489	Chromosome partitioning ATPase, Mrp family, contains Fe-S cluster	3.12629	0	1.59245	0.00021	2.40636	6.9e-05
MA4251	EP	arCOG00750	COG1173	ABC-type dipeptide/oligopeptide/nickel transport system, permease component	-1.05341	0	-0.658299	0.004332	-0.572066	0.007604
MA4255	CO	arCOG04522	COG0785	Cytochrome c biogenesis protein CcdA	1.79669	0	0.873237	0.008977	1.49115	0.000196
MA4258	H	arCOG02247	COG2082	Precorrin isomerase	2.33257	0	1.5528	1.3e-05	1.84426	0.000123
MA4259	H	arCOG00647	COG1010	Precorrin-3B methylase	2.54343	0	1.74697	7e-06	1.97544	6.9e-05
MA4261	H	arCOG00645	COG2875	Precorrin-4 methylase	2.83841	0	1.86829	1e-06	2.19042	6.9e-05
MA4262	H	arCOG00648	COG2243	Precorrin-2 methylase	2.70449	0	1.94113	0	2.08434	6.9e-05
MA4265	CE	arCOG01163	COG0473	Isocitrate/isopropylmalate dehydrogenase	2.60862	5e-06	1.71792	8.3e-05	1.99769	0.000123
MA4266	R	arCOG00893	COG1831	Predicted metal-dependent hydrolase, urease superfamily	1.61059	0	0.975076	0.001931	1.34124	0.000196
MA4267	J	arCOG01863	COG1813	Archaeal ribosome-binding protein aMBF1, putative translation factor, contains Zn-ribbon and HTH domains	1.88425	0.000237	1.41838	0.000948	1.47815	0.000152
MA4272	U	arCOG02204	COG2443	Preprotein translocase subunit Sss1	3.88025	0	1.70429	1e-06	2.9601	0
MA4273	K	arCOG01920	COG0250	Transcription antitermination factor NusG	3.30567	0	1.5484	0.000211	2.54258	0
MA4274	J	arCOG04372	COG0080	Ribosomal protein L11	3.38263	0	1.60041	0.000323	2.5815	6.9e-05
MA4275	J	arCOG04289	COG0081	Ribosomal protein L1	3.83765	0	1.78847	0.000113	2.87886	0
MA4276	J	arCOG04288	COG0244	Ribosomal protein L10	3.57439	3e-06	1.92876	2.6e-05	2.67001	6.9e-05
MA4277	J	arCOG04287	COG2058	Ribosomal protein L12E/L44/L45/RPP1/RPP2	2.89293	0.000225	1.59272	0.000714	2.15694	0.000123
MA4281	-	-	-	-	0.845983	0.005818	0.988865	0.004332	0.740301	0.001778
MA4329	H	arCOG02741	COG0422	Thiamine biosynthesis protein ThiC	3.87117	0	2.26661	0	2.89147	6.9e-05
MA4330	M	arCOG07240	COG0463	Glycosyltransferase involved in cell wall bisynthesis	1.34732	0.000171	1.03864	0.003238	1.12907	0.000309
MA4339	E	arCOG04546	COG1246	N-acetylglutamate synthase or related acetyltransferase, GNAT family	2.49486	0	1.26522	0.00441	1.96384	6.9e-05
MA4346	KT	arCOG03455	COG1983	Phage shock protein PspC (stress-responsive transcriptional regulator)	1.2791	3e-06	1.08445	0.000308	1.08106	0.000398
MA4349	EH	arCOG02297	COG0115	Branched-chain amino acid aminotransferase/4-amino-4-deoxychorismate lyase	1.78331	3e-06	1.07154	0.003279	1.46032	0.000196
MA4350	H	arCOG00217	COG0303	Molybdopterin biosynthesis enzyme	1.59008	2e-06	0.875118	0.006649	1.33623	0.000297
MA4351	J	arCOG00358	COG1163	Ribosome-interacting GTPase 1	1.77604	1e-06	1.17016	0.000651	1.45418	0.000196
MA4376	T	arCOG02386	COG2204	DNA-binding transcriptional response regulator, NtrC family, contains REC, AAA-type ATPase, and a Fis-type DNA-binding domains	1.61663	2e-06	1.32251	0.000185	1.30706	0.000152
MA4379	H	arCOG03325	COG0407	Uroporphyrinogen-III decarboxylase	5.56445	0	2.441	0	4.07537	0
MA4380	S	arCOG02036	COG3894	Uncharacterized 2Fe-2 and 4Fe-4S clusters-containing protein, contains DUF4445 domain	1.86203	1.2e-05	1.38474	0.000164	1.4942	0.000152
MA4382	R	arCOG01234	COG0523	GTPase, G3E family	1.40402	9e-06	0.843664	0.003467	1.19623	0.000484
MA4401	J	arCOG00357	COG0012	Ribosome-binding ATPase YchF, GTP1/OBG family	1.27226	1e-06	0.946174	0.000149	1.09378	0.000547
MA4403	L	arCOG00439	COG1241	DNA replicative helicase MCM subunit Mcm2, Cdc46/Mcm family	1.69679	0	1.16071	0.000891	1.38819	0.000152
MA4404	K	arCOG02710	COG1693	Repressor of nif and glnA expression	1.55099	3.3e-05	0.997787	0.004916	1.29552	0.000297
MA4406	O	arCOG04236	COG0396	Fe-S cluster assembly ATPase SufC	1.42101	0.000238	1.04184	0.005153	1.18473	0.000297
MA4413	O	arCOG05154	COG0459	Chaperonin GroEL (HSP60 family)	3.97509	0	2.16368	1e-06	2.96245	6.9e-05
MA4414	S	arCOG04420	COG1935	Uncharacterized protein	1.97565	0	0.934582	0.000926	1.61809	0.000152
MA4415	R	arCOG00347	COG1938	Predicted ATP-dependent carboligase, ATP-grasp superfamily	2.13471	0	0.952567	0.008119	1.73313	0.000152
MA4419	J	arCOG00989	COG0343	Queuine/archaeosine tRNA-ribosyltransferase	1.26057	0.000365	1.01734	0.001588	1.07578	0.000588
MA4428	S	arCOG01162	COG1340	Uncharacterized coiled-coil protein, contains DUF342 domain	2.39936	0.000716	1.45787	0.001858	1.83573	0.000152
MA4429	E	arCOG05228	COG0560	Phosphoserine phosphatase	2.81144	0	1.36718	0.001164	2.19246	6.9e-05
MA4430	C	arCOG04382	COG1927	F420-dependent methylenetetrahydromethanopterin dehydrogenase	5.72154	0	2.78199	0	4.21833	0
MA4436	S	arCOG04482	COG1891	Uncharacterized protein, UPF0264 family	2.63775	0	1.45121	0.000129	2.07484	6.9e-05
MA4442	-	-	-	-	0.96018	0.003753	0.846729	0.00491	0.864011	0.001158
MA4457	M	arCOG00253	COG1004	UDP-glucose 6-dehydrogenase	1.33489	7.6e-05	0.919446	0.004206	1.13603	0.000484
MA4459	M	arCOG00665	COG1210	UTP-glucose-1-phosphate uridylyltransferase	1.77634	0	1.21302	0.000234	1.45665	0.000196
MA4473	EM	arCOG04172	COG0329	Dihydrodipicolinate synthase/N-acetylneuraminate lyase	2.74659	1.3e-05	1.50728	0.000909	2.11538	6.9e-05
MA4474	E	arCOG04393	COG0289	Dihydrodipicolinate reductase	2.4642	7.6e-05	1.48653	0.001117	1.8996	0.000123
MA4508	-	-	-	-	0.968913	7.4e-05	0.836627	0.002399	0.85883	0.001826
MA4513	R	arCOG01360	COG1244	Uncharacterized Fe-S cluster-containing protein. MiaB family	1.46747	1e-06	0.817646	0.008074	1.25006	0.000398
MA4517	H	arCOG04301	COG1469	GTP cyclohydrolase FolE2	2.4092	3e-06	1.53974	0.00021	1.88632	0.000152
MA4519	S	arCOG04866	COG4065	Uncharacterized protein	1.1558	0.002469	1.01441	0.003338	0.986431	0.000754
MA4524	J	arCOG01718	COG0064	Asp-tRNAAsn/Glu-tRNAGln amidotransferase B subunit	1.54178	0.000597	1.11868	0.005374	1.2673	0.000297
MA4574	O	arCOG01841	COG0071	Molecular chaperone IbpA, HSP20 family	2.14333	4e-06	1.11512	0.006169	1.71794	0.000152
MA4576	K	arCOG01684	COG1777	Predicted transcriptional regulator	2.22633	0	1.11499	0.001853	1.78933	0.000152
MA4587	U	arCOG01228	COG0541	Signal recognition particle GTPase	1.52661	9.1e-05	0.997802	0.00524	1.28005	0.000309
MA4590	F	arCOG00087	COG0518	GMP synthase - Glutamine amidotransferase domain	1.74779	0	1.33543	3.1e-05	1.42417	0.000152
MA4591	G	arCOG04044	COG1830	Fructose-bisphosphate aldolase class Ia, DhnA family	2.11474	1.5e-05	1.67629	3.4e-05	1.64604	0.000152
MA4592	E	arCOG04353	COG1465	3-dehydroquinate synthase, class II	2.11614	4.2e-05	1.49457	0.00047	1.66446	0.000152
MA4593	E	arCOG02097	COG0710	3-dehydroquinate dehydratase	2.46925	0	1.54105	2.7e-05	1.94031	6.9e-05
MA4594	E	arCOG01033	COG0169	Shikimate 5-dehydrogenase	1.76668	3.1e-05	1.18795	0.006429	1.43292	0.000196
MA4595	E	arCOG00256	COG0287	Prephenate dehydrogenase	0.77482	0.005047	0.802177	0.005275	0.721502	0.002174
MA4607	G	arCOG01087	COG0149	Triosephosphate isomerase	2.07095	1.2e-05	1.22711	0.007576	1.6327	0.000123
MA4608	C	arCOG00104	COG1795	Formaldehyde-activating enzyme nesessary for methanogenesis	2.67816	1e-06	1.45569	0.000828	2.08686	6.9e-05
MA4616	N	arCOG00891	COG0084	Tat protein secretion system quality control protein TatD (DNase activity)	1.42793	1e-06	1.0379	0.000966	1.20314	0.000297
MA4632	R	arCOG00995	COG1549	Predicted RNA-binding protein, contains uracil-DNA-glycosylase-like and PUA domains	1.03762	0.000666	0.835478	0.001954	0.921848	0.001037
MA4633	J	arCOG00833	COG0456	Ribosomal protein S18 acetylase RimI and related acetyltransferases	1.0881	0	0.620647	0.004399	0.974359	0.00098
MA4635	L	arCOG04281	COG0358	DNA primase (bacterial type)	1.44775	0.001955	1.10212	0.00718	1.18858	0.000297
MA4642	S	arCOG03208	COG4744	Uncharacterized protein	-1.36331	0	-0.760922	0.004332	-0.810275	0.00133
MA4649	K	arCOG00610	COG2524	Predicted transcriptional regulator, contains C-terminal CBS domains	2.11665	1.8e-05	1.35618	0.001155	1.67352	0.000152
MA4650	T	-	COG3448	CBS-domain-containing membrane protein	2.68633	1.5e-05	1.19117	0.009727	2.10564	0.000123
MA4651	K	arCOG00610	COG2524	Predicted transcriptional regulator, contains C-terminal CBS domains	1.98792	0.001133	1.30088	0.004728	1.5633	0.000186
MA4654	J	arCOG01564	COG3276	Selenocysteine-specific translation elongation factor	1.19116	0.000207	0.894202	0.006181	1.03086	0.000676
MA4659	R	arCOG01043	COG1931	Predicted RNA binding protein with dsRBD fold, UPF0201 family	1.56067	0	1.08518	0.0001	1.29909	0.000226
MA4660	H	arCOG01045	COG0237	Dephospho-CoA kinase	0.896194	0.000869	0.835447	0.006825	0.80849	0.001514
MA4671	T	arCOG02386	COG2204	DNA-binding transcriptional response regulator, NtrC family, contains REC, AAA-type ATPase, and a Fis-type DNA-binding domains	-1.15347	0	-0.563045	0.008952	-0.678774	0.002376
MA4672	K	arCOG04341	COG1996	DNA-directed RNA polymerase, subunit RPC12/RpoP, contains C4-type Zn-finger	4.399	0	1.27799	0.007609	3.30876	0
MAt4689	-	-	-	-	2.97605	0	1.41406	0.002709	2.27596	6.9e-05
MAt4690	-	-	-	-	4.97419	0	1.60084	0.000369	3.73305	0
MAt4700	-	-	-	-	5.23293	0	1.30627	0.003754	3.9175	0
MAt4715	-	-	-	-	5.41607	0	1.31593	0.005875	4.02533	0
MAt4735	-	-	-	-	1.2836	0.000283	0.838926	0.007833	1.10571	0.005298

## Sheet: edgeR
Gene Locus	Log2FC MeOH/Ace	P-value	Gene Locus	Log2FC MeOH/TMA	P-value	Gene Locus	Log2FC TMA/Ace	P-value		Key
MA2536	-2.93379	9.98699e-22	MA0527	-7.89375	1.13678e-24	MA2536	-3.20064	4.36183e-21		p-val < 0.0001
MA1616	-7.05801	2.57601e-20	MA0529	-7.51148	4.34911e-24	MA0146	5.23007	6.93289e-18		p-val < 0.001
MA1617	-7.36879	3.73851e-19	MA0528	-7.62153	7.34716e-24	MA0532	7.40465	6.39422e-17		p-val < 0.005
MA4008	-7.22561	3.52011e-17	MA0532	-6.9781	3.05438e-22	MA0529	7.26868	2.73317e-16		p-val < 0.01
MA2925	-5.52429	8.10493e-17	MA0859	-6.36923	1.34604e-19	MA0528	7.28111	7.01011e-16
MA4634	-6.69017	1.46676e-16	MA0144	-6.24175	1.23099e-18	MA0527	7.25796	1.2016e-15
MA3606	-4.38591	2.87617e-16	MA0531	-6.44637	2.73024e-18	MA0835	3.59516	2.13976e-15
MA1568	-4.92019	3.83594e-16	MA0145	-6.2895	3.0705e-18	MA4194	5.68165	3.08673e-15
MA0887	-5.27418	5.10927e-16	MA0530	-6.10059	1.0703e-17	MA0531	7.22442	5.35251e-15
MA1615	-4.97912	5.70302e-15	MA4384	-6.50455	5.42902e-16	MA3130	4.53241	7.4324e-15
MA1432	-3.86114	2.0305e-14	MA0146	-3.80036	1.6273e-15	MA0859	6.59098	1.44412e-14
MA1690	-2.06	3.02038e-14	MA0143	-3.79255	2.74683e-13	MA1690	-2.2374	4.35753e-14
MA1012	-3.31596	3.89113e-14	MA4386	-3.99558	3.6039e-12	MA0530	6.6065	5.53602e-14
MA1364	-4.65772	5.32034e-14	MA4388	-6.61778	6.23615e-12	MA0833	3.643	7.03593e-14
MA3864	-3.47911	5.61434e-14	MA0858	-4.20085	6.69382e-12	MA4008	-7.16583	8.7251e-14
MA3408	-4.11119	8.45754e-14	MA1465	-6.37387	2.18684e-11	MA1616	-5.99778	2.37141e-13
MA3860	-3.77732	1.28134e-13	MA0785	-6.29721	7.85811e-11	MA4379	4.31446	5.42284e-13
MA2985	-3.73326	1.36704e-13	MA0857	-3.42255	8.80237e-11	MA2925	-5.27276	6.11835e-13
MA0247	-4.76933	1.71365e-13	MA1349	-4.77237	1.27463e-10	MA1617	-6.37193	6.54898e-13
MA0964	-2.54674	2.19875e-13	MA4385	-4.44194	1.96048e-10	MA1500	3.66494	8.38395e-13
MA3862	-3.90484	2.38521e-13	MA4387	-5.19698	7.29836e-10	MA0832	3.44405	1.25753e-12
MA2984	-3.52234	3.60795e-13	MA0141	-2.73949	1.79173e-09	MA1507	4.23115	1.2855e-12
MA2923	-3.46609	3.76873e-13	MA1453	-4.31961	2.58493e-09	MA0304	2.98644	2.67692e-12
MA2267	-2.39718	9.79249e-13	MA3738	-4.0095	4.15502e-09	MA4217	3.49047	3.14534e-12
MA3607	-4.62448	1.39918e-12	MA0308	-1.97638	5.28441e-09	MA3589	2.92396	5.78683e-12
MA3865	-3.54464	1.58171e-12	MA2988	-2.31358	5.74544e-09	MA4384	6.62981	1.07278e-11
MA3302	-5.3661	1.98334e-12	MA1619	-4.40731	1.16677e-08	MA0834	3.43634	3.03625e-11
MA2435	-2.34856	2.66903e-12	MA1445	-3.3518	1.54812e-08	MA4218	3.73757	3.97106e-11
MA1574	-3.58828	3.05754e-12	MA2964	-2.35256	1.98113e-08	MA4671	-3.66285	4.58861e-11
MA3863	-3.32564	5.27164e-12	MA1419	-1.70937	2.37404e-08	MA3382	3.65325	5.74106e-11
MA3861	-3.73377	6.06272e-12	MA0028	-4.3078	3.10557e-08	MA1143	2.36996	7.091e-11
MA0215	-4.33487	6.4854e-12	MA2986	-1.76635	3.10767e-08	MA1568	-4.22174	9.73765e-11
MA3152	-4.07048	6.74268e-12	MA0154	-2.24669	3.17523e-08	MA1501	3.86596	9.81784e-11
MA2441	-3.14653	7.03711e-12	MA0849	-2.23756	3.56673e-08	MA4220	3.75055	9.94025e-11
MA0133	-3.68707	7.22656e-12	MA0237	-2.98541	1.10269e-07	MA3733	3.75994	1.15874e-10
MA1431	-3.14553	7.52031e-12	MA3696	-2.37415	1.47911e-07	MA1488	2.32195	2.14888e-10
MA1011	-3.39145	7.78761e-12	MA4044	-1.505	1.5973e-07	MA4634	-5.45724	2.24697e-10
MA3246	-3.45241	1.00059e-11	MA2989	-2.29293	2.24821e-07	MA0305	2.66198	2.47522e-10
MA4568	-2.52187	1.04638e-11	MA3417	-2.62972	2.43724e-07	MA4044	2.12976	2.52939e-10
MA0134	-2.86316	2.13238e-11	MA4389	-2.6251	2.48982e-07	MA0143	3.89875	2.97213e-10
MA4567	-2.06576	2.62608e-11	MA0663	-2.19195	3.31261e-07	MA1503	3.38578	2.98087e-10
MA1940	-2.70425	3.12835e-11	MA1499	-2.55589	3.48918e-07	MA2257	2.7745	3.0798e-10
MA3284	-3.01279	3.40646e-11	MA0305	-1.78128	4.13701e-07	MA2267	-2.29659	3.40592e-10
MA3130	3.62053	3.68541e-11	MA3735	-2.77582	7.2712e-07	MA2866	-2.35296	4.08205e-10
MA1735	-3.15909	3.75291e-11	MA3141	-2.93246	8.21129e-07	MA3916	2.8658	4.47732e-10
MA1654	-2.21112	5.10227e-11	MA1504	-2.33284	8.4849e-07	MA4386	4.3343	4.47825e-10
MA2299	-3.53079	5.40275e-11	MA0309	-1.87446	8.69863e-07	MA3522	1.83482	4.5639e-10
MA4200	-3.47547	8.8065e-11	MA0304	-1.72621	9.05604e-07	MA0858	4.63407	5.01218e-10
MA3482	-3.03563	1.35556e-10	MA1143	-1.50666	9.07488e-07	MA3368	-3.41162	5.28245e-10
MA3076	-2.59746	1.48578e-10	MA4041	-1.8706	9.22395e-07	MA1502	3.44156	6.88091e-10
MA1013	-2.98635	1.50771e-10	MA2879	-1.83022	1.04079e-06	MA1504	3.61482	6.92653e-10
MA1799	-2.60952	1.53349e-10	MA1443	-2.3961	1.13381e-06	MA0857	3.93746	7.49519e-10
MA3972	-3.11111	1.67319e-10	MA2561	-2.30676	1.18099e-06	MA0794	-2.65997	7.79508e-10
MA4569	-2.43797	2.46252e-10	MA1501	-2.3116	1.24575e-06	MA4219	3.43437	8.09428e-10
MA3420	-2.54593	2.6001e-10	MA1780	-2.28529	1.70213e-06	MA3731	3.23403	9.70083e-10
MA4565	-3.59735	2.75461e-10	MAt4700	-3.13852	1.77675e-06	MA1364	-4.09928	1.06761e-09
MA1711	-2.9923	3.32776e-10	MA4329	-2.20099	1.81221e-06	MA3706	2.29863	1.16114e-09
MA1998	-3.56303	3.82452e-10	MA2990	-1.78279	1.8471e-06	MA0307	2.79587	1.17605e-09
MA2866	-2.14582	4.15703e-10	MA0307	-1.82016	1.90964e-06	MA4413	3.1516	1.37344e-09
MA4268	-3.55783	5.80156e-10	MA0936	-1.41057	1.93753e-06	MA2441	-3.04496	1.43459e-09
MA0985	-3.06644	6.16524e-10	MA2934	-2.55135	1.96366e-06	MA0144	4.7604	2.09979e-09
MA3113	-3.09079	6.26536e-10	MA1502	-2.15302	1.98486e-06	MA0306	2.56523	2.28775e-09
MA0794	-2.40025	9.58368e-10	MA1505	-2.18536	2.14811e-06	MA2013	-2.67637	2.4329e-09
MA1303	-4.30359	9.77347e-10	MA3734	-2.36878	2.19824e-06	MA3550	-2.53955	2.43419e-09
MA1794	-2.65703	1.23478e-09	MA4594	-1.52724	2.2256e-06	MA0145	4.84175	2.48518e-09
MA0685	-3.56907	1.35621e-09	MA0017	-2.38815	2.3501e-06	MA3482	-3.10507	2.60805e-09
MA1658	-2.47471	1.69156e-09	MA2430	-1.26161	2.43014e-06	MA4388	7.06321	2.91826e-09
MA3611	-1.57193	1.70218e-09	MA2935	-2.23424	2.475e-06	MA1431	-2.98109	2.98207e-09
MA0832	2.75787	1.87899e-09	MA2715	-2.6179	2.51384e-06	MA1506	3.71471	3.12777e-09
MA2560	-3.64094	1.95862e-09	MA2717	-2.16219	2.64509e-06	MA1619	5.88612	3.17449e-09
MA4572	-2.37996	2.15477e-09	MA3742	-1.62869	3.0764e-06	MA0433	2.10374	3.28262e-09
MA0539	-3.36927	2.2297e-09	MA0661	-1.71531	3.2418e-06	MA1505	3.32818	3.77526e-09
MA4194	3.87409	2.28929e-09	MA0059	-2.49655	3.48599e-06	MA1432	-3.19743	4.06971e-09
MA3368	-2.92899	2.32168e-09	MA1500	-1.89293	3.68888e-06	MA2988	2.75661	4.91833e-09
MA1552	-3.09209	2.33462e-09	MA1506	-2.33089	3.75161e-06	MA2992	2.39877	4.92344e-09
MA0477	-3.33572	2.35444e-09	MA0155	-1.65383	3.7547e-06	MA0308	2.31531	5.38125e-09
MA0536	-3.5572	2.87019e-09	MA4593	-1.61412	3.81486e-06	MA4380	2.12328	5.40557e-09
MA1593	-2.19564	3.18411e-09	MA1488	-1.42692	3.83337e-06	MA2438	-2.29993	5.65674e-09
MA1097	-3.47154	3.69549e-09	MA1142	-1.71145	3.84443e-06	MA4387	6.17408	6.52569e-09
MA1426	-1.90969	3.85015e-09	MA4336	-2.29814	3.94828e-06	MA2914	2.31477	6.5746e-09
MA3252	-2.59128	4.26297e-09	MA1683	-1.2665	4.0766e-06	MA2976	-1.92571	7.05413e-09
MA2410	-1.94319	4.51783e-09	MA4152	-2.32669	4.10356e-06	MA1615	-3.91974	7.39033e-09
MA2964	-2.52551	4.64025e-09	MA0583	-1.39659	4.21749e-06	MA3696	3.15201	7.62096e-09
MA3679	-2.5959	4.661e-09	MA4176	-1.58652	4.26221e-06	MA0372	1.98895	7.682e-09
MA4610	-3.16808	5.25503e-09	MA0382	-1.40478	4.45067e-06	MA4329	3.2382	8.30203e-09
MA0658	-2.42554	5.3226e-09	MA3028	-2.60156	4.76351e-06	MA2984	-3.00298	1.00336e-08
MA4671	-2.86153	5.41e-09	MA2987	-2.17082	5.10693e-06	MAt4689	2.72499	1.06013e-08
MA0807	-2.61831	6.54934e-09	MA0306	-1.63757	5.25788e-06	MA1309	-2.50111	1.0838e-08
MA3075	-2.36667	6.63294e-09	MA0825	-2.52444	5.55121e-06	MA3302	-4.72845	1.13675e-08
MA4665	-2.53092	6.78607e-09	MA0153	-1.92875	6.4023e-06	MA2986	2.12608	1.15512e-08
MA1659	-2.29124	7.35635e-09	MA4040	-1.5394	6.42692e-06	MA1574	-3.18761	1.20402e-08
MA2814	-2.65279	7.43535e-09	MA1050	-2.15821	6.52126e-06	MA3246	-3.14951	1.24437e-08
MA0783	-2.55553	7.75238e-09	MA4262	-1.41586	6.8732e-06	MA2399	-2.29362	1.24831e-08
MA1367	-2.91488	8.08877e-09	MA0113	-1.25558	7.31086e-06	MA1426	-1.99113	1.66937e-08
MA2440	-2.18629	8.2177e-09	MA4472	-2.39456	8.95829e-06	MA0026	2.69478	1.78003e-08
MA2982	-1.65097	9.08611e-09	MA4258	-1.54102	9.32736e-06	MA0985	-3.06174	1.98583e-08
MA2320	-2.21566	9.26963e-09	MA2714	-1.96703	9.8019e-06	MA2435	-2.03695	2.01328e-08
MA1339	-1.94032	9.95904e-09	MA4272	-2.57025	9.84834e-06	MA0086	3.16748	2.04803e-08
MA3419	-2.13283	1.05996e-08	MA2144	-1.56821	1.00026e-05	MA3439	2.22593	2.1736e-08
MA0972	-2.96658	1.08518e-08	MA4546	-2.48682	1.01024e-05	MA0463	2.81576	2.31298e-08
MA1674	-2.18159	1.09916e-08	MA0662	-1.76135	1.0438e-05	MA1475	1.93241	2.35093e-08
MA1309	-2.26778	1.20286e-08	MA1507	-2.04231	1.07586e-05	MA0819	1.74565	2.47031e-08
MA3726	-2.17403	1.20945e-08	MA1523	-2.07621	1.09164e-05	MA0792	-2.14584	2.48792e-08
MA4399	-2.35955	1.26669e-08	MA4259	-1.58867	1.11943e-05	MA2439	-2.40738	2.54305e-08
MA2877	-2.504	1.36897e-08	MA1081	-2.01078	1.1359e-05	MA1349	4.99991	2.74013e-08
MA2399	-2.08351	1.46585e-08	MA1818	-1.58319	1.15998e-05	MA0105	2.0924	2.92079e-08
MA0962	-2.28245	1.47431e-08	MA3589	-1.53154	1.16904e-05	MA2831	-1.6343	3.15836e-08
MA4379	3.13302	1.47804e-08	MA3731	-1.88922	1.17038e-05	MA0154	2.65909	3.16361e-08
MA2861	-3.79823	1.72578e-08	MA1016	-1.76051	1.25139e-05	MA4385	4.66744	3.17455e-08
MA0833	2.53926	1.76871e-08	MA2615	-1.60556	1.2727e-05	MA2440	-2.29376	3.20565e-08
MA2427	-2.74016	1.81203e-08	MA4458	-2.76288	1.33714e-05	MA2256	-2.77743	3.58146e-08
MA2059	-3.4074	1.96319e-08	MAt4698	-2.18161	1.34996e-05	MAt4704	3.98034	3.82035e-08
MA0808	-2.28682	1.99369e-08	MA3931	-1.20737	1.35739e-05	MA1142	2.40387	4.2503e-08
MA2439	-2.208	2.07317e-08	MA4470	-1.55192	1.38852e-05	MA1499	3.30279	5.44181e-08
MA2013	-2.27044	2.16224e-08	MA1139	-1.06866	1.42659e-05	MA2923	-2.75845	7.3034e-08
MA4058	-3.98026	2.16444e-08	MA0269	-2.34491	1.4652e-05	MA2454	-1.97349	7.56556e-08
MA0809	-1.99289	2.38167e-08	MA3250	-1.19935	1.53085e-05	MA2215	-1.77099	8.28257e-08
MA0806	-2.10251	2.52511e-08	MA2914	-1.45549	1.569e-05	MA0957	-2.27451	8.33847e-08
MA2220	-1.8775	2.57464e-08	MA1822	-1.48505	1.58295e-05	MA4354	-1.85992	8.38896e-08
MA3680	-1.78145	2.9927e-08	MA0942	-1.40804	1.58564e-05	MA3408	-3.14076	8.63008e-08
MA2292	-2.23712	3.01342e-08	MA1491	-1.40446	1.61079e-05	MA1521	2.98496	8.92265e-08
MA1338	-3.42863	3.02522e-08	MA0848	-1.66646	1.61091e-05	MA1654	-1.94632	9.00851e-08
MA0835	2.2955	3.31932e-08	MA2991	-1.85745	1.71355e-05	MA0247	-3.6668	9.33598e-08
MA2975	-1.9609	3.45633e-08	MA0105	-1.38004	1.75608e-05	MA1496	3.31002	9.50367e-08
MA3888	-3.18753	3.59844e-08	MA1494	-2.49938	1.78497e-05	MA4262	1.95978	9.55309e-08
MA3169	-1.88612	3.62046e-08	MA0077	-1.40568	1.81002e-05	MA1498	2.97979	9.73242e-08
MA2456	-2.49793	3.6421e-08	MA3733	-1.98802	1.84203e-05	MA2989	2.80214	1.06922e-07
MA2134	-2.14208	3.96074e-08	MA4592	-1.51198	1.85011e-05	MA0575	1.33744	1.08652e-07
MA3556	-2.806	4.06348e-08	MA0478	-3.20455	1.85385e-05	MA1477	3.07968	1.12619e-07
MA2438	-1.96585	4.56891e-08	MA2716	-1.98324	1.87044e-05	MA0887	-3.56694	1.16752e-07
MA3739	-2.15938	4.67776e-08	MA1014	-1.67291	1.88651e-05	MA1139	1.49985	1.18283e-07
MA4099	-3.87528	4.88462e-08	MA0152	-1.71489	1.91372e-05	MA1491	2.01738	1.19008e-07
MA4158	-2.76002	4.94428e-08	MA0630	-1.77879	1.94986e-05	MA2702	2.91389	1.20487e-07
MA2454	-1.83194	5.42333e-08	MA3628	-1.06288	1.98819e-05	MA1490	2.13632	1.21519e-07
MA3167	-1.87621	5.53419e-08	MA1075	-2.09055	2.03186e-05	MA4176	2.1406	1.22749e-07
MA3610	-1.57062	6.19406e-08	MA4043	-1.5065	2.04234e-05	MA3341	-2.07409	1.27072e-07
MA1366	-2.46104	7.03346e-08	MA4192	-2.17626	2.04675e-05	MA2052	-1.88775	1.29514e-07
MA0665	-2.4	7.21988e-08	MA3740	-1.23242	2.08769e-05	MA4610	-3.14379	1.42056e-07
MA1554	-2.83863	8.32917e-08	MA1266	-2.12737	2.13541e-05	MA4465	-1.90568	1.45847e-07
MA3133	-1.96678	9.24807e-08	MA0672	-2.204	2.14099e-05	MA2971	1.71994	1.50172e-07
MA4547	-3.09273	9.38869e-08	MA0274	-2.43135	2.21654e-05	MA4339	2.05981	1.52678e-07
MA0710	-2.16815	9.55397e-08	MA3198	-1.54939	2.2242e-05	MA0964	-1.94923	1.70453e-07
MA3112	-2.24659	9.57109e-08	MA2997	-3.08986	2.24099e-05	MA4049	2.48242	1.71157e-07
MA2527	-2.47542	1.03155e-07	MA3879	-2.33497	2.24439e-05	MA1279	1.63218	1.75099e-07
MA1238	-3.14716	1.06582e-07	MA1015	-1.70125	2.26882e-05	MA3917	2.17073	1.7555e-07
MA3213	-2.89141	1.11049e-07	MA0275	-2.24789	2.27711e-05	MA4266	1.59988	1.85728e-07
MA3003	-2.65027	1.34046e-07	MA0273	-2.21739	2.34425e-05	MA1494	3.76507	2.00838e-07
MA1989	-2.12495	1.41893e-07	MA4001	-1.85484	2.35306e-05	MA1433	-1.71828	2.0115e-07
MA4153	-2.67472	1.44043e-07	MA0665	-1.80723	2.49807e-05	MA4616	1.48796	2.10488e-07
MA1189	-2.3456	1.46366e-07	MA2113	-1.16708	2.54827e-05	MA3732	3.08162	2.13857e-07
MA4566	-2.63953	1.50243e-07	MA3636	-1.32312	2.56552e-05	MA2985	-2.78473	2.19258e-07
MA2055	-1.61211	1.55099e-07	MA2909	-1.91237	2.58398e-05	MA2975	-1.99655	2.43871e-07
MA2976	-1.5996	1.57359e-07	MA1096	-1.89479	2.62701e-05	MA4028	-1.75988	2.51588e-07
MA0963	-2.193	1.60876e-07	MA0272	-1.95659	2.71004e-05	MA2339	-2.54344	2.54386e-07
MA4550	-3.28269	1.64812e-07	MA0276	-2.21285	2.73024e-05	MA1735	-2.6594	2.5855e-07
MA3649	-2.35043	1.73073e-07	MA1316	-2.28647	2.90946e-05	MA3725	-2.01211	2.6157e-07
MA2719	-1.9231	1.83474e-07	MA4049	-1.66664	2.95393e-05	MA1184	1.40406	2.66926e-07
MA4103	-2.7885	2.00284e-07	MA1260	-1.75151	3.10341e-05	MA0793	-1.72311	2.68439e-07
MA2815	-2.02777	2.03496e-07	MA0721	-1.83688	3.14399e-05	MA3726	-2.13631	2.69672e-07
MA4431	-2.72457	2.11478e-07	MA0938	-1.02778	3.18174e-05	MA2437	-1.83973	2.7256e-07
MA3743	-2.06755	2.49844e-07	MA3985	-1.81989	3.19116e-05	MA1473	1.73031	2.78226e-07
MA2339	-2.30736	2.63918e-07	MA2888	-1.23651	3.53036e-05	MA3152	-3.25931	2.96438e-07
MA0965	-1.56766	2.64646e-07	MA1492	-1.43689	3.58393e-05	MA3525	1.59252	3.00356e-07
MA2295	-1.93562	2.67819e-07	MAt4715	-2.94715	3.66922e-05	MA3263	1.84128	3.12853e-07
MA2132	-2.16992	2.83848e-07	MA0026	-1.63819	3.86888e-05	MA0542	-1.37383	3.1901e-07
MA4028	-1.61053	2.99914e-07	MA2851	-1.45351	3.94405e-05	MA1050	2.94302	3.26019e-07
MA2868	-1.82492	3.26875e-07	MA1490	-1.41121	3.9467e-05	MA1782	1.96456	3.70113e-07
MA4549	-3.25291	3.26965e-07	MA1261	-1.62193	4.02998e-05	MA0942	1.93085	3.84548e-07
MA2388	-2.74251	3.31256e-07	MA4042	-1.63186	4.11507e-05	MA2728	1.75308	3.85478e-07
MA1655	-1.63301	3.31459e-07	MA1078	-1.93987	4.22018e-05	MA0309	2.2673	3.96954e-07
MA3344	-2.09865	3.32188e-07	MA3969	-1.78848	4.27695e-05	MA1974	1.82275	3.99631e-07
MA0661	-1.93457	3.65735e-07	MA3035	-1.39762	4.3918e-05	MA4594	1.90157	4.0095e-07
MA2375	-1.67054	3.79385e-07	MA4349	-1.42319	4.55451e-05	MA1902	-1.76067	4.1059e-07
MA3742	-1.8293	3.85611e-07	MA4504	-1.16282	4.62226e-05	MA3860	-2.73688	4.27829e-07
MA3186	-2.4376	4.05924e-07	MA0671	-1.9537	4.66598e-05	MA0152	2.39391	4.68451e-07
MA1146	-1.63298	4.21025e-07	MA1503	-1.76326	4.76374e-05	MA2987	2.87581	4.74302e-07
MA4548	-3.1161	4.27207e-07	MA1479	-2.03485	4.83133e-05	MA4265	2.20401	5.09735e-07
MA3017	-2.41133	4.4476e-07	MA4664	-1.91915	4.90937e-05	MA2615	2.16831	5.20887e-07
MA4160	-2.38267	4.52803e-07	MA3624	-1.0482	4.96167e-05	MA0141	2.66747	5.27979e-07
MA3550	-1.93509	4.80112e-07	MA2896	-1.6295	5.10557e-05	MA1497	3.07751	5.4493e-07
MA1469	-2.32497	4.88145e-07	MA4591	-1.34732	5.12407e-05	MA2533	1.43714	5.55957e-07
MA4400	-2.07884	4.99159e-07	MA3619	-2.09485	5.15532e-05	MA0156	1.27746	5.62352e-07
MA1295	-1.92901	5.31642e-07	MA1449	-1.24372	5.19787e-05	MA0806	-2.05129	5.76318e-07
MA4638	-2.50962	5.40096e-07	MA1805	-1.2013	5.2284e-05	MA0977	1.65126	5.79068e-07
MA4156	-2.62185	5.4455e-07	MA4263	-1.20675	5.44826e-05	MA0010	2.60894	5.99205e-07
MA2819	-1.70505	5.78961e-07	MA1622	-2.65883	5.57893e-05	MA4430	3.27861	6.07057e-07
MA3973	-3.94251	5.85289e-07	MA4570	-1.77254	5.61749e-05	MA0645	2.67011	6.08536e-07
MA3248	-2.07875	5.8894e-07	MA2274	-2.21921	5.63753e-05	MA3676	1.77261	6.10768e-07
MA3382	2.58233	6.14874e-07	MA1072	-1.88462	5.6837e-05	MA2560	-3.30181	6.12756e-07
MA4159	-2.43933	6.22964e-07	MA4162	-1.89302	5.93048e-05	MA3606	-2.77798	6.20569e-07
MA2663	-1.60737	6.233e-07	MA0675	-1.55026	5.9542e-05	MA4389	3.02192	6.39004e-07
MA0662	-2.05402	6.51878e-07	MA0118	-1.35132	5.97307e-05	MA2990	2.17415	6.78895e-07
MA0276	-2.71441	6.96878e-07	MA0598	-1.93618	6.10702e-05	MA1260	2.47276	7.418e-07
MA2310	-1.70695	7.81053e-07	MA0217	-1.44427	6.32713e-05	MA2144	2.0523	7.69027e-07
MA4157	-2.33385	7.91788e-07	MA1084	-1.9306	6.41029e-05	MA0113	1.5948	7.74528e-07
MA4217	2.27721	7.94654e-07	MA0937	-1.22676	6.4268e-05	MA2453	-1.74949	7.86779e-07
MA2519	-2.37037	7.99235e-07	MA4241	-1.93405	6.43995e-05	MA3956	2.1234	7.92267e-07
MA3522	1.37908	8.1596e-07	MA3559	-1.01068	6.44183e-05	MA2519	-2.61277	8.02453e-07
MA1439	-2.19554	8.36758e-07	MA2721	-2.47687	6.6004e-05	MA3559	1.43255	8.09303e-07
MA0660	-2.05138	8.43655e-07	MA0710	-1.55837	6.73444e-05	MA3206	1.767	8.91587e-07
MA3245	-2.94058	9.54091e-07	MA1611	-1.41289	6.80982e-05	MA1799	-2.15962	9.13034e-07
MA4485	-1.40648	1.01098e-06	MA0578	-1.15001	6.96748e-05	MA1421	-1.61154	9.1334e-07
MA3264	-1.67455	1.03264e-06	MA1496	-2.00255	7.11656e-05	MA0889	-1.55009	9.64799e-07
MA3483	-1.73265	1.03419e-06	MA3099	-1.60487	7.13348e-05	MA3727	-1.72749	9.80794e-07
MA2389	-3.4277	1.03979e-06	MA4177	-1.02275	7.20064e-05	MA3738	3.97197	9.82872e-07
MA2831	-1.32958	1.05968e-06	MA4672	-2.2767	7.36354e-05	MA0620	-1.81089	9.91299e-07
MA3345	-2.81998	1.0625e-06	MA1157	-1.63182	7.66758e-05	MA2299	-2.82926	1.00694e-06
MA0724	-1.37854	1.06342e-06	MA1461	-1.62174	7.6738e-05	MA0965	-1.61197	1.00931e-06
MA3263	1.69168	1.06946e-06	MA1255	-1.82188	7.71737e-05	MA2912	2.07127	1.01152e-06
MA0663	-2.14406	1.09215e-06	MA3785	-1.88337	7.72448e-05	MA3861	-2.83124	1.0246e-06
MA2916	-2.02101	1.10219e-06	MA3887	-1.42077	7.87366e-05	MA0215	-3.27377	1.04346e-06
MA1391	-2.87636	1.11303e-06	MA0430	-1.44075	7.87534e-05	MA3420	-2.12134	1.06952e-06
MA1300	-2.21345	1.13048e-06	MA2992	-1.35984	7.93889e-05	MA1687	-1.36498	1.07455e-06
MA3563	-2.32136	1.20061e-06	MA0018	-1.10325	8.02655e-05	MA3972	-2.56012	1.09652e-06
MA1633	-1.19098	1.20706e-06	MA2911	-1.5428	8.07625e-05	MA2991	2.49754	1.11575e-06
MA3335	-1.67779	1.21308e-06	MA3741	-1.32477	8.09846e-05	MA1489	1.87945	1.15224e-06
MA2860	-1.20603	1.2609e-06	MA4616	-0.981551	8.20006e-05	MA1523	2.74202	1.17116e-06
MA4432	-1.23192	1.27403e-06	MA0111	-1.54728	8.32953e-05	MA4464	1.66803	1.17978e-06
MA2437	-1.59237	1.27671e-06	MA3739	-1.48914	8.86631e-05	MA2913	2.35156	1.18468e-06
MA0664	-1.98443	1.3093e-06	MA1012	-1.60116	9.21577e-05	MA0936	1.65962	1.20019e-06
MA3916	2.09	1.31746e-06	MA3681	-1.8565	9.25677e-05	MA1982	1.51466	1.20828e-06
MA4546	-2.80705	1.35143e-06	MA4261	-1.56736	9.32994e-05	MA3607	-3.32948	1.26542e-06
MA0957	-1.86119	1.43143e-06	MA1080	-1.72915	9.35284e-05	MA2410	-1.73474	1.27195e-06
MA2346	-1.53551	1.5107e-06	MA1493	-1.5342	9.43541e-05	MA1658	-2.15047	1.3202e-06
MA1714	-2.78352	1.58503e-06	MA0656	-1.3809	9.80604e-05	MA2376	-1.91543	1.38533e-06
MA3247	-1.49582	1.61381e-06	MA3437	-1.62637	0.000100838	MA4241	2.80873	1.41332e-06
MA3727	-1.55177	1.80518e-06	MAt4714	-2.13789	0.000103528	MA2436	-1.8951	1.42664e-06
MA1337	-2.40906	1.82533e-06	MA1671	-1.73048	0.000103648	MA2287	-1.25075	1.46418e-06
MA2286	-1.81334	1.82812e-06	MA0097	-1.22962	0.000108348	MA0457	5.93318	1.47617e-06
MA4191	-1.92219	1.83738e-06	MA1074	-1.69563	0.000108398	MA0336	2.13369	1.52492e-06
MA1147	-1.37428	1.86686e-06	MA2913	-1.57945	0.000109625	MA3284	-2.3454	1.55103e-06
MA0952	-1.22969	1.87943e-06	MA1981	-1.38431	0.000109676	MA0576	1.29713	1.55699e-06
MA3409	-2.54813	1.95306e-06	MA3309	-1.54074	0.00011174	MA0122	1.53363	1.58887e-06
MA0659	-2.16421	1.95911e-06	MA4549	-2.34241	0.000113127	MA2663	-1.67751	1.59387e-06
MA4068	-1.4975	2.07536e-06	MA0150	-1.1341	0.000117529	MA3630	1.65354	1.60991e-06
MA0814	-2.46415	2.13938e-06	MA4403	-1.15221	0.000118435	MA0938	1.35684	1.61586e-06
MA0173	-1.78012	2.14118e-06	MA0631	-1.89182	0.0001208	MA2134	-2.03147	1.61913e-06
MA2257	1.959	2.16481e-06	MA1264	-1.56125	0.000123741	MA0890	-1.60584	1.63581e-06
MA1902	-1.51014	2.34899e-06	MA0900	-2.4775	0.00012515	MA0211	1.30132	1.77227e-06
MA1668	-1.70104	2.3711e-06	MA1276	-1.34817	0.000125532	MA2434	-1.24887	1.80808e-06
MA1196	-1.31613	2.3758e-06	MA3416	-1.67358	0.000128999	MA3862	-2.68224	1.84004e-06
MA4152	-2.44282	2.47695e-06	MA4273	-1.96459	0.000129822	MA0692	-1.29255	1.90034e-06
MA0919	-2.59667	2.48348e-06	MA3287	-1.34485	0.000134448	MA0094	2.47242	1.91403e-06
MA0950	-1.33132	2.51715e-06	MA0752	-1.25359	0.000136562	MA1593	-1.90711	1.95681e-06
MA0455	5.22151	2.58424e-06	MA1085	-1.79141	0.000142803	MA4615	2.79257	2.00127e-06
MA4236	-2.06582	2.58497e-06	MA1672	-1.93265	0.00014335	MA0111	2.19924	2.05701e-06
MA1302	-1.81676	2.75215e-06	MA4113	-1.75503	0.00014372	MA0779	1.49019	2.05849e-06
MA2376	-1.6968	3.16157e-06	MA0693	-1.70994	0.000147732	MA4017	-2.03989	2.12752e-06
MA1014	-1.8803	3.18027e-06	MA1109	-1.68168	0.000150988	MA1940	-2.07306	2.13076e-06
MA2532	-1.2689	3.26284e-06	MA4245	-1.48416	0.000155217	MA0694	2.04869	2.1375e-06
MA2963	-1.49308	3.28844e-06	MA3024	-1.3036	0.000156672	MA3113	-2.55197	2.23756e-06
MA1632	-1.00618	3.32838e-06	MA1534	-1.40215	0.000158334	MA3856	1.31627	2.24335e-06
MA0275	-2.54452	3.33836e-06	MA3884	-1.53852	0.000158469	MA0134	-2.16686	2.28738e-06
MA3427	-1.4539	3.39821e-06	MA1082	-1.8309	0.000158839	MA1525	2.48939	2.33483e-06
MA0343	-1.7565	3.44561e-06	MA0719	-1.28118	0.000159052	MA4041	2.0972	2.34351e-06
MA3341	-1.66299	3.51601e-06	MA3651	-1.58276	0.000162771	MA4276	2.49794	2.35761e-06
MA3467	-1.66156	3.56861e-06	MA4160	-1.71062	0.0001629	MA3870	1.59777	2.37913e-06
MA1737	-2.4816	3.80122e-06	MA1484	-1.49297	0.000168081	MA3431	2.031	2.40169e-06
MA3406	-2.66338	3.83082e-06	MA0104	-0.99098	0.000169372	MA1137	1.3796	2.45748e-06
MA4155	-2.35788	3.86938e-06	MA1257	-1.61487	0.000170807	MA1824	-1.65328	2.59613e-06
MA3643	-2.31633	4.01523e-06	MA1725	-1.22013	0.000171144	MA3513	-1.36141	2.60577e-06
MA0326	-1.44719	4.04239e-06	MA1263	-1.61782	0.000173271	MA3035	1.87096	2.61264e-06
MA0456	5.27037	4.19999e-06	MA1090	-1.58602	0.000173286	MA1141	2.02246	2.64454e-06
MA4318	-1.4495	4.76405e-06	MA0339	-1.7159	0.000174579	MA0825	3.14185	2.68027e-06
MA3688	-2.17977	4.95606e-06	MA1088	-1.80641	0.000176741	MA4318	-1.60883	2.78239e-06
MA2434	-1.10968	4.9674e-06	MA0856	-1.59341	0.000177384	MA0130	1.91534	2.79044e-06
MA3990	-1.70867	5.15642e-06	MA0863	-1.09152	0.000177715	MA1797	-1.34634	3.04803e-06
MA2540	-1.40802	5.18272e-06	MA1963	-1.3297	0.000184796	MA2814	-2.32101	3.07184e-06
MA3717	-1.32169	5.44563e-06	MA1073	-1.70862	0.000186423	MA4058	-3.62362	3.14729e-06
MA0888	-1.60284	5.83676e-06	MA4547	-2.05497	0.00018863	MA0097	1.71047	3.36911e-06
MA1325	-1.69805	5.84038e-06	MA2870	-1.4086	0.000188952	MA0849	2.1875	3.39524e-06
MA0085	-1.5673	6.09473e-06	MA0712	-0.983338	0.000189077	MA3483	-1.7854	3.53759e-06
MA0834	2.14325	6.31971e-06	MA1087	-2.00909	0.000190723	MA2532	-1.36213	3.63401e-06
MA3725	-1.61263	6.38956e-06	MA4413	-1.57661	0.000193441	MA2716	2.54762	3.63923e-06
MA1433	-1.37186	6.49172e-06	MA3626	-1.33673	0.000194698	MA4403	1.59895	3.72735e-06
MA0457	5.35414	6.50758e-06	MA0041	-1.66548	0.000196137	MA1105	1.65665	3.84526e-06
MA2731	-1.7748	6.61089e-06	MA1489	-1.23354	0.000196305	MA3112	-2.11304	3.90095e-06
MA0714	-2.27733	6.70615e-06	MA0244	-1.23719	0.000196407	MA1552	-2.5826	3.90156e-06
MA0542	-1.1213	6.74968e-06	MAt4695	-2.18118	0.000197731	MA0155	1.91719	3.92268e-06
MA4624	-1.66126	7.1129e-06	MA1077	-1.72918	0.000203831	MA0455	5.1654	3.92312e-06
MA2412	-1.28464	7.35194e-06	MA3856	-0.901251	0.000210327	MA2409	-1.61542	3.92475e-06
MA1378	-1.95716	7.41947e-06	MA0582	-1.56415	0.000211805	MA0163	-1.56464	4.06653e-06
MA3163	-1.59927	7.44771e-06	MA4276	-1.64329	0.000212658	MA4351	1.68827	4.12397e-06
MA0002	1.73355	7.51996e-06	MA0820	-1.10512	0.000217767	MA0800	-1.33138	4.13701e-06
MA2971	1.40009	7.60985e-06	MA3631	-1.58559	0.000223877	MA2113	1.46564	4.15202e-06
MA3682	-2.08388	7.77281e-06	MA0680	-1.47987	0.000224189	MA2320	-1.91663	4.31477e-06
MA3524	-2.06275	7.88185e-06	MAt4689	-1.45313	0.000229844	MA1144	1.38371	4.39147e-06
MA0274	-2.62432	8.41648e-06	MA1498	-1.68573	0.000237536	MA0217	1.93367	4.4081e-06
MA4220	2.35821	8.59243e-06	MA4156	-1.84237	0.000237577	MA3076	-1.99556	4.61901e-06
MA2256	-2.00833	8.63391e-06	MA2193	-0.883611	0.000238942	MA1447	2.17221	4.66616e-06
MA1878	-1.59502	8.81146e-06	MA4266	-0.97155	0.000254397	MA1148	-1.52401	4.67154e-06
MA4664	-2.1653	8.95596e-06	MA1289	-0.862384	0.000257052	MA1146	-1.5979	4.71497e-06
MA0311	-2.01632	8.9928e-06	MA3995	-1.67733	0.000267221	MA3417	2.74473	4.7242e-06
MA0269	-2.46444	9.11877e-06	MA4587	-1.22717	0.000267887	MA0323	1.34085	4.73759e-06
MA0163	-1.38754	9.63085e-06	MA0429	-0.987572	0.000268949	MA1339	-1.67121	4.78087e-06
MA2783	-1.6523	9.89169e-06	MA3520	-1.45551	0.000269737	MA1446	2.41085	4.9054e-06
MA2009	-1.37772	1.03962e-05	MA4193	-0.818953	0.000269938	MA0598	2.62687	5.17741e-06
MA0749	-1.48704	1.05456e-05	MA1418	-1.05158	0.000270093	MA2412	-1.40587	5.50957e-06
MA2191	-1.23072	1.05614e-05	MA3033	-1.27948	0.000275224	MA1781	1.45719	5.5791e-06
MA4218	2.26833	1.06441e-05	MA0381	-1.38059	0.000279325	MA3610	-1.42001	5.60838e-06
MA4154	-2.25019	1.074e-05	MA0043	-1.16463	0.0002799	MA1474	1.65664	5.76649e-06
MA3165	-1.40805	1.09422e-05	MA1076	-1.73945	0.000282927	MA4383	1.43523	5.84099e-06
MA0616	-1.25287	1.11442e-05	MA1477	-1.72021	0.000287012	MA0421	-1.2949	5.95148e-06
MA3706	1.56022	1.1215e-05	MA2111	-1.15105	0.000287087	MA4568	-1.7975	5.95698e-06
MA3328	-1.72238	1.19471e-05	MAt4704	-2.06241	0.000289682	MA2540	-1.51167	6.06675e-06
MA1470	-1.35088	1.20334e-05	MA4151	-1.07131	0.000292065	MA4659	1.3253	6.13951e-06
MA2432	-2.00814	1.22027e-05	MA0094	-1.57519	0.000297487	MA0760	1.70692	6.18367e-06
MA4647	-1.79307	1.24505e-05	MA3786	-1.17436	0.000299851	MA2253	-1.41086	6.3038e-06
MA2732	-1.94963	1.26338e-05	MA3432	-1.2255	0.000300494	MA1739	-2.06883	6.33491e-06
MA4570	-1.9794	1.29218e-05	MA1982	-0.978898	0.000301064	MA4018	-1.66978	6.53187e-06
MA3947	-1.45553	1.31658e-05	MA0835	-1.29966	0.00030184	MA1020	-1.35705	6.65763e-06
MA2211	-1.13264	1.33636e-05	MA4430	-1.92753	0.000302668	MA0456	5.18198	6.87258e-06
MA1020	-1.21499	1.35608e-05	MA4157	-1.63882	0.000306119	MA4027	-1.34117	6.96174e-06
MA0676	-2.2469	1.36666e-05	MA3737	-1.67702	0.000320096	MA1981	1.86996	7.23881e-06
MA4601	-1.5188	1.38981e-05	MA3137	-1.06	0.00032437	MA3264	-1.66546	7.24511e-06
MA2969	-1.25849	1.40775e-05	MA4153	-1.74431	0.000325984	MA0284	1.63705	7.30001e-06
MA2455	-1.14357	1.49205e-05	MA0941	-1.0136	0.000331538	MA4472	2.88754	7.36882e-06
MA3591	-1.86404	1.49904e-05	MA3206	-1.11023	0.00033183	MA3611	-1.25551	7.51992e-06
MA3300	-3.38057	1.50708e-05	MA0073	-1.50289	0.000331962	MA1257	2.27223	7.58092e-06
MA4615	2.43053	1.65211e-05	MA3627	-1.0199	0.000333474	MA0809	-1.72292	7.86533e-06
MA3728	-1.40143	1.65454e-05	MA0271	-1.74255	0.000338246	MA4593	1.80433	8.04147e-06
MA1354	-1.4294	1.73876e-05	MA4683	-1.79174	0.00035144	MA3388	-1.23711	8.0433e-06
MA2011	-1.21335	1.75077e-05	MA1280	-1.0953	0.000355486	MA4591	1.71711	8.27866e-06
MA1971	-1.01294	1.80977e-05	MA3697	-1.79288	0.000358025	MA4458	3.43167	8.45316e-06
MA1967	-1.45912	1.90909e-05	MA2878	-1.41439	0.000360907	MA1534	1.92777	8.61311e-06
MA0847	-1.49634	1.93596e-05	MA0608	-1.61609	0.000368432	MA0477	-2.67476	8.61371e-06
MA1678	-1.09969	2.01016e-05	MA0323	-0.910382	0.000372105	MA0017	2.65877	8.64705e-06
MA3441	-1.20943	2.01638e-05	MAt4731	-1.56491	0.000374855	MA3624	1.31148	9.01893e-06
MA2298	-1.71362	2.05718e-05	MA4055	-1.28097	0.000377784	MA1277	1.27636	9.24545e-06
MA2052	-1.38015	2.51384e-05	MA1567	-1.66267	0.000379925	MA4039	-1.38482	9.41118e-06
MA1779	-2.17188	2.5187e-05	MA3996	-1.43658	0.000383954	MA3419	-1.77508	1.01655e-05
MA3734	-2.14765	2.52749e-05	MA1974	-1.09468	0.00038993	MA3287	1.80417	1.04673e-05
MA4093	-2.56359	2.5607e-05	MA1094	-1.67347	0.000390912	MA1088	2.52798	1.06087e-05
MA2875	-1.53602	2.5707e-05	MA0922	-0.993687	0.000393843	MA3100	-1.20606	1.08031e-05
MA2948	-1.46752	2.6566e-05	MA0086	-1.62597	0.00039549	MA3918	1.77212	1.08043e-05
MA2287	-1.01156	2.74916e-05	MA3691	-1.5297	0.000400883	MA4665	-2.07284	1.08229e-05
MA4602	-1.28558	2.90075e-05	MA3978	-1.23603	0.000403983	MA4428	2.06193	1.09275e-05
MA0166	-1.59587	2.90515e-05	MA2032	-1.09015	0.000410349	MA3649	-2.14799	1.09278e-05
MA3667	-1.16681	2.9404e-05	MA4558	-1.58316	0.000417474	MA4244	2.62593	1.0997e-05
MA4648	-1.77323	2.98913e-05	MA3967	-1.1605	0.000419279	MA0487	-1.51484	1.09991e-05
MA4051	-1.74894	3.13326e-05	MA0372	-1.03398	0.000430289	MA4200	-2.50711	1.10767e-05
MA4094	-2.22877	3.15481e-05	MA1586	-0.784563	0.000431561	MA1683	1.38212	1.10848e-05
MA2436	-1.49805	3.18954e-05	MA3378	-1.71319	0.000436368	MA3285	-1.30836	1.11072e-05
MA3168	-1.21386	3.21482e-05	MA0194	-1.18372	0.000436861	MA0051	-1.64361	1.11167e-05
MA1435	-1.54484	3.29288e-05	MA1817	-1.50376	0.000438114	MA1352	2.31102	1.14101e-05
MA3564	-1.90256	3.31169e-05	MA0694	-1.29363	0.000438779	MA3880	1.89524	1.26032e-05
MA1507	2.18884	3.36048e-05	MA3939	-0.923374	0.000439477	MA3947	-1.57916	1.27198e-05
MA0612	-1.38954	3.3909e-05	MA0659	-1.53619	0.000446992	MA2896	2.05283	1.28278e-05
MA4018	-1.41333	3.42393e-05	MA3864	-1.506	0.000450971	MA0677	-1.44241	1.35043e-05
MA2019	-1.44999	3.55644e-05	MA4350	-1.10277	0.000452021	MA1196	-1.30693	1.36937e-05
MA3317	-1.58041	3.63881e-05	MA2244	-1.34502	0.000452559	MA0059	2.76769	1.40597e-05
MA0776	2.24067	3.70497e-05	MA4428	-1.39857	0.000458887	MA0864	1.2747	1.40734e-05
MA0045	-1.61164	3.81491e-05	MA4112	-1.83768	0.000459891	MA0808	-1.90939	1.42032e-05
MA2878	-1.68648	3.88738e-05	MA3025	-1.07588	0.000464647	MA3133	-1.72659	1.43041e-05
MA3343	-1.76253	3.91294e-05	MA0969	-1.06333	0.000469046	MA0987	-1.70305	1.44375e-05
MA3513	-1.10319	3.96614e-05	MA4500	-0.843975	0.000473507	MA0173	-1.7664	1.45147e-05
MA3715	-1.47191	3.98365e-05	MA0592	-1.5108	0.000473643	MA1090	2.15184	1.47379e-05
MA4619	-1.69087	4.08476e-05	MA0182	-1.65895	0.000474425	MA4470	1.79171	1.47861e-05
MA0487	-1.30504	4.13484e-05	MA4575	-1.45558	0.000481377	MA3250	1.37398	1.50785e-05
MA3932	-1.07153	4.23341e-05	MA4194	-1.80756	0.000487919	MA2430	1.32208	1.51391e-05
MA0379	-1.15934	4.27979e-05	MA4118	-1.16541	0.000488272	MA2822	1.86987	1.52703e-05
MA1876	-2.23878	4.5953e-05	MA0250	-1.15302	0.000493431	MA1072	2.39203	1.54297e-05
MA4378	-1.41695	4.61471e-05	MA4141	1.34479	0.000493507	MA0671	2.45332	1.56501e-05
MA0272	-1.94973	4.6253e-05	MA3154	-0.862612	0.00049747	MA0153	2.15612	1.56591e-05
MA3735	-2.29684	4.84592e-05	MA1524	-1.72784	0.00051843	MA1390	1.55466	1.61638e-05
MA3212	-2.53327	4.85535e-05	MA0005	-1.15683	0.000520958	MA4617	1.06324	1.6219e-05
MA0433	1.35495	4.99979e-05	MA2877	-1.45902	0.000522534	MA4074	-1.03738	1.63133e-05
MA2135	-1.68074	5.12827e-05	MA4562	-1.17896	0.000525236	MA2432	-2.16484	1.63423e-05
MA2485	-1.03037	5.15074e-05	MA2546	-1.18094	0.000529355	MA1445	2.96651	1.63681e-05
MA2826	-2.0569	5.25399e-05	MA4414	-1.51942	0.000531692	MA1366	-2.12998	1.64136e-05
MA3718	-1.54859	5.26944e-05	MA1141	-1.27101	0.000531701	MA3339	-1.20288	1.65472e-05
MA3565	-1.68004	5.31511e-05	MA0740	1.08491	0.000532954	MA0888	-1.64905	1.68497e-05
MA3741	-1.40114	5.42062e-05	MA1083	-1.63766	0.00053782	MA3143	-1.41429	1.69873e-05
MA4002	-1.79699	5.53896e-05	MA4551	-1.08526	0.000542464	MA0005	1.65991	1.71693e-05
MA0792	-1.41093	5.56499e-05	MAt4737	1.01175	0.000543479	MA0848	1.93076	1.72382e-05
MA1168	-1.16158	5.58968e-05	MA4063	-1.52207	0.000544713	MA0104	1.29211	1.80601e-05
MA1736	-1.54333	5.60592e-05	MA0604	-1.4023	0.000545854	MA2815	-1.80641	1.87938e-05
MA4237	-1.53053	5.63263e-05	MA1682	-1.62488	0.00054634	MA3855	1.35449	1.88061e-05
MA0271	-2.02056	5.69529e-05	MA2143	-1.20855	0.000547733	MA3104	-1.14477	1.89988e-05
MA0459	1.51507	5.71677e-05	MA1727	-1.2425	0.000548854	MA0325	1.31845	1.91642e-05
MA3104	-1.00167	5.76355e-05	MA4518	-1.13746	0.000552588	MA0386	-1.7439	1.9442e-05
MA4346	-1.51599	5.9717e-05	MA2431	-1.40442	0.000553544	MA4567	-1.41712	1.95399e-05
MA1797	-1.07007	6.2814e-05	MA2627	-1.7141	0.000555378	MA1261	1.96411	1.99022e-05
MA0270	-1.97564	6.3514e-05	MA2822	-1.27936	0.000556022	MA4399	-1.90582	2.00734e-05
MA2876	-1.46193	6.69277e-05	MA0674	-1.41588	0.000558776	MA4192	2.57963	2.0195e-05
MA1396	-1.50038	6.77541e-05	MA1726	-1.15414	0.000562807	MA3075	-1.87175	2.04089e-05
MA3265	-1.14668	6.79645e-05	MA0270	-1.64789	0.000564238	MA3136	1.74931	2.07663e-05
MA4017	-1.56248	6.92174e-05	MA2813	-1.49959	0.000565605	MA0695	1.23008	2.0879e-05
MA1827	-1.71478	6.94321e-05	MA1258	-1.50043	0.000565647	MA4442	1.41388	2.15076e-05
MA0800	-1.06611	6.99543e-05	MA2702	-1.55645	0.000577558	MA0444	-1.27259	2.15964e-05
MA3090	-1.55323	7.05016e-05	MA3136	-1.21684	0.000581835	MA1472	1.94222	2.18237e-05
MA2131	-1.28634	7.08023e-05	MA4390	-2.80301	0.000583308	MA4592	1.73206	2.20788e-05
MA3889	-1.82145	7.26789e-05	MA1275	-1.48526	0.000586739	MA1471	2.14115	2.22459e-05
MA1140	-0.929707	7.28767e-05	MA1092	-1.79065	0.000589813	MA1109	2.21549	2.24085e-05
MA0889	-1.15695	7.46067e-05	MA3743	-1.32156	0.000597343	MA1663	1.56488	2.28077e-05
MA0038	-1.10944	7.50674e-05	MA2273	-0.867684	0.000602201	MA3576	1.16462	2.28918e-05
MA3737	-1.90126	7.69875e-05	MA3876	-1.43332	0.000604353	MA3705	1.35294	2.305e-05
MA0424	-1.86345	7.99375e-05	MA0541	-1.25073	0.000605947	MA3695	2.34523	2.35439e-05
MA0386	-1.48041	8.0154e-05	MA1776	-1.50065	0.00060723	MA0704	1.54379	2.37179e-05
MA0829	-2.14839	8.02389e-05	MAt4690	-2.2114	0.000610542	MA3332	-1.24573	2.40645e-05
MA4264	-1.37558	8.08426e-05	MA1819	-1.41949	0.00061774	MA1465	4.43838	2.40761e-05
MA1661	-1.62723	8.22579e-05	MA1318	-1.04675	0.000618821	MA4196	1.3769	2.44777e-05
MA2387	-1.10085	9.07526e-05	MA4543	-0.832157	0.000619196	MA3869	1.46083	2.49164e-05
MA1598	-1.62512	9.24957e-05	MA1802	-1.4967	0.000622393	MA4115	2.16179	2.49825e-05
MA2215	-1.18333	9.59123e-05	MA1162	0.89888	0.000631206	MA3506	1.75781	2.49956e-05
MA1811	-2.29407	0.000100932	MA4155	-1.67533	0.000635604	MA1419	1.46701	2.6489e-05
MA0421	-1.02974	0.000103974	MA2718	-1.87989	0.000637961	MA3679	-1.99907	2.70189e-05
MA3320	-1.44181	0.000104266	MA3732	-1.65402	0.000642208	MA3863	-2.1344	2.79802e-05
MA1500	1.77201	0.000105017	MA0925	-1.37453	0.000646407	MA0975	1.46562	2.83463e-05
MA4080	-1.98643	0.000111014	MA4464	-1.01004	0.000650143	MA1082	2.40407	2.83748e-05
MA3917	1.51622	0.000111287	MA3254	-1.25869	0.000650793	MA1522	2.43998	2.86115e-05
MA2391	-1.4084	0.000113285	MA3566	-1.1742	0.000656722	MA3387	1.40576	2.86294e-05
MA3710	-1.62149	0.000114809	MA4083	0.913772	0.00066611	MA1395	-1.15383	2.87714e-05
MA2879	-1.47194	0.000125226	MA2889	-1.06025	0.000676744	MA1081	2.24179	2.91595e-05
MA4415	-1.9679	0.000127852	MA3072	-1.14169	0.000688271	MA1284	1.38914	3.03086e-05
MA0156	0.928179	0.000132456	MA4382	-1.18198	0.000693328	MA2690	1.92278	3.04788e-05
MA2742	-1.3151	0.000132698	MA4158	-1.63104	0.000694986	MA2143	1.69023	3.05184e-05
MA1377	-1.73056	0.000132841	MA0667	0.750431	0.000699364	MA3865	-2.19231	3.19965e-05
MA4219	1.94263	0.00013357	MA3003	-1.62176	0.000707818	MA0237	2.72021	3.22094e-05
MA4418	-1.64773	0.000136483	MA3630	-1.00719	0.000712811	MA0285	1.40161	3.22667e-05
MA0620	-1.29451	0.000136829	MA4246	-1.54945	0.000713998	MA1998	-2.51141	3.24063e-05
MA1192	-1.13378	0.000142363	MA4111	-1.49878	0.000715326	MA2274	2.72795	3.26488e-05
MA0431	-2.7904	0.000142993	MA4548	-1.97384	0.000722953	MA4367	-1.07582	3.28664e-05
MA1826	-1.13872	0.000147138	MA0901	0.832267	0.000724476	MA4151	1.41009	3.28673e-05
MA1462	-1.59553	0.000148927	MA3736	-1.50223	0.000728888	MA1392	1.22259	3.30685e-05
MA4354	-1.20551	0.000149774	MA1448	-1.12513	0.000749977	MA2534	2.4877	3.3409e-05
MA2790	-1.68467	0.000149888	MA1474	-1.06209	0.000757203	MA3601	-1.20219	3.36991e-05
MA4651	-2.29816	0.000151105	MA2080	-1.36602	0.000761106	MA3367	-1.32482	3.37245e-05
MA1421	-1.14563	0.000152487	MA3889	-1.49186	0.000777703	MA2387	-1.25429	3.47853e-05
MA4414	-1.7134	0.000153917	MA1579	-1.09214	0.000778887	MA0093	1.29079	3.49842e-05
MA0895	-1.88301	0.000155625	MA3932	-0.848442	0.00077985	MA3356	-1.20039	3.51096e-05
MA0463	1.7699	0.000156664	MA0241	-1.26434	0.000791098	MA4350	1.494	3.68065e-05
MA2576	-1.38699	0.000157642	MA4475	1.23783	0.000803515	MA1633	-1.0863	3.73209e-05
MA1033	-1.66633	0.0001604	MA4012	-1.44581	0.000804219	MA3252	-1.95268	3.74901e-05
MA2409	-1.21493	0.000165118	MAt4727	-1.7217	0.000804547	MA4569	-1.69712	3.82949e-05
MA3930	-0.87023	0.000165817	MA1093	-1.65133	0.000818	MA0982	-1.39724	3.89985e-05
MA3956	1.53326	0.000166291	MA0068	-1.2691	0.000827946	MA1794	-1.92421	3.98626e-05
MA0330	-1.07271	0.000167514	MA3431	-1.22509	0.000831829	MA1946	-1.24355	4.01307e-05
MA0796	-1.24342	0.000167783	MA3705	-0.931517	0.000831975	MAt4700	3.19211	4.15934e-05
MA4345	-1.03791	0.000173729	MA1478	-1.67833	0.000835151	MA1078	2.28127	4.17135e-05
MA3736	-1.72109	0.000177766	MA4402	-0.776589	0.000836046	MA0187	1.17387	4.19694e-05
MA3043	-0.982905	0.000180835	MA3204	-0.924384	0.000838444	MA1495	2.30217	4.20674e-05
MA3073	-1.4176	0.000182575	MA3140	-1.20463	0.000841956	MA1659	-1.74291	4.26422e-05
MA2920	-1.374	0.000183763	MA0647	-1.14803	0.000843649	MA1579	1.53433	4.2742e-05
MA3339	-0.969824	0.000186451	MA0581	-1.57655	0.000843922	MA1300	-2.01894	4.28577e-05
MA1413	-2.01127	0.000187968	MA3606	-1.60794	0.000846287	MA3978	1.654	4.31612e-05
MA0818	-1.99687	0.000188315	MA4219	-1.49174	0.000857678	MA3028	2.7439	4.32859e-05
MA0890	-1.147	0.000202922	MA3412	-1.68547	0.000858276	MA4043	1.66618	4.42235e-05
MA1631	-0.882727	0.000207497	MA2912	-1.19992	0.000858559	MA4088	1.6084	4.45534e-05
MA4465	-1.22951	0.000208782	MA3383	-1.21095	0.000859101	MA3751	1.28505	4.58448e-05
MA3426	-1.214	0.000208943	MA1446	-1.47522	0.000862501	MA3888	-2.53819	4.5893e-05
MA3350	-0.855058	0.000211058	MA4046	-1.29596	0.000865138	MA3864	-1.97311	4.61894e-05
MA4653	-0.971502	0.000217592	MA4572	-1.26243	0.000870597	MA2080	1.93245	4.64189e-05
MA2689	-0.916332	0.000218388	MA0322	-0.842922	0.000880013	MA1526	2.03737	4.68828e-05
MA0645	1.85526	0.000223598	MA3689	-1.23476	0.000882937	MA3627	1.32449	4.72317e-05
MA0621	-0.927299	0.000230336	MA0336	-1.25063	0.000886854	MA4437	1.1692	4.74723e-05
MA3995	-1.74312	0.000233478	MA1691	-0.774982	0.000890935	MA1266	2.39371	4.78946e-05
MA2076	-0.812468	0.000246469	MA2590	1.16512	0.00089199	MA0785	4.33763	4.82762e-05
MA1716	-1.20253	0.000247527	MA1455	-1.09423	0.000893816	MA2813	2.07579	4.84278e-05
MA2214	-0.865508	0.000248448	MA1522	-1.62537	0.000894455	MA2563	1.10749	4.8705e-05
MA0704	1.2797	0.000250949	MA3690	-1.39077	0.000895994	MA1374	1.30356	4.97451e-05
MA0003	0.991168	0.00025325	MA0603	-0.935404	0.000897486	MA2284	-1.23424	5.00747e-05
MA4050	-1.35024	0.000255591	MA4406	-1.24921	0.000899535	MA0123	1.37415	5.06024e-05
MA2514	-1.42509	0.000258914	MA2014	-0.914862	0.000902387	MA3307	1.33345	5.07847e-05
MA0445	-1.18203	0.000261544	MA1487	-0.902762	0.000911005	MA0941	1.30938	5.09869e-05
MA3933	-0.98953	0.00026313	MA4380	-1.02233	0.000920765	MA2132	-1.84997	5.11646e-05
MA2554	-1.20478	0.000263779	MA0577	-1.08093	0.000924014	MA0133	-2.28309	5.22969e-05
MA0019	-1.25366	0.000267618	MA1095	-1.55389	0.000927808	MA1084	2.29805	5.26024e-05
MA3042	-1.38299	0.000269074	MA1796	-0.989285	0.000934024	MA0536	-2.57935	5.2616e-05
MA3890	-1.74113	0.000272763	MA3682	-1.48306	0.000946531	MA1147	-1.25417	5.29308e-05
MA0344	-1.17625	0.000272857	MA3006	-1.37157	0.00095048	MA2450	-1.23877	5.58014e-05
MA1968	-1.00678	0.000273158	MA2298	-1.28329	0.00095133	MA3631	2.02518	5.62981e-05
MA1442	-1.81354	0.000274189	MA3132	0.850895	0.000960635	MA3951	1.52718	5.63084e-05
MA3981	-1.14486	0.000274326	MA1144	-0.866767	0.000964725	MA1280	1.41763	5.70592e-05
MA2453	-1.18365	0.000274496	MA4148	1.02219	0.000969912	MA0593	1.37497	5.77779e-05
MA1894	-1.64463	0.000276286	MA0324	-1.02446	0.000975513	MA1185	1.16725	5.78755e-05
MA1170	-0.927234	0.000279937	MA3023	-1.28037	0.000977157	MA4255	1.46235	5.91483e-05
MA0901	0.946459	0.000283012	MA2728	-0.978598	0.000985436	MA0892	1.07614	6.05847e-05
MA0067	-1.29258	0.00028757	MA4218	-1.46924	0.000989572	MA4040	1.57181	6.07083e-05
MA0752	-1.23057	0.00028792	MA0284	-1.03787	0.00099362	MA3990	-1.62571	6.12081e-05
MA2307	-0.922123	0.000288182	MA4550	-1.94118	0.00101009	MA1255	2.16554	6.12478e-05
MA0760	1.29933	0.000302793	MA0679	-1.13201	0.00101272	MA2193	1.09499	6.22069e-05
MA4623	-1.46685	0.000306818	MA4524	-1.17858	0.00104029	MA4672	2.73874	6.30404e-05
MA3589	1.39241	0.000306954	MA1862	-1.41179	0.00104871	MA3521	2.09722	6.34982e-05
MA1978	-1.02835	0.000310437	MA0520	-0.814449	0.00105549	MA0277	1.07614	6.35731e-05
MA4064	-1.44201	0.000312382	MA1978	-0.900774	0.00106655	MA1271	1.00474	6.44057e-05
MA1990	-1.17456	0.000314287	MA0440	-0.962504	0.00107017	MA4660	1.05501	6.68165e-05
MA0007	-1.53902	0.000325648	MA1486	-0.953929	0.00107408	MA4607	1.58945	6.71826e-05
MA3681	-1.75032	0.000326008	MA3506	-1.17227	0.00108014	MA4118	1.53558	6.75907e-05
MA1853	-1.02315	0.000331362	MA3519	-1.19652	0.00110214	MA3379	-1.01221	6.78958e-05
MA4527	-0.977078	0.000332834	MA4666	-1.04836	0.00110788	MA4243	2.14898	6.80447e-05
MA2846	-0.950261	0.000333453	MA1693	-1.32076	0.00110858	MA1655	-1.37126	6.84818e-05
MA1904	-1.32987	0.000335014	MA3034	-1.18938	0.00110867	MA2527	-1.99573	6.93211e-05
MA1687	-0.93	0.000336384	MA0164	-0.889784	0.00112632	MA3441	-1.21423	6.99642e-05
MA2284	-1.01152	0.000343982	MA2533	-0.813071	0.00113171	MA1080	2.0536	7.189e-05
MA3439	1.32983	0.0003454	MA1337	-1.57334	0.00113655	MA4551	1.43151	7.20068e-05
MA0588	-0.900051	0.000345618	MA3022	-1.26993	0.00114966	MA4067	-1.26145	7.35409e-05
MA0541	-1.34689	0.000350902	MA3687	-0.996505	0.00115349	MA0922	1.27023	7.42204e-05
MA0677	-1.09336	0.000360506	MA3486	-0.994842	0.00115755	MA0041	2.07381	7.53575e-05
MA0610	-1.83612	0.000364295	MA1525	-1.43095	0.00116206	MA3137	1.33533	7.68806e-05
MA2448	-1.209	0.000370145	MA3686	-0.711575	0.00117052	MA3680	-1.36539	7.72923e-05
MA4168	-1.67835	0.000372187	MA0864	-0.832948	0.00117103	MA1963	1.62228	7.83143e-05
MA0987	-1.28215	0.000381712	MA0830	-1.66562	0.00117675	MA1085	2.18451	7.8414e-05
MA1355	-0.903567	0.000392079	MA0660	-1.29595	0.00119593	MA3189	1.41397	7.94871e-05
MA2609	-1.2058	0.000395232	MA1303	-2.06972	0.00124017	MA0820	1.34834	8.22307e-05
MA3310	-1.66108	0.00039981	MA0639	-1.53248	0.00124216	MA4441	2.0855	8.24069e-05
MA1021	-1.3275	0.000403051	MA1816	-1.3704	0.00124954	MA3754	-1.12435	8.36724e-05
MA3197	-0.866489	0.000409815	MA4275	-1.62715	0.00125486	MA4558	2.06927	8.41762e-05
MA3915	-1.0973	0.000412926	MA2275	-0.911179	0.0012559	MA1554	-2.23996	8.55311e-05
MA1705	-1.2097	0.000424971	MA1444	-2.06165	0.00125899	MA2131	-1.37247	8.59977e-05
MA1482	-1.49855	0.000425297	MA3553	-0.931943	0.00126724	MA1138	1.13448	8.8188e-05
MA0575	0.839556	0.000427318	MA2572	-1.08409	0.00127786	MA0587	1.58704	8.92348e-05
MA0273	-1.87756	0.000435332	MA1259	-1.55949	0.00128789	MA1453	3.21868	9.01279e-05
MA4335	-1.34825	0.000440341	MA1409	-1.08797	0.00128913	MA1011	-2.04031	9.07787e-05
MA3200	-1.81131	0.000449029	MA1605	-1.1123	0.00129127	MA2851	1.59174	9.26492e-05
MA3601	-0.944446	0.000454329	MA3343	-1.32791	0.00132576	MA3378	2.24677	9.2711e-05
MA2575	-1.09932	0.00045522	MA2876	-1.13523	0.00134782	MA0213	1.03943	9.50571e-05
MA3994	-1.7112	0.000458309	MA4243	-1.46569	0.00135384	MA4177	1.14392	9.55246e-05
MA0822	-1.41743	0.00046806	MA4274	-1.69163	0.00136392	MA3169	-1.43486	9.65025e-05
MA3285	-0.964988	0.000474284	MA4578	1.00694	0.00136891	MA3412	2.33591	9.73544e-05
MA3242	-1.4781	0.000476352	MA1023	-0.981281	0.00138137	MA3185	-0.953026	9.99338e-05
MA1444	-2.29933	0.000477621	MA3012	-0.890654	0.00138384	MA2220	-1.40862	0.000100679
MA0916	-1.63929	0.000480905	MA1163	-1.12232	0.00139982	MA4513	1.3128	0.000101585
MA4407	-1.41917	0.00048379	MA0337	-1.28091	0.00140212	MA1783	1.73882	0.000101692
MA2238	-1.22358	0.000492586	MA4445	1.01024	0.0014125	MA0856	1.92349	0.000102683
MA4074	-0.781897	0.000494081	MA0587	-1.11805	0.001414	MA1075	2.22674	0.000102975
MA3261	-1.54006	0.000494544	MA1089	-1.55883	0.0014224	MA0077	1.45955	0.000103359
MA3162	-1.00399	0.000498184	MA3562	-1.19429	0.0014283	MA2265	-1.14763	0.000104349
MA1663	1.2274	0.000499458	MA2571	-0.97378	0.0014569	MA3012	1.23469	0.00010474
MA4339	1.28207	0.000503147	MA1485	-0.995369	0.00145691	MA3694	2.15342	0.000105264
MA3445	-0.829573	0.000514563	MA1584	-0.920461	0.00147062	MA3552	1.21408	0.000105702
MA2997	-2.52867	0.000535973	MA4102	-0.951134	0.00151482	MA4595	1.2292	0.000106569
MA0609	-2.12305	0.000537944	MA3014	-1.50948	0.00152417	MA0118	1.49858	0.000107287
MA3991	-1.67046	0.000540804	MA4466	0.728002	0.00152953	MA1288	1.22145	0.000108946
MA3018	-1.46238	0.000541315	MA0109	-0.866946	0.00153134	MA2969	-1.20471	0.000111835
MA4586	-0.86675	0.000546218	MA3692	-1.44349	0.00153452	MA4011	2.11451	0.000111914
MA3676	1.1593	0.000553489	MA0676	-1.57276	0.00153704	MA4432	-1.05383	0.00011321
MA2897	-1.23686	0.000557696	MA0435	-1.51252	0.00153899	MA2297	-1.1478	0.000114828
MA3514	-1.43879	0.000575631	MA3146	-1.03288	0.00154294	MA0062	1.33743	0.000114938
MA4406	-1.33768	0.000577088	MA4115	-1.37514	0.00154314	MA3006	1.86415	0.000118089
MA2332	-0.837775	0.000580858	MA0597	-1.52683	0.00154396	MA0630	1.8551	0.000119599
MA2603	-0.875287	0.000583992	MA4494	1.02593	0.00154406	MA1083	2.13857	0.000121273
MA3029	-1.68805	0.00058523	MA3561	-0.992085	0.0015506	MA2590	-1.45054	0.000122084
MA2677	-0.786305	0.000587618	MA1906	-1.51787	0.00155145	MA0949	2.09651	0.000122321
MA0107	-1.48574	0.000589228	MA3438	-0.999288	0.00155346	MA2846	-1.09203	0.000124349
MA1841	-0.851667	0.000592072	MA4159	-1.47965	0.00155369	MA0100	-1.01652	0.000124529
MA2867	-1.18593	0.000609841	MA3854	-1.47909	0.00157248	MA1079	2.76245	0.000124592
MA3384	-1.51605	0.000615102	MA0799	1.16943	0.00157712	MA3719	-1.07464	0.000126257
MA0435	-1.68584	0.000621798	MA0977	-0.900644	0.0015844	MA1076	2.15598	0.000127653
MA3733	1.77192	0.000631362	MA0057	-1.97255	0.00159738	MAt4714	2.49703	0.000127994
MA3562	-1.32096	0.000642829	MA0819	-0.849901	0.00160207	MA1524	2.24708	0.000130426
MA3164	-1.24507	0.000648885	MA2077	-0.973596	0.00160417	MA1278	1.11997	0.000131546
MA1972	-0.78181	0.000669602	MA3517	-1.26798	0.00160878	MA2332	-0.997089	0.00013458
MA1460	-1.49191	0.000670749	MA1105	-0.975862	0.00161098	MA0937	1.34042	0.000135213
MA1376	-1.31529	0.000685114	MA1383	-1.03873	0.00161554	MA0242	0.995628	0.000137346
MA0277	0.871039	0.000701602	MA1777	-1.41549	0.00162636	MA1820	1.29221	0.00013941
MA2350	-1.12854	0.000704696	MA0779	-0.85796	0.00163986	MA0963	-1.71571	0.000140098
MA1517	-1.08996	0.000711193	MA1265	-1.30613	0.00164401	MA3628	1.07633	0.000141642
MA3468	-1.18668	0.000712778	MA0130	-1.0985	0.00165792	MA1583	1.29059	0.000142183
MA1395	-0.86832	0.000713508	MA1279	-0.848375	0.00166955	MA1671	1.97523	0.000143299
MA3996	-1.40833	0.00072965	MA0643	-1.3896	0.00167058	MA1584	1.25867	0.000143387
MA0758	-1.14141	0.000733434	MA0310	1.10852	0.00169956	MA0343	-1.55324	0.000143529
MA1068	-1.27574	0.000735769	MA0093	-0.854765	0.0017052	MA0613	0.912626	0.0001439
MA4344	-1.35529	0.000742392	MA4240	-1.42135	0.00170617	MA4345	-1.12951	0.000144742
MA2721	-2.12345	0.000742773	MA3307	-0.900347	0.00171086	MA2427	-1.98063	0.000144936
MA1060	0.924261	0.000743144	MA1173	-1.23256	0.0017167	MA3247	-1.27454	0.000145711
MA1503	1.62252	0.000781746	MA2874	-0.798446	0.0017185	MA3207	-0.968495	0.000147873
MA3388	-0.864556	0.000784226	MA3994	-1.48227	0.00172398	MA3445	-0.971415	0.000148463
MA4508	-1.29324	0.000788025	MA4533	0.999801	0.00173612	MA1492	1.51247	0.00015222
MA4375	-1.32787	0.000788479	MA0834	-1.29308	0.00174267	MA0962	-1.63565	0.000153412
MA1629	0.900991	0.000809227	MA1342	-1.12328	0.00175141	MA0827	1.48499	0.000155238
MA3873	-2.08651	0.000812908	MA4076	-0.909536	0.00175199	MA3512	1.36096	0.000159863
MA3367	-0.990561	0.000821738	MA4429	-1.40475	0.00180395	MA2972	1.25973	0.000162267
MA4413	1.57499	0.000841346	MA1495	-1.47515	0.00183024	MA3697	2.22884	0.000164494
MA3740	-0.998226	0.000845595	MA1456	-1.21509	0.00184199	MA3969	1.90832	0.000168429
MA0543	-1.00398	0.000851287	MA4459	-1.03552	0.00185226	MA0863	1.24978	0.000170927
MA1824	-1.07825	0.000864158	MA3693	-1.25859	0.00185605	MA0052	-1.51603	0.000175385
MA2517	-0.854665	0.000871626	MA2910	-1.28959	0.001857	MA0641	1.21125	0.000176166
MA2890	-1.00851	0.000879522	MA1587	-0.876592	0.00186758	MA1767	-1.11672	0.000180139
MA4196	1.0336	0.000886687	MA2816	-1.15824	0.00187181	MA1012	-1.7148	0.00018114
MA4573	-1.56765	0.00089992	MA0688	-1.58025	0.00187953	MA3672	-1.03028	0.000181668
MA1672	-1.72631	0.000901371	MA1256	-1.52921	0.0018872	MA2375	-1.32296	0.000183558
MA3026	-1.60901	0.000906741	MA2513	-0.917263	0.00189586	MA4193	0.952444	0.000183648
MA0332	-0.995966	0.000921923	MA2146	-1.04049	0.00190128	MA0816	1.089	0.000185226
MA4281	-1.45332	0.00094097	MA1712	-1.28098	0.00191687	MA2286	-1.53124	0.000186741
MA0106	-1.29184	0.000958183	MA3886	-0.950736	0.00191939	MA2860	-0.997118	0.000187575
MA3019	-1.38015	0.000962559	MA4334	-0.971662	0.00193121	MA1632	-0.865504	0.000187843
MA0208	-1.3767	0.000969734	MA3526	-0.775711	0.00193883	MA4263	1.27363	0.000191386
MA0629	-1.40075	0.000976107	MA0829	-1.62746	0.00194403	MA4486	-1.0745	0.000192048
MA2130	-0.934371	0.00100692	MA3148	-0.958343	0.0019484	MA2307	-1.01684	0.000194824
MA4271	-1.61425	0.00102632	MA4502	-1.14687	0.00196452	MA3728	-1.30581	0.000195783
MA3854	-1.58287	0.00103367	MA0550	-0.729171	0.00197654	MA4338	0.990219	0.000195917
MA1350	-1.91356	0.00104043	MA1374	-0.867168	0.00199198	MA4259	1.54168	0.00020282
MA0304	1.26023	0.00105498	MA1110	-1.50652	0.00199581	MA3090	-1.57135	0.000204337
MAt4721	1.7044	0.0010602	MA3527	-1.37498	0.00199722	MA3350	-0.917672	0.000205601
MA3684	-1.6272	0.00106808	MA0325	-0.831897	0.00200048	MA0520	1.04729	0.000209816
MA2710	-1.08893	0.00109076	MA4088	-1.05067	0.00202053	MA1929	-1.26155	0.000210322
MA2720	-1.858	0.00109927	MA0341	-0.753575	0.00204909	MA1409	1.43928	0.000215184
MA3525	0.954261	0.00113312	MA0658	-1.21924	0.00205984	MA4514	1.05044	0.000215306
MA4380	1.10096	0.00113925	MA3017	-1.4052	0.00206085	MA1420	-1.16043	0.000220781
MA1184	0.838472	0.00114477	MA0948	1.10742	0.00207324	MA3711	0.931025	0.000224982
MA3637	-1.57957	0.00118456	MA1668	-1.06838	0.00208111	MA4111	1.90385	0.00023056
MA0392	1.14504	0.00119339	MA0393	0.997813	0.00211944	MA0344	-1.28293	0.000231999
MA1946	-0.909913	0.00120844	MA2025	-0.891076	0.00212651	MA3429	-1.43818	0.000238209
MA3619	-1.70427	0.00122362	MA0975	-0.932865	0.00215159	MA1104	1.44626	0.00023842
MA3360	-0.982193	0.00122666	MA1521	-1.3977	0.00215982	MA1411	1.3157	0.000246044
MA2495	-1.08831	0.00125395	MA3009	-1.02345	0.00219084	MA3306	1.07692	0.000246141
MA1774	-0.864439	0.00125431	MA4103	-1.55746	0.00219321	MA2292	-1.58706	0.000246288
MA4313	1.30789	0.00125919	MA4412	1.313	0.00220114	MA2125	-1.274	0.000247569
MA4411	-1.10888	0.00126383	MA4250	0.944931	0.00221214	MA1325	-1.47886	0.000253395
MA3999	-0.830694	0.00127774	MA1526	-1.3019	0.00221984	MA1319	-1.06119	0.000258967
MA4516	-2.02216	0.0012851	MA1460	-1.29872	0.00222082	MA1780	2.00962	0.000259564
MA2136	-1.0596	0.00130237	MA3242	-1.25189	0.00222092	MA0121	0.947703	0.000261342
MA1475	1.03367	0.00138966	MA3890	-1.41382	0.00223719	MA2665	-0.881666	0.000264945
MA0639	-1.5615	0.0013966	MA0131	-1.09545	0.00224017	MA3288	1.61771	0.000280237
MA2665	-0.721384	0.00140203	MA3201	-0.884881	0.00224647	MA3750	1.23218	0.00028099
MA3781	-1.21799	0.0014037	MA0700	0.710567	0.0022698	MA3347	1.15104	0.000284254
MA1669	-0.885707	0.00141682	MA4220	-1.39234	0.00227143	MA3340	-1.36455	0.000284278
MA1154	1.21987	0.0014203	MA3019	-1.23496	0.00227441	MA2717	1.92087	0.000290827
MA3878	-0.932056	0.00144402	MA0949	-1.41258	0.00228989	MA3399	-1.08576	0.00029295
MA4505	1.02497	0.00149448	MA3885	-1.29016	0.00231334	MA4520	1.10124	0.000296019
MA0189	-1.12564	0.00150336	MA0523	-0.887811	0.00232086	MA3667	-1.0851	0.000298617
MA1183	0.757612	0.00153524	MA4217	-1.21326	0.00233405	MA1711	-1.82164	0.000302466
MA3822	-1.07319	0.00154859	MA1497	-1.52024	0.0023458	MA1136	1.13933	0.000302719
MA1622	-2.10149	0.00156909	MA1475	-0.898746	0.00235143	MA1996	-1.16457	0.000305946
MA4089	1.15226	0.00157133	MA1086	-1.40981	0.00236859	MA1089	2.07211	0.000308219
MA1476	-1.11984	0.00158434	MA3992	-1.03507	0.00237111	MA0324	1.28274	0.00030938
MA3602	-0.707321	0.00160086	MA0593	-0.904615	0.00237965	MA0612	-1.30316	0.000309407
MA0490	1.09592	0.00160644	MA2575	-0.919579	0.00238846	MA1776	1.83723	0.000310546
MA3166	-0.913642	0.0016118	MA2856	-1.03973	0.00240707	MA0172	1.29769	0.000314209
MA0242	0.785379	0.00162471	MA1384	-1.20763	0.00243486	MA1150	1.1668	0.000317641
MA0460	0.981478	0.00163656	MA1681	1.33068	0.0024615	MA2012	-1.15801	0.000320103
MA1138	0.869132	0.00163664	MA0245	-1.03665	0.0024694	MA0959	1.29133	0.00032348
MA4039	-0.909039	0.00168319	MA4255	-0.956324	0.00248248	MA1551	-1.07109	0.000326918
MA3871	-1.48124	0.00169455	MA4516	-1.84623	0.00248338	MA3418	1.0885	0.000331619
MA2862	-1.45568	0.00170323	MA3954	-0.773598	0.00248539	MA3508	1.27039	0.000336583
MA0635	-0.882391	0.00170358	MA0887	-1.70723	0.00249858	MA1853	-1.09816	0.000338159
MA4383	0.941093	0.00171634	MA4169	-1.57676	0.00250795	MA1355	-0.979522	0.000339518
MA1995	0.943263	0.0017165	MA3963	0.786284	0.0025127	MA3981	-1.21164	0.000350066
MA3870	1.00296	0.00172291	MA1779	-1.49656	0.00252634	MA2005	1.31199	0.000357026
MA3893	-0.79803	0.00172705	MA4565	-1.59166	0.00252799	MA1841	-0.947736	0.000362573
MA0540	-0.896171	0.00173254	MA0497	0.677741	0.00252984	MA3893	-0.973384	0.000364769
MA0915	-1.29498	0.00174289	MA3288	-1.16055	0.00253726	MA4042	1.63172	0.0003678
MA4580	-0.866689	0.00176256	MA0522	-0.843638	0.00254785	MA2055	-1.17347	0.000372389
MA2200	-0.925265	0.00177607	MA0183	-1.49777	0.00255397	MA4242	2.10046	0.000373541
MA0982	-0.981598	0.00178659	MA4415	-1.49521	0.00255907	MA1013	-1.75175	0.000378068
MA4366	-0.794892	0.00178774	MA1610	-1.12011	0.00257072	MA4268	-2.13868	0.000387247
MA1601	-0.834525	0.0018237	MA4051	-1.22025	0.00258071	MA0597	2.00556	0.000389677
MA4404	-1.28748	0.0018354	MA3564	-1.33049	0.00258259	MA0131	1.46464	0.00038996
MA0793	-0.95855	0.00184286	MA2514	-1.13563	0.00258695	MA1691	0.936683	0.000391242
MA4053	-1.37031	0.00184482	MA2456	-1.29977	0.0025959	MA2723	0.884884	0.000394704
MA1360	-0.714618	0.00185516	MA3980	1.51711	0.00260361	MA1682	1.94269	0.000398123
MA1815	-1.07213	0.0018835	MA3490	-0.996922	0.0026115	MA0943	1.17707	0.000399214
MA1521	1.58726	0.00188855	MA3409	-1.53743	0.00261283	MA3416	1.79092	0.000404274
MA3877	-1.04079	0.00189074	MA0655	-1.09205	0.00262907	MA0264	1.31441	0.000408806
MA3299	-0.785104	0.00189566	MA2362	-0.974059	0.00267718	MA3437	1.70674	0.000411009
MA0190	-0.840125	0.00193038	MA1967	-0.988116	0.00268158	MA2273	1.01351	0.000414945
MA1758	-0.73017	0.00194461	MA0332	-0.870322	0.00270592	MA1003	1.14708	0.000414951
MA3332	-0.84821	0.00195435	MA2589	1.1521	0.00272387	MA4275	2.09067	0.000419861
MA4633	-1.02011	0.0019704	MA0610	-1.49157	0.00274786	MA3141	2.40831	0.000435819
MA2962	-0.733437	0.00200769	MA2861	-1.86231	0.00275239	MA1295	-1.45422	0.000436529
MA1381	-1.19994	0.00201779	MA1789	-0.925787	0.00276161	MA4653	-0.991144	0.000438568
MA1414	-1.54938	0.0020816	MA1003	-0.852771	0.00276551	MA1877	-1.18647	0.000439498
MA1613	-1.12505	0.00208671	MA3899	-0.666895	0.00277839	MA2351	-1.34404	0.000441262
MA1917	-1.05541	0.00211897	MA0213	-0.701139	0.00278523	MA1949	-1.01914	0.000443695
MA1016	-1.26687	0.00212853	MA4473	-1.42199	0.0028175	MA0201	1.62785	0.000447676
MA3528	-1.68899	0.00216938	MA3701	1.16507	0.00283561	MA1463	-0.952428	0.000449404
MA2398	-0.894958	0.00223392	MA4523	-1.17666	0.00283864	MA4245	1.58394	0.00045821
MA0819	0.895752	0.0022404	MA3299	-0.727288	0.00283885	MA0334	1.36193	0.000460174
MA4149	-1.16509	0.00225556	MA0940	-0.753031	0.00285929	MA0539	-2.079	0.000465434
MA2003	-0.961023	0.002259	MA2059	-1.68725	0.0028644	MA3052	1.51178	0.000468716
MA4450	0.834036	0.00229298	MA3406	-1.63752	0.00286804	MA1566	1.29096	0.000471608
MA3527	-1.39841	0.00229473	MA0726	-1.11795	0.00286904	MA1091	1.97409	0.000480075
MA0482	1.01154	0.00229636	MA1782	-0.981434	0.00288435	MA4666	1.28349	0.000486119
MA3410	-0.95262	0.00229842	MA0428	-0.806423	0.00288596	MA2746	0.982401	0.000490539
MA3997	-1.26295	0.00231723	MA2609	-0.979343	0.00288619	MA3074	-0.955332	0.000492727
MA4652	-1.35197	0.00234413	MA3750	-0.883588	0.00289398	MA4116	1.96484	0.000500149
MA2255	-0.983033	0.0023465	MA1415	-1.20478	0.00289669	MA4342	0.992502	0.000503695
MA4265	1.24437	0.00236718	MA3874	-1.17316	0.00292081	MA0776	1.91387	0.000503741
MA1532	-0.818973	0.00239215	MA4538	0.83356	0.00292195	MA0578	1.1442	0.000505423
MA1473	0.960214	0.00239437	MA3052	-1.11407	0.00292342	MA0976	1.31665	0.00050604
MA3576	0.792683	0.0024251	MA1393	-1.32959	0.00292933	MA3722	1.18685	0.000509929
MA4456	-1.0096	0.00246279	MA0438	-1.16682	0.00294615	MA0652	1.12971	0.000510118
MA1400	-1.06217	0.00247141	MA3719	0.768437	0.00295574	MA3970	1.86383	0.000512688
MA4331	-1.45018	0.00249268	MA3595	-0.964522	0.00295725	MA1684	1.50436	0.000517995
MA4096	-1.98394	0.00254822	MA1710	-1.2115	0.00298225	MA2731	-1.47305	0.000521189
MA3857	-1.27281	0.00255951	MA4455	1.01631	0.00300582	MA1470	-1.14983	0.000528728
MA0086	1.54151	0.00258068	MA2790	-1.27255	0.00301422	MA0891	-0.934731	0.000533109
MA2034	-0.78773	0.00259767	MA2520	-1.09227	0.00301619	MA2455	-0.979096	0.000548729
MA1739	-1.25244	0.00264013	MA3521	-1.31822	0.00303445	MA1175	0.96535	0.000554551
MA1441	-0.969287	0.00264186	MA0571	0.864578	0.00304243	MA2982	-1.06125	0.00056023
MA4660	0.757228	0.00264841	MA0821	-1.12486	0.00304372	MA2214	-0.872778	0.000561081
MA4338	0.76153	0.00267692	MA3787	-1.20236	0.00304407	MA0522	1.09462	0.000584469
MA1301	-1.18716	0.00270338	MA1471	-1.26574	0.00305146	MA4421	0.978365	0.000596863
MA1171	-1.26338	0.00271163	MA3194	-1.9876	0.00306181	MA4337	1.01133	0.000596987
MA0805	-0.964301	0.00272794	MA3073	-1.08341	0.00306234	MA1074	1.73688	0.000599788
MA2253	-0.866235	0.00273612	MA3310	-1.34264	0.00307963	MA2343	-1.0346	0.000603106
MA0187	0.816349	0.0027415	MA1863	-1.21744	0.00308663	MA1678	-0.948668	0.000603549
MA2496	-1.02293	0.00275756	MA4407	-1.16263	0.0031028	MA4236	-1.62101	0.000613806
MA0581	-1.45149	0.0027844	MA1422	-1.06305	0.00311405	MA3301	-1.12741	0.00061546
MA0331	-0.733658	0.00278842	MA1458	-1.07908	0.00312319	MA0523	1.13767	0.000618835
MA2450	-0.852966	0.00279954	MA4110	-1.25527	0.00316374	MA2275	1.09946	0.000628336
MA1321	-0.676607	0.00280679	MA0172	-0.927019	0.00317714	MA4147	-0.876038	0.000629672
MA1781	0.907036	0.00280716	MA4271	-1.40438	0.0031848	MA4655	0.805501	0.00063346
MA1941	-0.703719	0.00282351	MA2849	1.02595	0.00318932	MA3438	1.23372	0.000634173
MAt4704	1.91795	0.00282786	MA0521	-1.01223	0.00321054	MA2346	-1.17101	0.000636682
MA1148	-0.916516	0.00284824	MA4235	-0.841907	0.00324531	MA2145	1.19033	0.000646331
MA0372	0.954975	0.00285859	MA1307	-0.735274	0.0032802	MA3171	-0.856178	0.000668453
MA3884	-1.24776	0.00286621	MA0171	-1.07567	0.00329279	MA2833	-1.0277	0.000671457
MA2167	-0.751122	0.00290966	MA1011	-1.35114	0.00329993	MA3651	1.64664	0.000671902
MA3211	-0.885872	0.00291948	MA1079	-1.74679	0.00332826	MA1302	-1.41653	0.00067975
MA1551	-0.825542	0.00293011	MA1636	-1.03639	0.00341902	MA0043	1.24332	0.000682891
MA1501	1.55436	0.00298548	MA4491	0.880165	0.00344325	MA1307	0.962271	0.000691574
MA0885	-1.13644	0.00300714	MA3865	-1.35232	0.00348559	MA0685	-2.09346	0.000692395
MA3321	-1.08567	0.00303069	MA4154	-1.43025	0.00351572	MA0719	1.31602	0.000693852
MA1447	1.31676	0.00306006	MA0827	-0.992832	0.00353729	MA0807	-1.62597	0.000710107
MA1899	1.0772	0.00311004	MA3555	0.732919	0.00356453	MA0326	-1.14139	0.000713833
MA0241	-1.14901	0.00311023	MA1108	-1.30346	0.0035771	MA2053	-1.41008	0.000718411
MA2541	-1.09276	0.00315734	MA3983	0.743107	0.00359649	MA2046	1.10424	0.000719495
MA1689	-0.703675	0.00318166	MA3289	-1.60871	0.00362696	MA4102	1.15621	0.000723837
MA3635	-0.864762	0.00324274	MA0642	-1.06639	0.00363735	MA4504	1.09534	0.000729996
MA0098	-0.897495	0.00327672	MA0678	-0.805701	0.00366179	MA4565	-2.00569	0.000748854
MA1771	-0.856033	0.00329248	MA4576	-1.14948	0.00372057	MA3886	1.17871	0.000753546
MA0100	-0.725728	0.0033046	MA0846	0.965	0.00375335	MA3128	1.02518	0.000763022
MA4060	-1.69364	0.00331977	MA3300	-2.13521	0.00375945	MA1097	-2.08048	0.000771497
MA1342	-1.08829	0.00333982	MA0169	0.741633	0.00379914	MA4132	1.05451	0.0007745
MA4444	-0.949065	0.00334061	MA0768	0.872777	0.003823	MA3371	-0.972289	0.000780912
MA4649	-1.55336	0.0033543	MA2021	0.64852	0.00382504	MA3186	-1.73079	0.000791372
MA4631	1.16731	0.00343862	MA1346	0.872231	0.00383416	MA1073	1.77592	0.000792149
MA0051	-1.00593	0.00345583	MA4449	0.699972	0.0038399	MA0171	1.41299	0.000794337
MA3931	-0.838356	0.00346754	MA2340	0.755399	0.00385752	MA4175	1.19097	0.000796685
MAt4689	1.27188	0.00348566	MA1189	-1.22937	0.00386978	MA1486	1.11353	0.000802212
MA3965	-1.0404	0.00355423	MA2145	-0.882263	0.00386989	MA3744	1.52157	0.000809333
MA3561	-0.945262	0.0035632	MA3515	-0.859034	0.00391218	MA3600	-0.83681	0.000825684
MA0185	0.845705	0.00365611	MA4652	-1.24085	0.00393111	MA2064	0.84268	0.000830934
MA2160	-0.988111	0.00367003	MA1737	-1.47641	0.00395889	MA4439	2.0336	0.000860772
MA3254	-1.10584	0.00368396	MA4499	1.02639	0.00397756	MA3520	1.53219	0.000862061
MA0672	-1.52605	0.00368867	MA1332	0.994037	0.00397946	MA1631	-0.84853	0.000867246
MA0525	-0.955438	0.00377918	MA2720	-1.58744	0.00399314	MA2004	0.977834	0.000871379
MA0146	1.42971	0.00380719	MA0601	-1.24375	0.00399393	MA2719	-1.31541	0.000875171
MA1368	-1.00136	0.00381081	MA2238	-0.975246	0.004029	MA0382	1.15587	0.000880651
MA0345	-0.831415	0.0038144	MA4296	-1.10345	0.00405146	MA4590	1.14784	0.000882025
MA0337	-1.19559	0.00383763	MA2496	-0.94888	0.00405321	MA0940	0.950139	0.000903297
MA2413	-0.822636	0.00386201	MA1815	-0.957853	0.0040538	MA3759	1.06707	0.00090878
MA4067	-0.852769	0.00386818	MA0833	-1.10374	0.00405563	MA1418	1.089	0.000909261
MA0028	-2.12447	0.00387878	MA2875	-1.01108	0.00405686	MA2009	-1.11199	0.00092351
MA0046	-0.728763	0.00390107	MA3744	-1.12995	0.0040586	MA0925	1.53449	0.000951689
MA3568	-0.844829	0.00391955	MA0926	-0.640534	0.00406845	MA4517	1.48729	0.00095584
MA4027	-0.797776	0.0039247	MA3213	-1.47659	0.00408718	MA2705	-0.923091	0.000956073
MA3993	-1.17378	0.00396669	MA3120	0.719648	0.00410472	MAt4715	2.76298	0.000966797
MA3429	-1.04089	0.00397681	MA2004	-0.742639	0.00411195	MA2853	-0.946674	0.000983283
MA3171	-0.675971	0.00405054	MA4505	0.872703	0.00411319	MA2603	-0.898584	0.000985546
MA0123	0.923156	0.00413618	MA3149	-0.862587	0.00411416	MA1258	1.65771	0.000987046
MA3880	1.17192	0.00414691	MA2304	-0.74123	0.00411975	MA4580	-0.979403	0.000988595
MA0010	1.38141	0.00418489	MA2998	1.22416	0.00412228	MA4632	0.974028	0.000989449
MA3022	-1.15294	0.00420817	MA0206	-0.981218	0.00414393	MA4101	1.08261	0.000990537
MA3779	-1.00331	0.00422011	MA4487	0.719909	0.00418509	MA3517	1.52582	0.00100396
MA0810	-0.847288	0.00426827	MA3139	-0.76306	0.00419946	MA2618	-0.908549	0.00100925
MA3301	-0.874097	0.00427831	MA2534	-1.43217	0.00420012	MA0038	-0.98829	0.00101369
MA4621	0.854086	0.00435712	MA3344	-1.12668	0.00421187	MA2783	-1.32178	0.001018
MA4011	1.47691	0.0043652	MA3212	-1.70809	0.00422326	MA1904	-1.31447	0.00101853
MA4059	-1.54126	0.00437573	MA4330	-0.968181	0.00422858	MA0194	1.2637	0.00102145
MA1480	0.83942	0.0044427	MA0058	-1.49101	0.00422925	MA2825	-0.789758	0.00102781
MAt4742	-1.47897	0.0044868	MA1442	-1.37635	0.00423148	MA2389	-2.45719	0.00102878
MA3731	1.34481	0.00450354	MA0641	-0.807376	0.0042759	MA0651	1.25647	0.0010299
MA2852	-0.79748	0.00455127	MA0243	-0.817452	0.0042897	MA4117	2.0843	0.00105018
MA0294	-1.12873	0.00464702	MA2628	0.782021	0.00430737	MA4543	0.900624	0.00106206
MA2610	-0.731982	0.00466167	MA3993	-1.12566	0.00431449	MA2130	-0.998271	0.00106414
MA0430	-1.06161	0.0046869	MA0291	-0.965652	0.00433085	MA2015	-0.869004	0.00108573
MA0723	-0.736222	0.00471347	MA3883	-0.916982	0.00433087	MA0646	1.89582	0.00109008
MA0207	-0.832377	0.00473453	MA0596	-1.438	0.00439447	MA0486	-0.881565	0.00109744
MA2856	-1.00045	0.00474008	MA2495	-0.92775	0.00440496	MA0069	0.905078	0.00110245
MA3207	-0.671799	0.00480028	MA1362	-0.836033	0.00441241	MA1487	1.0081	0.00110674
MA3372	-0.929015	0.00480378	MA0994	-1.12292	0.00442813	MA1478	1.91004	0.00110772
MA0900	-1.83427	0.00484764	MA1368	-0.951724	0.00442917	MA0783	-1.53543	0.00110892
MA3592	-1.08385	0.00487351	MA1164	-0.843783	0.00444048	MA4566	-1.74914	0.00111027
MA3319	-1.95595	0.00488955	MA2142	-1.12118	0.00447371	MA1360	-0.799938	0.00112458
MA4486	-0.753583	0.00497223	MA0786	1.41337	0.00448669	MA0490	1.17623	0.00113457
MA3074	-0.718184	0.00498743	MA3100	0.715758	0.00449593	MA1459	1.83518	0.001137
MA3579	1.29167	0.00499708	MA1348	1.01477	0.00449684	MA2682	-1.43169	0.00113823
MA1318	-0.887252	0.00502608	MA0133	-1.40398	0.00451428	MA1263	1.61191	0.0011614
MAt4684	1.02362	0.00506108	MA4280	-1.08748	0.00451875	MA2211	-0.905334	0.00116495
MA0866	-1.20061	0.00508506	MA2033	-0.712223	0.00453904	MA3163	-1.24285	0.00119888
MA1870	-0.691267	0.00511161	MA4511	-0.929256	0.0045561	MA4336	1.84751	0.00120194
MA0464	-0.856052	0.00517678	MA3569	-1.27253	0.00456325	MA4485	-0.998199	0.00120836
MA0821	-1.09616	0.00517917	MA1278	-0.729209	0.00457091	MA1771	-1.01177	0.00121656
MA2405	1.32041	0.00520688	MA1676	-0.85448	0.0045792	MA0847	-1.2178	0.00122609
MA2015	-0.692878	0.00528327	MA1305	1.09473	0.00458879	MA1367	-1.727	0.00125044
MA2740	0.952711	0.0053267	MA0893	-0.98148	0.00460086	MA1305	-1.33897	0.00126712
MA1055	0.900123	0.00536589	MA0010	-1.22753	0.00461046	MA0007	-1.49255	0.0012751
MA0211	0.715972	0.00537058	MA2684	1.20014	0.00461216	MA3427	-1.08185	0.00127782
MA1497	1.55726	0.00538976	MA0249	-0.691853	0.00462968	MA3599	-0.788122	0.00127913
MA4342	0.757383	0.00539167	MA4228	0.877904	0.00463153	MA4512	1.20862	0.00128362
MAt4733	-1.29033	0.00539514	MA0233	0.741306	0.00465543	MA1183	0.802356	0.0013105
MA3621	-0.787646	0.0054123	MA4222	0.857269	0.00471709	MA0616	-0.98286	0.00131265
MA0262	0.831899	0.00541858	MA3684	-1.35832	0.00476405	MA0073	1.54779	0.00132467
MA1420	-0.810282	0.00551418	MA1013	-1.23459	0.00476989	MA3985	1.61062	0.00133537
MA2602	-1.0701	0.0055164	MA3345	-1.54116	0.0048582	MA1338	-2.091	0.00133636
MA1017	-0.740834	0.00553285	MA1091	-1.35429	0.00490213	MA1611	1.29731	0.00135557
MA0122	0.834437	0.00553829	MA4404	-1.12449	0.00490391	MA0262	1.00071	0.00137479
MA2078	-1.39281	0.00567567	MA4096	-1.79602	0.00491959	MA0440	1.07014	0.00138885
MA3713	-0.832326	0.00571249	MA4376	-0.832027	0.00492685	MA3950	0.967576	0.00139685
MA2715	-1.53812	0.00571861	MA4583	0.925234	0.00494363	MA1862	1.5871	0.001424
MA2992	1.03893	0.00576923	MA1381	-1.05436	0.00501736	MA3519	1.34115	0.00142515
MA2690	1.19883	0.0057976	MA4620	0.995656	0.00502701	MA0724	-0.965325	0.00143232
MA4091	0.605414	0.00586161	MA0711	-0.615332	0.00503844	MA0445	-1.1095	0.00144099
MA3881	0.626093	0.0059579	MA0584	-0.910857	0.00503977	MA0006	1.06284	0.00144182
MA2251	-1.12742	0.00599642	MA0892	-0.661685	0.00504238	MA1926	1.19711	0.0014492
MA3107	-0.807428	0.00604924	MA0881	0.874029	0.00509351	MA0773	-0.803909	0.00145918
MA1570	-0.806899	0.00609396	MA3269	-0.918741	0.0051508	MA3127	0.907779	0.00146876
MA2518	-0.882783	0.00609972	MA4117	-1.509	0.00515744	MA1439	-1.51935	0.00147036
MA2367	-1.00325	0.00618029	MA4401	-0.869826	0.00519892	MA0036	0.946157	0.00149372
MA0692	-0.688676	0.00627403	MA1583	-0.826969	0.00521979	MA3718	-1.3079	0.00152176
MA0865	1.3461	0.00629557	MA4488	0.968642	0.00523482	MA0972	-1.73959	0.00152525
MA1782	0.983124	0.00635854	MA4629	-1.08138	0.0052829	MA2819	-1.15914	0.00152561
MA4272	-1.58832	0.00642982	MA3446	-1.22193	0.00531136	MA3616	-1.12217	0.00154826
MA0368	-0.962497	0.0064771	MA3372	-0.886761	0.00531979	MA1086	1.70457	0.00154963
MA1254	0.964997	0.00651073	MA1414	-1.3586	0.00532553	MA1028	-0.963475	0.00156616
MA2347	-0.622778	0.00657447	MA4052	-0.999412	0.00532784	MA4422	0.797048	0.00156838
MA4442	0.854939	0.00661834	MA2919	-0.634446	0.00538077	MAt4733	-1.5944	0.00157028
MA2260	-0.782476	0.00668612	MA0264	-0.900592	0.00546005	MA2218	-1.50102	0.00157098
MA2702	1.35744	0.00672313	MA2279	0.793164	0.00546881	MA3335	-1.17184	0.00157629
MA1923	-0.847855	0.00676336	MA4164	-0.896865	0.00548473	MA1878	-1.21875	0.00157704
MA4367	-0.653853	0.00677445	MA1709	-0.653021	0.00549047	MA3154	0.885253	0.00158696
MA1461	-1.13845	0.00677596	MA2530	1.0997	0.00554871	MA1480	0.972089	0.00161027
MA2718	-1.52037	0.00682467	MA1167	-0.98999	0.00555022	MA2014	0.986339	0.00161241
MA3239	-0.904876	0.0069181	MA1345	0.940288	0.00556503	MA1873	1.37377	0.00161406
MA1390	0.918718	0.00695177	MA0576	-0.653811	0.00558663	MA4258	1.24645	0.00161849
MA2791	-1.14331	0.0069789	MA4498	0.817101	0.00564237	MA3334	-1.02323	0.00164712
MA1277	0.734271	0.00699294	MA1370	-0.687897	0.00564583	MA2388	-1.79724	0.00170168
MA0905	-0.97067	0.00701078	MA3715	-0.955554	0.0056646	MA2452	-0.77046	0.00170393
MA4522	-1.17439	0.00710804	MA0913	-0.856423	0.00568228	MA4500	0.855042	0.00173105
MA4382	-0.968129	0.00711212	MA4139	0.670537	0.00572181	MA2110	0.84967	0.00174705
MA3023	-1.07443	0.00727092	MA3556	-1.33357	0.00573602	MA0322	0.897773	0.00174981
MA0117	0.921126	0.00734264	MA4326	-0.618315	0.00575228	MA4390	3.05641	0.00175002
MA0680	-1.10438	0.00737171	MA4501	-1.00464	0.00575601	MA4076	1.03362	0.00175744
MA1279	0.783802	0.00739195	MA0629	-1.13293	0.00579684	MA3859	-0.762126	0.00175932
MA0055	-0.815964	0.00743218	MA2676	-0.74114	0.00580736	MA0429	0.960183	0.00177435
MA1813	-0.699078	0.00743775	MA2147	-1.04344	0.00581018	MAt4707	1.32498	0.00178168
MA4215	1.50053	0.00747989	MA3609	-0.858274	0.00581964	MA3174	-0.944211	0.00179705
MA1488	0.895034	0.00750255	MA1174	-1.0069	0.00582525	MA3031	1.11493	0.00184426
MA3428	-0.716026	0.00751092	MA3849	-0.99834	0.00584077	MA2398	-0.97827	0.00184761
MA3855	0.80001	0.00754727	MA3295	-0.964364	0.00584328	MA3623	0.880738	0.00185293
MA4190	-1.10241	0.00755917	MA4514	-0.687383	0.00590365	MA1674	-1.26709	0.0018544
MA0357	0.864756	0.00762674	MA0376	0.788481	0.0059746	MA4061	0.916568	0.00186238
MA4443	1.01111	0.00762889	MA0042	-0.904917	0.00599604	MA3162	-0.962324	0.00187069
MA2655	-0.661668	0.0076441	MA4515	-0.794908	0.00601148	MA3265	-0.958365	0.00191214
MA3010	-1.05222	0.00766411	MA0720	-1.13467	0.00605981	MA3548	0.814534	0.00193276
MA4618	0.734486	0.0076768	MA0886	1.24305	0.0060704	MA0924	1.76201	0.00193645
MA2935	-1.27818	0.0076782	MA1317	-0.995559	0.00608805	MA1303	-2.23387	0.00196423
MA4162	-1.27988	0.00773829	MA2622	-0.986222	0.00610061	MA1448	1.17864	0.0019695
MA0655	-0.998597	0.00775724	MA4099	-1.78958	0.00611541	MA2607	-1.05013	0.001974
MA3820	0.861241	0.0079341	MA1121	0.852194	0.0061172	MA3602	-0.740397	0.00199724
MA2129	-0.820679	0.00794023	MA3723	-1.00885	0.00613338	MA0202	1.72648	0.00200753
MA3732	1.42761	0.00797939	MA4497	0.960682	0.00613539	MA0594	0.874174	0.00201344
MA3752	-1.18446	0.00811587	MA3987	-1.40343	0.00618625	MA4302	0.920112	0.0020149
MA3780	-0.701116	0.0081628	MA4282	1.1888	0.00619478	MA2324	-0.898134	0.0020398
MA2771	-0.665082	0.00819226	MAt4739	-1.31006	0.00620764	MA3248	-1.37408	0.00204772
MA3918	0.998386	0.00835566	MA0212	-0.795062	0.00620875	MA4048	1.35186	0.00205706
MA1836	-0.696193	0.0084133	MA1137	-0.697674	0.00622389	MA0341	0.851872	0.00205819
MA1719	-0.667212	0.00843289	MA0734	0.86211	0.00622665	MA4001	1.54485	0.00208147
MA2230	1.05812	0.00843952	MA1724	-0.808896	0.00623853	MA2566	0.705844	0.00211786
MA4222	0.842577	0.00848761	MA4195	-1.02119	0.00627471	MA2444	0.917296	0.00212698
MA2007	0.87078	0.00849319	MA3528	-1.4586	0.00627599	MA1310	1.05354	0.00213925
MA0226	0.91803	0.00853343	MA0664	-1.07142	0.00644213	MA3553	1.00748	0.00215199
MA3745	0.887887	0.00862491	MA2010	0.729685	0.00644486	MA2423	0.823536	0.00216844
MA1382	-1.00876	0.00877205	MA2125	0.874447	0.00645588	MA4456	-1.09967	0.00217534
MA4520	0.757927	0.00886558	MA4554	-0.937614	0.00646514	MA1567	1.65358	0.00219326
MA2723	0.620688	0.00904142	MA1017	-0.700976	0.00646937	MA4618	0.882156	0.00220448
MA1502	1.28854	0.00904229	MA0876	1.15759	0.00647988	MA3949	0.987169	0.00223106
MA4235	-0.773278	0.00907706	MA1352	-1.20246	0.0065112	MA3609	1.08413	0.00223595
MA1276	-0.944593	0.00908979	MA3193	-1.27412	0.00651698	MA1665	-0.821224	0.00227609
MA4106	-0.940135	0.00911576	MA1371	-0.70874	0.0066112	MA2279	-0.941431	0.00228805
MA1425	0.594907	0.00913608	MA1407	-0.756711	0.00666161	MA0085	-1.13337	0.00230911
MA4351	0.896789	0.00919499	MA0685	-1.47561	0.00666819	MA2063	-0.870153	0.00230928
MA3709	-0.763645	0.00920839	MA2510	-1.13682	0.00667038	MA0568	-1.18655	0.00231821
MA3545	-1.274	0.00920882	MAt4711	-1.25883	0.00667754	MAt4702	1.82571	0.00232271
MA2859	-0.579398	0.00924506	MA2894	-0.876222	0.0066784	MA3986	0.768313	0.00233041
MA1143	0.863295	0.00927973	MA1331	1.05407	0.00668446	MA1301	-1.30107	0.00233843
MA4180	-0.752841	0.00929128	MA1827	-1.12571	0.00670368	MA0952	-0.840066	0.00236153
MA4007	-0.945899	0.00934697	MA3663	1.12333	0.00680176	MA2553	-0.758591	0.00240949
MA1166	-0.932387	0.00948769	MA3179	0.753563	0.00683338	MA0244	1.14787	0.00240949
MA1477	1.35948	0.00952222	MA2204	0.625251	0.00687618	MA0595	1.88395	0.00245528
MA3921	0.763792	0.00963535	MA4335	-1.0007	0.00689265	MA2841	-0.795931	0.00247409
MA3775	1.06341	0.00973177	MA0436	-0.898681	0.00691464	MA3954	0.87557	0.0024887
MA0110	-1.38122	0.00985687	MA0196	0.994072	0.00701561	MA2610	-0.837638	0.00249178
MA2138	-0.776642	0.00987396	MA1262	-1.12785	0.00703951	MA0521	1.1869	0.00249761
MA2520	-0.980921	0.00991878	MA4474	-1.22788	0.0070443	MA1239	0.942007	0.00250104
MA4139	0.659146	0.00993297	MA0852	0.694123	0.00706052	MA3689	1.2846	0.00250248
MA3011	-1.02924	0.00996358	MA4453	0.703834	0.00711976	MA3107	-0.953046	0.00252991
			MA2862	-1.20758	0.00712428	MA4197	1.14973	0.00253266
			MA3504	-1.31788	0.00713302	MA3638	-0.727766	0.00257507
			MA3695	-1.25032	0.00713729	MA0206	1.17845	0.00258628
			MA2791	-1.10364	0.00714046	MA1476	-1.14884	0.00261943
			MA3915	-0.806359	0.00715124	MA3295	1.20384	0.00263465
			MA0816	-0.688244	0.00715628	MA1995	0.940713	0.00264369
			MA1542	0.805407	0.00716612	MA3258	-0.931825	0.00266042
			MA3129	-0.80968	0.00717489	MA3973	-2.4873	0.00266207
			MA3962	-0.878953	0.00717945	MA3168	-0.940602	0.00266298
			MA1809	1.04685	0.00719227	MA1710	1.40867	0.00269194
			MA4023	1.01108	0.00721496	MAt4685	1.80524	0.00269362
			MA4175	-0.834579	0.00722351	MA1094	1.6323	0.00270094
			MA0365	0.816542	0.00723796	MA3717	-0.933662	0.00272878
			MA1806	-0.919786	0.00724768	MA0826	0.861032	0.0027308
			MA2614	-1.11863	0.00725051	MA0643	1.52748	0.0027448
			MA1022	-1.00359	0.00727174	MA2606	-1.20586	0.00281719
			MA2165	1.06141	0.00727864	MA0002	1.17021	0.00283505
			MA4434	-0.946813	0.00730687	MA2732	-1.43178	0.00285145
			MA0831	0.972286	0.00731646	MA1679	-0.824089	0.0028825
			MA1239	-0.736256	0.00733229	MA4640	-0.90089	0.00292437
			MA2295	-0.966731	0.00736039	MA1608	-0.903905	0.00298794
			MA4080	-1.32491	0.0073604	MA2916	-1.31709	0.00302205
			MA4659	-0.684565	0.00741824	MA2244	1.30026	0.00303154
			MA4268	-1.41916	0.00742448	MA3536	1.9987	0.00303464
			MA0286	-0.821967	0.00743615	MA1758	-0.746846	0.00303684
			MA3545	-1.26942	0.00746954	MA2629	-0.75127	0.00305863
			MA3439	-0.896098	0.00748755	MA0447	0.707405	0.00307323
			MA1964	-1.12159	0.00752133	MA4055	1.21686	0.00307869
			MA1538	0.728203	0.00753439	MA1599	-0.831473	0.00313427
			MA3991	-1.24507	0.00756215	MA2962	-0.74988	0.00314222
			MA0387	0.99645	0.00756815	MAt4736	1.51847	0.00315637
			MA3997	-1.06987	0.0076091	MA3091	-0.839062	0.00318666
			MA1288	-0.736944	0.0076164	MA2594	-1.34186	0.00318713
			MA1731	0.678509	0.00766015	MA1686	1.23127	0.00320957
			MA3863	-1.19124	0.00773724	MA2948	-1.10465	0.00323237
			MA4452	0.609197	0.0077496	MA3785	1.60793	0.00326202
			MA3000	1.09553	0.00777466	MA3569	1.52521	0.00326431
			MA0902	-1.37545	0.0077749	MA4419	0.972887	0.00327806
			MA0492	0.655815	0.00777495	MA1469	-1.45047	0.00328528
			MA4013	0.628915	0.00779438	MA2445	0.887199	0.0033038
			MA0845	0.827364	0.00780645	MA0311	-1.43247	0.00330525
			MA3746	0.737871	0.00783618	MA0600	1.54661	0.00331771
			MA1473	-0.770092	0.00783916	MA3151	-0.733989	0.00333243
			MA0205	1.01911	0.00784752	MA1458	1.22564	0.00335147
			MA2303	0.846916	0.00787959	MA3842	-0.762232	0.00336788
			MA0787	1.07362	0.00789299	MA3634	1.57812	0.00337143
			MA0956	0.920851	0.00792806	MA0644	1.57876	0.00337375
			MA0600	-1.20726	0.0079468	MA2571	1.01897	0.00337864
			MA4493	0.926319	0.0079469	MA2230	1.22527	0.00342687
			MA1894	-1.15659	0.0080086	MA3955	1.19689	0.00342715
			MA1544	0.670859	0.00802979	MA4264	-1.09653	0.00345204
			MA1783	-1.01782	0.00803345	MA4397	0.904638	0.00347551
			MA0590	-1.12159	0.00805874	MA2820	0.886211	0.00347747
			MA4400	-1.0485	0.00807132	MA2485	-0.796064	0.0034788
			MA2591	1.07925	0.00811045	MA4349	1.1583	0.00350064
			MA4020	-0.646143	0.00812064	MA4431	-1.62832	0.00350067
			MA1513	0.942915	0.00817639	MA4173	1.21598	0.00350695
			MA1847	1.14168	0.0081815	MA1532	-0.843307	0.00350955
			MA4106	-0.920757	0.00821553	MA0166	-1.19656	0.00353151
			MA3592	-0.9831	0.00825496	MA0854	-0.854503	0.00355359
			MA0866	-1.09429	0.00831962	MA0766	-0.961484	0.00357444
			MA1252	0.763395	0.00832343	MA0735	0.740533	0.00358954
			MA0619	0.7231	0.00836134	MA4638	-1.55434	0.00359125
			MA3134	1.0066	0.00837796	MA0721	1.46595	0.00361557
			MA1811	-1.49052	0.00841191	MA1714	-1.79668	0.00363445
			MA1662	-0.938763	0.00847306	MA2019	-1.09433	0.00366435
			MA4048	-1.00367	0.00850059	MA2431	1.35141	0.00371737
			MA1373	-0.697908	0.00855093	MA2909	1.50454	0.00373583
			MA1669	-0.703707	0.00856105	MA1256	1.65143	0.00375026
			MA0216	-1.08354	0.00857001	MA3167	-1.06894	0.0037592
			MA4607	-0.904016	0.00863068	MA4089	1.09232	0.00380158
			MA1790	-0.986117	0.00864332	MA1108	1.49435	0.00380296
			MA1452	0.839946	0.0086673	MA0436	1.09784	0.00381922
			MA0356	1.01926	0.00867217	MA4328	0.968876	0.00385547
			MA2505	1.02976	0.00869906	MA1238	-1.80117	0.00390442
			MA0003	0.667358	0.00869985	MA1077	1.542	0.00391111
			MA1711	-1.17066	0.00872569	MA0534	0.8946	0.00392093
			MA3122	0.696056	0.00876599	MA3626	1.17865	0.00392094
			MA3182	0.831543	0.00880215	MA0286	1.00637	0.00395733
			MA4068	-0.795344	0.00884567	MA0621	-0.775924	0.00398692
			MA3998	-1.04	0.00887796	MA0969	0.992908	0.00400137
			MA1412	-1.11541	0.00889461	MA1093	1.63882	0.00402237
			MA2741	-0.836383	0.00891696	MA0112	1.01975	0.00405595
			MA1151	-0.671021	0.00893261	MA0182	1.57009	0.00405851
			MA3177	0.85087	0.00895129	MA2600	-0.793362	0.00408078
			MA4059	-1.36955	0.00898514	MA2608	-1.05174	0.00409463
			MA4163	-0.771106	0.00900995	MA3192	-0.791423	0.00409915
			MA0124	0.899096	0.00901382	MA3205	1.04681	0.00411634
			MA1284	-0.756185	0.00905353	MA2129	-0.950187	0.0041909
			MA1172	-0.898528	0.00905605	MAt4698	1.63635	0.00421917
			MA0491	0.87357	0.00909454	MA2671	-0.652694	0.00427511
			MA2933	-0.742802	0.00910813	MA1264	1.32637	0.00428099
			MA2573	-0.817889	0.00912615	MA0631	1.61325	0.00428192
			MA3664	-0.946097	0.00912632	MA4624	-1.12997	0.00440162
			MA3303	0.962809	0.00916108	MA4378	-1.06321	0.00440752
			MA2858	0.878747	0.00921342	MA0860	-0.938568	0.00442529
			MA3752	-1.12793	0.00923454	MA3138	0.788845	0.00447263
			MA0885	-0.962464	0.00931115	MA1170	-0.776305	0.00448849
			MA0895	-1.2461	0.00931364	MA0331	-0.744496	0.00455166
			MA3111	0.941049	0.0094188	MA1528	-0.710068	0.00457198
			MA4093	-1.50626	0.00943949	MA4429	1.46937	0.0045838
			MA1759	0.97692	0.00944226	MA4099	-2.0857	0.00464761
			MA3747	0.773861	0.00944978	MA0245	1.1035	0.00470009
			MA4265	-0.959642	0.00946762	MA0438	1.27181	0.00472085
			MA2602	-0.96672	0.00949709	MA0192	0.866336	0.00472246
			MA2745	-0.678228	0.00952858	MA2448	-1.03064	0.0047265
			MA1199	1.10458	0.00955573	MA4562	1.09193	0.00475991
			MA1472	-1.00951	0.00955759	MA1989	-1.2139	0.00482697
			MA4379	-1.18144	0.00958421	MA0042	1.05647	0.00485653
			MA3951	-0.849219	0.00963744	MA4466	-0.699978	0.00486183
			MA1166	-0.897963	0.00972275	MA1983	-0.900699	0.00487339
			MA3031	-0.810957	0.00976845	MA4281	-1.33486	0.00489459
			MA4092	-0.567571	0.00981021	MA3633	-0.749018	0.00489824
			MA4114	-1.34044	0.00982039	MAt4731	1.41808	0.00495937
			MA2563	-0.618191	0.00984688	MA2011	-0.849849	0.0049821
			MA4328	-0.761716	0.00985823	MA0432	1.20364	0.00498744
			MA2606	0.966623	0.00988818	MA1990	-0.981504	0.00503228
			MA3941	0.775611	0.00999603	MA2054	-1.05901	0.00504649
						MA1425	0.669348	0.00505627
						MA1321	-0.677861	0.00507302
						MA2554	-0.993392	0.00508122
						MA1964	1.35233	0.00509249
						MA0592	1.38677	0.00510549
						MA0250	1.05183	0.00516191
						MA0795	-0.827332	0.00518926
						MA3636	0.994332	0.00520541
						MA1092	1.67834	0.00525726
						MA2899	-0.73552	0.00526558
						MA1718	-0.658287	0.00527139
						MA3245	-1.77466	0.00527272
						MA1443	1.5522	0.0052792
						MA0045	-1.17237	0.0052814
						MA1493	1.24835	0.0052868
						MA4515	0.914271	0.00533978
						MA2447	-0.721193	0.00537485
						MA4113	1.47057	0.00538315
						MA4191	-1.19987	0.0053926
						MA2698	-0.829477	0.00544105
						MA1162	-0.78728	0.00544649
						MA2861	-1.93591	0.00551816
						MA4261	1.26816	0.00552107
						MA0459	1.06428	0.00557017
						MA4070	0.799634	0.00563534
						MA4376	0.92916	0.00565231
						MA1958	1.0454	0.00567735
						MA1479	1.58246	0.0056897
						MA2221	-1.42376	0.00576031
						MA4304	-0.756485	0.00585939
						MA0583	0.94394	0.0058878
						MA1449	0.957375	0.00592157
						MA0577	1.01975	0.0059511
						MA4012	1.35923	0.00597109
						MA2614	1.31323	0.0060648
						MA3269	1.02554	0.00607586
						MA2722	0.850127	0.0060891
						MA2135	-1.22251	0.0061109
						MA0658	-1.20631	0.00617317
						MA0379	-0.829192	0.0062938
						MA0978	0.924567	0.00630328
						MA3260	1.87724	0.00636851
						MA3556	-1.47244	0.00638219
						MA2708	-0.709616	0.00639476
						MA2397	0.686381	0.00643038
						MA2827	0.760528	0.0064434
						MA0601	1.35081	0.00651657
						MA2963	-0.934951	0.00652263
						MA2059	-1.72014	0.00657822
						MA2576	-1.07073	0.00661704
						MA2008	0.860631	0.00665388
						MA0574	0.836557	0.00667043
						MA1822	1.05637	0.00669542
						MA0814	-1.50279	0.00669819
						MA0637	0.736642	0.00670844
						MA2919	0.695974	0.00674333
						MA1899	1.02248	0.0067729
						MA2859	-0.643348	0.00677947
						MA3120	-0.733536	0.00685092
						MA0472	0.719483	0.00693711
						MA2400	0.961832	0.00696368
						MA4227	0.781116	0.00702091
						MA2270	-0.832076	0.00709891
						MA2167	-0.726324	0.00710201
						MA1731	-0.740805	0.00717875
						MA1391	-1.68148	0.00720703
						MA3511	-0.82532	0.0072431
						MA1601	-0.768076	0.00734305
						MA1334	-1.00102	0.00735734
						MA1291	-0.684983	0.00747491
						MA2347	-0.653703	0.00755664
						MA0035	0.712083	0.00761252
						MA2868	-1.01773	0.00767872
						MA1053	0.834684	0.00768243
						MA2067	-0.950083	0.0077511
						MA4544	0.721368	0.00778624
						MAt4690	1.99149	0.00782321
						MA2354	0.869078	0.00783692
						MA0101	-0.678258	0.00796395
						MA4572	-1.11753	0.00798283
						MA2572	1.01466	0.00798733
						MA4654	0.836212	0.00799712
						MA2785	-0.714268	0.00804643
						MA4145	0.776926	0.00812607
						MA0019	-0.975929	0.00821368
						MA1836	-0.747056	0.00821758
						MA3398	-0.921296	0.0082339
						MA1033	-1.25197	0.00837232
						MA2531	-0.827652	0.0085008
						MA3693	1.21594	0.00853503
						MA0927	0.984904	0.00853724
						MA1542	-0.84981	0.00856464
						MA4246	1.3787	0.00858382
						MA2391	-1.02913	0.00859719
						MA0994	1.18412	0.00863969
						MA3317	-1.07789	0.00865647
						MA0393	-0.914739	0.00868741
						MA3656	-0.824782	0.00868958
						MA2843	-0.631927	0.00874677
						MA4167	0.809657	0.00874832
						MA1980	0.797209	0.00883818
						MA4418	-1.21394	0.00893922
						MA0667	-0.625587	0.00895856
						MA3164	-1.02399	0.00904147
						MA4223	-0.725818	0.00908559
						MA1265	1.23719	0.00912211
						MA1110	1.46052	0.00922144
						MA4225	-0.739906	0.00925584
						MA1096	1.33217	0.0092649
						MA4459	0.982131	0.00934698
						MA4112	1.56452	0.00941582
						MA1354	-0.925056	0.00946301
						MA1154	1.02196	0.00949653
						MA2852	-0.780463	0.00951493
						MA1789	0.909147	0.00954102
						MA0092	1.44724	0.00957321
						MA0564	-0.76049	0.00959439
						MA4450	0.735739	0.00965637
						MA2061	-0.895715	0.00965699
						MA1174	1.07758	0.00966267
						MA1527	-0.757958	0.00967263
						MA3165	-0.886552	0.00972623
						MA0028	2.18333	0.00975608
						MA1971	-0.652808	0.0097626
						MA0862	0.622719	0.00980084
						MA1972	-0.633227	0.00991795
						MA3729	-1.02546	0.00991995
						MA1068	-1.04655	0.00998362

## Sheet: DESeq2
Gene Locus	Log2FC MeOH/Ace	P-value	Gene Locus	Log2FC MeOH/TMA	P-value	Gene Locus	Log2FC TMA/Ace	P-value		Key
MA2536	-2.23214	1.49592e-30	MA0527	-7.26618	1.94378e-150	MA0527	6.82327	7.47447e-101		p-val < 0.0001
MA0455	4.1299	2.55096e-26	MA0532	-6.31444	2.31275e-112	MA0532	5.91576	5.17701e-75		p-val < 0.001
MA0457	4.0237	5.41707e-26	MA0144	-5.79603	5.54414e-91	MA0144	5.52239	3.62511e-63		p-val < 0.005
MA0456	3.9367	1.8483e-23	MA0528	-6.23614	1.38057e-89	MA0528	5.87247	1.81071e-62		p-val < 0.01
MA4194	3.27492	1.59108e-21	MA0529	-6.23864	4.81115e-85	MA0529	5.83566	3.69981e-59
MA3860	-3.07342	3.09511e-15	MA0531	-5.5005	1.65568e-79	MA0531	5.24841	1.14527e-55
MA4567	-1.43421	1.14362e-12	MA0145	-5.35453	5.73423e-65	MA0145	5.20431	1.98477e-48
MA4119	0.731909	2.12746e-12	MA0143	-3.13327	2.14278e-36	MA0146	4.02737	7.20644e-25
MA3862	-2.81691	2.43386e-11	MA0457	4.12448	6.78083e-29	MA2536	-2.28392	1.429e-23
MA3667	-1.36845	2.60061e-11	MA0455	4.07423	2.77557e-27	MA0143	2.90311	7.01179e-23
MA1690	-1.37731	4.09118e-11	MA0456	4.00229	1.01452e-25	MA4194	3.42073	1.44764e-19
MA3861	-2.6905	4.10729e-11	MA0146	-3.19977	7.43795e-19	MA0141	2.36878	1.16384e-15
MA1616	-2.14476	1.28505e-10	MA0858	-1.60915	9.06498e-16	MA1497	2.71419	1.9153e-11
MA3864	-2.46307	2.29213e-10	MA0141	-1.85719	6.39752e-13	MA3130	2.77388	2.38224e-11
MA4391	2.42055	2.63163e-10	MA4393	1.74213	3.50525e-10	MA4430	2.78199	5.57428e-11
MA4568	-1.80851	2.63163e-10	MA4391	2.32543	9.24911e-10	MA0304	2.46224	9.62784e-11
MA1632	-0.81536	3.59931e-10	MA2988	-2.1926	1.90456e-09	MA2561	1.87657	9.67022e-10
MA0887	-1.76547	4.74323e-10	MA0154	-1.3188	8.32739e-09	MA0305	2.3629	1.34665e-09
MA1012	-2.31958	8.70951e-10	MA0150	-0.958974	1.01225e-08	MA3733	2.64683	1.34665e-09
MA1633	-1.03991	1.26472e-09	MA2990	-1.89186	2.88526e-08	MA1495	2.32151	2.01973e-09
MA3263	0.911353	1.47173e-09	MA0825	0.792128	3.24228e-08	MA1496	2.4339	5.40776e-09
MA1617	-2.06579	1.66214e-09	MA2561	-1.48199	3.39457e-08	MA1690	-1.39891	2.674e-08
MAt4735	1.51195	2.00325e-09	MA2989	-2.14364	5.56462e-08	MA0211	1.22663	2.68074e-08
MA4569	-1.63432	4.87748e-09	MA2193	-0.858024	1.38968e-07	MA0858	1.39215	3.0503e-08
MA1783	1.65069	1.53778e-08	MA4176	-1.76326	1.57872e-07	MA0307	2.23822	3.49782e-08
MA3522	1.20764	2.93994e-08	MA0309	-1.84514	4.49348e-07	MA4262	1.94113	3.95058e-08
MA1497	2.0721	5.89548e-08	MA2987	-2.08123	5.03231e-07	MA0309	2.18733	5.11012e-08
MA2925	-0.989885	7.43458e-08	MA4392	1.94055	5.24932e-07	MA4379	2.441	5.324e-08
MA0755	-1.16035	1.85708e-07	MA0307	-1.84668	6.72051e-07	MA3522	1.38603	6.77032e-08
MA3044	-0.822435	1.85708e-07	MA3931	-1.13931	8.53024e-07	MA0150	1.06972	9.78603e-08
MA3863	-2.07688	2.66742e-07	MA1285	-1.07117	1.01811e-06	MA4043	1.97267	1.37643e-07
MA4572	-1.73414	3.22739e-07	MA1419	-1.42282	1.04821e-06	MA1490	1.9082	1.5275e-07
MA3865	-2.09293	3.65259e-07	MA4175	-1.16884	1.10121e-06	MA1143	1.68257	1.57036e-07
MAt4705	1.82294	3.95095e-07	MA0305	-1.73187	1.80345e-06	MA0942	1.8709	1.67047e-07
MA4430	2.08911	4.56406e-07	MA2991	-1.8221	4.80484e-06	MA1108	2.23842	1.67047e-07
MA4379	2.15427	9.10892e-07	MA3250	-1.17677	4.80484e-06	MA4567	-1.2872	1.67047e-07
MA1042	0.66922	1.26941e-06	MA4256	0.777789	1.01181e-05	MA3631	2.06295	1.70313e-07
MA3277	-0.850068	1.26941e-06	MA3553	-0.932074	1.34888e-05	MA0154	1.41226	1.86738e-07
MA4393	1.41217	1.26941e-06	MA2761	-0.915365	1.78677e-05	MA4245	1.89617	2.22097e-07
MA3606	-2.00964	2.08701e-06	MA0304	-1.556	2.22388e-05	MA0433	1.50516	2.32236e-07
MA4008	-0.753205	2.1459e-06	MA2533	-0.861274	2.22388e-05	MA0308	1.97895	2.54052e-07
MA4392	1.85552	2.64083e-06	MA3939	-0.768181	2.22388e-05	MA0835	1.99766	2.54052e-07
MA1011	-1.95962	2.71154e-06	MA3941	0.563961	2.22388e-05	MA4329	2.2666	2.74044e-07
MA1432	-1.1562	2.71154e-06	MA4390	1.31451	2.22388e-05	MA1498	2.2541	3.00651e-07
MA3130	1.89313	3.43316e-06	MA4119	0.474462	3.48622e-05	MA0599	2.1134	4.60033e-07
MA3930	-0.670489	3.43316e-06	MA3930	-0.613803	4.17997e-05	MA2594	-1.006	4.60033e-07
MA1678	-0.469969	3.64122e-06	MA0155	-1.3253	4.20445e-05	MA0010	2.09678	4.76669e-07
MA3611	-0.847944	3.64766e-06	MA3132	0.896473	4.71513e-05	MA2989	2.1761	4.76669e-07
MA4634	-1.85831	3.76992e-06	MA2760	-0.575472	6.69491e-05	MA4261	1.86829	5.19687e-07
MA2435	-0.936833	4.28506e-06	MA3932	-1.02603	6.97244e-05	MA4272	1.70429	5.25084e-07
MA2267	-1.06977	4.71782e-06	MA0308	-1.43261	8.42542e-05	MA3791	2.13702	5.39733e-07
MA0334	1.0124	4.91619e-06	MA0740	0.622774	8.42542e-05	MA1255	2.15673	7.43489e-07
MA0923	1.83016	6.32333e-06	MA3746	0.818258	0.000103546	MA4044	1.72688	7.43489e-07
MA2013	-0.57646	6.32333e-06	MA2986	-1.45718	0.000125336	MA2988	2.04664	7.69487e-07
MAt4685	1.71693	8.0599e-06	MA1188	0.755003	0.00013593	MA0949	2.10417	1.03213e-06
MA1495	1.62414	8.63715e-06	MA3167	-1.05329	0.00013593	MA4413	2.16368	1.30698e-06
MA2150	-0.728431	9.55188e-06	MA0259	0.56289	0.000158258	MA0086	2.18176	1.31627e-06
MA0259	0.622952	1.15176e-05	MA0306	-1.49385	0.000172893	MA1500	2.07725	1.31627e-06
MA1964	1.27186	1.15176e-05	MA2964	-1.5063	0.000182418	MA1783	1.64162	1.3583e-06
MA2152	-0.91101	1.15176e-05	MA3198	-1.41352	0.000215186	MA0890	-0.985138	1.41043e-06
MA0010	1.71036	1.2771e-05	MA3739	-1.16002	0.000215186	MA0306	1.97315	1.61785e-06
MA2308	-0.654403	1.44261e-05	MA4139	0.581132	0.000215186	MA4176	1.82828	1.61785e-06
MA3437	0.871053	1.63663e-05	MA0692	0.435582	0.00024451	MA2987	2.12302	1.67407e-06
MA2076	-0.589077	2.14312e-05	MA4177	-0.877143	0.000311077	MA0887	-1.60575	1.70452e-06
MA2982	-1.20259	2.14312e-05	MA4438	0.747048	0.000328614	MA2990	1.85684	1.70785e-06
MA0646	1.79457	2.26426e-05	MA4250	0.666255	0.000336743	MA3696	1.60205	1.70785e-06
MAt4690	1.78543	2.35871e-05	MAt4708	1.32608	0.000382528	MA1507	2.17259	1.82856e-06
MA1013	-1.72627	2.72355e-05	MA0355	1.0594	0.00038597	MA2603	-0.785549	1.82856e-06
MA1568	-1.1591	3.0749e-05	MA1176	0.59567	0.00040001	MA1080	2.05365	1.83907e-06
MA3932	-1.04954	3.18589e-05	MA0211	-0.72602	0.000418968	MA0646	2.07997	2.14264e-06
MA1654	-0.577108	3.4433e-05	MA4466	0.706572	0.000491042	MA0596	2.03163	2.40156e-06
MA0964	-1.05099	3.95159e-05	MA0831	0.531956	0.000520132	MA2604	-1.02838	2.68096e-06
MA0006	0.953596	4.10531e-05	MA2969	-0.599086	0.000520544	MA1964	1.52582	2.85642e-06
MA0835	1.47939	4.67639e-05	MA4146	0.616767	0.000544382	MA0155	1.64534	3.04244e-06
MA1735	-0.967511	5.44544e-05	MA1978	-0.938828	0.000567186	MA0889	-1.11284	3.86529e-06
MA2604	-0.777995	5.44544e-05	MA4215	0.911043	0.000579831	MA1110	1.96782	3.86529e-06
MA2850	-0.762927	5.66391e-05	MA2746	-0.657906	0.000601399	MA2533	1.06435	3.86529e-06
MA4120	0.93321	5.93907e-05	MA4068	-0.630465	0.000666422	MA0833	1.98747	4.00036e-06
MA1615	-1.03029	6.07435e-05	MAt4734	1.24914	0.000697862	MA0034	1.91116	4.10071e-06
MA2434	-0.503164	6.09461e-05	MA4044	-1.13704	0.000731922	MA1141	1.76085	4.33376e-06
MA3631	1.48728	6.5544e-05	MA2963	-0.533063	0.000760484	MA3793	1.93672	4.5932e-06
MA0034	1.56594	6.65596e-05	MA4475	0.910832	0.000760484	MA1710	1.90405	5.22119e-06
MA0833	1.64779	6.88645e-05	MA2110	-0.773995	0.000799509	MA1087	1.81473	5.33741e-06
MAt4708	1.42763	7.19608e-05	MA2430	-0.71562	0.000803948	MA2873	-0.790503	5.35647e-06
MA3408	-0.979167	7.58413e-05	MA1654	-0.495398	0.000882349	MA4041	1.81288	5.49944e-06
MA0490	0.478484	7.84959e-05	MA2011	-0.680524	0.00104862	MA0832	2.02432	5.69153e-06
MA3539	-0.629848	7.84959e-05	MA0650	0.516602	0.00117586	MA0792	-0.660307	6.05919e-06
MA3931	-0.94313	8.12786e-05	MA0752	-0.894257	0.0012265	MA2991	1.93452	6.3041e-06
MA0002	1.18282	9.18536e-05	MA0018	-0.919762	0.00132182	MA4259	1.74698	6.83532e-06
MA2985	-1.39555	9.45964e-05	MA0710	-1.41398	0.00132182	MA2257	1.58417	7.12052e-06
MA1326	-0.899004	0.000100204	MA4311	0.894216	0.00132182	MA3667	-1.12725	7.23429e-06
MAt4734	1.36956	0.000101524	MA0963	-0.696096	0.00137049	MA1109	1.99782	8.78286e-06
MA2284	-0.652857	0.000103694	MA4505	0.601415	0.00137049	MA1671	1.95355	9.4907e-06
MA3171	-0.724277	0.000114729	MA3252	-0.710566	0.00138673	MA0864	1.36128	1.09448e-05
MA3576	0.788343	0.000119501	MA0786	0.936268	0.00143773	MA1074	1.85294	1.18944e-05
MA2584	-0.776555	0.000128509	MA0799	0.727241	0.00143773	MA1504	1.86241	1.20891e-05
MA1364	-0.962062	0.000131529	MA3650	0.506208	0.00143773	MA0923	1.89434	1.27535e-05
MA2860	-0.764147	0.000132734	MA4083	0.596113	0.00143773	MA4258	1.5528	1.27535e-05
MA2964	-1.51118	0.000138455	MA0901	0.750578	0.00148525	MA4042	1.77453	1.43171e-05
MA1496	1.55977	0.000147609	MA3344	-1.00321	0.0015165	MA2193	0.849036	1.44066e-05
MA1106	0.572984	0.00014885	MA4461	0.657914	0.00171392	MA3250	1.27883	1.50184e-05
MA0599	1.53122	0.000154705	MA0689	0.576684	0.00173394	MA4569	-1.4336	1.65421e-05
MA4272	1.18186	0.000165562	MA4449	0.553265	0.00173394	MA4568	-1.47471	1.6639e-05
MAt4704	1.68836	0.000175431	MA0962	-0.677715	0.00188873	MA0597	1.92354	1.68257e-05
MA3733	1.67563	0.000175888	MA0675	-1.24015	0.00195166	MA1259	1.89238	1.82635e-05
MA0438	0.859519	0.000179319	MA0936	-1.04631	0.00207995	MA0429	1.16171	2.10254e-05
MA3174	-0.641545	0.000189496	MA0986	-0.722831	0.00207995	MA1784	1.91892	2.162e-05
MA1087	1.40128	0.000190802	MA1683	-0.998737	0.00207995	MA0213	1.07254	2.32745e-05
MA2291	-0.582496	0.000190802	MA4455	0.521867	0.00207995	MA3589	1.50609	2.39417e-05
MA2249	-0.648864	0.00019126	MA0429	-0.789906	0.00225952	MA0645	1.92658	2.43292e-05
MA0122	0.669757	0.000191965	MA0497	0.542257	0.00225952	MA3174	-0.830206	2.43292e-05
MA0003	0.633414	0.00020367	MA0942	-1.08342	0.00225952	MA4276	1.92876	2.64821e-05
MA4139	0.565811	0.000219766	MA1674	-0.702702	0.00225952	MA4217	1.8393	2.66197e-05
MA0624	-0.596269	0.000223379	MA2677	-0.453916	0.00225952	MA2813	1.86879	2.67031e-05
MA4659	0.905519	0.000228118	MA4141	0.969944	0.00225952	MA4593	1.54105	2.67031e-05
MA0661	-1.30186	0.000247785	MA4259	-1.17511	0.00225952	MA1526	1.88392	2.67862e-05
MA2424	-0.719572	0.000252038	MA4329	-1.41389	0.00225952	MA1393	1.66147	2.84617e-05
MA2479	-0.625033	0.000252038	MA0679	-1.2409	0.00226995	MA4590	1.33543	3.05877e-05
MA1167	0.905556	0.000259273	MA4651	-1.39757	0.00229376	MA0033	1.89295	3.06341e-05
MA2503	-0.525671	0.000273098	MA0367	0.442554	0.00239068	MA4117	1.89307	3.14285e-05
MA0596	1.52504	0.000277162	MA0667	0.504297	0.00240414	MA4196	1.16623	3.18569e-05
MA1688	-0.609589	0.000277162	MA2985	-1.15724	0.00240414	MA0122	0.854493	3.2316e-05
MA1820	0.69354	0.000277162	MA0115	0.646866	0.00256881	MA0182	1.87266	3.2316e-05
MA2504	-0.623935	0.000277162	MA0975	-0.783999	0.00256881	MA3519	1.59266	3.31383e-05
MA2764	0.472414	0.000277162	MA4578	0.606565	0.00256881	MA4591	1.67629	3.39394e-05
MA2923	-0.841421	0.000277162	MA4258	-1.03699	0.00282978	MA3790	1.81619	3.43583e-05
MA3696	1.12038	0.000277162	MA4262	-1.04904	0.00297184	MA2150	-0.80192	3.46155e-05
MA4436	1.25697	0.000277162	MA1418	-0.916383	0.00299282	MA1332	-0.741966	3.56986e-05
MA0949	1.52149	0.000296231	MA1432	-0.812306	0.00299282	MA1139	1.05479	3.68583e-05
MA2594	-0.643221	0.000296231	MA1977	-0.564537	0.00299282	MA0026	1.45756	4.5901e-05
MA1698	-0.641195	0.000305611	MA4346	-0.842455	0.00299282	MA1491	1.45263	4.5901e-05
MA3793	1.46417	0.000323818	MA0381	-1.2582	0.00306303	MA0032	1.81739	5.46655e-05
MA4245	1.23189	0.000344481	MA4282	0.700042	0.00306303	MA1261	1.75541	5.52843e-05
MA3258	-0.753181	0.000358518	MA1588	-0.777721	0.00306389	MA0031	1.77065	5.7283e-05
MA3899	-0.4432	0.000358518	MA3742	-1.31672	0.00306389	MA0104	1.08955	5.76092e-05
MA2484	-0.4536	0.000399064	MA0152	-0.673269	0.00308179	MA0183	1.77046	6.24869e-05
MA0542	-0.787798	0.000443563	MA4056	0.781187	0.00309749	MA1184	1.13792	6.35549e-05
MA2868	-0.829323	0.000447607	MA4547	-1.45304	0.00309749	MA3732	1.86269	6.6466e-05
MA4390	1.10926	0.000451617	MA0572	0.665458	0.00327027	MA0936	1.40989	6.73047e-05
MA0834	1.43174	0.000458472	MA1181	0.556114	0.00327027	MA0726	1.43764	6.76353e-05
MA1775	1.44569	0.000491433	MA1139	-0.710445	0.00330622	MA0600	1.79441	6.9385e-05
MA1851	-0.774653	0.000516658	MA0864	-0.874236	0.00331406	MA1506	1.77063	7.3225e-05
MAt4717	1.39402	0.000548998	MA1818	-1.09563	0.00331406	MA0977	1.25072	7.36343e-05
MA2969	-0.578065	0.000561829	MA4406	-1.03378	0.00331406	MA0428	1.15691	7.48657e-05
MA0026	1.12781	0.000614648	MA4601	-0.971996	0.00344984	MA1488	1.21579	7.73315e-05
MA2890	-0.5736	0.000655019	MA0222	0.501455	0.00350949	MA1477	1.79775	7.95326e-05
MA4590	0.993498	0.000672141	MA0712	-0.719492	0.00351719	MA0202	1.77463	8.28106e-05
MA2213	-0.59201	0.000688727	MA3860	-1.34363	0.00351719	MA0834	1.69095	8.28432e-05
MA1352	1.45619	0.000694324	MA4628	0.515497	0.00386654	MA3695	1.82423	8.28432e-05
MA4464	0.735594	0.000706355	MA0153	-0.800319	0.00387138	MA4265	1.71791	8.28432e-05
MA0663	-1.08726	0.000745178	MA3024	-1.05158	0.00396807	MA0925	1.66174	8.85148e-05
MA2582	-0.64624	0.000751604	MA3565	-1.12983	0.00397071	MA1083	1.82195	9.13559e-05
MA0832	1.50769	0.000774531	MA2224	-0.415492	0.00405375	MA4634	-1.71416	9.13559e-05
MA2043	-0.482104	0.000811296	MAt4738	0.758049	0.00409703	MA1503	1.76353	9.55541e-05
MA1143	1.00159	0.000853868	MA3611	-0.584097	0.00429817	MA2912	1.59042	9.95407e-05
MA3194	1.55512	0.000861956	MA1318	-0.698097	0.00438398	MA3263	0.734432	9.98182e-05
MA4525	0.771419	0.000861956	MA1633	-0.567099	0.00478518	MA4659	1.08518	9.98182e-05
MA1733	-0.616634	0.000871742	MA0863	-0.888435	0.00479449	MA2589	-0.860233	0.00010301
MA2055	-1.03532	0.000871742	MA1276	-1.0728	0.00491159	MA1088	1.80524	0.000106387
MA2211	-0.640346	0.0008956	MA1460	-1.27261	0.00491159	MA2986	1.57656	0.000107705
MA3839	0.765846	0.0008956	MA4602	-0.813245	0.00491159	MA0156	0.979546	0.000109303
MA0704	0.810135	0.000901577	MA0783	-1.03701	0.00504062	MA3553	0.958585	0.000111961
MA0889	-0.72512	0.000918211	MA0841	-0.693502	0.00518549	MA1077	1.74623	0.000113103
MA0645	1.51886	0.000963898	MA0779	-0.548205	0.00525597	MA3382	1.78975	0.000113103
MA4196	0.837039	0.000985941	MA1805	-0.712612	0.00525597	MA4275	1.78847	0.000113103
MA2288	-0.719272	0.00101474	MA4222	0.692187	0.00525597	MA3486	1.22482	0.00011474
MA1141	1.19935	0.00105905	MA4445	0.772222	0.00525597	MA0640	-0.668693	0.000118969
MA3240	-0.764674	0.00105905	MA4261	-1.04685	0.00532369	MA1086	1.78441	0.000120493
MA4134	0.533174	0.00107304	MA2495	-0.763086	0.00537914	MA2586	-0.764673	0.000120493
MA1477	1.47681	0.00112168	MA3407	-0.529108	0.0053904	MA1256	1.78463	0.000120692
MA4243	1.27791	0.00112258	MA1012	-1.21606	0.0057408	MA3731	1.79001	0.000125146
MA0952	-0.650237	0.00113352	MA1107	0.534689	0.0057408	MA3860	-1.72979	0.000127604
MA4608	1.35524	0.00114827	MA2517	-0.479149	0.0057408	MA2224	0.595875	0.000128781
MA2410	-0.470844	0.00115998	MA3033	-0.991834	0.0057408	MA4436	1.45121	0.000128781
MA2433	-0.578832	0.00115998	MA1332	0.469203	0.00575165	MA1521	1.78787	0.000129597
MA2831	-0.406408	0.00115998	MA4499	0.543105	0.00575165	MA1524	1.77679	0.000129597
MA2409	-0.696875	0.00126159	MA0700	0.444997	0.00580389	MA1352	1.69336	0.000129919
MA1458	1.02722	0.00132717	MA0881	0.607668	0.00580389	MA2914	1.63283	0.000130524
MA4244	1.43291	0.00134031	MA3862	-1.35117	0.00580389	MA3342	1.56354	0.000136267
MA1309	-0.502312	0.00136311	MA4328	-0.640308	0.00583536	MA0601	1.5856	0.000136593
MA1841	-0.534439	0.00140222	MA0802	0.481581	0.00589343	MA0575	0.879386	0.000137135
MA0202	1.4237	0.00143222	MA3943	0.490392	0.00605798	MA1775	1.65427	0.000138028
MA0086	1.48295	0.00143598	MA3980	0.87607	0.00613848	MA4115	1.7166	0.00014226
MA2181	-0.445319	0.00149716	MA3743	-0.7226	0.00619462	MA4063	1.41787	0.000145739
MA3045	-0.61338	0.00155712	MA3933	-0.742692	0.00619462	MA1663	1.00847	0.000146242
MA3917	1.08716	0.00155712	MA4591	-1.11047	0.00620192	MA2563	1.00052	0.000149308
MA2702	0.779432	0.00160544	MA3736	-1.30822	0.00623417	MA4401	0.946174	0.000149308
MA3811	-0.869429	0.00162144	MA4257	0.519709	0.00623417	MA1075	1.75114	0.000157824
MA1472	1.35106	0.00165376	MA2032	-0.867146	0.00633651	MA4110	1.67609	0.000160541
MA2333	-0.447294	0.00165376	MA2310	-0.697782	0.00641193	MA0630	1.71992	0.000163395
MA3350	-0.580244	0.00165376	MA4210	0.466171	0.00642336	MA1676	1.22636	0.000163768
MA0890	-0.586344	0.00167025	MA4205	0.624815	0.0064279	MA4380	1.38474	0.000163829
MA2603	-0.469839	0.00168628	MA4494	0.546451	0.0064279	MA1085	1.74857	0.000169552
MA3739	-0.990881	0.00171092	MA2435	-0.621624	0.00648219	MA1090	1.72884	0.000172725
MA1470	-0.468771	0.00180343	MA1826	-0.589699	0.00656323	MA0644	1.74122	0.00017801
MA2212	-0.857021	0.00196288	MA1381	-1.03879	0.00657354	MA1131	-0.612139	0.000185077
MA4512	0.824317	0.00199576	MA0583	-0.78218	0.00659516	MA3694	1.73922	0.000185077
MA3798	-0.491675	0.00201616	MA1182	0.55417	0.00659516	MA4376	1.3225	0.000185077
MA1032	0.593019	0.00201904	MA3606	-1.27288	0.00659516	MA0152	0.909745	0.000185435
MA2438	-0.476321	0.00203215	MA4546	-1.36402	0.00661	MA0825	-0.658479	0.000186766
MA0022	0.618295	0.00203411	MA0884	0.451844	0.00671277	MA1505	1.65761	0.000196052
MA0156	0.705356	0.00203411	MA4498	0.670572	0.00671277	MA1081	1.69776	0.000200682
MA0671	1.36327	0.00203411	MA4583	0.615346	0.00671277	MA2615	1.34835	0.000207848
MA0792	-0.407372	0.00203411	MA0281	0.581463	0.00673729	MA4246	1.59245	0.00021022
MA3881	0.563578	0.00204228	MA0380	0.626386	0.00673729	MA4517	1.53974	0.00021022
MA2151	-0.600373	0.0020996	MA1735	-0.707734	0.00673729	MA2149	-0.693692	0.000211392
MA4117	1.41896	0.00211639	MA1878	-0.466082	0.00673729	MA4273	1.5484	0.000211392
MA3810	-0.685856	0.00212835	MA1615	-0.756876	0.00682408	MA3969	1.57595	0.000226206
MA4565	-0.883774	0.00212835	MA3754	0.44808	0.00688347	MA1682	1.67352	0.000227
MA1108	1.32607	0.00217237	MA0270	-1.34224	0.0069476	MA0671	1.64758	0.000232248
MA2645	-0.433497	0.00225904	MA0133	-1.13037	0.00700039	MA3729	-0.739167	0.000232248
MA3339	-0.407217	0.00225904	MA2883	0.44678	0.00704192	MA3792	1.59105	0.000232248
MA4413	1.403	0.00225904	MA0569	0.453547	0.00704205	MA4048	1.45216	0.000232248
MA2000	-0.515757	0.0022799	MA0196	0.610785	0.0071025	MA4175	1.0472	0.000232248
MA2149	-0.509571	0.0022799	MA0073	0.562989	0.00714838	MA4459	1.21302	0.000233999
MA4339	1.30008	0.00228081	MA0117	0.601368	0.00714838	MA1523	1.70418	0.000235987
MA2053	-0.697058	0.00232972	MA1632	-0.411298	0.00714838	MA1617	-1.48002	0.000238457
MA3461	-0.54	0.00232972	MAt4705	1.08754	0.00714838	MA0692	-0.491885	0.000254385
MA0287	0.433811	0.00236204	MA0003	0.49543	0.00719932	MA1142	1.42271	0.000256289
MA1183	0.521999	0.00236204	MA0169	0.577511	0.00730063	MA4049	1.34689	0.000268248
MA0986	-0.689556	0.00237551	MA3682	-1.12467	0.00730063	MA1684	1.53524	0.000269522
MAt4700	1.32304	0.00237551	MA4394	0.510376	0.00730063	MA0587	1.2669	0.000271754
MA1850	-0.52986	0.00239118	MA3884	-1.02461	0.00733684	MA0831	-0.621145	0.000271754
MA4658	0.576171	0.00243433	MA0582	-1.04163	0.00742976	MA4244	1.64317	0.000286519
MA2296	-0.778365	0.00244168	MA1305	0.693812	0.00742976	MA0201	1.59822	0.000287128
MA2278	-0.571885	0.00252191	MA1668	-0.825668	0.00742976	MA1374	1.18893	0.000287128
MA2327	-0.46655	0.00252191	MA2304	-0.68363	0.00742976	MA1257	1.6906	0.000290443
MA3330	-0.508934	0.00252191	MA4382	-0.720446	0.00742976	MA2113	1.14897	0.000290485
MA1784	1.37852	0.00257913	MA2534	-1.26382	0.00745767	MA4572	-1.41309	0.000294666
MA1663	0.725535	0.00258407	MA2972	-0.696389	0.00745767	MA4243	1.49771	0.000295273
MA0089	0.705459	0.00263766	MA3889	-1.16656	0.00753476	MA1023	1.28569	0.000295346
MA2663	-0.429866	0.00267105	MA2575	-0.684296	0.00754029	MA1489	1.18223	0.000295346
MA0184	0.437472	0.00270156	MA0888	0.656615	0.00790937	MA0924	1.68714	0.00030612
MA2441	-0.536329	0.00270156	MA3864	-1.19355	0.00797747	MA1963	1.16462	0.000307541
MA1215	-0.541776	0.00278302	MA4452	0.434056	0.00800042	MA2971	1.24375	0.000307541
MA2650	-0.424099	0.00279171	MA1779	-1.22615	0.00809465	MA4346	1.08445	0.000307541
MA1944	-0.502546	0.00282694	MA4606	0.559053	0.00815937	MA4112	1.62572	0.000312228
MA0959	0.827668	0.00288184	MA4610	0.523734	0.00829551	MA4274	1.60041	0.000322642
MA1404	-0.626747	0.00307278	MA0545	-0.918165	0.0085038	MA0863	1.17914	0.000326307
MA4131	0.59366	0.00307278	MA1023	-0.904487	0.00850396	MA3035	1.43301	0.000326307
MA0662	-1.01248	0.00311757	MA2004	-0.698811	0.00853713	MA1084	1.6674	0.00032765
MA2114	0.579453	0.00311757	MA4212	0.818545	0.00870081	MA4113	1.62929	0.00032765
MA1033	0.57892	0.00314771	MA2933	-0.482171	0.00892631	MA2606	-0.882732	0.000330494
MA4215	0.776492	0.00324448	MA4120	0.663912	0.00892631	MA1478	1.67409	0.000337558
MA3755	0.58403	0.00325742	MA4595	-0.701136	0.00894857	MA2605	-1.037	0.000352753
MA2253	-0.553953	0.00330132	MA0568	0.668093	0.00899633	MA2256	-0.550627	0.000359149
MA1498	1.33424	0.00332168	MA3303	0.799155	0.00899633	MA3033	1.31489	0.000359149
MA2681	0.514629	0.00332168	MA4148	0.597399	0.00899633	MA3885	1.24819	0.000359337
MA2899	-0.481868	0.00332168	MA0630	-1.23238	0.00919425	MA1258	1.64625	0.000359439
MA4274	1.28947	0.00336646	MA2858	0.803368	0.00919425	MA0217	1.17444	0.000369047
MA2485	-0.719155	0.00337298	MA3741	-0.865748	0.00926437	MA1078	1.66932	0.000369047
MA3908	-0.553473	0.00339007	MA3264	-0.320239	0.00943524	MA4220	1.64679	0.000369047
MA1431	-0.632216	0.00341468	MA3564	-1.09144	0.00948668	MAt4690	1.60084	0.000369047
MA2667	-0.396727	0.00341468	MA4592	-1.10901	0.00955545	MA3520	1.39889	0.000376319
MA2320	-0.401031	0.00346544	MA2717	-1.23951	0.0096305	MA1782	1.43477	0.000385332
MA3607	-1.3064	0.00348111	MA1725	-0.884253	0.00970055	MA1260	1.64087	0.000388861
MA2120	-0.462852	0.0034818	MA1940	-0.52236	0.00977156	MA1472	1.56253	0.000388861
MA4517	1.16936	0.0034818	MA1490	-0.942993	0.0099272	MA0760	1.13018	0.000391452
MA0459	0.876071	0.00354418				MA1446	1.62085	0.000401667
MA1574	-0.564411	0.00359561				MA1094	1.62748	0.000415215
MA0217	0.885611	0.00363148				MA4020	0.933706	0.000440454
MA0597	1.31612	0.00363148				MA0212	0.870351	0.000451518
MA1110	1.23917	0.00363148				MA1092	1.62174	0.000459271
MA1504	1.2256	0.00363148				MA1447	1.61375	0.000459271
MA2257	0.977398	0.00363148				MA3309	1.24939	0.000470009
MA0750	0.603054	0.00365068				MA1082	1.64357	0.000470403
MA1334	-0.569321	0.00383756				MA4592	1.49457	0.000470403
MA4241	1.13229	0.00383756				MA0097	1.33652	0.000478721
MA0649	-0.465528	0.00393192				MA0210	0.870534	0.000478721
MA2001	-0.437738	0.00393192				MA0959	1.06212	0.000484955
MA2309	-0.621086	0.00393192				MA1616	-1.38394	0.000484955
MA2863	-0.589129	0.00393192				MA3416	1.55291	0.000484955
MA4469	0.523855	0.00393192				MA3195	1.5906	0.00048665
MA1147	-0.433037	0.00396681				MA3558	-1.02034	0.000510844
MA2677	-0.414488	0.00401735				MA1072	1.6297	0.000533716
MA4429	1.16083	0.00411809				MA3861	-1.59237	0.000533716
MA0575	0.597418	0.0042338				MA0844	-0.514181	0.000538649
MA1454	-0.821262	0.0042338				MA1925	1.05223	0.000541131
MA3916	1.22535	0.0042338				MA1137	1.02651	0.000541987
MA3923	-0.588926	0.00424112				MA4354	-0.594397	0.000541987
MA3232	-0.611542	0.00430336				MA0585	0.938923	0.000542185
MA0761	-0.446752	0.00431738				MA3034	1.1042	0.000542185
MA3264	-0.336523	0.00434584				MA4218	1.56967	0.000542185
MA1341	-0.582119	0.00444276				MA0937	1.21342	0.00054453
MA0264	0.449477	0.00448603				MA2504	-0.687126	0.00054453
MA2592	-0.717759	0.00459475				MA0750	0.796404	0.000567245
MA1886	0.700025	0.00460751				MA3887	1.09422	0.000567245
MA1255	1.2605	0.00473759				MA1073	1.60455	0.000578383
MA0587	0.914693	0.00491514				MA0130	1.49192	0.000582053
MA3792	1.19379	0.00491514				MA2244	1.29994	0.000582053
MA0817	0.653452	0.00492596				MA1076	1.61587	0.000593276
MA0126	0.836386	0.00493697				MA0655	1.03703	0.000602094
MA4043	1.02874	0.00499503				MA1499	1.36585	0.000611651
MA0710	-1.22822	0.00500751				MA4055	1.34127	0.000611651
MA0901	0.651543	0.00500751				MA4351	1.17016	0.000651099
MA4383	0.51865	0.00500751				MA1525	1.60175	0.000662694
MA0277	0.510322	0.00506765				MA3886	1.10211	0.000662694
MA1176	0.473039	0.00508				MA0171	1.32819	0.00068255
MA2366	-0.472103	0.00508				MA1334	-0.746775	0.00068255
MA3139	-0.672661	0.00508				MA1982	0.944536	0.000695805
MA3956	0.898085	0.00508				MA4118	1.2808	0.000707184
MA2440	-0.653697	0.00527194				MA1089	1.59222	0.000710996
MA3275	-0.520401	0.00533663				MA4277	1.59272	0.000713745
MA2508	-0.639553	0.00548669				MA1091	1.59106	0.000729397
MA0800	-0.726746	0.00551032				MA1093	1.58007	0.000729397
MA2106	-0.512949	0.00553501				MA2144	1.23498	0.000738051
MA0433	0.766718	0.00560251				MA0779	0.709063	0.000754465
MA2966	-0.531158	0.00573281				MA1522	1.58543	0.000774313
MA0609	0.986602	0.00594754				MA1475	1.1878	0.000785651
MA2976	-0.44117	0.00616378				MA1683	1.15099	0.000788042
MA0574	0.591154	0.00622805				MA3287	1.32001	0.000793294
MA1503	1.25102	0.00622805				MA0891	-0.772087	0.000801615
MA1506	1.22679	0.00632193				MA3630	1.15604	0.000801615
MA1140	-0.689679	0.006441				MA0219	1.29307	0.000804368
MA1979	-0.527489	0.00673488				MA1458	1.17229	0.000808876
MA0183	1.20296	0.00676262				MA3485	1.49544	0.000813736
MA1014	-1.25394	0.00676262				MA2992	1.47167	0.000826936
MA1490	0.965202	0.00676262				MA4608	1.45569	0.000828464
MA2307	-0.380729	0.00679206				MA0093	1.19242	0.000834095
MA4121	0.77196	0.00687418				MA0542	-0.855822	0.000836073
MA1361	-0.427119	0.00689687				MA0598	1.56474	0.000851503
MA1971	-0.449117	0.00691555				MA0642	1.35659	0.000851503
MA1972	-0.484077	0.00691555				MA0958	1.30184	0.000851503
MA3368	-0.542579	0.00694475				MA3970	1.56979	0.000864442
MA4505	0.500874	0.00700178				MA1262	1.43777	0.000885298
MA1393	1.0422	0.00722698				MA0643	1.5493	0.000886231
MA2256	-0.37371	0.00732298				MA0888	-0.876149	0.000886231
MA2432	0.524859	0.0074469				MA1712	1.32624	0.000886231
MA3161	-0.589867	0.00746039				MA0582	1.32499	0.000887492
MA4242	1.25455	0.00746039				MA0939	0.910971	0.000887492
MA1742	-0.448919	0.00759491				MA2215	-0.420486	0.000887492
MA1791	-0.563032	0.00759948				MA4403	1.16071	0.000890837
MA1892	-0.795514	0.0078403				MA4473	1.50728	0.000908969
MA1747	-0.421446	0.00789747				MA4414	0.934582	0.000925767
MA2418	-0.391905	0.00793879				MA0793	-0.596487	0.000941405
MA3451	-0.322715	0.00804596				MA1148	-0.594683	0.000946497
MA3907	-0.434022	0.00806367				MA4267	1.41838	0.000947509
MA3610	-0.444139	0.00813572				MA1341	-0.75341	0.000948199
MA1395	-0.540277	0.00815065				MA2925	-0.747058	0.000953092
MA4217	1.17209	0.00817676				MA3052	1.37935	0.000953092
MA0927	0.625716	0.00826936				MA0324	1.02323	0.000961717
MA3359	-0.454805	0.00838392				MA1138	1.02626	0.000965671
MA1170	-0.333077	0.00849363				MA4616	1.0379	0.000966156
MA3729	-0.481891	0.00854429				MA0650	-0.577618	0.000967726
MA3791	1.15537	0.00855456				MA0874	-0.552474	0.00100028
MA4265	1.1491	0.00856117				MA1588	0.924606	0.0010032
MA3082	-0.585602	0.0085963				MA3559	0.636286	0.00101306
MA0115	0.55581	0.00859917				MA2919	0.9014	0.0010166
MA1550	-0.518176	0.00859917				MA3277	-0.695826	0.00105291
MA3048	-0.469121	0.00859917				MA3372	0.684008	0.00105343
MA3680	-0.369539	0.00859917				MA0894	1.21944	0.00106247
MA1471	1.21658	0.00860574				MA3666	-0.681992	0.0010927
MA1501	1.07122	0.00860574				MA3856	0.704003	0.0010927
MA1940	-0.515689	0.00860574				MA3664	1.0971	0.00109554
MA0104	0.660325	0.00861769				MA0581	1.24388	0.00110634
MA3382	1.26699	0.00861769				MA0675	1.34321	0.00110634
MA3708	-0.582714	0.00861769				MA3870	1.06792	0.00110634
MA1682	1.21086	0.00862667				MA0024	0.917108	0.00110662
MA0601	1.06942	0.00870018				MA2148	-0.599398	0.00110849
MA2314	-0.63696	0.00870018				MA3387	1.01753	0.00110849
MA3740	-0.748638	0.00870018				MA0372	0.932938	0.00111197
MAt4728	1.25693	0.00870018				MA1419	1.11705	0.00111197
MA3613	-0.424144	0.00885542				MA2593	-0.854213	0.00111197
MA3927	-0.533431	0.00888899				MA4474	1.48653	0.00111735
MA2243	-0.613143	0.00907101				MA0105	0.996936	0.00112533
MA3083	-0.513651	0.00915374				MA1818	1.25793	0.00114838
MA3334	-0.399503	0.00915374				MA4649	1.35618	0.00115472
MA0482	0.494678	0.00927484				MA4429	1.36718	0.00116387
MA2607	-0.648916	0.00932795				MA0595	1.52895	0.00119648
MA2148	-0.431579	0.00935871				MA0436	1.01681	0.00120466
MA2839	-0.390454	0.00949268				MA0608	1.49652	0.00120466
MA4669	-0.672361	0.00959225				MA3288	1.46342	0.00123091
MA1274	-0.427226	0.00962083				MA0547	1.1909	0.00123639
MA1446	1.21188	0.00970208				MA1471	1.47884	0.00123639
MA2873	-0.41706	0.00970208				MA2831	-0.46322	0.00123904
MA4610	0.500117	0.00972846				MA2582	-0.705647	0.00126186
						MA0113	1.03482	0.00134423
						MA1519	-0.527454	0.00134423
						MA0819	0.936077	0.00137068
						MA1862	1.4216	0.00137125
						MA1167	0.907578	0.00138357
						MA2600	-0.683357	0.00139103
						MA2585	-0.945647	0.00139174
						MA4096	1.50417	0.00139177
						MA0172	1.14232	0.0014096
						MA0131	1.31113	0.00141223
						MA1956	1.19439	0.00142455
						MA4242	1.47373	0.00142455
						MA0132	1.15471	0.0014391
						MA3936	-0.750003	0.0014391
						MA0631	1.49907	0.00144023
						MA1822	0.874641	0.001469
						MA2495	0.922447	0.00148959
						MA3046	-0.705078	0.00149009
						MA1816	1.37239	0.00150287
						MA1752	-0.613259	0.0015229
						MA0118	1.0651	0.00153894
						MA1767	-0.480299	0.00156149
						MA3193	1.38837	0.00158324
						MA4241	1.30128	0.00158324
						MA4419	1.01734	0.00158823
						MA1935	-0.512273	0.00159709
						MA3788	-0.792446	0.00159709
						MA0119	0.959378	0.00163968
						MA1664	-0.773275	0.00163994
						MA4116	1.48722	0.00167766
						MA0439	1.32848	0.00168074
						MA1263	1.41215	0.00168457
						MA2607	-0.856422	0.00168457
						MA1567	1.42996	0.00178659
						MA2850	-0.69628	0.00178659
						MA3862	-1.46573	0.00181952
						MA2056	-0.609606	0.00185114
						MA4576	1.11499	0.00185289
						MA2013	-0.48204	0.00185768
						MA2284	-0.615938	0.00185768
						MA4428	1.45787	0.00185768
						MA4040	0.97382	0.00189097
						MA2545	1.21811	0.00191591
						MA0653	-0.507101	0.00191717
						MA4266	0.975076	0.00193062
						MA2717	1.44017	0.0019519
						MA3849	0.926897	0.00195204
						MA4632	0.835478	0.00195436
						MA0694	1.31316	0.00199043
						MA2896	1.37292	0.00206091
						MA3787	1.38495	0.00210312
						MA1418	1.01015	0.00212193
						MA3884	1.21317	0.00213851
						MA1796	0.907564	0.00215505
						MA3692	1.3784	0.00215975
						MA3690	1.29831	0.00217547
						MA3967	1.0977	0.00217622
						MA3086	-0.635282	0.00217851
						MA0641	1.06907	0.00218204
						MA3691	1.34899	0.00218204
						MA1747	-0.541652	0.00219027
						MA0674	1.26582	0.00221238
						MA0879	-0.638406	0.00221238
						MA0938	0.836112	0.00221691
						MA3468	0.934273	0.00221691
						MA1422	1.2117	0.00223045
						MA1173	1.24112	0.00223341
						MA2972	0.852373	0.00223476
						MA3879	1.32284	0.0022513
						MA1298	-0.69245	0.00225364
						MA0592	1.40817	0.00228339
						MA0370	1.39438	0.00233158
						MA3850	1.37959	0.0023375
						MA4219	1.37145	0.0023391
						MA3908	-0.647505	0.00234636
						MA3685	1.2818	0.00238049
						MA2004	0.860783	0.00239883
						MA4508	0.836627	0.00239883
						MA4663	-0.599628	0.00244058
						MA1479	1.3314	0.00246124
						MA0639	1.19268	0.00246153
						MA0649	-0.552909	0.00246153
						MA2434	-0.45232	0.00246153
						MA3525	0.978346	0.00246153
						MA3289	1.37939	0.00253889
						MA1789	0.997112	0.00254638
						MA1672	1.26795	0.00256409
						MA2716	1.35452	0.00259237
						MA0752	0.903081	0.00264323
						MA4111	1.42591	0.00264323
						MA3857	1.03192	0.00265382
						MA0846	-0.632525	0.00266057
						MA2213	-0.603786	0.0026832
						MA3044	-0.58565	0.0026832
						MA0624	-0.568543	0.00268657
						MA4067	-0.648668	0.00270043
						MA2503	-0.508096	0.00270886
						MA3036	-0.738747	0.00270887
						MAt4689	1.41406	0.00270887
						MA1022	1.08525	0.00273712
						MA3275	-0.627592	0.00274642
						MA0223	-0.506686	0.00274751
						MA3013	1.09282	0.0027815
						MA0334	0.792669	0.00282626
						MA2588	-0.894038	0.00285311
						MA1492	1.02454	0.00291194
						MA2934	1.09822	0.00292419
						MA0001	0.950078	0.00292641
						MA1528	-0.561871	0.00293929
						MA0712	0.792917	0.002948
						MA4008	-0.574988	0.00295039
						MA1265	1.35435	0.00296682
						MA1776	1.36581	0.0029748
						MA2074	-0.746321	0.00298126
						MA3627	1.12556	0.00298126
						MA1205	-0.557764	0.0030271
						MA0609	1.13256	0.00306942
						MA3706	1.34713	0.00306942
						MA0206	1.02636	0.00307144
						MA3322	-0.831961	0.00312085
						MA0761	-0.523432	0.00315903
						MA2510	1.24255	0.00316292
						MA1104	1.24243	0.00318972
						MA0043	0.907128	0.00322743
						MA0106	0.741461	0.00323356
						MA4330	1.03864	0.00323774
						MA4349	1.07155	0.00327884
						MA2267	-0.821177	0.00329122
						MA3566	0.936927	0.00331496
						MA4150	1.11663	0.00331503
						MA4519	1.01441	0.00333754
						MA1501	1.2382	0.0033797
						MA4382	0.843664	0.00346746
						MA2764	0.447413	0.00348579
						MA1790	1.14315	0.00360319
						MA2590	-0.975318	0.00360572
						MA0323	0.815099	0.00364345
						MA2198	-0.580968	0.00367602
						MA3708	-0.713371	0.00373822
						MA4198	0.962776	0.0037539
						MAt4700	1.30627	0.0037539
						MA3432	0.967987	0.0037845
						MA4492	-0.392272	0.003789
						MA2584	-0.688013	0.00383789
						MA0693	1.29342	0.00384639
						MA3300	1.37267	0.00384639
						MA2746	0.621163	0.00401028
						MA3032	-0.588705	0.00401028
						MA3576	0.692165	0.00405683
						MA2308	-0.524554	0.0040631
						MA2899	-0.536581	0.0040631
						MA1610	1.17054	0.00411733
						MA2155	-0.518085	0.00411733
						MA1688	-0.566242	0.00414389
						MA0110	1.22658	0.00416636
						MA2142	1.27024	0.00417685
						MA4457	0.919446	0.00420595
						MA3461	-0.579045	0.00421315
						MA0241	0.975103	0.00425087
						MA3907	-0.52464	0.00425087
						MA3941	-0.451749	0.00425087
						MA1820	0.639145	0.00428806
						MA1391	1.03822	0.00433228
						MA4102	0.954203	0.00433228
						MA4251	-0.658299	0.00433228
						MA4281	0.988865	0.00433228
						MA4642	-0.760922	0.00433228
						MA1611	1.19453	0.00434173
						MA4066	-0.427624	0.00435388
						MA2881	-0.471381	0.00436716
						MA2592	-0.803871	0.00439096
						MA0871	-0.47625	0.00439744
						MA4633	0.620647	0.00439935
						MA4339	1.26522	0.00440985
						MA2601	-0.63677	0.00441356
						MA1163	0.864272	0.00444155
						MA1656	0.662233	0.00444155
						MA3738	-0.704641	0.00448256
						MA0340	1.25254	0.00449535
						MA3502	-1.22884	0.00457482
						MA1423	1.2908	0.0045771
						MA3279	1.2443	0.00460849
						MA3199	-0.652807	0.00464034
						MA2909	1.22742	0.00464125
						MA4114	1.34721	0.00466475
						MA4214	-0.619569	0.0046706
						MA4651	1.30088	0.00472818
						MA3851	1.08839	0.00474227
						MA1264	1.25821	0.00476498
						MA1698	-0.588517	0.00478943
						MA0194	1.08104	0.00480395
						MA2650	-0.457503	0.00485413
						MA3689	1.13389	0.00490182
						MA3864	-1.26952	0.00491
						MA4442	0.846729	0.00491
						MA4404	0.997787	0.00491598
						MA0128	0.906748	0.0049184
						MA1550	-0.617816	0.0049184
						MA1802	1.11968	0.0049184
						MA0721	1.18459	0.00502572
						MA2595	-0.725869	0.00508333
						MA4012	1.20353	0.00508711
						MA2690	0.789524	0.00508838
						MA4151	0.761562	0.00508838
						MA3504	-1.05464	0.00509472
						MA3595	0.583143	0.00509472
						MA1777	1.31031	0.00514134
						MA4406	1.04184	0.00515288
						MA2334	-0.58602	0.00518253
						MA4587	0.997802	0.00524042
						MA0617	0.687561	0.00527474
						MA4595	0.802177	0.00527474
						MA1283	-0.538849	0.00527652
						MA0576	0.610171	0.00529265
						MA4524	1.11868	0.00537356
						MA0325	0.855378	0.00539348
						MA1589	-0.538275	0.0054409
						MA0904	0.974597	0.00545977
						MA4004	0.597067	0.00550658
						MA3547	0.822359	0.00551341
						MA2327	-0.490795	0.00554272
						MA1032	0.6057	0.00559214
						MA1404	-0.663038	0.00559214
						MA0877	-0.465889	0.0056075
						MA4104	-0.539503	0.00564433
						MA2348	-0.554398	0.00568193
						MA2480	-0.529086	0.00580011
						MAt4715	1.31593	0.00587508
						MA2278	-0.594613	0.00590031
						MA4177	0.755642	0.00592591
						MA2249	-0.565015	0.00593725
						MA0830	0.966122	0.00595398
						MA1414	1.16621	0.00595398
						MA3181	-0.589081	0.00595929
						MA0722	0.940019	0.0060446
						MA2275	1.01292	0.00605138
						MA1411	0.910469	0.00609102
						MA0586	0.744786	0.00609619
						MA1733	-0.586798	0.00614384
						MA4574	1.11512	0.00616947
						MA3014	1.13941	0.0061809
						MA4654	0.894202	0.00618094
						MA0339	1.07123	0.00619299
						MA0006	0.751127	0.00619434
						MA0845	-0.577886	0.00619434
						MA0697	-0.615038	0.00635626
						MA4069	-0.467383	0.00635626
						MA4216	1.09954	0.0063948
						MA2828	0.594836	0.00642009
						MA3302	-1.1924	0.00642009
						MA2114	0.60645	0.00642465
						MA4594	1.18795	0.00642941
						MA0881	-0.64882	0.00650929
						MA3995	0.697276	0.00650929
						MA1266	1.26555	0.00653532
						MA0549	-0.537357	0.00654625
						MA0548	1.0489	0.00660831
						MA4145	0.782196	0.00660831
						MA0521	1.16415	0.00662038
						MA3045	-0.602311	0.00662038
						MA4350	0.875118	0.0066491
						MA3876	1.18939	0.00673441
						MA0056	1.27593	0.00675113
						MA1974	0.721307	0.00675113
						MA1457	1.13186	0.00676174
						MA4660	0.835447	0.00682462
						MA1467	-0.520177	0.00682563
						MA1340	-0.664474	0.00684004
						MA3185	-0.561839	0.00684818
						MA2447	-0.584082	0.00687935
						MA3132	-0.694973	0.00689273
						MA3978	1.18338	0.00691805
						MA4206	-0.607953	0.00707938
						MA0369	0.817968	0.00709884
						MA3065	-0.568552	0.00709884
						MA3996	0.848913	0.00709884
						MA0218	1.25082	0.00711954
						MA2583	-0.754009	0.00714504
						MA0463	1.28639	0.00718034
						MA4635	1.10212	0.00718034
						MA3187	-0.500577	0.00718126
						MA4060	1.24197	0.00718126
						MA3676	0.825401	0.00733815
						MA0381	1.16932	0.00735541
						MA3600	-0.45087	0.00741627
						MA1819	1.21461	0.00742644
						MA2591	-0.702931	0.0075759
						MA4607	1.22711	0.0075759
						MA4672	1.27799	0.00760853
						MA3418	0.705449	0.00778085
						MA3873	1.2042	0.00778085
						MA0164	0.776459	0.00783251
						MA1326	-0.722218	0.00783251
						MAt4735	0.838926	0.00783251
						MA3693	1.26267	0.00783727
						MA1605	0.881703	0.00785903
						MA2417	-0.489873	0.00785903
						MA3099	0.626287	0.00785903
						MA4144	0.616672	0.00785903
						MA3056	-0.545248	0.00786649
						MA0880	-0.660508	0.0079304
						MA3993	0.993738	0.0079304
						MA0969	1.12853	0.00793877
						MA1805	0.730098	0.00796765
						MA0708	0.898185	0.00798072
						MA0818	0.91623	0.00800072
						MA3229	-0.629716	0.00800072
						MA3684	1.14693	0.0080245
						MA3923	-0.617913	0.0080245
						MA4513	0.817646	0.00807371
						MA1850	-0.529262	0.00809344
						MA4415	0.952567	0.00811882
						MA1279	0.826648	0.00814555
						MA0284	1.0597	0.00815391
						MA3227	-0.528098	0.00815391
						MA0165	0.88611	0.00823727
						MA0244	0.72963	0.00823727
						MA1395	-0.601772	0.00823727
						MA1737	1.18412	0.00823727
						MA2514	0.929459	0.00823727
						MA2663	-0.434366	0.00823727
						MA3149	0.802041	0.00823727
						MA3280	0.910248	0.00823727
						MA3713	-0.429404	0.00824711
						MA3194	1.25177	0.00825254
						MA1778	1.21733	0.00826197
						MA4195	1.14703	0.00826197
						MA1730	-0.590582	0.00826827
						MA3915	0.653357	0.00828867
						MA4190	0.869558	0.00828867
						MA2111	1.00522	0.00839265
						MA0520	0.860619	0.00840321
						MA1916	-0.525379	0.00845438
						MA2431	1.21823	0.0085289
						MA3711	0.728159	0.00854181
						MA3198	1.0912	0.00868919
						MA0285	0.950124	0.00869723
						MA1198	-0.534463	0.00869723
						MA0764	-0.501298	0.00874611
						MA1827	0.82481	0.00880027
						MA4240	1.19376	0.00892441
						MA0249	0.655388	0.00894931
						MA2097	0.836035	0.00895168
						MA3083	-0.576021	0.00895168
						MA3526	0.73763	0.00895168
						MA4671	-0.563045	0.00895168
						MA0604	0.9976	0.00897673
						MA3527	1.16879	0.00897673
						MA4255	0.873237	0.00897673
						MA4095	1.01992	0.00898253
						MA1317	0.996858	0.00902271
						MA1748	-0.676268	0.00902271
						MA1765	-0.585942	0.00904552
						MA3789	0.7687	0.00904552
						MA0797	-0.589565	0.00907413
						MA1042	0.445051	0.00907413
						MA0018	0.813502	0.00916654
						MA2361	-0.381759	0.00919596
						MA0573	0.920918	0.00926106
						MA1584	0.895307	0.00926914
						MA3786	0.938358	0.00928587
						MA2714	1.22069	0.00933839
						MA3626	0.922452	0.00933839
						MA0092	1.2269	0.00942279
						MA0893	1.1886	0.00942279
						MA3618	-0.597757	0.00944976
						MA0121	0.759358	0.00945364
						MA0523	0.915752	0.00945364
						MA2453	-0.451649	0.00945364
						MA0917	0.923965	0.00954235
						MA1285	0.690333	0.00954748
						MA2910	1.17399	0.00960959
						MA3266	-0.428532	0.00961875
						MA0699	-0.531986	0.00963091
						MA0058	1.23125	0.00963151
						MA4650	1.19117	0.0097274
						MA0866	0.930701	0.00982351
						MA2718	1.23067	0.00982351
						MA2170	-0.587095	0.00983824
						MA0610	1.04417	0.00990644
						MA0647	0.804167	0.00990644

## Sheet: PoissonSeq
Gene Locus	Log2FC MeOH/Ace	P-value	Gene Locus	Log2FC MeOH/TMA	P-value	Gene Locus	Log2FC TMA/Ace	P-value		Key
MA3302	-3.84205	5.06117e-05	MA0527	-5.58465	0	MA4194	4.0879	5.10204e-06		p-val < 0.0001
MA4194	2.58978	5.34429e-05	MA0529	-5.35984	0	MA1494	2.77158	1.22449e-05		p-val < 0.001
MA1303	-3.12263	6.70744e-05	MA0531	-4.62566	0	MA1619	4.26671	1.87925e-05		p-val < 0.005
MA1615	-3.58778	8.33275e-05	MA0528	-5.44667	0	MA0531	5.18093	2.08333e-05		p-val < 0.01
MA2984	-2.56718	9.78329e-05	MA0532	-4.96248	0	MAt4715	2.0582	2.23639e-05
MA1432	-2.81073	9.78679e-05	MA0145	-4.50222	0	MA1507	3.04698	3.07398e-05
MA4008	-5.13906	0.000100664	MA0530	-4.35218	0	MA3130	3.26732	3.17602e-05
MA2059	-2.49292	0.000102027	MA0144	-4.44108	0	MA4672	2.02188	3.46514e-05
MA0887	-3.78064	0.000105418	MA0785	-4.59058	0	MAt4700	2.36637	3.97534e-05
MA3152	-2.96584	0.000110136	MA1349	-3.529	0	MA4388	5.1442	5e-05
MA2925	-3.96708	0.000146347	MA0859	-4.6319	0	MA0529	5.16199	5.83759e-05
MA2299	-2.57458	0.000151066	MA4388	-4.82979	0	MA0532	5.26794	6.10119e-05
MAt4692	0.472541	0.000158371	MA1465	-4.64089	0	MA1503	2.48144	6.20323e-05
MA2923	-2.52399	0.000171094	MA4384	-4.73335	0	MAt4690	1.5234	6.50935e-05
MA2536	-2.13495	0.000179273	MA1619	-3.26845	0	MA4387	4.53377	7.2619e-05
MA3130	2.47142	0.000187347	MA4387	-3.8424	0	MA1349	3.69057	7.2619e-05
MA0215	-3.16193	0.000190982	MA3738	-3.00783	0	MA0671	1.83473	7.34269e-05
MA4634	-4.81042	0.000191262	MAt4700	-2.37953	0	MA0527	5.12854	7.34269e-05
MA4565	-2.60585	0.000196679	MA0146	-2.75151	0	MA1501	2.86033	7.6233e-05
MA1364	-3.34392	0.000200699	MA3735	-2.11809	0	MA3696	2.33345	7.91667e-05
MA3734	-1.60322	0.000228347	MA1453	-3.21727	0	MA0835	2.65336	7.98895e-05
MA0665	-1.78806	0.000230828	MAt4715	-2.25301	0	MA1497	2.26194	8.07823e-05
MA0457	3.64624	0.000248549	MA0028	-3.21344	0	MA0146	3.73021	8.7415e-05
MA2964	-1.85881	0.00027424	MA0143	-2.79721	0	MA0528	5.18244	8.9881e-05
MA4664	-1.61825	0.000276232	MA0059	-1.90384	0	MA1496	2.44296	9.06888e-05
MA3284	-2.2159	0.00029266	MA0858	-3.12891	0	MA4472	2.14214	9.06888e-05
MAt4709	-0.635585	0.000295771	MA1494	-1.93283	0	MA0530	4.72377	9.2602e-05
MA4099	-2.81743	0.000297309	MA1622	-1.97799	0	MA4379	3.08904	9.42177e-05
MA3735	-1.7051	0.000300664	MA3734	-1.81802	0	MA1500	2.6838	0.000104082
MA1574	-2.62833	0.000302761	MA4664	-1.4696	0	MAt4704	2.93541	0.000120918
MA1431	-2.31756	0.000314016	MA0141	-2.0831	0	MA1266	1.79619	0.000120961
MA1711	-2.19689	0.000315554	MA4386	-2.971	0	MA0859	4.7796	0.000127551
MA3246	-2.52165	0.000341629	MA0900	-1.84056	1.38504e-07	MA3731	2.35939	0.000134821
MA1998	-2.59361	0.000345229	MAt4692	-0.54745	3.4626e-07	MA0598	1.96165	0.000138308
MA4200	-2.54379	0.000345404	MA4472	-1.8377	3.4626e-07	MA0145	3.46413	0.000138733
MA2560	-2.65151	0.000349179	MA4385	-3.31498	4.15512e-07	MA1523	2.02566	0.000144388
MA4568	-1.8494	0.000363824	MA0672	-1.70843	4.15512e-07	MA1502	2.55979	0.000155315
MA1189	-1.74717	0.000383432	MA1266	-1.65798	4.15512e-07	MA3733	2.71058	0.000163648
MA0477	-2.4595	0.000408738	MA1507	-1.55703	4.15512e-07	MA4430	2.41383	0.000168325
MA1238	-2.30842	0.000415973	MA1303	-1.61664	4.84765e-07	MA4220	2.73851	0.000174915
MA0663	-1.59605	0.000417896	MA1445	-2.54846	6.92521e-07	MA1671	1.50075	0.000186054
MA3742	-1.35928	0.000422475	MA2717	-1.64872	9.00277e-07	MA0141	2.00511	0.00018682
MA0539	-2.47242	0.000428906	MA3696	-1.83229	9.69529e-07	MA3378	1.70649	0.0001875
MA2435	-1.7482	0.000430304	MA0273	-1.68859	9.69529e-07	MA1477	2.26754	0.000191114
MA2441	-2.31261	0.000430689	MA0857	-2.58115	9.69529e-07	MA1522	1.79371	0.000193155
MA3319	-1.48433	0.000435512	MA2715	-1.98996	9.69529e-07	MA1446	1.79064	0.000208163
MA4058	-2.87923	0.000449703	MA3619	-1.61019	9.69529e-07	MA1506	2.72646	0.000213053
MA4567	-1.53487	0.000456728	MAt4695	-1.67971	9.69529e-07	MA0059	2.05025	0.000217687
MA1617	-5.26157	0.000475533	MA1082	-1.38324	9.69529e-07	MA0833	2.67074	0.000219643
MA3888	-2.35014	0.000480846	MA3300	-1.67408	9.69529e-07	MA1495	1.72758	0.000225553
MA0134	-2.10958	0.000482279	MA1461	-1.26896	1.03878e-06	MA0645	1.94251	0.000229974
MA2267	-1.76298	0.000485215	MA4546	-1.85754	1.10803e-06	MA0643	1.16436	0.000240434
MA2861	-2.74796	0.000505697	MA2934	-1.96517	1.10803e-06	MA0832	2.48935	0.000244048
MA2985	-2.70304	0.000560643	MA0274	-1.85422	1.17729e-06	MA4384	4.80929	0.000244345
MA0964	-1.87237	0.000585949	MA1523	-1.59889	1.17729e-06	MA0834	2.54378	0.000245238
MA1616	-5.04454	0.000600629	MA2964	-1.78718	1.17729e-06	MA4218	2.74366	0.000252211
MA0661	-1.43176	0.000626215	MA1079	-1.2539	1.17729e-06	MA0463	2.08359	0.000253529
MA2389	-2.49538	0.00062929	MA0308	-1.50431	1.17729e-06	MA0304	2.16691	0.000257398
MA1367	-2.15716	0.00064425	MA1075	-1.58923	1.17729e-06	MA1498	2.18477	0.000258248
MA2877	-1.85607	0.000649353	MA4152	-1.77851	1.24654e-06	MA1521	2.15523	0.00027551
MA1735	-2.29899	0.000665502	MA4672	-1.76329	1.24654e-06	MA4217	2.54684	0.000276743
MA4566	-1.9745	0.000685355	MA4549	-1.76751	1.24654e-06	MA1504	2.65712	0.000284099
MA3076	-1.93174	0.000705138	MA0598	-1.50021	1.31579e-06	MA0144	3.38899	0.000287202
MA1097	-2.54024	0.00071475	MA1078	-1.46164	1.45429e-06	MA0785	3.20132	0.000289031
MA0536	-2.60027	0.000719294	MA1081	-1.53149	1.45429e-06	MA4219	2.54199	0.000300638
MA1658	-1.84192	0.000736805	MA1076	-1.29999	1.45429e-06	MA1471	1.60403	0.000304337
MA0133	-2.70196	0.000738833	MA3731	-1.44998	1.45429e-06	MA0026	2.03133	0.000312713
MA1497	0.971569	0.000739811	MA2989	-1.65429	1.45429e-06	MA0858	3.44227	0.000351828
MA1568	-3.5434	0.000748654	MA1072	-1.41716	1.45429e-06	MA3631	1.52365	0.000359991
MA0710	-1.5915	0.000759979	MA4272	-1.96902	1.45429e-06	MA3695	1.7169	0.000360119
MA1940	-2.00686	0.000810975	MA4329	-1.64917	1.45429e-06	MA0202	1.31148	0.000363223
MA2440	-1.63966	0.000842538	MA1085	-1.36047	1.45429e-06	MA0308	1.70968	0.000366029
MA3113	-2.28965	0.000873576	MA0272	-1.47104	1.52355e-06	MA0010	1.92724	0.000370068
MA0807	-1.93018	0.000893743	MA2988	-1.68632	1.52355e-06	MA4117	1.56167	0.000377466
MA2439	-1.64879	0.000901608	MA0275	-1.7141	1.52355e-06	MA0143	2.87377	0.000377764
MA3300	-2.47477	0.000919364	MA2721	-1.91097	1.52355e-06	MA4244	1.93914	0.000393155
MA3408	-2.97683	0.000937155	MA0643	-1.09635	1.52355e-06	MA1088	1.85571	0.000394473
MA1593	-1.63885	0.000938937	MA4516	-1.42677	1.52355e-06	MA3916	2.12916	0.000408078
MA0685	-2.62547	0.000973016	MA1500	-1.4656	1.52355e-06	MA4329	2.33948	0.00041216
MA1507	1.42748	0.000977036	MA1501	-1.80193	1.66205e-06	MA1255	1.59109	0.000416752
MA1659	-1.70711	0.00101933	MA2627	-1.32113	1.66205e-06	MA2914	1.73401	0.000416752
MA2456	-1.85076	0.00108109	MAt4690	-1.72165	1.66205e-06	MA1472	1.44064	0.000417645
MA4236	-1.54973	0.00112265	MA1496	-1.55957	1.66205e-06	MA3738	2.98743	0.000418622
MA0662	-1.53507	0.00113904	MA1524	-1.33626	1.7313e-06	MA1352	1.69912	0.000425468
MA3003	-1.95513	0.00116358	MA2059	-1.33312	1.7313e-06	MA4008	-4.87846	0.000433631
MA0919	-1.91798	0.00119941	MA1260	-1.33622	1.7313e-06	MA1524	1.66055	0.000435119
MA3861	-2.68656	0.00120591	MA0276	-1.68147	1.7313e-06	MA3589	2.19726	0.000441582
MA2875	-1.17186	0.00122101	MA0269	-1.78812	1.80055e-06	MA3970	1.3673	0.000444005
MA1799	-1.9321	0.00124813	MA4113	-1.34623	1.80055e-06	MA3382	2.62974	0.000444133
MA0835	1.56507	0.00126047	MA1088	-1.38151	1.86981e-06	MA4385	3.4814	0.000449872
MA1794	-1.96208	0.00127088	MA0478	-2.41403	1.86981e-06	MA0646	1.39182	0.00045051
MA1554	-2.10084	0.00129189	MA1084	-1.47901	1.86981e-06	MA1505	2.45904	0.000455952
MA4665	-1.89376	0.00130545	MA2997	-2.3633	1.93906e-06	MA1499	2.45733	0.000456463
MA1552	-2.27282	0.00135753	MA1083	-1.23891	1.93906e-06	MA0949	1.55376	0.000461182
MA0972	-2.17672	0.00136015	MA0271	-1.33888	1.93906e-06	MA3194	0.836515	0.000462075
MA3420	-1.89423	0.00136298	MA1506	-1.80169	1.93906e-06	MA1465	3.25213	0.00046352
MA1494	0.767044	0.0013719	MA4547	-1.5144	1.93906e-06	MA1082	1.76352	0.000463861
MA3607	-3.34412	0.00137312	MA1094	-1.28428	2.28532e-06	MA4339	1.55334	0.000476403
MA3186	-1.82855	0.00137396	MA0665	-1.41819	2.28532e-06	MA1086	1.26041	0.000496046
MA3591	-1.40684	0.00141297	MA1073	-1.30086	2.28532e-06	MA3694	1.58084	0.000506505
MA2388	-2.02712	0.00149193	MA1499	-1.96998	2.28532e-06	MA3732	2.21544	0.000509184
MA3213	-2.15319	0.00149741	MA1502	-1.68338	2.42382e-06	MA3706	1.70384	0.000515561
MA2298	-1.30623	0.00150744	MA3319	-1.12345	2.42382e-06	MA0086	2.28694	0.000523469
MA3482	-2.22183	0.00156547	MA0671	-1.53283	2.42382e-06	MA0857	2.94729	0.00052466
MA4671	-2.10728	0.00158508	MA1096	-1.46676	2.56233e-06	MA1453	2.41882	0.000533248
MA2292	-1.66454	0.00161839	MA2718	-1.45253	2.56233e-06	MA4413	2.2778	0.000534651
MA3737	-1.42787	0.00167067	MA0663	-1.70513	2.56233e-06	MA0597	1.50809	0.000536012
MA4570	-1.48857	0.0017051	MA4157	-1.24432	2.56233e-06	MA1080	1.52246	0.000562968
MA3167	-1.40584	0.0017094	MA3732	-1.2445	2.70083e-06	MA1526	1.49316	0.000576105
MA1654	-1.6453	0.00176162	MA2716	-1.54844	2.77008e-06	MA1081	1.66447	0.000576871
MA1439	-1.62816	0.00179074	MA4548	-1.48802	2.83934e-06	MA2257	2.06694	0.000586947
MA0809	-1.48984	0.00180965	MA1505	-1.68887	2.83934e-06	MA4386	3.21119	0.000588265
MA3252	-1.90687	0.00182398	MA0307	-1.34764	2.83934e-06	MA4241	2.0979	0.00059881
MA2982	-1.22135	0.00183656	MA4336	-1.78534	2.90859e-06	MA4671	-2.52204	0.000601658
MA2055	-1.20924	0.00185533	MA0631	-1.45384	2.90859e-06	MA4111	1.41934	0.00060659
MA3606	-3.16444	0.00185757	MA1093	-1.2715	2.90859e-06	MA1783	1.30592	0.000608163
MA1690	-1.52504	0.00186229	MA1504	-1.80131	2.90859e-06	MA1143	1.76717	0.000615306
MA1503	1.02751	0.00187144	MA1089	-1.2035	3.11634e-06	MA1083	1.56169	0.000621088
MA1338	-2.49237	0.00189972	MA3693	-0.990093	3.11634e-06	MA0457	4.20434	0.000643793
MA3865	-2.5654	0.00195977	MA2714	-1.50046	3.11634e-06	MA1085	1.61431	0.00064494
MA3863	-2.41813	0.0019785	MA1906	-1.17015	3.11634e-06	MA1109	1.62984	0.000652509
MA1013	-2.18337	0.00198889	MA3742	-1.25696	3.25485e-06	MA1050	2.24408	0.000653997
MA0247	-3.44141	0.00204701	MA2720	-1.21785	3.25485e-06	MA0307	2.0221	0.000664881
MA1011	-2.45854	0.00207574	MA0903	-1.00032	3.3241e-06	MA2992	1.77516	0.000670196
MA1496	0.811858	0.00210259	MA4169	-1.21458	3.3241e-06	MA0595	1.40837	0.000673129
MA3611	-1.16967	0.00214806	MA0237	-2.29148	3.3241e-06	MA0599	1.04857	0.000673554
MA2399	-1.54043	0.00218546	MA3691	-1.2055	3.53186e-06	MA1075	1.65973	0.000673767
MA2866	-1.59859	0.00221762	MA2561	-1.78347	3.53186e-06	MA1084	1.71239	0.000673767
MA0985	-2.26696	0.00221999	MA2986	-1.34891	3.53186e-06	MA1260	1.8226	0.000679549
MA3864	-2.51004	0.00222279	MA2909	-1.49199	3.53186e-06	MAt4689	2.00111	0.000682185
MA3739	-1.61414	0.00222461	MA3879	-1.80474	3.53186e-06	MA4615	2.01362	0.000710714
MA0456	3.58147	0.0022431	MA3854	-1.15482	3.60111e-06	MA2534	1.88771	0.000722619
MA0273	-1.42139	0.00224638	MA1567	-1.30063	3.87812e-06	MA2913	1.7965	0.000723299
MA1674	-1.62426	0.00225736	MA0270	-1.21311	3.87812e-06	MA4115	1.60626	0.000727083
MA1012	-2.39661	0.00227983	MA4112	-1.43407	3.87812e-06	MA4275	1.55939	0.000730995
MA3169	-1.40444	0.00228392	MA1671	-1.3476	3.87812e-06	MA2813	1.53955	0.000736012
MA1811	-1.72672	0.00233362	MA2911	-1.23061	3.87812e-06	MA0305	1.92696	0.000742942
MA0645	1.19502	0.00239839	MA1092	-1.38634	3.87812e-06	MA1087	1.15565	0.000753656
MA0664	-1.46849	0.00240178	MA0630	-1.34067	3.87812e-06	MA1074	1.30289	0.000754294
MA1622	-1.57929	0.00241314	MA1498	-1.31521	3.87812e-06	MA0721	1.15417	0.00075608
MA3743	-1.54211	0.00247001	MA1077	-1.32643	3.87812e-06	MA4262	1.46235	0.000764583
MA4431	-2.00715	0.00248752	MA4683	-1.42021	3.87812e-06	MA2988	1.99745	0.000768197
MA3017	-1.80001	0.0026	MA3733	-1.52137	4.01662e-06	MA1488	1.75928	0.000769218
MAt4704	1.24205	0.00261213	MA3737	-1.31288	4.01662e-06	MA2702	2.21544	0.000774107
MA2410	-1.44854	0.0026425	MA1479	-1.58704	4.01662e-06	MA4043	1.24775	0.000782313
MA0002	1.18643	0.00265865	MA1261	-1.24664	4.15512e-06	MA1964	1.04879	0.000784481
MA2427	-2.02646	0.00273401	MA4155	-1.2985	4.15512e-06	MA4044	1.59322	0.000788053
MA4672	0.184646	0.0027856	MA1080	-1.32723	4.15512e-06	MA2716	1.90681	0.000796003
MA2438	-1.48016	0.00283775	MA1477	-1.35191	4.15512e-06	MA1110	1.11596	0.000803954
MA4572	-1.7389	0.00286463	MA1522	-1.2664	4.15512e-06	MA1089	1.53624	0.00080591
MA2320	-1.65517	0.0029144	MA1014	-1.28395	4.15512e-06	MA0092	1.09491	0.000810587
MA0962	-1.69403	0.00295732	MA3736	-1.14223	4.15512e-06	MA1261	1.46007	0.00084358
MA0455	3.53487	0.00295977	MA0710	-1.17718	4.36288e-06	MA0057	1.07789	0.000851446
MA1337	-1.78737	0.00303632	MA3212	-1.34523	4.43213e-06	MAt4728	0.889583	0.000853571
MA2719	-1.443	0.00303992	MA2991	-1.356	4.50139e-06	MA4049	1.89002	0.000862628
MA3406	-1.99236	0.00309462	MA4111	-1.16975	4.57064e-06	MA4276	1.82855	0.000872704
MA2867	-0.905969	0.00309762	MA1503	-1.39312	4.70914e-06	MA0924	1.30913	0.000892389
MA1469	-1.73329	0.00311954	MA1074	-1.3043	4.77839e-06	MA2989	2.00522	0.000904124
MA3736	-1.29146	0.00313995	MA0182	-1.27917	4.77839e-06	MA4336	1.42984	0.000907866
MA0435	-1.27824	0.00318609	MA4612	-1.08391	4.77839e-06	MA0596	1.09531	0.000915986
MA3344	-1.58539	0.00322849	MA0304	-1.30652	4.84765e-06	MA4470	1.37414	0.000941284
MA2814	-1.95348	0.0032481	MAt4686	-0.16786	4.9169e-06	MA1078	1.68142	0.000945153
MA3862	-2.79367	0.00327966	MA2534	-1.12648	4.9169e-06	MA2615	1.63072	0.000976531
MA0271	-1.5304	0.00328923	MA4154	-1.0936	4.9169e-06	MA1092	1.27936	0.000977211
MA4610	-2.3406	0.00332429	MA1090	-1.2038	4.98615e-06	MA0034	0.935197	0.000984141
MA3245	-2.1718	0.00336903	MA4240	-1.11293	5.0554e-06	MA1490	1.58122	0.000985502
MA1668	-1.28764	0.00340479	MA1255	-1.39631	5.0554e-06	MA1072	1.75472	0.000998597
MA1426	-1.4353	0.00340769	MA0721	-1.44735	5.26316e-06	MA4458	2.59003	0.000998597
MA1967	-1.10821	0.00347728	MA4550	-1.47565	5.26316e-06	MA1094	1.22151	0.00100106
MA2295	-1.45788	0.0035612	MA1109	-1.28847	5.26316e-06	MA1259	1.07064	0.00100179
MA0832	1.86848	0.0035706	MA4041	-1.44231	5.33241e-06	MA4243	1.60657	0.00100276
MA3741	-1.06249	0.00364635	MA1478	-1.30198	5.33241e-06	MA4272	0.817511	0.0010031
MA4103	-2.06976	0.00366819	MA3681	-1.46755	5.33241e-06	MA1090	1.57366	0.0010128
MA0785	-1.4551	0.00370042	MA1091	-1.05068	5.47091e-06	MA1447	1.59243	0.0010128
MA1633	-0.885542	0.00370405	MA4156	-1.42047	5.47091e-06	MA1091	1.45097	0.00103495
MA2310	-1.27977	0.00371982	MA1818	-1.23067	5.54017e-06	MA4245	1.19277	0.00103567
MA1460	-1.13314	0.00373548	MA0902	-1.10666	5.60942e-06	MA1076	1.57656	0.0010514
MA0834	1.4407	0.00374628	MA4542	-1.14421	5.60942e-06	MA1525	1.81913	0.00105327
MA4339	0.808813	0.00378535	MA1444	-1.61714	5.60942e-06	MA1141	1.50182	0.00106471
MA3972	-2.28879	0.00379864	MA4160	-1.32023	5.60942e-06	MA4041	1.57767	0.0010696
MA0714	-1.69589	0.00381332	MA0305	-1.33012	5.60942e-06	MA4112	1.21505	0.00107181
MA2134	-1.60227	0.00385956	MA1817	-1.19153	5.60942e-06	MA3006	1.41387	0.00107402
MA3916	1.43992	0.00387553	MA1087	-1.55434	5.60942e-06	MA3691	0.934374	0.00107636
MA3889	-1.37241	0.00389783	MAt4698	-1.69431	5.74792e-06	MA0182	1.18851	0.00108584
MA4157	-1.72403	0.00390136	MA2879	-1.44021	5.74792e-06	MA2986	1.5909	0.00109358
MA0659	-1.6175	0.00394058	MA1777	-1.09459	5.74792e-06	MA1682	1.45988	0.00109515
MA1366	-1.82785	0.00398039	MA4430	-1.49698	5.74792e-06	MA4116	1.44416	0.00109991
MA3419	-1.59373	0.0040058	MA1521	-1.08215	5.74792e-06	MA4593	1.36807	0.00110612
MA4152	-1.8102	0.00400968	MA1672	-1.50202	5.88643e-06	MA4265	1.61929	0.0011108
MA3679	-1.91378	0.00400993	MA0435	-1.18213	5.88643e-06	MA1093	1.23501	0.0011119
MA3563	-1.73416	0.00401513	MA0309	-1.39692	6.02493e-06	MA4242	1.54982	0.00112623
MA3378	0.258546	0.0041424	MA1257	-1.22919	6.30194e-06	MA1775	1.05039	0.0011338
MA1295	-1.46245	0.00415072	MA1525	-1.10091	6.30194e-06	MA0923	0.780145	0.00115238
MA3860	-2.69617	0.00422174	MA2990	-1.30776	6.44044e-06	MA1142	1.7979	0.00116161
MA3688	-1.65846	0.00422884	MA3862	-0.969394	6.44044e-06	MA3969	1.44723	0.00118342
MA3212	-1.90722	0.00422919	MA0057	-1.54666	6.44044e-06	MA1782	1.46494	0.00120383
MA2975	-1.47148	0.00426005	MA3969	-1.39571	6.44044e-06	MA0825	2.39728	0.00121029
MA0794	-1.78769	0.00427172	MA3194	-1.56496	6.44044e-06	MA1079	1.97466	0.00121186
MA2485	-0.780871	0.00429822	MA4176	-1.18164	6.44044e-06	MA3439	1.68838	0.00122173
MA3740	-0.766849	0.0044035	MA0693	-1.32434	6.44044e-06	MA0306	1.87277	0.00122696
MA1391	-2.1113	0.00440926	MA4117	-1.19599	6.6482e-06	MA0183	0.947572	0.0012307
MA0672	-1.17381	0.00441667	MA3417	-2.03417	6.6482e-06	MA2717	1.44914	0.00127279
MA0660	-1.54162	0.00442171	MA4259	-1.23048	6.6482e-06	MA1077	1.16897	0.00127287
MA0808	-1.69313	0.00442943	MA3345	-1.20458	6.6482e-06	MA0056	0.96628	0.00129554
MA3550	-1.44293	0.00443167	MA1086	-1.09122	6.6482e-06	MA1108	1.10726	0.00131373
MA0900	-1.39193	0.0044417	MA0058	-1.17899	6.6482e-06	MA1776	1.37896	0.00132543
MA3854	-1.22435	0.00448252	MA0849	-1.73133	6.6482e-06	MAt4695	0.610352	0.00132866
MA4638	-1.86379	0.00452052	MA1779	-1.14148	6.6482e-06	MA0237	2.07677	0.00134294
MA0833	1.71073	0.00455005	MA4153	-1.34418	6.71745e-06	MA0630	1.35955	0.0013497
MA0783	-1.89198	0.00460461	MA1016	-1.36717	6.92521e-06	MA0694	1.54674	0.00136199
MA3409	-1.90078	0.00460954	MA2851	-1.15273	6.92521e-06	MA4113	1.13058	0.00136471
MA4569	-1.7975	0.00467302	MA4043	-1.1662	6.92521e-06	MA0017	2.03742	0.00137041
MA1619	0.96413	0.00468214	MA3889	-1.14777	6.92521e-06	MA1491	1.52029	0.00138699
MA3619	-1.30088	0.00470381	MA4158	-1.25913	6.92521e-06	MA3302	-3.1617	0.00139294
MA2627	-1.01112	0.00487641	MA4220	-1.08833	6.92521e-06	MA4274	1.00019	0.00139728
MA4268	-2.58043	0.00490283	MA1259	-1.21209	6.92521e-06	MA2991	1.80039	0.00139809
MA3680	-1.34733	0.00494456	MA4114	-1.06473	6.92521e-06	MA1478	1.43457	0.00140702
MA1477	0.844733	0.00497134	MA2987	-1.55577	7.06371e-06	MA3416	1.34627	0.00141718
MA3345	-2.07708	0.00498584	MA3528	-1.15914	7.13296e-06	MA4273	0.995625	0.00142543
MA0676	-1.66829	0.00499769	MA1526	-1.01154	7.20222e-06	MA0942	1.44965	0.00142742
MA3643	-1.73975	0.00510482	MA4273	-1.52658	7.20222e-06	MA0058	0.884001	0.00144184
MA4379	2.0643	0.00511293	MA4159	-1.14066	7.27147e-06	MA3693	0.929885	0.00146986
MA1495	0.471369	0.00516372	MA3606	-1.24407	7.27147e-06	MA0309	1.64444	0.00147215
MA4220	1.62436	0.00516819	MA1258	-1.14519	7.27147e-06	MA4114	0.749896	0.00147653
MA1021	-1.01801	0.00518675	MA3692	-1.13463	7.61773e-06	MA2925	-3.58738	0.00147917
MA0274	-1.96119	0.00520556	MA4059	-1.0786	7.89474e-06	MA0154	2.02763	0.00148818
MA1783	0.387723	0.00521276	MA2870	-1.08303	7.89474e-06	MA4246	1.07728	0.00150055
MA4399	-1.72338	0.00521332	MA1316	-1.77553	7.89474e-06	MAt4698	1.2733	0.00153265
MA3522	0.902234	0.00522702	MA3141	-2.24566	7.96399e-06	MA1073	1.32695	0.00153784
MA1522	0.447192	0.0052562	MA4594	-1.18218	7.96399e-06	MA1567	1.26711	0.00154473
MA3564	-1.42526	0.00526928	MA0661	-1.34795	7.96399e-06	MA2536	-2.1693	0.00155013
MA3727	-1.19327	0.00528532	MA4044	-1.16862	7.96399e-06	MA3522	1.38586	0.00155038
MA0671	0.227552	0.00531699	MA4219	-1.171	7.96399e-06	MA1257	1.65707	0.00156743
MA1500	1.16929	0.00532919	MA1012	-1.25236	7.96399e-06	MA1617	-4.33975	0.00157207
MA3310	-1.27189	0.00538829	MA4470	-1.22952	7.96399e-06	MA3035	1.42071	0.00159222
MA1461	-0.890934	0.0054388	MA2914	-1.15373	7.96399e-06	MA0433	1.58857	0.00160021
MA3565	-1.27082	0.00551223	MA1776	-1.17965	7.96399e-06	MA0033	0.79126	0.00160038
MA1446	0.54292	0.00551499	MA1264	-1.21847	7.96399e-06	MA0028	1.6898	0.0016173
MA1309	-1.67922	0.00552768	MA3973	-1.12729	7.96399e-06	MA4042	1.23114	0.00161756
MA3932	-0.801772	0.00553555	MA1446	-1.17591	7.96399e-06	MA2144	1.56253	0.00162037
MA0658	-1.79405	0.00560531	MA4276	-1.25665	8.03324e-06	MA0600	1.16874	0.00164826
MA4154	-1.68345	0.00560699	MA0582	-1.22358	8.241e-06	MA2896	1.55704	0.00165366
MA1472	0.53432	0.00560954	MA1497	-1.2122	8.3795e-06	MA1479	1.23435	0.00165884
MA0431	-2.09506	0.00564313	MA0608	-1.24274	8.3795e-06	MA2987	2.04897	0.00167436
MAt4715	-0.267087	0.00569703	MA1495	-1.18092	8.3795e-06	MA0455	3.67202	0.00168244
MA3263	1.17677	0.00573831	MA0539	-1.01725	8.44875e-06	MA4607	1.20662	0.00170013
MA4191	-1.45938	0.00578165	MA1460	-0.992599	8.44875e-06	MA0105	1.59504	0.00170106
MA2220	-1.41546	0.00578438	MA3864	-1.1858	8.44875e-06	MA1710	1.06937	0.00172011
MA1352	0.657218	0.00581639	MA4116	-0.84693	8.44875e-06	MA1258	1.22566	0.00172368
MA0806	-1.574	0.00586298	MA2935	-1.74221	8.79501e-06	MA0601	1.048	0.00173214
MA2969	-0.958844	0.0058834	MA0592	-1.173	8.93352e-06	MA0217	1.47939	0.00173963
MA1501	1.01749	0.00591751	MA1263	-1.26312	8.93352e-06	MA3793	0.906134	0.00175455
MA3610	-1.18666	0.00600224	MA4115	-1.08565	8.93352e-06	MA2912	1.55877	0.0017605
MA4400	-1.56212	0.00601028	MA1419	-1.3175	8.93352e-06	MA1256	1.22443	0.00176424
MA1339	-1.4664	0.00602887	MA0017	-1.85736	9.14127e-06	MA4261	0.981365	0.00177066
MA3165	-1.08045	0.00605627	MA2896	-1.28066	9.14127e-06	MA3417	2.10486	0.00177228
MA0202	0.254227	0.00608993	MA4275	-1.27056	9.14127e-06	MA0372	1.53096	0.001779
MA1378	-1.47073	0.00609028	MA3289	-1.27612	9.27978e-06	MA2561	1.05253	0.0017827
MA2211	-0.867442	0.00610643	MA1110	-1.18077	9.34903e-06	MA1104	1.10163	0.00179566
MA2257	1.34543	0.0061222	MA4096	-1.40409	9.34903e-06	MA0130	1.42818	0.00184741
MA0542	-0.841748	0.00627186	MA3884	-1.19918	9.34903e-06	MA4259	1.16854	0.00185404
MA0963	-1.6378	0.00627448	MA3310	-1.04447	9.55679e-06	MA2934	1.0196	0.00186701
MA2878	-1.27951	0.00628972	MA4261	-1.22815	9.55679e-06	MA0456	3.68712	0.00187071
MA2876	-1.12413	0.00632405	MA1157	-1.29687	9.9723e-06	MA3520	1.18881	0.00192721
MA3248	-1.56721	0.00655862	MA4194	-1.43158	1.01801e-05	MA0925	1.17293	0.00192747
MA3075	-1.76501	0.00661174	MA3695	-0.986508	1.01801e-05	MA0201	1.21265	0.00194532
MA2375	-1.26672	0.00661818	MA1015	-1.33466	1.05263e-05	MA1616	-4.07935	0.00195744
MA1465	-1.45587	0.0066352	MA1011	-1.07903	1.05956e-05	MA4380	1.59121	0.00196628
MA1433	-1.03366	0.0067179	MA0919	-1.06176	1.05956e-05	MA0644	1.16377	0.00197815
MA0337	-0.927356	0.00674823	MA0463	-0.853381	1.06648e-05	MA4429	1.12167	0.00198695
MA0355	1.00127	0.00677347	MA4218	-1.14932	1.06648e-05	MA4176	1.57359	0.00199145
MAt4690	-0.278925	0.00678347	MA3865	-1.08082	1.08033e-05	MA4110	0.948683	0.00199477
MA0916	-1.25177	0.00678679	MA0056	-1.07253	1.08726e-05	MA4403	1.23483	0.00201879
MA0776	1.54319	0.00694331	MA1484	-1.17673	1.08726e-05	MA4634	-3.71647	0.00204358
MA4237	-1.16961	0.00696568	MA1238	-1.07874	1.10803e-05	MA1784	0.593363	0.00204864
MA3682	-1.56947	0.00697693	MA2813	-1.17649	1.10803e-05	MA3287	1.36999	0.00206131
MA4244	0.855648	0.00700905	MA1819	-1.11906	1.10803e-05	MA0152	1.84957	0.00206446
MA4646	0.919013	0.00707784	MA2861	-1.48373	1.10803e-05	MA0432	0.939609	0.00207011
MA4516	-1.53236	0.0070885	MA3684	-1.07737	1.10803e-05	MA4192	1.99632	0.00211531
MA2519	-1.76954	0.0070892	MA1682	-1.27514	1.10803e-05	MA4389	2.31786	0.00213882
MA1413	-1.50895	0.00714995	MA0595	-0.932261	1.11496e-05	MA1445	2.28703	0.0021395
MA4028	-1.2252	0.0071597	MA3970	-0.870559	1.11496e-05	MA0113	1.22856	0.00216122
MA4093	-1.90751	0.00718539	MA1095	-1.22539	1.11496e-05	MA2990	1.58363	0.00218151
MA3427	-1.12264	0.00721978	MA0675	-1.19852	1.12881e-05	MA1963	1.25587	0.00218486
MA1471	0.503307	0.00726225	MA4651	-0.958021	1.14266e-05	MA1974	1.41123	0.00219175
MA3667	-0.857452	0.00726589	MA4258	-1.21077	1.16343e-05	MA3141	1.84825	0.00219494
MA2721	-1.596	0.00727613	MA4042	-1.26356	1.17729e-05	MA1489	1.43179	0.00219609
MA2013	-1.68739	0.00730811	MA4592	-1.16392	1.17729e-05	MA0977	1.26672	0.00221076
MA0463	1.17088	0.00733195	MA2992	-1.06035	1.18421e-05	MA3917	1.65088	0.00221977
MA3018	-1.11475	0.0073776	MA1256	-1.18236	1.18421e-05	MA3519	1.03809	0.00224571
MA0010	0.852814	0.00739668	MA4428	-1.06446	1.18421e-05	MAt4685	1.37079	0.00224617
MA1779	-1.6196	0.0074661	MA0154	-1.74577	1.18421e-05	MA0631	1.22315	0.00227491
MA1632	-0.76044	0.00755551	MA0829	-1.25893	1.18421e-05	MA3193	1.05082	0.00229141
MA2860	-0.909615	0.00757228	MA1275	-1.17347	1.18421e-05	MA4517	1.13686	0.00230761
MA1442	-1.36812	0.00763453	MA0339	-1.35598	1.18421e-05	MA1817	0.953307	0.00233282
MA1989	-1.5911	0.00767529	MA0381	-1.06005	1.18421e-05	MA1458	0.972437	0.00235166
MA3931	-0.629489	0.00771108	MA0597	-1.19835	1.18421e-05	MA1475	1.47713	0.00235446
MA4602	-0.982227	0.00771342	MA0825	-1.96829	1.19806e-05	MA4608	0.971805	0.00238087
MA3467	-1.26263	0.00775774	MA4413	-1.21466	1.19806e-05	MA4428	1.50748	0.0024179
MA0646	0.549148	0.00782003	MA1189	-0.982309	1.19806e-05	MA1393	0.86531	0.00243142
MA4155	-1.75717	0.00782992	MA0719	-1.03214	1.21191e-05	MAt4686	2.32225	0.0024361
MA3726	-1.62604	0.00783009	MA2910	-1.03168	1.22576e-05	MA4591	1.27848	0.00249923
MA0270	-1.47049	0.00783981	MA0086	-1.25597	1.25346e-05	MA0031	0.6526	0.00250072
MA2879	-1.1399	0.00793653	MA3890	-1.10784	1.26039e-05	MA3437	1.3403	0.00254094
MA1014	-1.37028	0.00795533	MA4241	-1.52003	1.26039e-05	MA0587	1.21921	0.00258363
MA2976	-1.20597	0.00800923	MA1265	-1.02397	1.26731e-05	MA3692	0.787204	0.0025983
MA1661	-1.25414	0.00807602	MA0306	-1.23991	1.26731e-05	MA4594	1.43957	0.00259885
MA3731	0.849663	0.00811091	MA2431	-1.09773	1.28809e-05	MA1684	1.13014	0.00261012
MA3706	1.03326	0.00814065	MA2298	-1.0404	1.28809e-05	MA2690	1.50118	0.00261926
MA0026	0.660808	0.00817155	MA3035	-1.10813	1.28809e-05	MA2909	1.17761	0.00263299
MA4415	-1.48879	0.00821304	MA0924	-0.922683	1.28809e-05	MA4390	2.23924	0.00264719
MA4217	1.57308	0.00821608	MA3406	-1.29829	1.30194e-05	MA1409	1.11109	0.00264855
MA0276	-2.02038	0.00826973	MA4268	-1.10811	1.30886e-05	MA3431	1.5748	0.00270744
MA0275	-1.905	0.00833695	MA4246	-1.22433	1.32271e-05	MA2911	0.88927	0.00271594
MA4094	-1.67184	0.00836938	MA3994	-1.17914	1.32271e-05	MA0094	1.91297	0.00272844
MA2286	-1.37568	0.00839892	MA4110	-0.981869	1.32271e-05	MA0032	0.715883	0.00273367
MA2409	-0.916533	0.00841804	MA2615	-1.2673	1.32271e-05	MA2113	1.13442	0.00275387
MA1506	0.863954	0.00848252	MA3876	-1.12142	1.32964e-05	MA1263	1.2204	0.0027594
MA1737	-1.85996	0.00850112	MA0835	-1.04957	1.32964e-05	MA4266	1.24629	0.00278771
MA2815	-1.5193	0.00862188	MA1816	-1.08908	1.32964e-05	MA3485	0.524477	0.00279766
MA3504	-0.898575	0.00862485	MA1737	-1.17532	1.40582e-05	MA3288	1.20891	0.00279996
MA2123	-0.13394	0.00869762	MA0133	-1.08752	1.40582e-05	MA0336	1.62242	0.00280706
MA0269	-1.84235	0.0087331	MA0581	-1.2478	1.40582e-05	MA4592	1.30519	0.00284983
MA3631	0.196581	0.00877679	MA3014	-1.20466	1.40582e-05	MA0118	1.17805	0.00286437
MA2868	-1.35847	0.0088165	MA3694	-0.915951	1.44737e-05	MA0819	1.34818	0.00287895
MA2339	-1.72112	0.0088251	MA0662	-1.38827	1.44737e-05	MA4351	1.29161	0.00288967
MA3556	-2.06957	0.00887207	MA3631	-1.25091	1.47507e-05	MA1862	1.23488	0.00289762
MA2454	-1.3819	0.00888375	MA1778	-1.01008	1.47507e-05	MA0097	1.301	0.00290825
MA1015	-0.769873	0.00904163	MA4389	-2.03895	1.47507e-05	MA1096	1.04839	0.00291509
MA3579	0.897882	0.00906103	MA0183	-1.17919	1.47507e-05	MA4048	1.04934	0.00292054
MA1140	-0.708704	0.0091179	MA0685	-1.16473	1.47507e-05	MA4258	0.98074	0.00293304
MA0965	-1.18138	0.00911842	MA3198	-1.18815	1.5097e-05	MA0936	1.26965	0.00297117
MA0092	0.0764186	0.00925725	MA4473	-1.11962	1.5097e-05	MA1981	1.44804	0.00297453
MA2527	-1.82832	0.00926578	MA3527	-1.07295	1.52355e-05	MA0155	1.46618	0.00297585
MA2434	-0.863495	0.0092999	MA1726	-0.937137	1.52355e-05	MA3956	1.60052	0.00300302
MA3335	-1.27118	0.00933212	MA4474	-0.965108	1.52355e-05	MA4011	1.58783	0.00301416
MA0950	-1.02284	0.00938577	MA3682	-1.15342	1.54432e-05	MA4040	1.23025	0.0030324
MA4160	-1.76538	0.00973901	MA0688	-1.25007	1.55125e-05	MA4659	1.03376	0.00304928
MA3695	0.653641	0.00975397	MA1442	-1.09761	1.5651e-05	MA2971	1.30801	0.00305374
MA1655	-1.2394	0.00988053	MA3787	-0.941288	1.58587e-05	MA3978	1.24168	0.00307802
MA0717	-0.914582	0.00990664	MA0610	-1.18799	1.58587e-05	MA0592	1.05949	0.00314724
			MA4103	-1.22356	1.60665e-05	MA3263	1.42366	0.00315293
			MA2875	-0.810788	1.60665e-05	MA0478	1.11385	0.00317326
			MA1443	-1.87403	1.60665e-05	MA1262	0.92732	0.00319269
			MA3564	-1.04079	1.63435e-05	MA1473	1.33787	0.00320043
			MA3136	-0.991663	1.64127e-05	MA3136	1.35467	0.00323134
			MA4593	-1.26846	1.64127e-05	MA2605	-0.852437	0.00328559
			MA3416	-1.30063	1.6482e-05	MA4464	1.30263	0.00328916
			MA2144	-1.24672	1.7036e-05	MA1816	0.876693	0.00330238
			MA0034	-1.13232	1.71745e-05	MA3195	0.65139	0.00330599
			MA1414	-1.08843	1.72438e-05	MA4118	1.18156	0.00334022
			MA3309	-1.2094	1.73823e-05	MA2267	-1.53317	0.00334851
			MA1142	-1.34326	1.73823e-05	MA0726	0.867989	0.00335901
			MA4046	-1.00006	1.74515e-05	MA2244	1.01268	0.00338099
			MA3446	-0.971943	1.74515e-05	MA4063	0.752032	0.00339634
			MA3269	-0.743882	1.74515e-05	MA4683	0.588738	0.00339749
			MA3033	-1.01162	1.74515e-05	MA0893	0.741316	0.00340344
			MA0031	-1.03554	1.74515e-05	MA2851	1.24348	0.00340489
			MA1471	-1.02842	1.77285e-05	MA4255	1.15009	0.00342139
			MA3978	-0.96438	1.77285e-05	MA0111	1.6922	0.00344086
			MA4274	-1.32261	1.77285e-05	MA1374	1.01928	0.00344979
			MA3860	-0.846872	1.77285e-05	MA0171	1.0909	0.0034608
			MA2877	-1.17661	1.80748e-05	MAt4717	0.497524	0.0034659
			MA3130	-0.749531	1.84211e-05	MA4012	1.06241	0.00353601
			MA4262	-1.11138	1.84211e-05	MA1873	1.03729	0.00354817
			MA4244	-1.00922	1.84903e-05	MAt4718	0.726764	0.00359554
			MA4271	-1.10956	1.89058e-05	MA1456	0.908249	0.00362938
			MA3853	-0.832037	1.89058e-05	MA0077	1.15852	0.00364213
			MA0916	-0.902015	1.89058e-05	MA3850	0.604945	0.00364868
			MA0674	-1.11561	1.89058e-05	MA4474	0.699568	0.00365009
			MA1493	-1.2357	1.89058e-05	MA0104	1.01881	0.00365472
			MA3288	-0.91162	1.90443e-05	MA0131	1.12684	0.00366012
			MA3520	-1.15684	1.92521e-05	MA3880	1.46933	0.00366569
			MA4099	-1.43026	1.94598e-05	MA0324	1.00397	0.00367207
			MA3383	-0.967473	1.94598e-05	MA1493	1.01558	0.00367577
			MA4217	-0.947144	1.95291e-05	MA3630	1.26865	0.00368384
			MA1802	-1.19521	1.95291e-05	MA3052	1.1533	0.00370255
			MAt4704	-1.63253	1.95983e-05	MA3206	1.36218	0.00375238
			MA4093	-1.21117	1.96676e-05	MA3790	0.465125	0.00375693
			MA4415	-1.20306	1.97368e-05	MA0827	1.15459	0.00375791
			MA0026	-1.31708	1.97368e-05	MA0719	1.03795	0.00377309
			MA0044	-0.869781	1.98061e-05	MA1492	1.18356	0.00378571
			MA0639	-1.2147	1.98061e-05	MA0849	1.70091	0.00379167
			MA0925	-1.08871	1.99446e-05	MA1173	0.830856	0.00380634
			MA0942	-1.10657	2.00831e-05	MA4213	0.634727	0.00386016
			MA4591	-1.03407	2.00831e-05	MA1139	1.17551	0.0039048
			MA0202	-0.979091	2.00831e-05	MA4473	0.667885	0.00394847
			MA1276	-1.05375	2.02216e-05	MA1822	0.867014	0.00395111
			MA2862	-0.947307	2.04986e-05	MAt4702	1.39395	0.00402955
			MA3996	-1.15366	2.04986e-05	MA0900	0.528405	0.0040409
			MA0720	-0.895459	2.09141e-05	MA0902	0.683548	0.0040409
			MA1611	-1.11065	2.09834e-05	MA4590	0.90035	0.0040577
			MA1488	-1.14912	2.11219e-05	MA1622	0.478464	0.00406233
			MA3861	-0.758765	2.11219e-05	MA3189	1.08578	0.00408997
			MA3690	-1.09928	2.14681e-05	MA3879	0.888455	0.00414349
			MA1456	-0.985036	2.15374e-05	MA3676	1.35897	0.00415944
			MA0664	-0.85673	2.19529e-05	MA0093	1.00423	0.00418065
			MA3863	-0.960179	2.19529e-05	MA0244	0.936609	0.00419405
			MA3589	-1.224	2.20914e-05	MA3697	1.73054	0.00419889
			MA0590	-0.899564	2.22299e-05	MA3028	2.10102	0.00419889
			MA3006	-1.10985	2.22299e-05	MA0959	1.00736	0.00419949
			MA0596	-1.13544	2.22299e-05	MA1137	1.07375	0.00420259
			MA1050	-1.70395	2.22299e-05	MA3987	0.47946	0.00420642
			MA0676	-1.2581	2.22299e-05	MA1474	1.27511	0.00422406
			MA0936	-1.10979	2.23684e-05	MA0937	1.05423	0.00425476
			MA0694	-1.04004	2.24377e-05	MA1390	1.1974	0.00427194
			MA0032	-0.916214	2.24377e-05	MA3014	0.399456	0.00430094
			MA3607	-1.04005	2.24377e-05	MA3260	1.40937	0.00431152
			MA1013	-0.990525	2.24377e-05	MA3525	1.22743	0.00432355
			MA0604	-1.12905	2.25069e-05	MA1819	0.908545	0.00432445
			MA4458	-2.12508	2.25762e-05	MA3787	0.864571	0.00434974
			MA1491	-1.1194	2.27147e-05	MA4616	1.15751	0.00435867
			MA3741	-1.06746	2.27839e-05	MA3689	1.00801	0.00437066
			MA0155	-1.29387	2.27839e-05	MA1424	0.534123	0.00439018
			MA3382	-0.830936	2.29917e-05	MA3951	1.20338	0.00442457
			MA0600	-0.95945	2.32687e-05	MA3870	1.22711	0.00443635
			MA2111	-0.923585	2.32687e-05	MA0284	1.25112	0.00444192
			MA2913	-1.27829	2.32687e-05	MAt4714	1.89408	0.00445145
			MA0818	-1.07243	2.35457e-05	MA0776	1.43581	0.00446016
			MA3342	-1.03738	2.36842e-05	MA1279	1.26687	0.00448869
			MA3485	-0.770776	2.36842e-05	MA0608	0.902133	0.0044966
			MA4650	-0.966713	2.36842e-05	MA3750	0.98714	0.0045139
			MA1683	-0.999205	2.38227e-05	MA4436	0.438406	0.00451586
			MA1108	-1.00468	2.38227e-05	MA0041	1.62425	0.00451815
			MA0659	-1.22506	2.3892e-05	MA3269	0.802548	0.00454588
			MA3024	-1.02854	2.40305e-05	MA1316	0.771438	0.00456378
			MA1862	-1.13254	2.40997e-05	MA1534	1.52252	0.00456956
			MA4245	-1.15428	2.42382e-05	MA3626	0.944284	0.00458622
			MA2514	-0.919935	2.42382e-05	MA2984	-1.98021	0.0046071
			MA3287	-1.07735	2.42382e-05	MA2910	0.933257	0.00464413
			MA4243	-1.16048	2.42382e-05	MA3342	0.552637	0.00464877
			MA4349	-1.13216	2.43075e-05	MA4376	0.732892	0.00467721
			MA3378	-1.37707	2.43075e-05	MA1781	1.1049	0.00468759
			MA0337	-1.05162	2.45152e-05	MA2728	1.37124	0.00468971
			MA1490	-1.11009	2.45152e-05	MA1265	0.951493	0.00473818
			MA0033	-0.621038	2.45152e-05	MA0684	0.738856	0.00475901
			MA1409	-0.883739	2.4723e-05	MA1264	1.02809	0.00476849
			MA2912	-0.965582	2.50693e-05	MA0969	0.79125	0.00478423
			MA3739	-1.17797	2.50693e-05	MA2866	-1.55764	0.00486556
			MA0601	-1.00587	2.51385e-05	MA2143	1.29446	0.0049077
			MA4049	-1.31442	2.51385e-05	MA4267	0.826899	0.00491025
			MA3873	-1.16563	2.51385e-05	MA2274	2.09409	0.00491688
			MA2142	-0.882536	2.52078e-05	MA2822	1.48538	0.00491837
			MA4652	-0.990439	2.52078e-05	MA4277	0.464231	0.00493295
			MA0834	-1.05444	2.52078e-05	MA0760	1.29097	0.00494545
			MA4094	-0.827409	2.53463e-05	MA0339	0.716854	0.0049744
			MA1474	-0.850186	2.64543e-05	MA0864	0.983475	0.00499188
			MA4379	-0.945841	2.64543e-05	MA3486	0.649637	0.00500727
			MA0949	-1.11667	2.65235e-05	MA2997	0.552132	0.0050608
			MA4012	-1.15724	2.65235e-05	MA4350	1.17129	0.00512177
			MA2244	-1.0791	2.68698e-05	MA2438	-1.54868	0.00512381
			MA1822	-1.18649	2.68698e-05	MA0206	0.937404	0.00513741
			MA4406	-0.98633	2.75623e-05	MA4151	1.11633	0.00513971
			MA1449	-1.01846	2.75623e-05	MA0340	0.794522	0.00517122
			MA1710	-0.956686	2.75623e-05	MA3246	-2.10708	0.00521165
			MA1492	-1.15934	2.75623e-05	MA0382	0.908363	0.00524656
			MA1784	-0.903249	2.80471e-05	MA4055	0.955926	0.0052673
			MA1393	-1.0668	2.80471e-05	MA0672	0.61288	0.0052861
			MA4063	-1.21181	2.81163e-05	MA0436	0.887617	0.00529745
			MA3213	-1.18986	2.82548e-05	MA0153	1.69267	0.0053088
			MA1712	-1.02224	2.82548e-05	MA1683	1.06451	0.00532343
			MA1367	-0.948205	2.84626e-05	MA0938	1.06992	0.00533754
			MA3995	-1.34307	2.84626e-05	MA2431	1.04406	0.00535149
			MA3242	-0.982694	2.86011e-05	MA4512	0.959192	0.00536645
			MA0972	-0.987063	2.87396e-05	MA0985	-2.06072	0.00539388
			MA0583	-1.12144	2.88781e-05	MA2439	-1.63383	0.00539405
			MA0969	-0.854939	2.88781e-05	MA0848	1.53888	0.00540391
			MA0937	-0.990523	2.90859e-05	MA0370	0.80851	0.00542185
			MA3099	-1.29411	2.90859e-05	MA3690	0.712978	0.00544005
			MA0430	-1.15008	2.90859e-05	MA0830	0.605491	0.00544192
			MA0830	-1.33661	2.92244e-05	MA0693	0.635652	0.0054852
			MA0130	-0.87212	2.93629e-05	MA0922	1.01952	0.00553401
			MA4403	-0.932372	2.93629e-05	MA1423	0.411762	0.00554622
			MA2113	-0.946945	2.94321e-05	MA0606	0.63504	0.00555476
			MA3887	-1.13795	2.94321e-05	MA0122	1.20349	0.00555714
			MA3591	-0.718125	2.97091e-05	MA0334	1.07742	0.0055665
			MA3195	-0.695884	2.97091e-05	MA3289	0.536239	0.00560668
			MA4575	-1.17338	2.97784e-05	MA4240	0.599791	0.00568967
			MA3987	-1.13484	2.97784e-05	MA4102	0.911049	0.00570336
			MA1174	-0.805319	2.98476e-05	MA2597	-0.696979	0.005723
			MA2572	-0.889094	2.98476e-05	MA1777	0.653501	0.00577742
			MA1262	-0.901929	2.99861e-05	MAt4739	0.903205	0.00578078
			MA0848	-1.34725	3.01247e-05	MA4196	1.05115	0.00578474
			MA4162	-1.51002	3.02632e-05	MA2256	-1.92105	0.00580051
			MA3636	-1.07576	3.02632e-05	MA1364	-2.73824	0.0058378
			MA1811	-1.21903	3.07479e-05	MA3387	1.09932	0.00584056
			MA3556	-1.06933	3.07479e-05	MA3619	0.388734	0.005854
			MA0679	-0.867543	3.08172e-05	MA4558	1.64388	0.00586412
			MA3193	-1.03246	3.08172e-05	MA1184	1.07576	0.00588861
			MA2622	-0.792433	3.11634e-05	MA1818	0.681967	0.0059409
			MA0599	-0.809672	3.13712e-05	MA1802	0.751161	0.00595077
			MA0068	-1.00478	3.13712e-05	MA3751	1.00868	0.00595651
			MA1413	-0.982386	3.15097e-05	MA0172	1.00555	0.00596845
			MA0118	-1.08185	3.15097e-05	MA4349	0.916112	0.00597321
			MA3740	-1.00529	3.15097e-05	MA0575	1.04423	0.00597491
			MA3874	-0.927709	3.17175e-05	MA1820	1.03664	0.00597594
			MA1780	-1.79749	3.1856e-05	MA1982	1.17922	0.00600004
			MA0521	-0.81641	3.19945e-05	MA1167	0.698671	0.0060227
			MA3791	-0.561488	3.19945e-05	MA1566	1.01434	0.00605187
			MA0609	-1.03468	3.2687e-05	MA2218	-1.00898	0.00606866
			MA4414	-1.22768	3.2687e-05	MA2594	-0.882475	0.00610676
			MA3626	-1.0851	3.36565e-05	MA1105	1.30495	0.00610676
			MA1352	-0.971224	3.36565e-05	MA3627	1.02678	0.00615625
			MA1805	-0.977476	3.36565e-05	MA0521	0.92924	0.00615859
			MA3993	-0.91545	3.36565e-05	MA4300	-0.631873	0.0061605
			MA3545	-1.03089	3.39335e-05	MA1611	1.01214	0.00621199
			MA4429	-1.11961	3.40028e-05	MA1663	1.20906	0.00628576
			MA3140	-0.972137	3.4072e-05	MAt4697	1.12478	0.00629022
			MA2456	-1.05346	3.4072e-05	MA3636	0.8285	0.00630685
			MA0895	-1.01885	3.4072e-05	MA1610	0.781455	0.0063233
			MA4055	-1.02482	3.4072e-05	MA3506	1.40514	0.00632568
			MA1447	-0.690687	3.4072e-05	MA3869	1.13559	0.00634349
			MA3689	-0.995728	3.4072e-05	MA2510	0.699856	0.00638491
			MA1143	-1.19515	3.4072e-05	MA3791	-0.138282	0.00638912
			MA0833	-0.909554	3.4072e-05	MA0043	0.991435	0.00639031
			MA1711	-0.948047	3.4072e-05	MA1484	0.839395	0.00639133
			MA0644	-0.730544	3.4072e-05	MA4096	-0.0246659	0.00640064
			MA3519	-0.961841	3.42798e-05	MAt4730	1.08206	0.00641565
			MA0887	-1.36664	3.50416e-05	MA4513	1.03946	0.00644473
			MA4242	-0.875408	3.50416e-05	MA4088	1.28082	0.00645128
			MA3432	-0.994101	3.51108e-05	MA4576	0.641405	0.00646935
			MA0097	-0.979758	3.57341e-05	MA1615	-2.61872	0.00647109
			MA1173	-0.994079	3.60803e-05	MA3309	0.592933	0.0064744
			MA1725	-0.980313	3.63573e-05	MA1419	1.13706	0.00647551
			MA4649	-0.837483	3.64266e-05	MA1712	0.591538	0.00647662
			MA0893	-0.794868	3.64266e-05	MA3550	-1.70455	0.00647662
			MA3871	-0.901316	3.64266e-05	MA2080	1.53613	0.00648116
			MA3015	-0.933567	3.66343e-05	MA4459	0.790801	0.00648503
			MA1141	-1.01804	3.68421e-05	MA3886	0.928038	0.00650774
			MA2143	-0.975181	3.70499e-05	MA0779	1.18632	0.00658605
			MAt4689	-1.14309	3.80194e-05	MA2606	-0.779468	0.00660128
			MA1424	-0.993052	3.80194e-05	MA0887	-2.33386	0.00660774
			MA4524	-0.936106	3.80194e-05	MA4441	1.64749	0.00662296
			MA0439	-0.768316	3.82964e-05	MA1174	0.834378	0.0066415
			MA1714	-0.813733	3.84349e-05	MA3885	0.410637	0.00670361
			MA3028	-2.0121	3.85042e-05	MA3521	1.64873	0.00672819
			MA2275	-0.732918	3.85734e-05	MA0440	0.872171	0.00673584
			MA0217	-1.16367	3.88504e-05	MA3918	1.39468	0.00674558
			MA1727	-1.01626	3.88504e-05	MA3412	1.81395	0.00678265
			MA0684	-0.292234	3.88504e-05	MA3446	0.452398	0.00678346
			MA3034	-0.964133	3.91967e-05	MA3250	1.06786	0.00679179
			MA0642	-0.848308	3.91967e-05	MA2715	0.894487	0.00679762
			MA1610	-0.90285	3.95429e-05	MA0005	1.32991	0.00683682
			MA0382	-1.11177	3.95429e-05	MA0211	1.00227	0.00686131
			MA1873	-0.632895	3.95429e-05	MA4551	1.13022	0.00700157
			MA0645	-0.674505	3.99584e-05	MA3559	1.14043	0.00701582
			MA4407	-0.930453	4.00277e-05	MA0194	0.989955	0.00704286
			MA4646	0.983976	4.09972e-05	MA2533	1.1183	0.00711424
			MA0131	-0.888559	4.1205e-05	MA2590	-0.936093	0.00712908
			MA0370	-0.987668	4.12742e-05	MA0218	0.699209	0.00715404
			MA0241	-1.01615	4.12742e-05	MA1411	1.03015	0.00718546
			MA4060	-0.950308	4.1482e-05	MA0325	1.0343	0.00720051
			MA2878	-1.14591	4.15512e-05	MA2721	0.397671	0.0072594
			MA4051	-0.985527	4.16898e-05	MA2714	0.917985	0.00726828
			MA3627	-0.818468	4.21745e-05	MA2588	-0.741119	0.00727679
			MA0110	-0.980453	4.2313e-05	MA3033	0.543193	0.00728601
			MA3566	-0.959429	4.2313e-05	MA0820	1.08652	0.00740055
			MA4195	-0.823918	4.2313e-05	MA1448	0.957528	0.00740693
			MA4554	-0.775138	4.2313e-05	MA2440	-1.56469	0.0074253
			MA4573	-0.907807	4.25208e-05	MA1568	-2.84488	0.00743707
			MA3343	-1.08334	4.259e-05	MA1095	0.717901	0.00745242
			MA3790	-0.784704	4.26593e-05	MA0642	0.663242	0.00749783
			MA1963	-1.07767	4.26593e-05	MA2275	0.854562	0.00757606
			MA2510	-0.928973	4.36981e-05	MA0863	0.977354	0.00762968
			MA3885	-1.0455	4.38366e-05	MA4162	0.580816	0.00767007
			MA1472	-0.830112	4.38366e-05	MA3576	0.908446	0.00773206
			MA4040	-1.22917	4.39751e-05	MA1780	1.59416	0.0077517
			MA4277	-0.634181	4.43906e-05	MA0156	1.00725	0.0077548
			MA4518	-0.89776	4.50831e-05	MA0593	1.09276	0.0077645
			MA3023	-1.03525	4.50831e-05	MA0647	0.654699	0.00780655
			MA1377	-0.823013	4.50831e-05	MA3383	0.455098	0.00781892
			MA0113	-1.01259	4.51524e-05	MA0245	0.886034	0.00785425
			MA3563	-0.948039	4.51524e-05	MAt4711	0.5792	0.00786913
			MA3019	-1.00466	4.51524e-05	MA1157	0.511635	0.00793899
			MA1448	-0.93736	4.54294e-05	MA4263	1.03775	0.00797853
			MA1381	-0.841712	4.54294e-05	MA1422	0.831288	0.00800174
			MA3052	-0.896735	4.54294e-05	MA0975	1.16824	0.00800621
			MA3250	-0.953955	4.56371e-05	MA3140	0.805724	0.00803338
			MA3565	-0.792279	4.56371e-05	MA1579	1.23691	0.00804732
			MA3344	-0.896544	4.57064e-05	MA0816	0.852577	0.00807504
			MA3998	-0.846439	4.58449e-05	MA1690	-1.48129	0.00810621
			MA1023	-0.790579	4.58449e-05	MA0958	0.64272	0.00814605
			MA1668	-0.869363	4.61219e-05	MA0894	0.37096	0.00815914
			MA0541	-1.01919	4.61219e-05	MA0285	1.07351	0.00816301
			MA4607	-0.751046	4.65374e-05	MA0856	1.54477	0.00819877
			MA0077	-1.14225	4.65374e-05	MA0577	0.824157	0.00821594
			MA4587	-0.98472	4.68144e-05	MA0582	0.471939	0.00823091
			MA1617	-0.829334	4.70914e-05	MA0138	0.527651	0.00823869
			MA3026	-0.820075	4.72299e-05	MA3030	0.409176	0.00831539
			MA4574	-0.902903	4.76454e-05	MA3855	1.06859	0.00836841
			MA0752	-1.00276	4.76454e-05	MA3368	-2.34956	0.00839804
			MA0432	-0.656003	4.76454e-05	MA1956	0.665038	0.00841101
			MA3786	-0.939896	4.78532e-05	MA4195	0.684473	0.00843061
			MA2430	-1.02592	4.8338e-05	MA4383	1.14803	0.0084446
			MA3279	-0.770897	4.8615e-05	MA2592	-0.61763	0.00844817
			MA1782	-0.804022	4.8615e-05	MA3034	0.468119	0.00847946
			MA4570	-1.42427	4.8892e-05	MA4542	0.0136812	0.00847976
			MA0153	-1.53379	4.90997e-05	MA3685	0.487114	0.00848844
			MA2032	-0.887501	4.96537e-05	MA4650	0.260697	0.00855825
			MA0336	-1.02019	4.9723e-05	MA0641	0.939047	0.00875098
			MA1964	-0.913561	4.9723e-05	MA1461	0.450944	0.00880451
			MA3685	-0.712099	4.9723e-05	MA0429	0.782508	0.00880519
			MA0680	-1.20786	4.9723e-05	MA4060	-0.268904	0.00880519
			MA3562	-0.970162	5e-05	MA0369	0.800329	0.00880846
			MA4118	-0.944686	5.01385e-05	MA0578	0.917983	0.00883525
			MA0658	-0.981308	5.04155e-05	MA0604	0.550348	0.00884826
			MA0431	-1.06091	5.04155e-05	MA0006	0.851426	0.00887755
			MA0105	-1.11168	5.04848e-05	MA0323	1.04756	0.00890366
			MA3743	-1.07508	5.0554e-05	MA3099	0.608369	0.00890366
			MA0726	-0.912972	5.07618e-05	MA1741	0.221943	0.0089091
			MA3206	-0.912611	5.07618e-05	MA2441	-2.05349	0.00891637
			MA1981	-1.12991	5.07618e-05	MA1796	0.607399	0.00892721
			MA4523	-0.959478	5.09003e-05	MA0792	-1.46326	0.00894009
			MA0171	-0.876785	5.09003e-05	MA0590	0.627616	0.00896127
			MA3254	-1.03236	5.09003e-05	MA2430	1.06419	0.00896514
			MA1790	-0.805625	5.1108e-05	MA2593	-0.689765	0.00897049
			MA4265	-0.778373	5.12465e-05	MA4442	1.10522	0.00897049
			MA3022	-1.02711	5.15928e-05	MA0794	-1.77492	0.00898559
			MA1337	-1.26906	5.22853e-05	MA2718	0.362218	0.00901845
			MA0245	-0.853523	5.29778e-05	MA1144	1.09959	0.00903576
			MA3706	-0.623729	5.33934e-05	MA0688	0.403868	0.00907024
			MA4192	-1.72745	5.33934e-05	MA1103	0.511039	0.00913831
			MA3003	-1.30918	5.38089e-05	MA1584	0.983944	0.0091716
			MA2876	-0.937534	5.38089e-05	MA2142	0.53037	0.00917789
			MA4502	-0.927232	5.38781e-05	MA0704	1.20296	0.00919715
			MA1566	-0.611699	5.39474e-05	MA3624	1.05643	0.0092023
			MA1391	-0.980244	5.40859e-05	MA1138	0.883016	0.00926403
			MA0250	-0.927939	5.47784e-05	MA4169	0.360087	0.00927457
			MA2362	-0.779285	5.54709e-05	MA3856	1.04664	0.00928116
			MA3486	-0.819991	5.56787e-05	MA1284	1.10132	0.00928631
			MA2238	-0.800447	5.62327e-05	MA2572	0.817398	0.00928907
			MA2546	-0.976285	5.62327e-05	MA0576	1.03202	0.00931339
			MA1806	-0.747284	5.78947e-05	MA1432	-2.15075	0.00943508
			MA0218	-0.576292	5.78947e-05	MA1023	0.612581	0.00948278
			MA1967	-0.814936	5.78947e-05	MA1487	0.822679	0.00953082
			MA0010	-1.00247	5.81025e-05	MA3785	1.29709	0.00959018
			MA3888	-0.546523	5.81717e-05	MA3705	1.07071	0.00966135
			MA1422	-0.866282	5.81717e-05	MA3853	0.62506	0.00968618
			MA4434	-0.805814	5.83102e-05	MA1385	0.544837	0.00970191
			MA2889	-0.877517	5.8518e-05	MA1574	-2.13585	0.00972168
			MA0072	-0.88382	5.87258e-05	MA0943	0.936232	0.00973389
			MA3850	-0.674108	5.9349e-05	MA2596	-0.560408	0.00974673
			MA1458	-0.905342	5.94875e-05	MA3432	0.619484	0.00977007
			MA0284	-0.84501	5.94875e-05	MA1431	-2.01059	0.00977275
			MA2389	-0.834531	5.94875e-05	MA3137	1.07621	0.00982343
			MA0194	-0.957942	5.95568e-05	MA0044	1.22576	0.00991747
			MA0923	-0.942401	5.95568e-05
			MA3967	-0.931126	5.95568e-05
			MA0832	-0.568032	5.95568e-05
			MA0584	-0.775244	5.97645e-05
			MA4504	-0.937751	5.9903e-05
			MA3200	-0.95212	6.08033e-05
			MA3018	-0.698545	6.08033e-05
			MA1827	-0.92908	6.08033e-05
			MA4331	-0.897701	6.08033e-05
			MA2145	-0.722164	6.10803e-05
			MA4576	-0.954378	6.21191e-05
			MA0660	-1.0538	6.21191e-05
			MA0247	-0.896527	6.23269e-05
			MA4404	-0.914694	6.24654e-05
			MA1317	-0.812818	6.25346e-05
			MA2985	-0.751549	6.26731e-05
			MA1489	-1.00744	6.28116e-05
			MA1616	-0.874133	6.30194e-05
			MA3792	-0.652261	6.35734e-05
			MA3029	-0.745692	6.37812e-05
			MA3307	-0.752372	6.43352e-05
			MA3030	-0.663947	6.44044e-05
			MA3437	-1.30976	6.44044e-05
			MA0977	-0.756204	6.44044e-05
			MA3439	-0.762736	6.44044e-05
			MA0863	-0.882405	6.48199e-05
			MA0244	-1.01645	6.53047e-05
			MA1021	-0.709493	6.5374e-05
			MA4048	-0.824521	6.55125e-05
			MA1139	-0.883824	6.55125e-05
			MA1384	-0.998804	6.5928e-05
			MA3723	-0.843464	6.59972e-05
			MA0042	-0.736589	6.61357e-05
			MA1863	-1.00694	6.64127e-05
			MA0578	-0.940951	6.6759e-05
			MA4555	-0.790779	6.7036e-05
			MA2888	-1.01454	6.71053e-05
			MA3148	-0.790782	6.71053e-05
			MA4436	-0.941086	6.71053e-05
			MA0646	-0.755141	6.72438e-05
			MA2147	-0.858459	6.72438e-05
			MA4380	-0.831045	6.74515e-05
			MA4635	-0.726153	6.75208e-05
			MA0655	-0.895437	6.77285e-05
			MA0215	-0.880913	6.80748e-05
			MA2388	-0.797705	6.80748e-05
			MA3025	-0.880371	6.8144e-05
			MA2545	-0.718749	6.8144e-05
			MA0647	-0.953121	6.8144e-05
			MA0152	-1.38043	6.82825e-05
			MA3891	-0.797671	6.83518e-05
			MA0827	-0.831549	6.86288e-05
			MA1741	-0.550538	6.86288e-05
			MA4682	-0.733643	6.86981e-05
			MA2274	-1.72964	6.86981e-05
			MA3073	-0.888187	6.86981e-05
			MA1412	-0.936764	6.86981e-05
			MA4001	-1.48618	6.96676e-05
			MA1485	-0.837426	7.01524e-05
			MA4263	-0.997741	7.02909e-05
			MA1796	-0.827456	7.11911e-05
			MA0606	-0.855915	7.12604e-05
			MA1605	-0.914637	7.23684e-05
			MA4267	-0.68586	7.27147e-05
			MA0783	-0.813358	7.36842e-05
			MA0018	-0.891007	7.40305e-05
			MA1385	-0.832023	7.40997e-05
			MA4075	-0.969512	7.40997e-05
			MA0629	-0.945278	7.4169e-05
			MA1475	-0.745627	7.42382e-05
			MA0587	-0.918638	7.4446e-05
			MA1022	-0.824162	7.4446e-05
			MA3992	-0.859735	7.46537e-05
			MA3643	-0.843409	7.46537e-05
			MA2790	-1.06038	7.47922e-05
			MA3688	-0.816986	7.47922e-05
			MA0821	-0.937321	7.56925e-05
			MA0975	-0.77879	7.5831e-05
			MA1974	-0.917962	7.5831e-05
			MA0866	-0.902915	7.59003e-05
			MA2573	-0.682421	7.59003e-05
			MAt4697	-0.420783	7.6108e-05
			MA3793	-0.481437	7.64543e-05
			MA0201	-0.723837	7.65235e-05
			MA3971	-0.672906	7.6662e-05
			MA0938	-0.854953	7.6662e-05
			MAt4728	-0.980557	7.68006e-05
			MA4266	-0.81387	7.70776e-05
			MA1615	-0.883039	7.80471e-05
			MA2078	-0.657805	7.85319e-05
			MA4511	-0.773003	7.86011e-05
			MA1423	-0.677514	7.86011e-05
			MA3010	-0.781919	7.86011e-05
			MA0093	-0.710027	7.91551e-05
			MA1105	-0.811336	7.95706e-05
			MA1280	-0.907189	8.03324e-05
			MA4522	-0.811927	8.03324e-05
			MA0712	-0.811068	8.05402e-05
			MA4517	-0.771237	8.06094e-05
			MA3409	-1.2573	8.06094e-05
			MA0656	-1.13035	8.10249e-05
			MA1378	-0.803346	8.12327e-05
			MA4376	-0.684397	8.22022e-05
			MA2826	-0.991703	8.24792e-05
			MA3204	-0.763507	8.26177e-05
			MA0092	-0.938509	8.2687e-05
			MA4572	-1.03663	8.3518e-05
			MA1163	-0.928133	8.36565e-05
			MA2571	-0.800902	8.36565e-05
			MA0820	-0.925877	8.3795e-05
			MA4390	-2.12609	8.44875e-05
			MA3916	-0.659812	8.48338e-05
			MA4382	-0.963317	8.48338e-05
			MA1845	0.78192	8.51108e-05
			MA0138	-1.0288	8.51801e-05
			MA1104	-0.692986	8.52493e-05
			MA1636	-0.856623	8.60111e-05
			MA0065	-0.847758	8.60111e-05
			MA4334	-0.796225	8.61496e-05
			MA1956	-0.754596	8.62188e-05
			MA1684	-0.760606	8.62188e-05
			MA0172	-0.765465	8.62881e-05
			MA1342	-0.93308	8.63573e-05
			MA1810	-0.688812	8.69806e-05
			MA4330	-0.789549	8.71884e-05
			MA3146	-0.859838	8.76731e-05
			MA3851	-0.774938	8.78116e-05
			MA3997	-0.881997	8.81579e-05
			MA0043	-0.957557	8.82964e-05
			MA1584	-0.759646	8.83657e-05
			MA0894	-0.815868	8.89197e-05
			MA0885	-0.791728	8.89197e-05
			MA0340	-0.583176	8.89197e-05
			MA1408	-0.702413	8.90582e-05
			MA3561	-0.826261	8.90582e-05
			MA1418	-0.84594	8.90582e-05
			MA3072	-0.958331	8.94737e-05
			MA4102	-0.796372	8.98892e-05
			MA0216	-0.885451	9.12742e-05
			MA4350	-0.911979	9.18975e-05
			MA2014	-0.776763	9.19668e-05
			MA4216	-0.777636	9.19668e-05
			MA4459	-0.854329	9.24515e-05
			MA3980	1.02107	9.24515e-05
			MA1978	-0.739033	9.26593e-05
			MA4565	-1.27715	9.27978e-05
			MA3883	-0.780709	9.27978e-05
			MA3624	-0.877843	9.29363e-05
			MA1455	-0.912312	9.32825e-05
			MA3913	0.838693	9.32825e-05
			MA4629	-0.913955	9.34211e-05
			MA4177	-0.836203	9.38366e-05
			MA3857	-0.713746	9.38366e-05
			MA3664	-0.780021	9.40443e-05
			MA1097	-1.13967	9.41136e-05
			MA2662	0.867271	9.41136e-05
			MA0139	-0.779	9.54986e-05
			MA1783	-0.84599	9.54986e-05
			MA0429	-0.811119	9.54986e-05
			MA2702	-1.27695	9.54986e-05
			MA1368	-0.799413	9.54986e-05
			MA1318	-0.857551	9.55679e-05
			MA4047	-0.511619	9.56371e-05
			MA4052	-0.838897	9.56371e-05
			MA1789	-0.772384	9.68144e-05
			MAt4711	-1.02926	9.69529e-05
			MA3931	-0.962159	9.70914e-05
			MA1462	-0.866465	9.70914e-05
			MA0593	-0.774276	9.76454e-05
			MA0714	-0.855134	9.77839e-05
			MA4615	-0.356767	9.77839e-05
			MA2520	-0.919137	9.77839e-05
			MA2257	-0.694908	9.78532e-05
			MA2856	-0.870714	9.78532e-05
			MA4141	0.876109	9.79224e-05
			MA0577	-0.899013	9.85457e-05
			MA0324	-0.85827	9.85457e-05
			MA3979	-0.841348	9.85457e-05
			MA4634	-1.00152	9.90305e-05
			MA1661	-0.721188	9.90305e-05
			MA0864	-0.688406	9.98615e-05
			MA0372	-0.865156	9.99307e-05
			MA3628	-0.871652	0.000100069
			MA1457	-0.526919	0.000100208
			MA0786	0.955627	0.000100277
			MAt4739	-1.07619	0.000101316
			MA2816	-0.973958	0.000102008
			MA3991	-1.03952	0.000102493
			MA1775	-0.683389	0.000103116
			MA4255	-0.819251	0.000103601
			MA0856	-1.30191	0.000103601
			MA0150	-0.921931	0.000103601
			MA2005	-0.572956	0.000104155
			MA0104	-0.830594	0.000104294
			MA3849	-0.834622	0.00010464
			MA1982	-0.813191	0.000105055
			MA3137	-0.89831	0.000105125
			MA4053	-0.671679	0.000105263
			MA4558	-1.29226	0.000105263
			MA0725	-0.493687	0.000105332
			MA3630	-0.832592	0.000106094
			MA3985	-1.46658	0.000106094
			MA0111	-1.25385	0.000106302
			MA3524	-0.926171	0.000106302
			MA4616	-0.809527	0.000106302
			MA1350	-0.614104	0.000106994
			MA1676	-0.71419	0.000108172
			MA2609	-0.810686	0.000108172
			MA3012	-0.746486	0.000108172
			MA1166	-0.749463	0.000108241
			MA1473	-0.655747	0.000108241
			MA4608	-0.747292	0.00010831
			MA3886	-0.787471	0.00010831
			MA3167	-0.646067	0.000108657
			MA1374	-0.735212	0.000108934
			MA3408	-0.814474	0.000109695
			MA0591	-0.647364	0.000109695
			MA2959	-0.836828	0.000109903
			MA4150	-0.704704	0.000109903
			MA4335	-0.836846	0.000110319
			MA4189	-0.648095	0.000110388
			MA2894	-0.744591	0.000110388
			MA1103	-0.851682	0.000110457
			MA4151	-0.899834	0.000111219
			MA0807	-0.844849	0.000111842
			MA1279	-0.715336	0.000111911
			MA2513	-0.781647	0.000112396
			MA3804	0.734878	0.000112604
			MA4002	-0.826538	0.000112673
			MA1024	0.830103	0.000113504
			MA0603	-0.797408	0.000113712
			MA4396	-0.811281	0.000114266
			MA3189	-0.569838	0.000114404
			MA0206	-0.825696	0.000114404
			MA1669	-0.597048	0.000114958
			MA0687	-0.871394	0.000115235
			MA2495	-0.763713	0.000115997
			MA0323	-0.750316	0.000116274
			MA2558	-0.379322	0.000116413
			MA1437	-0.833297	0.000118144
			MA4346	-0.695397	0.00011849
			MA2867	-0.668047	0.000119737
			MA3201	-0.751842	0.000119737
			MA0436	-0.770591	0.000119945
			MA3705	-0.780083	0.000120152
			MA3490	-0.83436	0.000120152
			MA0520	-0.678532	0.000120291
			MA3750	-0.756882	0.000120568
			MA1152	-0.62414	0.000121053
			MA0545	-0.605298	0.000124307
			MA0164	-0.746196	0.000126108
			MA4431	-0.927329	0.000126177
			MA0718	-0.624539	0.000126524
			MA0523	-0.738258	0.000126662
			MA3202	0.855038	0.000127424
			MA1164	-0.706467	0.000127424
			MA3592	-0.837111	0.000128809
			MA3152	-0.699145	0.000128809
			MA2295	-0.820333	0.000129294
			MA4500	-0.708858	0.00012964
			MA1534	-1.16143	0.00012964
			MA1356	-0.548226	0.000129848
			MA1583	-0.684337	0.000130886
			MA3785	-1.52667	0.000130886
			MA1588	-0.603333	0.00013151
			MA1144	-0.730353	0.000133033
			MA1469	-0.754255	0.000133241
			MA4551	-0.911042	0.000133864
			MA0917	-0.717672	0.000133864
			MA0651	-0.615406	0.000134003
			MA4648	-0.736838	0.000134003
			MA0922	-0.844592	0.000134003
			MA1554	-0.523216	0.000135111
			MA0814	-0.803789	0.000135596
			MA3504	-1.06697	0.000135596
			MA1693	-1.0885	0.000136427
			MA1989	-0.762516	0.000136427
			MA1432	-0.569979	0.000136704
			MA1487	-0.77211	0.000136842
			MA2575	-0.772167	0.000136842
			MA0641	-0.669998	0.000137396
			MA0041	-1.36041	0.00013795
			MA0132	-0.641649	0.000138089
			MA0157	-0.310224	0.000138227
			MA3869	-0.660809	0.000139127
			MA1482	-0.814767	0.000139266
			MA3932	-0.686343	0.000139543
			MA2643	0.820229	0.000139681
			MA4543	-0.698672	0.000140097
			MA1307	-0.629515	0.000140235
			MA1383	-0.87082	0.000140443
			MA1439	-0.553395	0.000141136
			MA0428	-0.672663	0.000141136
			MA1289	-0.733324	0.000141413
			MA0819	-0.725323	0.00014259
			MA1587	-0.742237	0.000143698
			MA4193	-0.688041	0.000143837
			MA2496	-0.804829	0.000143837
			MA3752	-0.953993	0.000144114
			MA2273	-0.722793	0.000144252
			MA1815	-0.811859	0.000144598
			MA0073	-1.23517	0.000144945
			MAt4717	-0.97623	0.000145083
			MA1362	-0.700677	0.000145845
			MA0605	-0.651374	0.000145983
			MA3962	-0.744405	0.00014633
			MA0094	-1.28659	0.00014633
			MA0119	-0.743016	0.000146884
			MA1998	-0.893112	0.000147161
			MA1167	-0.842669	0.000147507
			MAt4702	-1.02319	0.000147784
			MA1681	0.878609	0.000147853
			MA4109	-0.671101	0.000149723
			MA4086	-0.939837	0.000149792
			MA4351	-0.683681	0.000149792
			MA3129	-0.695354	0.000150554
			MA2310	-0.685039	0.000150623
			MA3013	-0.624087	0.000151108
			MA3515	-0.734659	0.000151108
			MA2690	-0.661051	0.000151108
			MA0286	-0.694316	0.000151108
			MA0920	-0.514318	0.000151731
			MA4163	-0.638788	0.000152978
			MA3951	-0.740945	0.000152978
			MA0433	-0.6404	0.000153324
			MA4619	-0.622487	0.000154086
			MA1278	-0.625858	0.000154086
			MA4236	-0.401942	0.000155055
			MA2449	-0.644046	0.000155471
			MA3280	-0.630209	0.000156233
			MA0921	-0.59257	0.000156787
			MA2004	-0.625649	0.000158102
			MA4475	0.797993	0.00015838
			MA0473	0.736137	0.000159003
			MA4339	-0.68669	0.000160526
			MA4601	-0.703337	0.000160526
			MA3431	-1.01652	0.000160873
			MA0915	-0.795081	0.00016115
			MA1407	-0.638625	0.000161842
			MA1382	-0.705118	0.000162188
			MA3701	0.73477	0.000162327
			MA4501	-0.850237	0.000162327
			MAt4730	-0.512243	0.000162881
			MA2605	0.777304	0.00016385
			MA3017	-1.15938	0.000164197
			MA4200	-0.828369	0.000164197
			MA0886	0.815826	0.000164197
			MA0779	-0.73395	0.00016482
			MA4190	-0.65116	0.000165443
			MA0958	-0.527591	0.00016572
			MA1662	-0.72087	0.000165789
			MA2745	-0.582267	0.000166759
			MA0708	-0.705121	0.00016849
			MA3526	-0.661477	0.000168837
			MA0325	-0.703235	0.000168837
			MA3149	-0.733154	0.000169529
			MA1674	-0.771875	0.000170291
			MA3751	-0.579198	0.000170845
			MA3547	-0.728884	0.000171122
			MA0440	-0.821919	0.000172645
			MA0713	-0.646353	0.000172715
			MA3553	-0.765923	0.000172715
			MA0573	-0.583825	0.00017313
			MA0332	-0.728529	0.000173546
			MA3260	-0.498864	0.000173823
			MA3594	-0.563139	0.000175623
			MA0120	-0.597559	0.000176039
			MA4457	-0.721663	0.000176316
			MA2602	-0.817407	0.000177147
			MA0477	-0.593121	0.000177562
			MAt4696	-0.240498	0.000177562
			MA0106	-0.804195	0.000178601
			MA3722	-0.618652	0.00017874
			MA2030	0.745097	0.000179155
			MA1781	-0.475387	0.000179155
			MA4300	0.701512	0.000179155
			MA2588	0.842376	0.000180956
			MA0913	-0.747788	0.000181163
			MA2363	-0.571511	0.000181233
			MA4568	-0.627688	0.000181233
			MA0371	0.718921	0.000181579
			MA3361	-0.861934	0.000181787
			MA2533	-0.682795	0.000184141
			MA4237	-0.671881	0.000184626
			MA0959	-0.67344	0.000186981
			MA2299	-0.629159	0.00018705
			MA4460	-0.687218	0.000189197
			MA1372	-0.569205	0.000189197
			MA0522	-0.720082	0.000189751
			MA3697	-1.45491	0.000190028
			MA2874	-0.696798	0.000190582
			MAt4714	-1.6854	0.00019169
			MA4235	-0.704991	0.000191898
			MA1613	-0.670431	0.000191898
			MA2822	-1.07404	0.000192105
			MA0258	-0.866972	0.000192313
			MA1691	-0.671424	0.000192729
			MA4095	-0.671018	0.000193698
			MA3085	-0.527382	0.000194598
			MA0669	-0.697158	0.000197784
			MA3915	-0.686233	0.000198199
			MA1830	0.73936	0.000198338
			MA0822	-0.705506	0.000198753
			MA3637	-0.791762	0.00019903
			MA4254	-0.664887	0.00019903
			MA4311	0.765943	0.0001991
			MA0816	-0.576734	0.000199307
			MA0212	-0.677084	0.000199584
			MA0090	-0.742823	0.000200623
			MA3965	-0.585939	0.000200623
			MA3261	-0.666457	0.000201247
			MA3031	-0.702726	0.000202078
			MA0165	-0.624474	0.000202562
			MA0815	-0.664152	0.000204501
			MA3009	-0.874327	0.000206025
			MA2304	-0.629577	0.000206579
			MA3559	-0.852469	0.00020741
			MA3186	-0.629887	0.000209211
			MA4427	0.719664	0.00020928
			MA3712	0.722457	0.000209488
			MA1435	-0.60543	0.000210042
			MA0081	-0.769571	0.000210111
			MA2642	0.76293	0.000211288
			MA0678	-0.676576	0.000211496
			MA3372	-0.76327	0.000211634
			MA4638	-0.821102	0.000212742
			MA3648	0.73028	0.00021482
			MA0109	-0.738525	0.000215374
			MA1925	-0.533692	0.000216066
			MA4464	-0.86502	0.000216066
			MA3468	-0.59216	0.00021669
			MA4400	-0.892391	0.00021669
			MA0904	-0.594841	0.000217382
			MA4519	-0.535711	0.000217659
			MA1288	-0.645544	0.000217729
			MA3856	-0.767119	0.000217867
			MA3803	0.711889	0.000218975
			MA4149	-0.659555	0.000218975
			MA4602	-0.629932	0.000220083
			MA1943	-0.503747	0.00022223
			MA4401	-0.731711	0.000222922
			MA3687	-0.857448	0.000222922
			MA4654	-0.592114	0.000223061
			MA1370	-0.60542	0.00022313
			MA4590	-0.619525	0.000223961
			MA1417	-0.536533	0.000225208
			MA4603	0.732511	0.000226108
			MA2728	-0.83439	0.000226801
			MA4562	-0.999087	0.00022687
			MA1137	-0.609836	0.00022687
			MA3284	-0.591823	0.000227216
			MA0294	-0.842343	0.000227909
			MA2897	-0.544944	0.000228878
			MA0158	-0.176987	0.000230817
			MA3651	-1.30621	0.000231787
			MA3387	-0.597626	0.000233449
			MA0722	-0.578647	0.000233657
			MA1359	0.807947	0.000233864
			MA1486	-0.816274	0.000234488
			MA2868	-0.703212	0.00023615
			MA1568	-0.609084	0.000236496
			MA1644	0.798167	0.000236773
			MA2578	0.745749	0.000236773
			MA1390	-0.569167	0.000237604
			MA0219	-0.479757	0.000237812
			MA4666	-0.899555	0.000238504
			MA1709	-0.567142	0.00023885
			MA3609	-0.748923	0.000239681
			MA3308	-0.503074	0.000240235
			MA2025	-0.76156	0.000240374
			MA4328	-0.643835	0.000240651
			MA4416	-0.559579	0.000241205
			MA1017	-0.596609	0.000241482
			MA4191	-0.641142	0.000241967
			MAt4727	-1.37921	0.000242867
			MA1239	-0.639823	0.000243837
			MA0213	-0.600093	0.000244806
			MA0285	-0.539672	0.000246053
			MA3127	-0.476962	0.00024633
			MA4087	-0.534205	0.000248199
			MA2676	-0.655885	0.000249723
			MA1821	-0.632632	0.000249861
			MA2080	-1.13993	0.00025097
			MA3042	-0.761497	0.000251385
			MA1160	0.722996	0.000251454
			MA1305	0.720768	0.000251939
			MA2400	-0.401083	0.000252701
			MA3686	-0.621155	0.000253463
			MA0243	-0.714907	0.000254986
			MA4566	-0.783437	0.000254986
			MA0423	0.77972	0.000255402
			MA0005	-0.985145	0.000255886
			MA4348	0.669654	0.000256094
			MA0341	-0.656971	0.000256302
			MA0208	-0.64622	0.000256787
			MA3506	-0.99756	0.00026108
			MA1253	0.628431	0.000261427
			MA3188	0.65069	0.000263643
			MAt4709	-0.692309	0.000263643
			MA0547	-0.518762	0.000263712
			MA3106	0.746519	0.000263712
			MA3373	-0.627521	0.000265859
			MA2193	-0.740441	0.000265997
			MA3154	-0.735998	0.000266274
			MA4282	0.782806	0.000267382
			MA0134	-0.594397	0.000267521
			MA1172	-0.779996	0.00026759
			MA3870	-0.533768	0.000267936
			MA4482	0.622734	0.000272299
			MA3223	0.717617	0.000272576
			MA0024	-0.596069	0.000273407
			MA2223	0.631179	0.000273407
			MA0197	0.710096	0.000273823
			MA0548	-0.445709	0.000273961
			MA3480	0.61902	0.000274446
			MA4411	-0.614317	0.000274446
			MA2982	-0.516405	0.000274584
			MA3226	0.662905	0.000275346
			MA2033	-0.621362	0.000277147
			MA2403	-0.525468	0.000277493
			MA0926	-0.549687	0.000278116
			MA0652	-0.478428	0.000278809
			MA0075	-0.620623	0.000278878
			MA2838	-0.684345	0.000279363
			MA4515	-0.69801	0.000279571
			MA2292	-0.582748	0.000283241
			MA1192	-0.626934	0.000283795
			MA4468	0.6703	0.000283795
			MA0279	-0.77861	0.000284141
			MA2563	-0.549644	0.000284211
			MA4633	-0.666322	0.000284972
			MA4175	-0.664121	0.000286011
			MA3939	-0.771961	0.000286842
			MA3525	-0.569249	0.000286842
			MA3347	-0.604631	0.000287742
			MA3715	-0.827427	0.000288089
			MA4399	-0.446363	0.000288089
			MA4645	-0.538075	0.000289612
			MA2031	0.771733	0.000290859
			MA4068	-0.678061	0.000292036
			MA1579	-0.935375	0.000293837
			MA3635	-0.627109	0.000294252
			MA0001	-0.536082	0.000296122
			MA3059	0.630375	0.000296676
			MA4050	-0.64156	0.000297507
			MA2474	0.610713	0.000298684
			MA1184	-0.494518	0.000298684
			MA1168	-0.620151	0.000299238
			MA4419	-0.529505	0.000299584
			MA0787	0.695854	0.00030187
			MA4412	0.871565	0.00030374
			MA3252	-0.554188	0.000307756
			MA4101	-0.630511	0.000307825
			MA2684	0.787897	0.00030831
			MA0940	-0.664171	0.00030831
			MA3299	-0.634	0.00030831
			MA0585	-0.57274	0.000308587
			MA2893	-0.565465	0.000309072
			MAt4718	-0.265621	0.000314751
			MA3139	-0.651476	0.000316759
			MA1070	0.686252	0.000317313
			MA3880	-0.657552	0.000317729
			MA1331	0.68424	0.000318075
			MA3514	-0.770117	0.000318767
			MA1586	-0.676545	0.000320568
			MA3228	0.640468	0.000323823
			MA2956	0.659988	0.000324931
			MA0369	-0.732469	0.000325208
			MA3145	-0.650349	0.000329432
			MA3917	-0.589213	0.000329571
			MA2919	-0.543268	0.000331371
			MA0540	-0.478281	0.000331787
			MA1191	-0.544097	0.00033241
			MA2255	-0.518797	0.000333033
			MA4595	-0.589318	0.000334557
			MA1659	-0.472325	0.000334765
			MA1952	0.669272	0.000336288
			MA2933	-0.657831	0.000336357
			MA4142	0.661323	0.00033705
			MA0709	-0.549183	0.000338227
			MA2530	0.731663	0.000338643
			MA0962	-0.562375	0.00033892
			MA4020	-0.561163	0.000339266
			MA0189	-0.501644	0.000339335
			MA4425	0.660001	0.000339474
			MA2978	0.770373	0.000339543
			MA0347	0.680652	0.000339751
			MA1598	-0.830427	0.000340443
			MA2791	-0.950664	0.00034072
			MA1338	-1.1146	0.000342867
			MA0338	-0.576032	0.000342867
			MA1612	0.697296	0.000343698
			MA2555	-0.699536	0.000343767
			MA1003	-0.739844	0.000343975
			MA4514	-0.618951	0.000343975
			MA1938	0.556455	0.000344044
			MA3128	-0.584526	0.00034626
			MA0550	-0.643213	0.00034633
			MA1411	-0.518602	0.00034633
			MA2524	0.711434	0.000348269
			MA4513	-0.60363	0.000348476
			MA1329	0.684079	0.00035
			MA4064	-0.563761	0.000350069
			MA0756	0.583731	0.000350554
			MA0062	-0.679806	0.000350554
			MA3801	0.704113	0.000353947
			MA3076	-0.539593	0.000354086
			MA3165	-0.464039	0.000354224
			MA4168	-0.786552	0.000354432
			MA0291	-0.84332	0.000354432
			MA1847	0.758188	0.000354501
			MA2110	-0.507244	0.000354848
			MA3467	-0.660285	0.00035651
			MA4659	-0.60741	0.000356925
			MA2350	-0.508561	0.000356925
			MA2218	0.734277	0.000358657
			MA3580	0.584569	0.000360319
			MA4410	-0.537305	0.000360526
			MA4007	-0.586102	0.000361911
			MA0711	-0.553194	0.000363296
			MA0322	-0.725935	0.000363435
			MA0534	-0.580506	0.000363504
			MA3954	-0.679378	0.000366482
			MA0941	-0.872366	0.00036759
			MA4569	-0.653156	0.000368144
			MA2827	-0.537042	0.000368213
			MA2541	-0.635837	0.000370637
			MA4445	0.630638	0.00037126
			MA0799	0.757863	0.000371399
			MA2593	0.655024	0.000372091
			MA2661	0.63849	0.000374169
			MA3933	-0.473473	0.00037597
			MA2591	0.716194	0.000376524
			MA4512	-0.648086	0.000378186
			MA0749	-0.612907	0.000378255
			MA0310	0.718321	0.000379363
			MA0249	-0.602781	0.000380194
			MAt4685	-1.0247	0.000381994
			MA3877	-0.584986	0.000382825
			MA4198	-0.607999	0.000386288
			MA2611	0.643066	0.000386357
			MA3077	0.580063	0.000386911
			MA0948	0.71358	0.00038705
			MA0914	-0.459139	0.00038705
			MA1199	0.731558	0.000387188
			MA2873	0.658051	0.000387881
			MA4076	-0.798638	0.000389474
			MA2653	-0.370382	0.000389474
			MA3225	0.680828	0.000389474
			MA3412	-1.37644	0.000389474
			MA2475	0.498615	0.000391066
			MA3809	0.583166	0.000391551
			MA2971	-0.314326	0.000392867
			MA1459	-1.03763	0.00039349
			MA2272	-0.446585	0.000394598
			MA1656	-0.483757	0.000395291
			MA0536	-0.839872	0.000395776
			MA2594	0.679066	0.000398892
			MA0740	0.695914	0.000398892
			MA2641	0.631314	0.000401039
			MA3789	-0.479706	0.000401039
			MA3306	-0.594627	0.000402424
			MA3595	-0.827373	0.000403186
			MA3676	-0.550542	0.000403324
			MA0353	0.686057	0.000404155
			MA2003	-0.609986	0.000405125
			MA2201	0.63182	0.000405679
			MA0401	0.60453	0.000407479
			MA4136	0.820594	0.000409972
			MA0246	-0.569576	0.000410249
			MA2993	0.607842	0.000410249
			MA1392	-0.492912	0.000414058
			MA0826	-0.453827	0.000414751
			MA3325	-0.524841	0.000415028
			MA3781	-0.513469	0.000415582
			MA4143	0.649657	0.000415928
			MA4326	-0.546789	0.000416066
			MA3075	-0.449788	0.000417105
			MA2146	-0.897813	0.000417521
			MA1348	0.655261	0.00041856
			MA2427	-0.682188	0.000420429
			MA1894	-0.961065	0.000420429
			MA0107	-0.528501	0.000422576
			MA3418	-0.591013	0.000423061
			MA0356	0.653082	0.000423061
			MA0099	0.605323	0.000423061
			MA2055	-0.407843	0.000424307
			MA0205	0.665215	0.000424377
			MA2046	-0.427461	0.000424723
			MA0393	0.634721	0.000424861
			MA1380	-0.595429	0.000426108
			MA1794	-0.656472	0.000427147
			MA0943	-0.495825	0.000427839
			MA0968	-0.482292	0.00042867
			MA0966	0.556408	0.000430125
			MA4402	-0.678076	0.000430956
			MA3578	0.625309	0.000433102
			MA3855	-0.506045	0.000433449
			MA3812	0.633865	0.000436842
			MA2159	-0.638683	0.000437742
			MA2597	0.677434	0.000439751
			MA4199	-0.394108	0.000441482
			MA0754	0.557936	0.000443352
			MA1277	-0.499094	0.000444183
			MA2336	0.700073	0.000444945
			MA2402	0.679839	0.000445637
			MA1365	0.587745	0.000448269
			MA2077	-0.847562	0.00045
			MA0231	0.563579	0.000452355
			MA1664	0.58308	0.00045367
			MA1171	-0.502745	0.00045374
			MA1376	-0.550492	0.000456579
			MA0569	0.645896	0.000458795
			MA0892	-0.597153	0.000458864
			MA3512	-0.552757	0.000458934
			MA0939	-0.444194	0.000459695
			MA4124	0.604565	0.000459695
			MA3245	-0.996939	0.000460457
			MA3251	0.62898	0.00046108
			MA2732	-0.487005	0.000462396
			MA2289	-0.470898	0.000464751
			MA4442	-0.498486	0.000465097
			MA1440	-0.516851	0.000466205
			MA0503	0.568822	0.000466205
			MA4677	0.62386	0.000467313
			MA3230	0.552563	0.000467313
			MA3138	-0.422539	0.000468006
			MA0717	-0.887053	0.000470291
			MA0689	-0.824155	0.000470291
			MA1820	-0.67189	0.000472161
			MA2968	-0.566769	0.000472576
			MA4507	-0.488657	0.000473961
			MA2079	0.610084	0.000474515
			MA1187	-0.643459	0.000476177
			MA1734	-0.447862	0.000476247
			MA3956	-0.529711	0.000477978
			MA3248	-0.632601	0.000478047
			MA4620	0.637303	0.000478255
			MA2972	-0.418129	0.000478947
			MA0266	-0.520561	0.000479432
			MA1402	0.60049	0.000479432
			MA1136	-0.567241	0.000480679
			MA2323	-0.572103	0.000482133
			MA0817	-0.720822	0.000482202
			MA0576	-0.590128	0.000482341
			MA1304	0.603892	0.000482479
			MA3043	-0.499528	0.000485665
			MA2419	0.513114	0.000486427
			MAt4731	-1.2716	0.000487465
			MA0681	-0.441146	0.00048892
			MA4552	-0.522326	0.000490374
			MA0211	-0.506541	0.000490859
			MA4011	-0.563564	0.000492105
			MA0159	-0.355401	0.000492175
			MA0140	-0.500255	0.000495291
			MA4280	-0.919378	0.000495499
			MA0129	-0.407396	0.000496607
			MA2103	0.597744	0.000497438
			MA3134	0.650226	0.000497438
			MA4088	-0.909714	0.000498199
			MA4307	0.618703	0.000500208
			MA4676	0.584315	0.0005009
			MA2446	0.591235	0.00050187
			MA1190	-0.449662	0.00050277
			MA4148	0.654394	0.000503047
			MA0122	-0.636008	0.000505817
			MA1763	0.578143	0.000509834
			MA1415	-1.01256	0.000511288
			MA0928	0.640198	0.000511634
			MA3169	-0.42891	0.000513296
			MA0617	-0.471053	0.000513296
			MA0483	0.536797	0.000514543
			MA2016	0.630459	0.000515859
			MA3848	0.678515	0.00051662
			MA3123	0.624627	0.000517105
			MA3224	0.541631	0.000518767
			MA4617	-0.504548	0.000519391
			MA0855	-0.564281	0.000520568
			MA1922	-0.55646	0.00052133
			MA4092	-0.512835	0.000522992
			MA3919	0.639112	0.000523061
			MA3352	0.706849	0.000523061
			MA0498	0.635865	0.000524446
			MA4164	-0.795097	0.000525346
			MA3818	0.512946	0.000526177
			MA4661	-0.498465	0.000526177
			MA4215	0.768056	0.000526731
			MA2742	-0.610461	0.000529155
			MA1185	-0.505186	0.000532133
			MA2923	-0.641658	0.000532479
			MA3253	-0.498541	0.000534141
			MA3989	-0.406171	0.000534141
			MA2491	0.635558	0.000534557
			MA0568	0.577857	0.000535388
			MA1724	-0.720126	0.000535526
			MA4553	-0.477087	0.000535526
			MA3353	0.598185	0.000538712
			MA3295	-0.842053	0.000539197
			MA2097	-0.391049	0.000540305
			MA4397	-0.511109	0.000541205
			MA1135	0.68646	0.000542729
			MA0406	0.669449	0.000544183
			MA3302	-0.593808	0.000544183
			MA2560	-0.359254	0.000546191
			MA2470	0.53872	0.00054903
			MA0602	-0.61074	0.000550762
			MA0824	-0.507977	0.000552632
			MA2069	0.483109	0.00055464
			MA2200	-0.444276	0.000558102
			MA0207	-0.553646	0.000558934
			MA1985	0.659923	0.00056018
			MA2165	0.692503	0.000560388
			MA4584	0.527041	0.000560734
			MA1430	-0.55384	0.000561219
			MA0071	-0.343525	0.000562673
			MA2799	0.567454	0.000564474
			MA2423	-0.381129	0.000564958
			MA3918	-0.692277	0.000565859
			MA3413	0.584793	0.000567244
			MA1364	-0.518486	0.000567521
			MA0335	-0.522672	0.000570637
			MA1373	-0.625374	0.000571399
			MA0543	-0.600999	0.000576385
			MA2916	-0.639824	0.000576385
			MA3679	-0.555333	0.00057964
			MA2576	-0.31228	0.00058054
			MA0424	-0.772329	0.000581648
			MA1595	0.541271	0.000584557
			MA2954	0.598834	0.000585665
			MA4308	0.778874	0.000587258
			MA2127	0.52771	0.000591551
			MA2658	0.573064	0.00059356
			MA1336	0.578691	0.000596537
			MA2490	0.628406	0.000596607
			MA3568	-0.486057	0.000597091
			MA3142	-0.423746	0.000598823
			MA1330	0.612347	0.000602008
			MA1912	0.624432	0.000604086
			MA0839	0.528355	0.000608795
			MA1285	-0.496883	0.000611704
			MA2306	0.673818	0.000611842
			MA0524	-0.433417	0.000612742
			MA0112	-0.703928	0.000614543
			MA1284	-0.663683	0.000615235
			MA3211	-0.453888	0.000616551
			MA2606	0.634883	0.000616759
			MA2767	0.600371	0.000618421
			MA3333	0.690985	0.000619529
			MA4647	-0.618035	0.000619529
			MA0978	-0.376006	0.00062126
			MA4521	0.624647	0.000622022
			MA1908	0.569768	0.000622922
			MA4080	-1.12181	0.000623338
			MA0575	-0.468894	0.000624584
			MA2996	0.54262	0.000624792
			MA0128	-0.468132	0.000627147
			MA2998	0.815282	0.000633726
			MA4100	-0.498081	0.000634141
			MA0789	0.632895	0.000634211
			MAt4688	0.734796	0.000635942
			MA1388	0.622964	0.000636011
			MA3521	-1.11055	0.000637258
			MA3303	0.57135	0.000637258
			MA4437	-0.570525	0.000638089
			MA0264	-0.797715	0.000638504
			MA3899	-0.599347	0.000639612
			MA0956	0.592414	0.000641482
			MA2517	-0.483946	0.000641759
			MA3904	0.558258	0.000642036
			MA0760	-0.368234	0.000643975
			MAt4712	-0.998728	0.000643975
			MA1150	-0.616357	0.000644321
			MA2771	-0.551372	0.000647853
			MA0544	-0.421408	0.000648892
			MA4186	0.547462	0.000652078
			MA3147	-0.497776	0.000652078
			MA3000	0.719522	0.000652909
			MA1927	0.622441	0.000654709
			MA3144	0.594038	0.000655679
			MA0976	-0.56704	0.000658241
			MA0963	-0.427391	0.000660665
			MA3110	0.442316	0.00066482
			MA2391	-0.374305	0.000665235
			MA4004	-0.511483	0.000665651
			MA1313	-0.45436	0.000666482
			MA0636	-0.57531	0.000669737
			MA3773	0.604662	0.000670983
			MA3972	-0.51558	0.000671122
			MA1940	-0.565092	0.000677701
			MA0354	0.591542	0.000680402
			MA1809	0.640308	0.00068144
			MA4632	-0.457231	0.000685319
			MA2471	0.484277	0.000686911
			MA1735	-0.465916	0.00068705
			MA2467	0.542912	0.000687673
			MA4213	-0.833325	0.000688089
			MA0501	0.561542	0.000689889
			MA3046	0.595245	0.000691066
			MA0334	-0.583766	0.000695706
			MA4467	0.563253	0.000695845
			MA3819	0.498135	0.00069626
			MA0350	0.637251	0.000696953
			MA1976	-0.456505	0.000697992
			MA3057	0.515876	0.000698407
			MA4642	0.532232	0.000702285
			MA0485	0.467336	0.000705748
			MA2739	0.605542	0.000705817
			MA1658	-0.321793	0.000708518
			MA3113	-0.511347	0.000708518
			MA2711	-0.551462	0.000708587
			MA2574	-0.611112	0.000710596
			MA3016	-0.577537	0.00071295
			MA0586	-0.604504	0.00071295
			MA0456	-0.040598	0.000713504
			MA2022	0.616147	0.000714058
			MA1813	-0.461208	0.000714266
			MA0391	0.556871	0.00071759
			MA4583	0.57601	0.000720083
			MA2585	0.577126	0.000726454
			MA4303	0.496911	0.000727008
			MA3821	0.618601	0.000727078
			MA4283	0.568417	0.000728878
			MA3178	0.572895	0.000736011
			MA1025	0.521187	0.000737327
			MA1056	0.586256	0.000739681
			MA2319	-0.544194	0.000739958
			MA0697	0.664888	0.000747022
			MA0906	0.668958	0.000747299
			MA0387	0.6384	0.00074813
			MAt4719	-0.76114	0.000749377
			MA4058	-0.375802	0.000749377
			MA0698	0.532699	0.000750623
			MA2065	0.520473	0.000752839
			MA2054	0.565685	0.000755402
			MA0695	-0.601442	0.000755471
			MA3618	0.529942	0.000757133
			MA3438	-0.856842	0.000757133
			MA3062	0.53546	0.000758172
			MA2592	0.51175	0.000759903
			MA1740	-0.544383	0.000759903
			MA0813	-0.455762	0.000760249
			MA2479	-0.671104	0.000763019
			MA4499	0.657463	0.000765305
			MA3894	-0.525591	0.000767313
			MA1310	-0.439775	0.00076946
			MA2984	-0.503338	0.000770014
			MA0950	-0.56008	0.000771468
			MA0349	0.603722	0.000774377
			MA0076	-0.347142	0.000778047
			MA1151	-0.606971	0.000779917
			MA3060	0.545758	0.00078241
			MA2102	-0.484208	0.000783934
			MA3180	0.563053	0.000787535
			MA2590	0.74904	0.000789404
			MA3203	-0.447221	0.000792936
			MA2236	0.586049	0.000797715
			MA3522	-0.43663	0.000798753
			MA3079	0.548963	0.0007991
			MA1578	0.542409	0.00080374
			MA3078	0.520797	0.00080644
			MA0045	-0.436277	0.000806856
			MA4253	0.658444	0.000811011
			MA2849	0.661933	0.000812119
			MA0964	-0.534279	0.000812881
			MA3974	0.499669	0.00081385
			MA2374	-0.637589	0.000816759
			MA0089	-0.570243	0.000819391
			MA3102	0.620737	0.000819668
			MA4533	0.627701	0.000825208
			MA4325	-0.415052	0.000825346
			MA2415	0.580845	0.00082687
			MA4623	-0.66803	0.000828186
			MA3132	0.489628	0.000829224
			MA1932	0.521932	0.000830956
			MA4030	0.616786	0.000830956
			MA4476	0.653161	0.000833449
			MA1347	0.5029	0.000841413
			MA3615	0.52601	0.000843975
			MA1234	0.642156	0.000844737
			MA1991	-0.348308	0.000846537
			MA0036	-0.498815	0.000852216
			MA3465	0.515001	0.000852701
			MA0283	-0.512531	0.000856994
			MA2620	0.596375	0.000858518
			MA1878	-0.366424	0.000859003
			MA1332	0.643229	0.000864958
			MA4106	-0.791519	0.000865166
			MA3234	0.706836	0.000865789
			MA2482	-0.489762	0.000866343
			MA2689	-0.503029	0.000869391
			MA1208	-0.54462	0.000872992
			MA3411	-0.568441	0.000874723
			MA1958	-0.339588	0.000876524
			MA0909	-0.359963	0.000879294
			MA2261	0.444315	0.000881856
			MA3305	-0.431221	0.000886288
			MA4173	-0.46761	0.000896468
			MA4324	0.524815	0.000903601
			MA1333	0.559485	0.000904017
			MA1049	0.524312	0.000904986
			MA2854	0.486977	0.000907756
			MA0489	0.577011	0.000909003
			MA2589	0.760099	0.000910526
			MA1129	0.646063	0.000911911
			MA2325	-0.401209	0.000914266
			MA1558	0.492251	0.000927147
			MA0788	0.477457	0.000927701
			MA1295	-0.450049	0.000928601
			MA0232	0.487374	0.000929986
			MA3835	0.482604	0.000929986
			MA2810	0.578536	0.000930125
			MA2283	0.562705	0.00093428
			MA3270	-0.506327	0.000934488
			MA3775	0.596203	0.000934834
			MA2198	0.554122	0.00093615
			MA1757	0.439876	0.000936219
			MA2505	0.666934	0.000937881
			MA2583	0.603813	0.000940028
			MA0876	0.764724	0.000943352
			MA4079	-0.485398	0.000945637
			MA1977	-0.4821	0.000945983
			MA3276	0.53341	0.0009509
			MA2719	-0.567598	0.000951385
			MA3235	-0.675597	0.000955194
			MA1792	-0.489104	0.000962673
			MA3428	-0.369926	0.000965166
			MA0929	0.674677	0.000965166
			MA4333	-0.521779	0.000967521
			MA3227	0.595783	0.000969114
			MA3729	0.523666	0.000970776
			MA3363	0.548124	0.000973407
			MA3711	-0.361268	0.000978463
			MA0535	-0.383588	0.000979986
			MA2751	-0.627884	0.000981371
			MA4493	0.594767	0.000986634
			MA3940	-0.725713	0.000990512
			MA4421	-0.466932	0.000990582
			MA0745	0.521125	0.000990997
			MA1138	-0.279443	0.00099162
			MA2821	0.508984	0.000991828
			MA3177	0.514483	0.00099446
			MA3317	-0.487667	0.00100139
			MA3551	-0.488508	0.00100242
			MA2263	0.628057	0.00100665
			MA4197	-0.644209	0.00100734
			MA1387	0.502936	0.0010115
			MA0994	-0.937311	0.00101399
			MA0984	0.528468	0.00102576
			MA3389	-0.578979	0.00102763
			MA2776	0.526757	0.00103393
			MA4671	0.509253	0.00103989
			MA1997	-0.534555	0.0010446
			MA2066	0.494067	0.00104647
			MA3433	0.532074	0.00104709
			MA2171	0.546868	0.00104792
			MA2895	-0.595147	0.00105139
			MA0311	-0.555342	0.0010597
			MA2995	0.433288	0.00106253
			MA3150	-0.395725	0.00106891
			MA0546	0.469458	0.00107292
			MA4494	0.668159	0.00107729
			MA2963	-0.51334	0.00107853
			MA3476	0.553303	0.00108102
			MA4660	-0.312935	0.00108109
			MA2360	0.553448	0.00108109
			MA4439	-0.989598	0.00108449
			MA0008	-0.421683	0.00108601
			MA0069	-0.3278	0.00108636
			MA4520	-0.350636	0.0010991
			MA1198	0.501158	0.00110235
			MA0004	0.508945	0.00110429
			MA3020	-0.316237	0.00110492
			MA3930	-0.457726	0.0011088
			MA3816	0.582975	0.00110907
			MA2512	-0.358384	0.00110928
			MA4528	0.589156	0.00111025
			MA4394	0.594578	0.00111309
			MA0192	-0.414692	0.00111357
			MA3516	-0.446052	0.00111683
			MA3831	0.484074	0.00111891
			MA3233	0.555009	0.00111911
			MA3080	0.467145	0.00111994
			MA4567	-0.594779	0.00112008
			MA4327	-0.453913	0.00112147
			MA0808	-0.379675	0.00112341
			MA3324	-0.389028	0.00113026
			MA3747	0.464137	0.00113047
			MA0180	0.546309	0.00113573
			MA1705	-0.45806	0.00113684
			MA3460	0.517165	0.00114377
			MA3249	0.504122	0.00115291
			MA1354	-0.476012	0.00115367
			MA1994	0.45631	0.00115478
			MA4373	0.478492	0.00115616
			MA2613	0.541167	0.00115727
			MA3778	-0.541525	0.00116053
			MA1545	0.522935	0.00116371
			MA0321	-0.388647	0.00116551
			MA0398	0.424428	0.00117084
			MA4495	0.487796	0.00118109
			MA2060	0.528145	0.00118283
			MA4491	0.545399	0.00118324
			MA4508	-0.426988	0.0011894
			MA2501	-0.332172	0.00119155
			MA4525	-0.587905	0.00119328
			MA2746	-0.439674	0.00119467
			MA4497	0.617824	0.00119488
			MA4447	0.496283	0.0011964
			MA2506	0.573257	0.0012027
			MA3058	0.436163	0.00120741
			MA1787	0.508764	0.0012108
			MA0455	-0.070814	0.00121489
			MA0946	0.462867	0.00121489
			MA2413	-0.467288	0.00121517
			MA1823	0.523453	0.00121634
			MA1984	0.478077	0.00121669
			MA2018	0.494795	0.00121884
			MA3197	-0.398801	0.00121939
			MA4281	-0.154578	0.0012196
			MA2518	-0.416768	0.00122237
			MA4231	0.518204	0.00122403
			MA3479	0.58577	0.00122424
			MA3218	0.474043	0.00122445
			MA4361	0.636494	0.00122812
			MA4165	-0.670751	0.00123809
			MA3807	0.440266	0.0012385
			MA4000	-0.650675	0.00124024
			MA3815	0.452864	0.0012412
			MA2489	0.614516	0.00124259
			MA4398	-0.572606	0.00124626
			MA2858	0.527137	0.00124681
			MA0330	-0.561796	0.0012509
			MA4006	-0.369221	0.00125215
			MA4375	-0.520625	0.0012527
			MA1561	0.512116	0.00125769
			MA0085	-0.426722	0.00125949
			MA1371	-0.636203	0.00126011
			MA4383	-0.489334	0.00126018
			MA3767	-0.470257	0.00126053
			MA3717	-0.381067	0.0012626
			MA0121	-0.396621	0.00126461
			MA2373	-0.326624	0.00126787
			MA4056	0.616221	0.00127299
			MA0292	-0.421681	0.00127403
			MA4544	-0.508456	0.00129231
			MA2160	-0.684425	0.0012982
			MA0775	0.437811	0.00130789
			MA3111	0.605266	0.00130907
			MA0881	0.52814	0.00131274
			MA0810	-0.363804	0.00131711
			MA1175	-0.507766	0.00131787
			MA3517	-1.0752	0.0013196
			MA4364	0.532188	0.00132181
			MAt4742	-0.906952	0.00132514
			MA0400	0.671684	0.00132929
			MA4455	0.657951	0.00133006
			MA3523	0.438758	0.00133373
			MA3327	0.539972	0.00133407
			MA3297	-0.293258	0.00133816
			MA2260	-0.382142	0.00133927
			MA2577	0.522127	0.00134148
			MA2170	0.50209	0.0013482
			MA1572	0.599271	0.00134827
			MA4488	0.62156	0.00134834
			MA3509	0.565739	0.00135159
			MA1533	0.49066	0.00135159
			MA1441	-0.649912	0.00135208
			MA4337	-0.442918	0.00135263
			MA1689	-0.312526	0.00135568
			MA4420	-0.476835	0.00135949
			MA3346	-0.311958	0.00136565
			MA2596	0.587459	0.00137978
			MA2312	0.455049	0.00138324
			MA4016	0.512995	0.001384
			MA2614	-0.957974	0.00138774
			MA1557	0.436607	0.00138774
			MA0196	0.61788	0.00139155
			MA3335	-0.475493	0.0014018
			MA4370	0.54864	0.00140374
			MA1396	-0.451243	0.00140457
			MA1591	-0.50307	0.00140713
			MA2828	-0.347226	0.00141385
			MA0426	0.510971	0.0014144
			MA3922	0.6208	0.00141717
			MA3828	0.474317	0.0014277
			MA0768	0.55316	0.00142812
			MA2408	0.456789	0.00143068
			MA4069	0.619206	0.00143096
			MA1751	0.591075	0.00143698
			MA1650	0.551156	0.00143809
			MA1162	0.547976	0.00143837
			MA0023	-0.277566	0.00144086
			MA3906	0.532096	0.00144633
			MA2039	-0.608486	0.00144681
			MA3744	-0.973417	0.00144958
			MA2694	0.61996	0.00145914
			MA0220	-0.562881	0.00146004
			MA3571	-0.433975	0.00146932
			MA2024	-0.465883	0.00147237
			MA0574	-0.543211	0.00147916
			MA4496	0.562278	0.00149425
			MA0166	-0.396942	0.00150457
			MA4378	-0.367653	0.00150893
			MA3673	-0.311895	0.00150983
			MA2753	0.456404	0.00151738
			MA0458	0.52716	0.00152465
			MA3271	-0.329593	0.00154148
			MA3505	0.487435	0.00154868
			MA3779	-0.561863	0.00154882
			MA0809	-0.29419	0.00155125
			MA1452	0.514257	0.00155374
			MA2019	-0.361622	0.00155526
			MA3385	0.50438	0.00155741
			MA0156	-0.357683	0.00156053
			MA3838	0.536925	0.00157216
			MA4045	-0.435958	0.00158463
			MA3386	0.474182	0.00159515
			MA2604	0.57184	0.00159536
			MA3558	0.458637	0.00159889
			MA1593	-0.316276	0.00160152
			MA0359	0.463636	0.00160409
			MA3746	0.412798	0.00160457
			MA0571	0.526142	0.00160471
			MA3282	-0.409295	0.00160873
			MA4023	0.657928	0.00161371
			MA1881	0.480354	0.00162846
			MA2095	0.486778	0.00162867
			MA0083	-0.428558	0.00163324
			MA3663	0.732681	0.00164896
			MA2270	0.440949	0.00165526
			MA2754	0.449435	0.0016554
			MA0911	0.394199	0.00165658
			MA2191	-0.52497	0.00165665
			MA3027	0.492988	0.0016606
			MA2369	-0.307763	0.00166177
			MA0125	-0.527007	0.00166343
			MA3336	0.454991	0.00166406
			MA3061	0.451986	0.0016723
			MA4605	0.488898	0.00167341
			MA3555	0.419544	0.00167368
			MA2980	-0.572215	0.00167867
			MA3484	-0.601296	0.00167895
			MA2076	-0.428197	0.00168075
			MA3830	0.361573	0.00168629
			MA3596	-0.331046	0.00168705
			MA2049	0.356183	0.0016892
			MA3119	0.458044	0.0016912
			MA0484	-0.558172	0.00169183
			MA1287	0.442	0.00169903
			MA2058	-0.322765	0.00170111
			MA3548	-0.448834	0.00170533
			MA1427	0.565894	0.00171073
			MA0960	-0.482835	0.00171108
			MA2300	-0.323543	0.00171184
			MA4302	-0.564302	0.00171309
			MA1699	0.616216	0.00172389
			MA3797	0.579232	0.001725
			MA2435	-0.310255	0.0017295
			MA1896	0.521436	0.00173386
			MA4233	0.470725	0.00173386
			MA0210	-0.434802	0.00174003
			MA2220	-0.452755	0.00174446
			MA0730	0.515939	0.00175104
			MA2651	0.453263	0.00175457
			MA1807	0.441126	0.00175713
			MA3836	0.435181	0.00175727
			MA2036	-0.452796	0.00175873
			MA0801	0.499733	0.0017606
			MA4250	0.583982	0.00176925
			MA1047	0.453736	0.00176981
			MA1271	-0.427062	0.00177223
			MA4210	0.463725	0.0017838
			MA4426	0.551476	0.00178566
			MA0419	0.505892	0.00180367
			MA4441	-0.855523	0.00180367
			MA3316	0.446008	0.00181219
			MA0222	0.678805	0.00181932
			MA2061	0.439657	0.00182306
			MA3032	0.605672	0.00183144
			MA1193	-0.188872	0.0018322
			MA3802	0.420602	0.00183456
			MA2504	0.463349	0.00184044
			MA2233	-0.288564	0.00184086
			MA0831	0.624273	0.00185208
			MA4037	0.461331	0.00186399
			MA4082	-0.366178	0.00186503
			MA0037	-0.396381	0.00187112
			MA3393	0.452808	0.00188345
			MA0526	-0.436113	0.00188795
			MA3961	-0.364455	0.00188899
			MA2882	0.420014	0.00189072
			MA3168	-0.30268	0.00190145
			MA1814	0.504117	0.00190256
			MAt4726	0.543403	0.00190416
			MA0390	0.463315	0.0019072
			MA3210	0.525466	0.0019072
			MAt4703	-0.291983	0.0019081
			MA2920	-0.542761	0.00191884
			MA3125	0.374187	0.00192368
			MA4360	0.549652	0.00192652
			MA2062	0.538884	0.00192874
			MA1799	-0.444719	0.00194938
			MA0137	-0.677996	0.00195062
			MA4405	-0.360335	0.00195422
			MA3050	0.505605	0.00197382
			MA3761	0.488047	0.00197666
			MA3097	0.496492	0.00197687
			MA3806	0.433719	0.00197922
			MA2414	-0.35256	0.00198331
			MA0910	0.520242	0.00198442
			MA2693	0.488375	0.00198753
			MA0758	-0.396739	0.00198947
			MA2839	-0.392926	0.00199571
			MA1552	-0.499029	0.00199598
			MA3552	-0.538553	0.00199716
			MA1637	0.545939	0.00201247
			MA0823	-0.371866	0.0020142
			MA1804	-0.2864	0.00202424
			MA1887	-0.496221	0.00202708
			MA0724	-0.405756	0.00202943
			MA2385	0.488739	0.00202985
			MA3720	-0.56146	0.00203006
			MA2678	0.453283	0.00203172
			MA3986	-0.415951	0.00203199
			MA2279	0.480699	0.00203331
			MA2372	-0.350954	0.0020347
			MA1625	0.480516	0.00205042
			MA3608	-0.334217	0.00205319
			MA3748	-0.361732	0.00205575
			MA3759	-0.563561	0.00205886
			MA2955	0.468793	0.00205907
			MA2242	0.475631	0.00206046
			MA3576	-0.376491	0.00206288
			MA4498	0.496241	0.0020687
			MA3398	0.498845	0.0020687
			MA4492	0.563427	0.0020687
			MA0955	-0.350468	0.00206918
			MA0006	-0.367932	0.00207375
			MA1829	0.427392	0.00207715
			MA4031	0.436959	0.00207777
			MA1759	0.640254	0.00207839
			MA1571	-0.377644	0.00208476
			MA4435	-0.373934	0.00208684
			MA3362	0.457803	0.00208788
			MA0103	0.434208	0.00210277
			MA0588	-0.331563	0.00210526
			MA0699	0.600036	0.00211773
			MA0329	-0.49961	0.00212555
			MA3143	0.421795	0.00213089
			MA3220	0.444632	0.00213289
			MA2634	0.480916	0.00213345
			MA3215	0.415567	0.00213539
			MA3268	-0.324874	0.00213996
[truncated: 597 more rows]
